# Supplementary material for: PRC2 promotes canalisation during endodermal differentiation
Source: PLoS Genet. 2025 Jan 30;21(1):e1011584. doi: 10.1371/journal.pgen.1011584 (PMC11813121; doi:10.1371/journal.pgen.1011584)
Supplement: S1 Table — Data table of normalised microarray expression data, differential gene expression analysis statistics and ADE cluster assignment. This includes expression data for ESCs, ADE populations and EPZ treated d6 ADE populations. Data is annotated for both microarray probes and genes (RefSeq and Gene Symbols) for the mm9 genome build and includes gene cluster assignments as defined in Fig 1. (XLSX) [file pgen.1011584.s009.xlsx]

## Sheet: Expression summary
S1 Table
Identifiers			Expression Values - log2 Intensity															Differential Expression Analysis - ADE vs. ESCs (used in clustering)																				Differential Expression Analysis - Other ADE Comparisons (used in clustering)
Array Probe ID (n = 27,866)	Refseq ID (n = 22,040)	Gene Symbol (n = 21,120)	ESC	ADE_d2	ADE_d3_G-	ADE_d3_G+	ADE_d4_G-	ADE_d4_G+	ADE_d5_G-	ADE_d5_Glow	ADE_d5_Ghigh	ADE_d6_H-	ADE_d6_H+	B6_DD	B6_DE06	B6_DE26	B6_ED	d2vESC_logFC	d2vESC_adj.P.Val	d3G-vESC_logFC	d3G-vESC_adj.P.Val	d3G+vESC_logFC	d3G+vESC_adj.P.Val	d4G-vESC_logFC	d4G-vESC_adj.P.Val	d4G+vESC_logFC	d4G+vESC_adj.P.Val	d5G-vESC_logFC	d5G-vESC_adj.P.Val	d5GlowvESC_logFC	d5GlowvESC_adj.P.Val	d5GhighvESC_logFC	d5GhighvESC_adj.P.Val	d6H-vESC_logFC	d6H-vESC_adj.P.Val	d6H+vESC_logFC	d6H+vESC_adj.P.Val	d3_GpvGn_logFC	d3_GpvGn_adj.P.Val	d4_GpvGn_logFC	d4_GpvGn_adj.P.Val	d34_GpvGn_logFC	d34_GpvGn_adj.P.Val	d3Gpd4Gpd5Glh_vD345Gn_logFC	d3Gpd4Gpd5Glh_vD345Gn_adj.P.Val	d3Gpd4Gpd5Gl_vD345Gn_logFC	d3Gpd4Gpd5Gl_vD345Gn_adj.P.Val	d5_GnvGlh_logFC	d5_GlhvGn_adj.P.Val
A_55_P2051983	NM_001001803	Spink7	4.51937	4.49816	4.7767	4.91561	4.73076	4.69653	4.77585	4.59097	4.75975	4.69319	4.77373	5.79328	4.78482	4.57061	4.71314	-0.0212139	0.987933	0.257327	0.726156	0.396239	0.490791	0.21139	0.812661	0.177155	0.801367	0.256477	0.72243	0.0716024	0.927089	0.240375	0.672869	0.173814	0.780204	0.254361	0.66201	0.138912	0.92328	-0.0342346	0.982741	0.0523387	0.940973	-0.0203885	0.967245	-0.0267324	0.961607	0.100489	0.926581
A_52_P169082	NM_021294	Dbil5	5.22083	5.46063	5.29202	5.45291	5.24979	5.44888	5.0559	5.48708	5.30004	5.34621	5.01374	5.87009	5.50511	5.15085	5.42289	0.239796	0.657068	0.0711925	0.905621	0.232079	0.569001	0.0289574	0.971892	0.228051	0.571303	-0.164935	0.740345	0.266246	0.482647	0.0792043	0.852237	0.125374	0.763591	-0.20709	0.580185	0.160886	0.840981	0.199093	0.755095	0.17999	0.57937	0.22299	0.238465	0.26372	0.194265	-0.33766	0.393906
A_52_P237997	NM_177274	Negr1	4.97835	4.79446	4.85104	5.31385	4.55167	4.98751	4.94115	4.88213	4.73717	4.85525	5.4173	5.47027	5.76063	4.93286	4.95604	-0.183893	0.874633	-0.127313	0.891375	0.335506	0.607497	-0.426681	0.548653	0.00916063	0.991495	-0.037203	0.971929	-0.0962145	0.905276	-0.241181	0.691283	-0.123096	0.861236	0.438952	0.416911	0.462818	0.599646	0.435842	0.602485	0.44933	0.289913	0.198883	0.57422	0.279883	0.439443	0.131495	0.904769
A_51_P414243	NM_153540	Gtdc2	10.3154	10.7472	10.6213	10.0684	10.3047	9.55229	10.0968	9.57163	9.90606	10.3063	10.7411	10.0291	11.1213	11.0264	10.5948	0.431718	0.0885146	0.305901	0.244408	-0.247007	0.330024	-0.0107005	0.985418	-0.763147	0.000393703	-0.218642	0.442395	-0.743805	0.000540015	-0.409379	0.0612554	-0.00912149	0.980343	0.425707	0.0426755	-0.552908	0.0302686	-0.752447	0.00169801	-0.652677	5.72486e-05	-0.566354	4.02729e-06	-0.610172	4.68677e-06	0.35795	0.132011
A_55_P2136348	NM_007720	Ccr8	4.7743	4.61602	4.90413	4.96509	4.7378	4.80078	4.82619	4.75962	4.78573	4.87657	4.88861	5.18191	4.9834	4.87668	4.61309	-0.158284	0.799853	0.129834	0.796299	0.190792	0.640711	-0.0364972	0.96222	0.0264754	0.960559	0.0518855	0.930421	-0.0146766	0.977332	0.0114303	0.979802	0.102275	0.804102	0.11431	0.778976	0.0609587	0.950956	0.0629726	0.943028	0.0619657	0.881832	0.00509803	0.987876	0.0191231	0.95731	0.0535087	0.941393
A_51_P108228	NM_007390	Chrna7	5.17974	5.26335	5.46089	5.23728	5.28069	5.44865	5.21635	5.18404	4.98018	4.76702	4.70016	4.87615	4.92941	4.77274	4.88451	0.0836054	0.822411	0.281145	0.148386	0.0575402	0.834134	0.100948	0.736561	0.268905	0.128848	0.0366026	0.912603	0.00429094	0.988413	-0.199563	0.274118	-0.412721	0.0106846	-0.479589	0.00275494	-0.223604	0.378709	0.167958	0.549185	-0.0278233	0.911023	-0.106771	0.324443	-0.0293194	0.872213	0.134238	0.596406
A_51_P328014	NM_011991	Cops3	11.8325	12.1015	11.8098	11.9622	11.6642	11.8402	11.7454	11.653	11.4377	11.1319	11.1012	11.0865	10.8126	10.8166	10.9023	0.268985	0.200744	-0.0227784	0.948973	0.129657	0.55924	-0.16838	0.477603	0.00767038	0.979912	-0.0871055	0.75242	-0.179574	0.35935	-0.394799	0.0173379	-0.700606	2.57565e-05	-0.73134	1.14599e-05	0.152436	0.636226	0.17605	0.519902	0.164243	0.263184	-0.0165068	0.922669	0.0786724	0.566039	0.200081	0.341543
A_52_P108321	NM_133744	Ccdc71	7.58861	7.67202	7.77475	8.06472	7.75846	8.05617	7.88952	8.01946	8.05345	7.97146	8.08489	8.27774	8.07698	8.01106	8.06367	0.0834089	0.795098	0.186137	0.336139	0.47611	0.001676	0.169851	0.4078	0.467556	0.0018515	0.300909	0.0659187	0.430847	0.00408914	0.464841	0.00191385	0.382851	0.00898405	0.496278	0.000684324	0.289973	0.139261	0.297705	0.111234	0.293839	0.0096649	0.240873	0.00363458	0.239205	0.0082443	-0.146935	0.48351
A_55_P2018002	NM_138955	Abcg4	5.80101	5.90884	6.03106	6.11423	5.64921	5.87185	5.74305	5.68681	5.59658	5.50573	5.47589	6.0106	5.96738	6.02536	5.55621	0.107832	0.887235	0.23005	0.611984	0.313218	0.395214	-0.151802	0.796158	0.0708436	0.889442	-0.0579607	0.924379	-0.114199	0.809059	-0.20443	0.580482	-0.295278	0.3845	-0.325124	0.326037	0.0831687	0.934051	0.222645	0.711065	0.152907	0.65608	0.00959587	0.977523	0.0831921	0.779202	0.101354	0.878519
A_52_P123354	NM_019742	Tusc2	9.51993	10.038	10.089	9.95202	9.88626	9.78867	10.0975	9.99482	9.89472	10.0906	10.3233	9.69389	10.0895	9.98922	10.1651	0.51811	0.00387139	0.569065	0.00111122	0.432086	0.00803217	0.366325	0.0381167	0.268744	0.117578	0.577552	0.000616021	0.474894	0.0032305	0.374793	0.0207608	0.570687	0.000326539	0.803413	1.39394e-06	-0.136978	0.681228	-0.0975815	0.785383	-0.11728	0.465672	-0.116685	0.251643	-0.112406	0.336856	0.152709	0.505587
A_55_P2049122	NM_181540	Tm6sf2	7.47879	7.31532	7.29912	7.24418	7.31778	7.40944	7.39495	7.44202	7.57593	7.53268	7.34292	7.41364	7.47931	7.44524	7.70105	-0.163473	0.822275	-0.179671	0.739171	-0.234611	0.598174	-0.161017	0.800572	-0.0693595	0.9007	-0.0838462	0.894955	-0.0367704	0.949002	0.0971369	0.827046	0.0538854	0.91508	-0.13587	0.762982	-0.0549407	0.962683	0.0916576	0.92227	0.0183584	0.975178	0.0806102	0.774197	0.0279309	0.942559	-0.114029	0.872269
A_55_P1988844	NM_016970	Klrg1	5.38403	4.91668	4.87903	5.14368	5.04884	5.48108	4.89171	5.13432	5.0504	5.06232	5.08382	5.12008	5.20282	4.80212	5.08873	-0.467358	0.357225	-0.505002	0.260483	-0.240356	0.638036	-0.335196	0.53634	0.0970445	0.872778	-0.492321	0.259272	-0.249713	0.611415	-0.333638	0.428684	-0.32171	0.443214	-0.300211	0.483559	0.264646	0.745364	0.43224	0.442722	0.348443	0.283581	0.262507	0.250812	0.313165	0.201455	-0.200646	0.761902
A_51_P385099	NM_013693	Tnf	5.09313	4.87881	5.95534	6.52416	5.98534	6.20097	5.29587	5.02444	4.92743	5.15122	4.89544	4.73484	4.84926	4.68354	4.71604	-0.214322	0.42426	0.862209	2.2263e-05	1.43103	1.18086e-10	0.892216	9.23761e-06	1.10784	4.64332e-08	0.202747	0.391542	-0.0686856	0.811705	-0.165693	0.437672	0.0580964	0.826911	-0.197683	0.326645	0.568825	0.00702594	0.215625	0.450868	0.392225	0.00432381	-0.0762667	0.579845	0.171006	0.158069	0.319936	0.110179
A_55_P2111005	NM_013625	Pafah1b1	11.1323	11.1631	11.2997	11.3098	11.1847	11.3623	11.0491	11.3211	11.1333	11.1845	11.2842	11.3672	11.4737	11.407	11.3344	0.0308447	0.943936	0.167444	0.410339	0.177495	0.32324	0.0524123	0.875457	0.230029	0.163765	-0.0831583	0.740345	0.188826	0.274716	0.00101315	0.996868	0.0522237	0.810259	0.151921	0.373474	0.0100507	0.985975	0.177616	0.457189	0.0938335	0.562508	0.103775	0.288668	0.153217	0.120476	-0.178078	0.363668
A_55_P2041509	NM_019772	1110004F10Rik	11.7366	11.8559	11.8914	12.0047	11.7747	12.0188	11.9096	11.9609	11.7488	11.5641	11.5397	11.8208	11.4744	11.498	11.6088	0.119389	0.803346	0.154859	0.652616	0.268137	0.298922	0.0381752	0.946138	0.282292	0.259745	0.173023	0.595561	0.224324	0.399833	0.0122319	0.971884	-0.172498	0.513088	-0.196815	0.442362	0.113278	0.849356	0.244116	0.495036	0.178697	0.39683	0.0747271	0.672188	0.136232	0.415843	0.0547446	0.917862
A_55_P1985294	NM_001037822	Krtap5-5	5.11599	5.14584	5.29072	5.16579	5.76887	5.38248	5.71892	5.14	5.2181	5.26017	5.36335	5.40188	5.51554	5.2188	5.23454	0.0298425	0.980634	0.174726	0.790891	0.0498007	0.945282	0.652872	0.141871	0.266484	0.61041	0.60293	0.169439	0.0240049	0.971816	0.102108	0.848985	0.144179	0.788249	0.247354	0.6073	-0.124926	0.918248	-0.386388	0.550162	-0.255657	0.516423	-0.366244	0.101638	-0.363413	0.147984	0.539873	0.233459
A_51_P358243	NM_029840	Tstd3	9.40127	9.02642	8.76169	8.83047	8.72507	8.62113	9.39142	9.40118	9.00148	9.06982	9.33114	9.588	9.49305	9.44592	9.68586	-0.374844	0.208637	-0.639579	0.0116838	-0.570795	0.0160301	-0.676194	0.00666524	-0.780134	0.000858644	-0.00985213	0.985626	-8.58098e-05	0.999878	-0.399787	0.098066	-0.331451	0.173972	-0.0701272	0.840131	0.0687836	0.927641	-0.10394	0.860982	-0.0175781	0.966285	0.00417459	0.987761	-0.0084633	0.976533	0.190084	0.593914
A_55_P2073699	NM_009761	Bnip3l	11.0819	10.8096	11.1381	11.3206	11.2771	11.4048	11.7008	11.8331	11.7711	11.627	11.5522	11.2971	11.4032	11.2487	11.3873	-0.27222	0.234936	0.0562395	0.868144	0.238779	0.233281	0.195233	0.423315	0.322916	0.0806946	0.618939	0.000797762	0.751198	3.48261e-05	0.689247	0.000117743	0.545188	0.00157436	0.470321	0.0058953	0.182539	0.56884	0.127683	0.719196	0.155111	0.344337	0.210398	0.0350522	0.147494	0.221772	-0.101283	0.750215
A_51_P452153	NM_027222	Mzb1	5.20949	5.50833	6.2892	5.9102	6.50491	5.91844	6.54823	6.14398	5.46675	5.57619	5.63095	5.58054	5.48302	5.58286	5.68213	0.298849	0.484162	1.07972	0.000367094	0.700717	0.0131128	1.29543	1.98996e-05	0.70895	0.0113276	1.33875	8.46662e-06	0.934492	0.00082895	0.257261	0.426995	0.366708	0.214497	0.421468	0.138461	-0.379001	0.374226	-0.586479	0.0849218	-0.48274	0.0241131	-0.58761	0.000149901	-0.456578	0.00651057	0.742871	0.00725126
A_52_P289213	NM_010928	Notch2	9.09024	9.2519	9.81343	9.96079	9.82634	10.0354	10.1837	10.4041	10.1242	9.6864	9.7343	10.5436	9.92083	9.81834	10.1653	0.16166	0.802239	0.723192	0.0273641	0.870554	0.00379107	0.736106	0.0224723	0.945155	0.00152435	1.09351	0.000458108	1.31389	1.9465e-05	1.03393	0.000536026	0.596166	0.0437155	0.644066	0.0267399	0.147362	0.856567	0.209049	0.731925	0.178205	0.578243	0.189947	0.331787	0.192263	0.387065	-0.0804012	0.909313
A_52_P117601	NM_145157	Defb19	4.79842	4.8306	4.97204	5.63841	4.83523	4.81327	4.89244	4.92336	5.02088	4.92072	5.13078	4.66871	4.9476	4.98288	4.6822	0.0321813	0.982497	0.173618	0.8293	0.839986	0.0735522	0.0368063	0.976195	0.0148512	0.9849	0.0940228	0.917166	0.124935	0.866126	0.222455	0.69992	0.122295	0.853339	0.332364	0.541282	0.666368	0.310634	-0.0219551	0.989637	0.322206	0.471169	0.199075	0.546061	0.225108	0.535761	-0.0796724	0.944218
A_55_P2087013	NM_010432	Hipk1	5.83228	6.3148	6.37213	6.95415	6.46377	6.66011	6.5653	6.78928	6.40246	6.21159	6.2882	6.96168	6.08425	5.96321	6.1854	0.482521	0.141588	0.53985	0.0745518	1.12186	4.85016e-05	0.631485	0.0303273	0.827824	0.00199616	0.733016	0.0090098	0.957003	0.000385563	0.57018	0.0352055	0.379306	0.175005	0.455916	0.0887985	0.582015	0.0827564	0.196339	0.714654	0.389177	0.0671259	0.234434	0.1435	0.334113	0.0447324	-0.0305752	0.96558
A_55_P2086143	NM_018887	Cyp39a1	8.58982	8.34752	8.82829	8.75671	8.96998	8.48908	9.04522	8.64018	9.17907	9.36701	9.54528	9.47175	9.54459	9.88028	9.88432	-0.242296	0.727017	0.238471	0.675679	0.166893	0.763621	0.380157	0.451515	-0.100741	0.8667	0.455398	0.302745	0.0503572	0.936525	0.589247	0.114968	0.777194	0.0279831	0.955463	0.00590018	-0.0715781	0.954264	-0.480898	0.361256	-0.276238	0.430524	-0.18157	0.475182	-0.319172	0.185353	0.135596	0.861395
A_55_P2033932	NM_001080755	Zzz3	9.16041	8.88893	9.07426	9.36613	8.87302	9.20182	8.73729	8.90422	8.90884	9.15491	9.07199	9.75674	9.39108	9.52764	9.56899	-0.271474	0.295746	-0.0861453	0.79766	0.205719	0.380881	-0.28739	0.222489	0.0414174	0.900673	-0.423118	0.0408837	-0.256189	0.235353	-0.251564	0.229612	-0.00550066	0.98656	-0.0884181	0.738926	0.291864	0.300378	0.328808	0.195702	0.310336	0.0385812	0.200397	0.0722008	0.262534	0.0265224	-0.169242	0.552783
A_51_P111488	NM_027469	Gfod2	8.76997	9.04782	9.50109	9.66351	9.49183	9.56062	9.45318	9.35895	9.34037	9.51714	9.83458	8.61701	9.3621	9.22008	9.28486	0.277845	0.372498	0.731116	0.00210701	0.893541	7.82662e-05	0.721858	0.00205973	0.790645	0.000365214	0.683211	0.00295491	0.588981	0.00758366	0.570396	0.00953356	0.747169	0.000547565	1.0646	2.42751e-06	0.162424	0.742318	0.0687865	0.912389	0.115605	0.643187	-0.00117116	0.996508	0.0456603	0.845265	0.103522	0.812162
A_55_P2433218	NM_019788	Bloc1s6	10.2926	10.5781	10.4862	10.6255	10.4408	10.5041	10.4731	10.478	10.4697	10.4951	10.5823	10.438	10.5517	10.5164	10.582	0.28542	0.0471299	0.193523	0.196331	0.332831	0.00824481	0.14815	0.374174	0.211461	0.109697	0.180503	0.219838	0.185345	0.171459	0.177055	0.183445	0.202445	0.111096	0.289622	0.0167161	0.139308	0.514323	0.0633101	0.83268	0.101309	0.394339	0.0526141	0.573567	0.0691533	0.478873	-0.00069685	0.998413
A_55_P2157676	NM_001008498	Wdr34	14.6984	14.7428	14.7754	14.7828	14.5982	14.3607	14.6902	14.571	14.7522	14.865	14.8065	14.6317	14.5549	14.5504	14.6946	0.0444288	0.974635	0.0769522	0.933782	0.084395	0.918659	-0.100172	0.926714	-0.337737	0.571451	-0.00820021	0.993551	-0.127428	0.863129	0.0537419	0.936851	0.166544	0.791921	0.108048	0.87607	0.00744274	0.997539	-0.237565	0.822363	-0.115061	0.852424	-0.0712837	0.865392	-0.11645	0.794994	0.0286428	0.982458
A_55_P2137336	NM_026242	Mrfap1	6.76906	6.82937	7.12375	7.49452	7.08324	7.65854	7.15621	7.62191	7.55266	7.39661	7.47517	7.74485	7.61224	7.43485	7.4777	0.0603104	0.908082	0.354691	0.123803	0.72546	0.000325499	0.31418	0.185751	0.889478	1.489e-05	0.387147	0.0747095	0.852843	2.97338e-05	0.783593	9.95319e-05	0.627543	0.00122443	0.706101	0.000281275	0.370769	0.158214	0.575297	0.0108895	0.473033	0.00149509	0.460837	3.69583e-05	0.470588	9.39827e-05	-0.431071	0.035243
A_51_P168695	NM_175171	Mast4	7.20057	7.28697	7.34103	7.87461	7.22394	7.22981	7.36795	7.22817	6.94556	7.33546	7.9007	7.15644	7.80152	7.78027	7.52184	0.0864009	0.853705	0.140455	0.64779	0.674042	0.000767207	0.0233651	0.964847	0.0292344	0.933167	0.16738	0.555476	0.0276022	0.936865	-0.255016	0.236389	0.134883	0.581593	0.700123	0.000300371	0.533587	0.0226109	0.00586932	0.993605	0.269728	0.0909185	0.00856577	0.969006	0.133226	0.359328	0.281086	0.231322
A_52_P204689	NM_009006	Map4k2	7.23368	7.55995	7.53348	7.12619	7.40278	6.95678	7.42762	7.01141	7.00507	7.08642	7.33109	6.73072	6.75446	6.72247	7.18642	0.326268	0.144229	0.299793	0.164311	-0.107489	0.684963	0.169095	0.533814	-0.276904	0.160959	0.193934	0.416548	-0.222273	0.284939	-0.228613	0.250612	-0.147262	0.495309	0.097403	0.686992	-0.407282	0.0711411	-0.445999	0.0369747	-0.42664	0.00177606	-0.42976	2.81097e-05	-0.423162	0.000122445	0.419377	0.0236022
A_52_P49014	NM_009170	Shh	4.18601	4.21862	4.34448	4.5927	4.36005	4.52549	4.42416	4.58362	4.70397	5.25525	4.71151	4.79896	4.67199	4.59315	4.91474	0.0326187	0.968242	0.158477	0.712557	0.406692	0.160313	0.174044	0.706441	0.339482	0.256054	0.23815	0.519039	0.397617	0.165002	0.517964	0.0543199	1.06925	5.12643e-05	0.525501	0.0426777	0.248215	0.626	0.165438	0.773602	0.206826	0.418746	0.225215	0.156749	0.19104	0.313279	-0.21964	0.582022
A_55_P2110215	NM_001165989	Ckap5	12.7018	12.7948	12.7978	13.0061	12.7314	12.8613	12.7047	12.724	12.8255	12.2294	12.2588	12.4287	12.0083	11.9601	12.1487	0.0930025	0.788938	0.0959455	0.721365	0.304244	0.0778184	0.0295644	0.942991	0.159444	0.430448	0.00289517	0.993833	0.0222022	0.938585	0.123679	0.5315	-0.472387	0.0030966	-0.442972	0.0051724	0.208299	0.423144	0.12988	0.682128	0.169089	0.238506	0.109591	0.301547	0.119162	0.310393	-0.0700454	0.835739
A_51_P204740	NM_133654	Cd34	8.11272	8.25788	8.62284	6.93356	7.85016	5.62207	6.6729	5.37917	4.86186	5.57373	5.98115	5.66132	7.13578	7.38853	5.50317	0.145164	0.915985	0.510115	0.471562	-1.17916	0.0241831	-0.262566	0.792272	-2.49065	3.72252e-06	-1.43982	0.00731089	-2.73355	6.4206e-07	-3.25086	1.49113e-08	-2.53899	1.75534e-06	-2.13157	3.08268e-05	-1.68928	0.00406674	-2.22808	0.00012593	-1.95868	1.20093e-06	-2.01613	8.34804e-10	-1.73703	1.67405e-07	1.55238	0.002084
A_55_P1991585	NM_144923	Blvrb	10.1588	10.2909	9.32674	8.93403	9.30484	8.92109	9.32617	9.13457	9.55537	10.1556	10.2533	10.4026	10.4487	10.5112	10.3014	0.13212	0.853199	-0.832042	0.0110622	-1.22475	7.68373e-05	-0.853949	0.00805142	-1.2377	5.80654e-05	-0.832615	0.00839122	-1.02422	0.000715462	-0.603416	0.049174	-0.00316297	0.994786	0.0945169	0.831649	-0.39271	0.404568	-0.383749	0.397888	-0.388229	0.115313	-0.182985	0.362581	-0.322687	0.094647	-0.0187983	0.982711
A_55_P2158836	NM_026652	4930547C10Rik	4.73724	4.60841	4.73756	4.62401	4.6763	4.82365	4.76782	4.76993	4.78462	4.84382	4.65601	5.10459	4.48115	4.54699	4.77482	-0.128826	0.83854	0.000315251	0.999743	-0.113229	0.794596	-0.0609365	0.927278	0.0864083	0.849057	0.0305786	0.959182	0.0326927	0.945734	0.0473822	0.905622	0.106578	0.780171	-0.0812331	0.84246	-0.113544	0.886058	0.147345	0.819375	0.0169005	0.973288	0.0233279	0.935559	0.0119717	0.971721	-0.00945883	0.990422
A_55_P2086797	NM_146411	Olfr462	4.7742	4.48997	4.76685	4.599	4.67459	4.87055	4.64088	4.76352	4.78127	4.78382	4.81947	5.15859	4.99712	4.65029	4.83331	-0.284227	0.395736	-0.00734071	0.990669	-0.175195	0.581238	-0.0996056	0.837116	0.0963556	0.791397	-0.133314	0.724381	-0.010676	0.97978	0.0070703	0.984501	0.00962854	0.980587	0.0452736	0.903287	-0.167854	0.74916	0.195961	0.653015	0.0140537	0.973861	0.0594756	0.768145	0.0502485	0.837833	-0.131511	0.755584
A_55_P2170350	NM_053152	Klra22	4.95294	4.63748	4.71527	4.64112	4.70196	4.91314	4.8142	4.9794	4.70948	4.77817	4.95254	5.25398	5.11218	4.80204	4.78968	-0.315469	0.36837	-0.23767	0.495278	-0.311828	0.278379	-0.250986	0.482971	-0.0398051	0.927146	-0.138739	0.733045	0.0264528	0.952075	-0.24346	0.393941	-0.174778	0.566341	-0.000400938	0.999336	-0.0741576	0.926553	0.211181	0.647863	0.0685118	0.839836	0.0669719	0.750753	0.100739	0.642981	-0.0302357	0.963014
A_51_P106952	NM_134077	Rbm26	10.9828	11.183	11.0468	10.9916	10.9434	10.9145	10.9238	10.939	10.8758	11.0129	11.1097	10.8302	10.6534	10.7504	10.7218	0.200244	0.16249	0.0639891	0.740238	0.00881482	0.969206	-0.0393935	0.877583	-0.0682549	0.681766	-0.0590214	0.761571	-0.0437959	0.809776	-0.106992	0.425353	0.0300531	0.861692	0.126886	0.316829	-0.0551743	0.86368	-0.0288614	0.933175	-0.0420178	0.775405	-0.0410817	0.652254	-0.0229367	0.853234	0.0163726	0.956229
A_55_P1958097	NM_023119	Eno1	16.5625	16.6742	16.6233	16.6718	16.5956	16.7075	16.6666	16.6278	16.6108	16.4398	16.1321	15.6638	15.4969	15.309	15.6582	0.11172	0.80411	0.0608129	0.879903	0.109318	0.723514	0.0331004	0.950189	0.145047	0.609118	0.104114	0.766064	0.0652554	0.846471	0.0483	0.870193	-0.12267	0.643268	-0.430431	0.0336964	0.0485047	0.945536	0.111947	0.818852	0.0802259	0.754907	0.025971	0.898835	0.0405311	0.855649	0.0473363	0.925028
A_55_P1962224	NM_146102	Afap1l2	7.22822	5.81527	6.2134	5.08393	6.20977	5.39913	6.13384	5.11823	5.01256	5.36171	5.49334	5.28677	5.92212	5.72633	5.47305	-1.41295	0.000793228	-1.01482	0.0138553	-2.14429	2.31289e-07	-1.01845	0.0121394	-1.8291	4.07647e-06	-1.09438	0.0057053	-2.10999	2.60999e-07	-2.21566	8.6835e-08	-1.86651	1.89756e-06	-1.73489	6.24746e-06	-1.12947	0.0100817	-0.810645	0.0778296	-0.970057	0.000638107	-1.03221	2.33829e-06	-0.98524	2.22428e-05	1.06844	0.00428122
A_55_P1952434	NM_053157	Tm2d1	9.89956	9.66749	9.83554	10.1572	10.2652	10.3675	10.2262	10.2316	10.4738	10.7818	10.926	10.8354	11.0755	11.0956	11.0084	-0.232067	0.919212	-0.0640232	0.973759	0.257609	0.8566	0.365602	0.834148	0.46793	0.705011	0.326665	0.830839	0.332028	0.801594	0.57421	0.581171	0.882195	0.348987	1.0264	0.256404	0.321632	0.898203	0.102328	0.973241	0.21198	0.856939	0.19853	0.789148	0.143108	0.878443	-0.126454	0.953697
A_55_P1985950	NM_133213	Xpnpep2	6.47226	5.08143	7.2728	8.76428	8.31037	9.04991	7.33827	7.5897	7.371	6.05467	5.63112	6.10099	5.66659	5.50556	6.03059	-1.39083	0.00151002	0.800536	0.0722207	2.29202	1.34842e-07	1.8381	1.91132e-05	2.57765	8.23224e-09	0.866013	0.0404739	1.11744	0.00457266	0.898744	0.023505	-0.417596	0.339828	-0.841143	0.0289491	1.49149	0.000871863	0.739541	0.139497	1.11551	0.000172207	0.553245	0.0114295	0.827485	0.000485753	-0.142078	0.868747
A_55_P2186085	NM_001037863	Atp11c	8.10858	8.18602	8.45759	9.00234	8.41072	9.28972	8.48734	9.20646	9.34739	9.33387	9.22775	9.29826	9.16256	9.17238	9.22561	0.077431	0.903514	0.349002	0.251827	0.893759	0.000364587	0.302132	0.354087	1.18114	4.8316e-06	0.378758	0.186018	1.09788	1.68946e-05	1.2388	1.88743e-06	1.22529	1.67702e-06	1.11917	7.48884e-06	0.544757	0.0765752	0.879006	0.0014865	0.711882	0.000132518	0.759598	2.14017e-07	0.714294	3.63313e-06	-0.789583	0.00113311
A_55_P2046852	NM_008089	Gata1	6.14848	5.01368	4.96213	4.88087	5.05464	6.56522	5.58356	7.40602	8.61124	10.2458	10.1424	9.63109	9.56233	9.74953	10.4451	-1.13481	0.0634344	-1.18635	0.0415733	-1.26762	0.0173091	-1.09384	0.060339	0.416737	0.544864	-0.564922	0.409636	1.25754	0.0172127	2.46276	6.20755e-06	4.09727	5.81875e-11	3.99395	9.67327e-11	-0.0812656	0.966035	1.51058	0.0113596	0.714657	0.0906416	1.66573	1.08263e-07	1.08392	0.000584863	-2.42507	5.76951e-06
A_52_P95577	NM_001285963	Skint2	4.77201	4.54268	4.68747	4.5358	4.50428	4.74149	4.66393	4.71284	4.71615	4.58662	4.68352	4.40967	4.75932	4.75008	4.83908	-0.229335	0.7645	-0.0845425	0.911093	-0.236216	0.6601	-0.267729	0.673278	-0.0305205	0.964114	-0.108079	0.881048	-0.0591763	0.928488	-0.0558673	0.919972	-0.185392	0.709353	-0.0884898	0.87949	-0.151674	0.890232	0.237209	0.770346	0.0427674	0.943001	0.0580052	0.870095	0.0448126	0.919385	-0.0505576	0.958062
A_66_P114577	NM_147099	Olfr616	5.31676	5.33266	5.13762	5.13309	5.26336	5.6367	5.27094	5.47308	5.27473	5.17402	5.20864	4.59541	5.10783	5.10917	4.81318	0.0159014	0.98889	-0.179144	0.77454	-0.183674	0.738669	-0.0534021	0.95451	0.319936	0.489881	-0.0458202	0.954236	0.156318	0.780438	-0.04203	0.93943	-0.142741	0.77843	-0.10812	0.842484	-0.00453022	0.997769	0.373339	0.542628	0.184404	0.657553	0.155426	0.568015	0.190316	0.513373	-0.102964	0.902577
A_55_P2176989	NM_018768	Stx8	4.82176	4.62237	4.65634	4.5253	4.67032	4.55706	4.71886	4.83853	4.64967	4.70703	4.92787	4.23217	4.87162	4.42906	4.40074	-0.19939	0.773899	-0.165423	0.773589	-0.29646	0.493304	-0.15144	0.824441	-0.264701	0.548106	-0.102907	0.87155	0.0167634	0.977711	-0.17209	0.689979	-0.114738	0.811095	0.106105	0.829497	-0.131038	0.894385	-0.113261	0.902884	-0.122149	0.774571	-0.0391986	0.906769	-0.0415427	0.91521	-0.0252439	0.97895
A_55_P1955078	NM_145580	Tmem149	8.50893	9.20914	9.20593	9.16797	9.30588	9.30125	9.1549	9.16803	9.22518	9.11088	9.06747	8.41176	7.73386	7.89611	8.28236	0.700212	0.00275035	0.697007	0.00213319	0.659048	0.0018943	0.796952	0.00038088	0.792323	0.000194177	0.645969	0.00322807	0.659107	0.00172586	0.716257	0.000664315	0.601956	0.00329194	0.558548	0.00597162	-0.0379583	0.958816	-0.00462962	0.994463	-0.0212939	0.950364	-0.0066253	0.977751	-0.00981649	0.969836	-0.0417135	0.936307
A_52_P438082	NM_009884	Cebpg	8.56029	8.76338	8.43733	8.40977	8.48931	8.53666	8.20753	8.10085	8.18026	8.37328	8.19849	8.81604	8.09149	8.26961	8.67072	0.20309	0.600787	-0.122956	0.749111	-0.15052	0.641432	-0.0709804	0.89018	-0.0236282	0.955128	-0.352755	0.182552	-0.459438	0.0503547	-0.380026	0.109743	-0.187007	0.48943	-0.361795	0.118159	-0.027564	0.974034	0.0473523	0.94711	0.00989413	0.980834	-0.0711726	0.702212	-0.028965	0.913033	0.0669771	0.898403
A_66_P114169	NR_003372	Gm7904	5.46663	5.67173	5.6852	5.5241	5.38295	5.68003	5.65402	5.74059	5.60426	5.84294	5.92933	5.48326	5.43043	5.34885	5.27029	0.205097	0.612359	0.218573	0.512973	0.0574737	0.889891	-0.0836815	0.870977	0.213403	0.473285	0.18739	0.587962	0.273963	0.316151	0.137626	0.643853	0.376305	0.118511	0.462703	0.0460387	-0.161099	0.768445	0.297084	0.40529	0.0679924	0.830933	0.0631891	0.75235	0.0741859	0.739949	-0.0184046	0.977943
A_55_P1957613	NM_016895	Ak2	14.2295	14.3985	14.3298	14.3884	14.4243	14.4924	14.3528	14.3871	14.4092	13.9793	13.8461	14.0634	13.8811	13.8355	13.8485	0.169024	0.385979	0.100295	0.631637	0.15887	0.325378	0.194792	0.250427	0.262893	0.0633	0.123281	0.518487	0.157607	0.320402	0.179671	0.224648	-0.250183	0.067653	-0.383445	0.00370105	0.0585751	0.881177	0.0681007	0.83628	0.0633379	0.695004	0.0503042	0.63653	0.0536672	0.65679	-0.0453578	0.880092
A_55_P2111292	NM_001172074	3110009E18Rik	9.36048	9.81593	9.63223	9.42857	9.63415	9.1985	9.35418	9.07455	9.49545	9.50818	9.40125	9.47634	9.65447	9.66091	9.68736	0.455448	0.0500602	0.27175	0.278937	0.0680872	0.839683	0.273671	0.282187	-0.161987	0.537726	-0.00630071	0.989626	-0.28593	0.195563	0.134968	0.587003	0.147699	0.545278	0.040767	0.89866	-0.203662	0.580582	-0.435657	0.0735015	-0.31966	0.0413192	-0.240922	0.0337573	-0.306316	0.0117982	0.06918	0.876249
A_55_P1956687	NM_001163753	Rab37	6.34894	6.28145	6.74668	7.75392	6.88086	7.79764	6.97964	7.27209	7.94969	9.44884	10.2394	9.18253	10.3602	10.2979	10.1357	-0.0674964	0.931016	0.397735	0.241655	1.40498	1.99418e-06	0.531915	0.0896155	1.4487	9.37286e-07	0.630696	0.0325474	0.92315	0.000887499	1.60075	1.12851e-07	3.09989	2.21741e-15	3.89046	1.61386e-18	1.00724	0.00137127	0.916785	0.00324635	0.962014	6.81635e-06	0.824279	4.24334e-07	0.738827	1.48892e-05	-0.631253	0.0253967
A_51_P104681	NM_130856	Krtap6-5	4.92947	4.86876	4.76121	4.56777	4.62378	4.63193	4.61494	4.65179	4.67816	4.52716	4.57417	4.58555	4.59258	4.59941	4.42801	-0.0607152	0.851818	-0.168267	0.342944	-0.361705	0.00906258	-0.30569	0.0424442	-0.297545	0.0332677	-0.314532	0.0311201	-0.277684	0.0483119	-0.251314	0.0744839	-0.402314	0.002607	-0.355305	0.00734376	-0.193437	0.348854	0.00814522	0.987131	-0.0926461	0.510849	-0.0342322	0.773913	-0.0494815	0.69215	-0.0500327	0.866516
A_55_P2124736	NM_181277	Col14a1	4.78705	4.86729	5.33409	6.52146	5.1514	6.05451	4.91587	5.85036	6.68603	6.77165	5.99431	6.85196	7.49586	7.39755	6.15762	0.0802416	0.942058	0.547044	0.241497	1.73441	1.2964e-05	0.364356	0.515512	1.26746	0.000897821	0.128819	0.855868	1.06331	0.00523081	1.89899	2.11965e-06	1.9846	6.67112e-07	1.20727	0.00109166	1.18737	0.00684899	0.903106	0.0449613	1.04524	0.000264992	1.1443	3.48774e-07	1.00832	1.68325e-05	-1.35233	0.00031421
A_52_P180335	NM_024227	Mrpl28	11.1857	11.3944	11.4378	11.3299	11.5341	11.5048	11.6287	11.6366	11.6292	11.4119	11.4674	11.3933	11.5277	11.4667	11.5875	0.208666	0.221823	0.252121	0.0964861	0.14423	0.369132	0.348381	0.0145281	0.31904	0.0171196	0.442983	0.00137326	0.450892	0.000712516	0.443519	0.000829235	0.22623	0.0919006	0.281707	0.0297726	-0.107891	0.701919	-0.0293405	0.942166	-0.0686156	0.649553	-0.00840771	0.953048	-0.0431074	0.730622	-0.00422292	0.990898
A_51_P101765	NM_031842	Smarcd1	8.19061	8.81354	8.23001	8.39243	8.16466	8.35377	8.0287	7.87902	8.01887	7.7372	7.68549	7.6818	7.35554	7.35618	7.28715	0.622923	0.0217487	0.0393966	0.937568	0.201811	0.522329	-0.0259547	0.967901	0.163152	0.622749	-0.161911	0.664182	-0.311592	0.248546	-0.171744	0.557295	-0.453417	0.0587331	-0.505124	0.0314702	0.162414	0.771915	0.189107	0.684986	0.175761	0.461337	0.0198965	0.938267	0.0672802	0.775145	0.0797569	0.880092
A_51_P436201	NM_010256	Gart	12.1565	12.4303	11.852	11.5621	11.8768	11.6447	11.8176	11.666	11.5048	10.8815	10.6045	11.209	10.3134	10.2529	10.8343	0.273777	0.352481	-0.304498	0.238621	-0.594469	0.00524587	-0.279709	0.300358	-0.511832	0.0160627	-0.338932	0.160364	-0.490536	0.0212468	-0.651676	0.00194916	-1.27501	3.00852e-08	-1.55198	2.36378e-10	-0.289971	0.36721	-0.232123	0.496829	-0.261047	0.134547	-0.254415	0.0323837	-0.224566	0.0965162	0.232174	0.405538
A_66_P122433	NM_029107	Fam228a	4.93559	4.85406	4.94008	4.72486	4.74143	4.86125	4.74516	4.85662	4.83929	4.76107	4.87597	4.84525	4.83758	4.54794	4.99851	-0.0815307	0.939122	0.00448907	0.99693	-0.210727	0.699777	-0.194158	0.786834	-0.0743375	0.907236	-0.190429	0.761377	-0.0789625	0.901639	-0.0962986	0.854818	-0.174515	0.727731	-0.0596145	0.922688	-0.215216	0.82136	0.11982	0.908799	-0.0476979	0.935075	0.0116177	0.978154	0.00535677	0.991058	-0.102798	0.906248
A_51_P104897	NM_080553	Itpr3	11.74	10.8045	10.5577	10.8987	10.4875	10.7494	10.9851	11.2401	12.7895	13.8694	14.1034	12.3562	13.7067	13.541	13.1163	-0.93545	0.00455447	-1.18227	0.000255277	-0.84133	0.0049544	-1.25253	8.69358e-05	-0.990617	0.000862755	-0.754894	0.0156741	-0.499888	0.111175	1.04948	0.000419675	2.12944	5.09364e-10	2.36342	2.95317e-11	0.340939	0.494265	0.261909	0.627413	0.301424	0.247825	0.742642	1.06358e-05	0.285951	0.141565	-1.02969	0.000420982
A_55_P2253348	NM_001167981	Galnt7	10.7788	10.8402	10.7151	10.9081	10.8512	10.8908	10.8286	10.7854	10.8938	10.7492	10.4759	10.5288	10.3859	10.4194	10.5288	0.0614633	0.900288	-0.063694	0.85905	0.129354	0.628362	0.0724077	0.86023	0.112	0.684971	0.0498525	0.894271	0.00665901	0.984812	0.115005	0.63212	-0.0295517	0.921362	-0.30282	0.117261	0.193048	0.581657	0.0395923	0.94711	0.11632	0.569099	0.0712325	0.631148	0.063149	0.7249	-0.0109795	0.983395
A_55_P2007377	NM_023502	Elf2	9.64618	9.75381	9.78338	10.0024	10.0279	10.18	10.0374	10.2088	10.1951	10.0202	9.97767	10.4387	10.0884	10.0691	10.2856	0.107633	0.75689	0.137203	0.593084	0.35619	0.0458728	0.381713	0.0441886	0.533776	0.00197213	0.391266	0.0333197	0.562665	0.00112765	0.548886	0.00143333	0.37404	0.0276117	0.331499	0.0510766	0.218987	0.423307	0.152063	0.628108	0.185525	0.21238	0.196985	0.0443186	0.180816	0.102871	-0.16451	0.500641
A_55_P2110250	NM_001127685	BC048943	4.76795	4.8267	5.01086	5.20991	4.73646	5.05345	4.99137	5.10422	4.88227	4.88453	5.05959	5.30232	4.79263	4.4514	4.69252	0.0587489	0.951354	0.242918	0.623935	0.441965	0.230278	-0.0314856	0.971892	0.2855	0.491197	0.223421	0.657176	0.336276	0.389809	0.114323	0.7943	0.116582	0.80163	0.29164	0.439326	0.199047	0.803297	0.316986	0.57221	0.258016	0.410425	0.149565	0.528293	0.209629	0.388356	-0.00187859	0.998413
A_51_P330428	NM_007918	Eif4ebp1	14.665	14.7706	13.9537	13.7546	13.9097	13.9001	14.1394	14.1768	13.9037	13.6949	13.431	14.9476	13.8337	14.2636	14.5196	0.10553	0.873055	-0.711299	0.0150685	-0.910421	0.00080517	-0.755355	0.00846037	-0.764907	0.00439512	-0.525654	0.0732601	-0.488266	0.0814771	-0.761357	0.00444389	-0.970139	0.00024944	-1.23407	5.92189e-06	-0.199122	0.740158	-0.00955245	0.992325	-0.104337	0.754123	-0.0671355	0.773534	-0.0570957	0.840492	0.0991582	0.8639
A_55_P2124923	NM_001105254	Gm10436	4.5457	4.68788	4.92086	4.77203	4.47342	4.91403	4.67934	4.94762	4.58262	4.74432	4.7015	5.14987	4.87387	4.38906	4.62464	0.142174	0.850636	0.375159	0.369649	0.226326	0.609054	-0.0722875	0.926423	0.36833	0.323731	0.133632	0.815122	0.401918	0.266844	0.0369163	0.939417	0.198617	0.622298	0.155798	0.71862	-0.148833	0.867398	0.440617	0.338627	0.145892	0.701228	0.112871	0.654202	0.18669	0.44816	-0.0857849	0.909664
A_51_P397876	NM_010134	En2	7.99477	9.88784	8.29287	7.28028	7.4826	6.81472	6.75648	6.92168	6.6972	6.41456	6.16612	6.0974	6.88049	6.66068	6.22614	1.89306	2.2285e-08	0.2981	0.416712	-0.714496	0.00982662	-0.512177	0.100127	-1.18005	2.71482e-05	-1.2383	2.28104e-05	-1.07309	0.000112455	-1.29757	5.24472e-06	-1.58021	8.0842e-08	-1.82865	2.54951e-09	-1.0126	0.00111004	-0.667876	0.0377583	-0.840236	5.19212e-05	-0.582179	0.000132498	-0.505089	0.00207913	-0.0529639	0.937371
A_55_P2117579	NM_001110129	Ppih	7.38876	8.38531	8.72209	8.893	8.79078	9.18838	8.38754	8.81549	8.63094	7.76484	7.75805	7.37422	7.49782	7.24797	7.32821	0.996552	0.000485045	1.33334	4.18617e-06	1.50424	1.07765e-07	1.40202	1.16174e-06	1.79963	1.46975e-09	0.998783	0.00020636	1.42673	2.62531e-07	1.24218	3.52549e-06	0.37609	0.156726	0.369299	0.16156	0.170907	0.775506	0.397609	0.25638	0.284258	0.193428	0.248483	0.0970618	0.332154	0.0356758	-0.335673	0.283601
A_51_P156800	NM_028308	Mob2	9.91395	10.1763	10.2383	10.4365	10.314	10.3873	10.3177	10.2125	10.186	9.94313	10.0594	10.0774	10.1179	10.0705	10.1085	0.262365	0.131228	0.324335	0.0407138	0.522555	0.000316394	0.400087	0.00871901	0.473323	0.000936942	0.403769	0.00687832	0.298534	0.040595	0.272036	0.0625028	0.0291811	0.894369	0.14547	0.361802	0.198221	0.360143	0.0732362	0.830159	0.135728	0.290729	0.0155487	0.91365	0.0554073	0.661443	0.118484	0.583506
A_55_P2117741	NM_010879	Nck2	10.0474	10.1195	10.9024	10.9004	10.8674	10.6572	10.7872	10.6214	10.5891	10.7666	10.9861	10.672	11.2426	11.066	10.8476	0.0721285	0.915609	0.855005	0.00177684	0.85305	0.000881561	0.819969	0.00236073	0.60985	0.0170968	0.73982	0.0052555	0.573968	0.0253929	0.541677	0.0345868	0.719179	0.00359807	0.938715	0.00016502	-0.0019556	0.998255	-0.210119	0.661359	-0.106037	0.730591	-0.160295	0.337144	-0.125975	0.54345	0.181998	0.658406
A_66_P135885	NM_001011755	Olfr671	5.57657	5.38609	5.3782	5.74897	5.39501	5.66588	5.43208	5.10829	5.13899	5.48301	5.45397	5.4592	5.29753	4.89604	5.16391	-0.190482	0.799027	-0.198374	0.72969	0.172391	0.744308	-0.181565	0.786138	0.0893034	0.878623	-0.144491	0.816498	-0.468288	0.226175	-0.437586	0.249008	-0.0935625	0.855636	-0.122601	0.805588	0.370765	0.547552	0.270869	0.689574	0.320817	0.308773	0.0137652	0.972173	0.105946	0.749321	0.308446	0.54497
A_55_P2145706	NM_001285780	Thoc7	9.36124	9.68988	9.61825	10.0614	9.71388	10.0121	9.66424	9.82702	10.1056	10.1303	10.1986	10.1029	10.3281	10.3628	10.3629	0.328649	0.125658	0.257017	0.234028	0.700168	0.000109784	0.352642	0.0753618	0.650886	0.000263846	0.303008	0.127791	0.46578	0.00852384	0.74434	3.74374e-05	0.769069	1.67056e-05	0.837344	3.46803e-06	0.443151	0.0369203	0.298244	0.201807	0.370697	0.00529695	0.336071	0.000575972	0.301389	0.00452337	-0.302052	0.121622
A_51_P327657	NM_031367	Ifi44l	4.83318	4.64969	4.91384	4.80753	4.9725	5.16088	4.82541	4.90925	4.70819	4.65759	4.89315	4.91905	5.33581	4.72454	4.8299	-0.183492	0.785773	0.080656	0.900763	-0.0256518	0.967345	0.139313	0.833813	0.327692	0.399641	-0.00777607	0.991406	0.0760694	0.888762	-0.124989	0.769582	-0.175591	0.67377	0.059968	0.906704	-0.106308	0.917467	0.188379	0.795482	0.0410358	0.935137	-0.00745077	0.984071	0.0553057	0.875942	0.0166838	0.985074
A_55_P2045765	NM_001033410	Gm757	5.86618	6.09019	5.85141	5.68416	5.67334	5.87701	5.98169	5.70341	5.89531	6.54095	6.75669	6.71774	6.7771	6.65793	6.91346	0.224008	0.484785	-0.0147673	0.975554	-0.182021	0.50239	-0.192843	0.538138	0.0108331	0.977632	0.11551	0.736775	-0.162774	0.550112	0.0291316	0.92607	0.674767	0.000969615	0.890513	2.10251e-05	-0.167253	0.707244	0.203676	0.571912	0.0182116	0.959004	-0.0455071	0.807626	-0.0806201	0.664276	0.182331	0.556195
A_55_P2170881	NM_175164	Arhgap26	5.22678	5.44112	5.07754	5.02493	4.94367	5.1856	4.97567	4.88285	4.89448	5.80437	5.3532	5.01358	5.64926	5.77204	5.34635	0.214333	0.822202	-0.149238	0.848365	-0.201855	0.756739	-0.283112	0.701063	-0.0411823	0.958217	-0.251112	0.711476	-0.343931	0.528519	-0.332304	0.512899	0.577592	0.194928	0.126419	0.841542	-0.0526166	0.973177	0.24193	0.80386	0.0946565	0.875329	-0.00199765	0.997129	0.0321644	0.949783	0.0870063	0.934447
A_51_P195506	NM_007778	Csf1	8.77175	5.85353	8.58852	9.35676	10.2061	10.5037	9.48998	9.49411	8.04748	7.07949	6.13793	8.1679	8.28246	7.89805	7.98222	-2.91822	1.13959e-06	-0.183231	0.845617	0.585015	0.337458	1.43435	0.00884376	1.73195	0.000754517	0.718233	0.239795	0.722361	0.200637	-0.724272	0.186134	-1.69226	0.000750765	-2.63382	7.63929e-07	0.768246	0.307005	0.297595	0.799387	0.532921	0.233435	-0.0776882	0.873006	0.356657	0.33772	0.719188	0.239374
A_52_P259817	NM_029692	Upp2	4.84409	4.67725	4.70301	5.01953	4.52639	4.61721	4.85213	4.91719	4.82346	4.68526	5.27409	5.40113	5.06214	4.41647	4.90544	-0.166847	0.879123	-0.14108	0.867402	0.175431	0.805135	-0.317705	0.669072	-0.22688	0.728946	0.00803833	0.993551	0.0730987	0.924897	-0.0206359	0.976281	-0.158834	0.800694	0.429999	0.388941	0.316511	0.75066	0.090825	0.947378	0.203668	0.697016	0.150502	0.66926	0.157465	0.696438	-0.0181931	0.988636
A_55_P2002165	NM_019929	Sumo3	6.19578	6.17136	6.30692	6.35416	6.08147	6.31882	6.13545	6.10566	6.05318	6.39515	6.35542	6.48338	6.46661	6.38171	6.26994	-0.0244188	0.972391	0.111138	0.773259	0.158387	0.612255	-0.114311	0.794576	0.123045	0.709113	-0.0603249	0.890988	-0.0901173	0.797323	-0.142599	0.611043	0.199368	0.443733	0.159642	0.564523	0.0472486	0.951162	0.237356	0.525307	0.142302	0.549619	0.0333446	0.876448	0.0849373	0.6736	0.0560335	0.917467
A_51_P126337	NM_183064	Fgf12	4.83847	4.83619	4.68459	4.96463	4.80714	5.04557	4.81359	4.88217	4.86311	5.01138	5.25798	5.25683	5.28787	5.36075	5.04398	-0.00227858	0.996337	-0.153879	0.617946	0.126164	0.665959	-0.0313345	0.952523	0.207096	0.402095	-0.0248784	0.955691	0.0436997	0.900222	0.0246411	0.936562	0.17291	0.467969	0.419513	0.0352696	0.280043	0.366476	0.23843	0.455127	0.259237	0.120258	0.170431	0.166653	0.195684	0.142951	-0.0590488	0.899738
A_55_P2165120	NM_001033238	Cblb	5.61684	5.59211	5.57826	5.80634	5.63914	5.86928	5.80236	5.89112	5.64898	5.96582	6.13698	6.09972	6.07047	5.84627	6.21855	-0.0247329	0.976708	-0.0385783	0.947738	0.189505	0.619399	0.0223033	0.976339	0.252435	0.462055	0.185525	0.662211	0.274277	0.408353	0.0321425	0.938337	0.34898	0.232046	0.520136	0.0541375	0.228083	0.68984	0.230132	0.653048	0.229108	0.375017	0.130673	0.507367	0.182322	0.366233	0.0323154	0.964014
A_55_P2006255	NM_001009935	Txnip	8.50845	7.68164	7.35151	7.19899	7.40275	7.24453	8.15409	7.69439	7.52586	8.65811	9.31617	9.16697	9.02836	9.27797	9.29959	-0.826809	0.0401093	-1.15693	0.0022682	-1.30946	0.000248695	-1.1057	0.00305556	-1.26392	0.000351539	-0.354361	0.450765	-0.814055	0.0216863	-0.982588	0.0049805	0.149662	0.756542	0.807729	0.0178281	-0.152524	0.87863	-0.158222	0.858503	-0.155373	0.711584	-0.220174	0.341911	-0.256814	0.305669	0.543961	0.176936
A_55_P2087607	NM_001276248	Cp	4.99754	4.68418	4.69661	4.69585	4.69831	4.68856	4.73176	4.67937	4.62859	4.81318	4.92358	4.85284	5.76192	5.14019	5.10764	-0.313362	0.68072	-0.300932	0.638776	-0.301698	0.598155	-0.299231	0.669072	-0.308989	0.580113	-0.26578	0.683702	-0.318178	0.559483	-0.368952	0.448084	-0.18436	0.745421	-0.0739656	0.912058	-0.000765603	0.999341	-0.00975808	0.994458	-0.00526184	0.994111	-0.0358064	0.934813	-0.0209738	0.968008	0.0777847	0.940427
A_52_P142208	NM_023423	Akirin1	11.1079	11.1669	11.4367	11.3646	11.2436	11.2627	11.1192	10.9666	10.9104	11.2712	11.5506	10.5038	11.33	11.2456	11.1836	0.059002	0.915329	0.328883	0.181996	0.256794	0.283709	0.135719	0.707036	0.154854	0.575361	0.0113849	0.981523	-0.141242	0.614679	-0.1975	0.406621	0.163385	0.506399	0.442734	0.0280319	-0.0720889	0.910793	0.019135	0.979153	-0.026477	0.934972	-0.140436	0.290482	-0.0685269	0.723521	0.180756	0.553601
A_51_P124254	NM_009931	Col4a1	9.29772	8.1682	9.3013	10.2027	9.74559	11.3601	10.6828	11.732	11.6834	11.764	11.7302	11.42	12.4458	12.424	11.2887	-1.12952	0.0104233	0.00358535	0.997778	0.904976	0.0246247	0.447877	0.406053	2.06238	9.56564e-07	1.38511	0.000778696	2.43426	2.9775e-08	2.38564	4.32751e-08	2.46629	1.44699e-08	2.43252	1.68966e-08	0.901391	0.0639502	1.6145	0.000279903	1.25795	2.96271e-05	1.33462	2.78627e-08	1.18835	1.72015e-06	-1.02484	0.00923351
A_55_P1971448	NM_009226	Snrpd1	14.0937	14.4594	14.5533	14.6666	14.5181	14.6623	14.5896	14.659	14.5647	14.0968	14.1026	14.4065	14.4398	14.3474	14.4965	0.365637	0.023624	0.459549	0.00282747	0.572906	9.15373e-05	0.424336	0.00532199	0.568551	9.04072e-05	0.495907	0.000872628	0.565303	9.85156e-05	0.471013	0.000961453	0.00307149	0.989505	0.00891499	0.971696	0.113357	0.710681	0.144215	0.551452	0.128786	0.32438	0.0845129	0.378694	0.10899	0.27671	-0.0222515	0.951811
A_51_P130095	NM_001077189	Fcgr2b	5.45594	4.90046	4.69617	4.56236	4.66043	4.7909	4.64864	4.68102	4.57812	4.73417	4.72557	4.52406	4.56284	4.66484	4.63582	-0.555488	0.00136204	-0.759771	1.30651e-05	-0.893586	1.87357e-07	-0.795516	4.39522e-06	-0.665046	3.2967e-05	-0.807303	2.3345e-06	-0.774929	2.51155e-06	-0.877825	2.00801e-07	-0.721776	6.00871e-06	-0.730372	4.36547e-06	-0.133815	0.676456	0.13047	0.656298	-0.00167252	0.994983	-0.0153164	0.924042	0.0096764	0.960457	0.0190739	0.962714
A_55_P2183672	NM_018858	Pebp1	15.9432	15.9822	16.1345	16.1376	16.1577	16.0652	16.2138	16.0269	16.0983	16.1183	15.9637	15.9493	16.1944	16.1399	16.287	0.0389832	0.944469	0.191276	0.477664	0.194344	0.420292	0.214446	0.423392	0.122006	0.657981	0.270607	0.243159	0.0837087	0.779564	0.155121	0.503388	0.175047	0.434473	0.02049	0.951353	0.00306853	0.997757	-0.0924406	0.84758	-0.044686	0.87083	-0.086648	0.544942	-0.0920901	0.566997	0.151192	0.617336
A_66_P129769	NM_178710	Sik2	5.28501	5.41878	5.92488	5.4807	5.86761	5.65082	5.2767	5.64239	5.83858	6.05286	6.07796	5.66989	6.11714	5.943	5.72744	0.133767	0.847101	0.639871	0.053318	0.195691	0.63918	0.582599	0.0800514	0.365808	0.279895	-0.00830815	0.990412	0.35738	0.291906	0.553572	0.0680626	0.767848	0.00778949	0.792953	0.00555439	-0.44418	0.30568	-0.216792	0.714725	-0.330486	0.190259	-0.0366081	0.900359	-0.0984278	0.72302	-0.463784	0.169248
A_55_P2100830	NM_001111141	Sprtn	6.18689	6.20187	6.34117	6.3795	6.21715	6.62999	6.39573	6.58702	6.4523	6.62059	6.43805	6.55183	6.50669	6.42682	6.51423	0.0149755	0.975237	0.154275	0.477948	0.192605	0.29096	0.0302567	0.938694	0.443102	0.00469909	0.208843	0.271502	0.400132	0.0109307	0.265407	0.10246	0.433698	0.00450693	0.251157	0.112642	0.0383299	0.943368	0.412845	0.0229197	0.225588	0.0703353	0.194186	0.027403	0.214155	0.0257243	-0.123926	0.609918
A_52_P588771	NM_001033356	Ntn5	5.1657	5.12005	5.07698	4.9892	5.08105	4.92586	4.91825	5.00725	5.02294	5.14319	5.87242	4.83269	4.98506	4.96497	4.9184	-0.0456509	0.968687	-0.0887188	0.905729	-0.176499	0.761397	-0.0846438	0.92657	-0.239843	0.652313	-0.247453	0.674359	-0.158447	0.786379	-0.142759	0.776219	-0.0225067	0.971276	0.706718	0.0574862	-0.0877799	0.945759	-0.155199	0.874678	-0.121489	0.807077	-0.0391151	0.918425	-0.0513244	0.905812	-0.0968499	0.914114
A_52_P6451	NM_175255	Sec24a	8.69949	8.64931	8.62675	8.52511	8.57152	8.71145	8.59601	8.49449	8.38047	8.98844	8.96748	9.1415	8.79746	8.85116	8.6821	-0.0501813	0.935586	-0.0727418	0.859331	-0.174381	0.549773	-0.127964	0.750351	0.0119582	0.976175	-0.103479	0.782656	-0.205	0.447563	-0.319013	0.168733	0.288954	0.211359	0.267992	0.249839	-0.101639	0.867544	0.139922	0.765518	0.0191412	0.958576	-0.0702142	0.690449	-0.0210793	0.93441	0.158527	0.651918
A_55_P2154480	NM_001162934	Ctxn2	5.80015	4.77939	5.05695	4.95425	5.1387	5.04991	5.00459	5.2855	5.03379	5.0633	5.14992	4.73829	4.96513	4.89488	4.88839	-1.02076	0.0323681	-0.743201	0.126328	-0.845899	0.0514649	-0.661453	0.186108	-0.750246	0.0876988	-0.795559	0.0838491	-0.514652	0.280846	-0.766356	0.0747757	-0.736848	0.0805168	-0.650228	0.126266	-0.102697	0.94315	-0.0887925	0.945322	-0.0957449	0.871917	0.0141164	0.975855	0.0298059	0.953463	-0.155055	0.863226
A_55_P2110532	NR_045391	4930578E11Rik	4.734	4.59031	4.59974	4.79444	4.49191	4.74253	4.52592	4.58396	4.60669	4.84441	4.59319	4.41683	4.75083	4.9728	4.38638	-0.143686	0.850637	-0.134258	0.813981	0.0604416	0.91954	-0.242081	0.649752	0.00852946	0.988067	-0.208079	0.680788	-0.150036	0.759497	-0.127308	0.766503	0.110416	0.811243	-0.140809	0.752193	0.1947	0.807792	0.25061	0.691042	0.222655	0.497769	0.142713	0.54985	0.167784	0.517158	-0.0694072	0.930407
A_52_P306236	NM_001122889	Epha7	4.70301	4.72183	4.88521	4.89115	4.97162	4.85276	4.77607	4.88889	4.84837	5.52031	5.78056	5.37902	5.91899	5.94132	5.48866	0.0188197	0.981389	0.182203	0.63496	0.18814	0.580052	0.268605	0.441211	0.149753	0.676407	0.0730568	0.879322	0.185879	0.573711	0.14536	0.644484	0.817296	0.000830044	1.07755	1.70401e-05	0.00593783	0.996205	-0.118852	0.847629	-0.0564572	0.873781	-0.00733834	0.979564	-3.06302e-05	0.999904	-0.0925629	0.863197
A_55_P2087518	NM_198103	Exoc8	7.10444	7.64667	7.47354	7.60101	7.49736	7.69266	7.55569	7.72561	7.66372	7.2079	7.18156	7.18002	6.94443	7.0001	7.26326	0.54223	0.0124515	0.369097	0.0953179	0.496568	0.0114008	0.392919	0.0695708	0.588221	0.00238809	0.451251	0.0283819	0.621172	0.00136175	0.559282	0.00377458	0.103457	0.682079	0.0771235	0.776726	0.127471	0.780372	0.195303	0.552584	0.161387	0.378186	0.161888	0.167949	0.164232	0.212605	-0.138976	0.658482
A_55_P1970954	NM_001029838	Pknox2	6.31427	6.29198	6.27836	8.0956	6.69893	8.45094	7.7525	8.79005	8.04767	7.05834	7.25152	8.2135	7.9682	8.17203	7.4971	-0.0222947	0.991056	-0.0359085	0.981487	1.78132	0.00813585	0.384659	0.755089	2.13667	0.00135495	1.43822	0.0444413	2.47578	0.000234582	1.7334	0.0091704	0.744069	0.307957	0.937247	0.174202	1.81723	0.0205726	1.75201	0.0231845	1.78462	0.000364395	1.43613	0.000110073	1.5356	0.000138111	-0.666365	0.470285
A_52_P329398	NM_138652	Atp12a	5.98572	5.62675	5.57083	5.809	5.51543	5.75813	5.77926	5.61781	5.44586	6.92439	6.9262	6.89735	6.81998	7.28046	8.36228	-0.358977	0.583613	-0.414895	0.434944	-0.176724	0.771523	-0.470293	0.368273	-0.227592	0.688879	-0.206467	0.75242	-0.367912	0.447974	-0.539859	0.199781	0.93867	0.0143675	0.940472	0.0133521	0.238172	0.805495	0.242701	0.777618	0.240436	0.565444	0.0358635	0.9304	0.106476	0.783924	0.247418	0.716112
A_66_P120567	NM_010730	Anxa1	10.3956	6.55918	9.60441	8.14393	9.5956	7.05962	8.35428	6.63072	5.09391	6.64124	7.02098	6.84448	8.40803	7.56914	8.00211	-3.83643	0.000197697	-0.791196	0.552759	-2.25167	0.0157559	-0.800007	0.569963	-3.33598	0.000316335	-2.04133	0.0378013	-3.76489	5.98247e-05	-5.30169	1.16583e-07	-3.75436	4.48022e-05	-3.37462	0.00018352	-1.46048	0.263724	-2.53597	0.0161358	-1.99823	0.00377852	-2.45272	3.46461e-06	-1.90667	0.000559146	2.49196	0.00623058
A_55_P2038640	NM_172719	Gcn1l1	11.0479	11.2915	11.259	11.3771	11.0614	11.1932	11.3538	11.3339	11.1642	11.2546	11.2886	11.2307	11.1706	11.1212	11.3223	0.243607	0.199315	0.211107	0.252211	0.329149	0.0316475	0.0134911	0.973321	0.145249	0.430905	0.305876	0.0592547	0.285962	0.064288	0.11632	0.516689	0.206687	0.187317	0.24062	0.110682	0.118042	0.712846	0.131758	0.628108	0.1249	0.375879	0.042345	0.735028	0.0766284	0.525315	0.104735	0.670069
A_55_P2091831	NM_001039502	Krtap1-4	6.45446	6.05904	6.12414	5.97292	5.82377	6.36878	5.93391	5.95404	5.89765	6.104	6.00612	6.19625	6.11699	6.04427	6.1224	-0.395427	0.367596	-0.330328	0.4333	-0.481541	0.158027	-0.630693	0.0699227	-0.0856873	0.868722	-0.520558	0.13974	-0.500424	0.132663	-0.556811	0.0824833	-0.350468	0.303278	-0.448341	0.162146	-0.151213	0.860892	0.545005	0.178358	0.196896	0.549619	0.0877435	0.736453	0.137975	0.60222	0.00806	0.992789
A_51_P100298	NM_152220	Stx3	9.61977	9.18912	9.66967	8.92934	9.48095	8.50464	8.86401	7.60098	8.47044	9.44536	9.73957	7.89401	8.95249	8.8708	9.02813	-0.430652	0.327158	0.0498929	0.941443	-0.690434	0.0360609	-0.138829	0.833866	-1.11514	0.000527199	-0.755761	0.0261117	-2.0188	1.79072e-08	-1.14933	0.000351896	-0.174414	0.675702	0.119795	0.792928	-0.740327	0.0597469	-0.97631	0.00701475	-0.858318	0.00036135	-0.96186	3.50335e-07	-0.993224	9.65106e-07	0.828304	0.00953233
A_55_P2173952	NM_001164171	Myh6	9.37135	9.80241	9.36414	7.17897	9.06828	7.05151	8.25435	6.59764	6.20307	6.20252	6.65466	6.41865	6.86114	7.83949	6.70199	0.43106	0.647655	-0.00720929	0.996495	-2.19238	6.24512e-05	-0.303067	0.759781	-2.31984	2.30456e-05	-1.117	0.0517555	-2.77371	9.89966e-07	-3.16828	5.99171e-08	-3.16883	4.19292e-08	-2.71669	8.64499e-07	-2.18518	0.000296156	-2.01677	0.000732522	-2.10097	6.23838e-07	-2.1378	4.92909e-10	-1.95289	2.96169e-08	1.854	0.000401904
A_51_P113906	NM_025467	Gkn2	4.65094	4.56227	4.59308	4.52541	4.59184	4.66376	4.54107	4.59934	4.52341	4.57119	4.65044	4.62443	4.57877	4.48176	4.73643	-0.0886633	0.781678	-0.0578533	0.834257	-0.125522	0.534961	-0.059098	0.857034	0.0128283	0.963314	-0.109866	0.63602	-0.0515987	0.833146	-0.127524	0.481001	-0.079743	0.690661	-0.000499526	0.998713	-0.0676691	0.875814	0.0719263	0.8493	0.00212862	0.993532	0.00265153	0.988052	0.0208414	0.905812	-0.0203045	0.958623
A_55_P2032024	NM_001081252	Uggt2	6.08365	6.17223	6.56357	6.84869	6.44357	6.84201	6.74322	6.76695	6.47775	6.02033	5.88515	6.57785	6.11134	6.07543	6.08127	0.0885772	0.833066	0.479912	0.0159058	0.765034	4.82397e-05	0.359919	0.0795022	0.75836	4.84666e-05	0.659563	0.000552335	0.683297	0.000213395	0.394096	0.032523	-0.0633217	0.808375	-0.198507	0.322658	0.285121	0.275387	0.398441	0.0706937	0.341781	0.0136541	0.150399	0.175625	0.235766	0.0365534	0.120866	0.69699
A_51_P116088	NM_024233	Rexo2	11.1359	11.6289	11.4042	11.1367	11.3273	11.1668	10.9494	10.9406	10.7829	10.6657	10.414	10.2361	9.91054	9.96488	10.3983	0.493084	0.00687682	0.268349	0.167776	0.000861156	0.998783	0.191414	0.386926	0.0309866	0.911667	-0.186489	0.375481	-0.195237	0.301054	-0.352989	0.033171	-0.470155	0.00326381	-0.721902	1.23789e-05	-0.267488	0.245933	-0.160428	0.569908	-0.213958	0.109636	-0.220186	0.0159198	-0.145554	0.186124	0.0876242	0.773685
A_51_P114634	NM_173405	Amz1	7.71666	7.71795	7.2292	6.38471	7.2792	6.54257	6.99168	6.75617	6.49196	6.79064	6.83971	8.05912	7.08663	7.34222	7.59678	0.00128514	0.998744	-0.487467	0.251089	-1.33196	0.000153397	-0.437467	0.329018	-1.1741	0.000680562	-0.72498	0.0510403	-0.960491	0.0052886	-1.22471	0.000396468	-0.926026	0.00580923	-0.876951	0.00848225	-0.84449	0.0423551	-0.736628	0.0784286	-0.790559	0.00221808	-0.622841	0.00103656	-0.605543	0.00339183	0.367618	0.427584
A_51_P122238	NM_019562	Uchl5	12.6596	12.6277	12.8447	12.6086	12.7413	12.5297	12.6416	12.5063	12.3997	12.0856	11.9642	12.3029	11.818	11.8977	12.1016	-0.0318871	0.94439	0.185126	0.371463	-0.0509715	0.847438	0.0817689	0.788695	-0.129854	0.526903	-0.0179576	0.95861	-0.153278	0.428663	-0.259885	0.114337	-0.573998	0.000235313	-0.695361	1.25293e-05	-0.236097	0.309491	-0.211623	0.36176	-0.22386	0.0764095	-0.231476	0.00819494	-0.194347	0.0487057	0.188624	0.350534
A_51_P114616	NM_016767	Batf	5.29117	4.99792	4.8458	4.82848	5.02019	4.89225	5.52991	5.60278	5.45521	5.97628	6.63625	6.87135	7.5703	7.85732	6.58763	-0.293253	0.504293	-0.445373	0.185264	-0.462686	0.127367	-0.270979	0.511341	-0.398923	0.198725	0.238737	0.553612	0.311613	0.346491	0.164041	0.643962	0.685112	0.0127083	1.34508	2.95276e-06	-0.0173126	0.986395	-0.127944	0.85647	-0.0726281	0.851755	0.0627163	0.802723	-0.0241269	0.943078	0.000910479	0.999565
A_51_P474658	NM_007956	Esr1	5.20042	4.79196	4.83056	4.9125	4.77315	4.94788	4.90838	5.03585	4.80922	4.80625	4.98971	5.15714	4.66626	4.74819	4.5469	-0.408456	0.235235	-0.369861	0.260483	-0.287915	0.370537	-0.427265	0.175529	-0.252536	0.443385	-0.292039	0.396195	-0.164564	0.658107	-0.391202	0.164309	-0.394166	0.151273	-0.210707	0.506896	0.0819459	0.924446	0.174729	0.756431	0.128337	0.678064	0.0890006	0.675137	0.12805	0.558314	-0.0141557	0.984459
A_55_P2185676	NM_009220	Ssty1	4.9599	4.4916	4.54788	4.40062	4.57499	4.73598	4.556	4.64853	4.36812	4.67379	4.66491	5.25644	4.86934	4.59938	4.74607	-0.468294	0.247315	-0.412018	0.29039	-0.559274	0.0881912	-0.384909	0.34452	-0.22392	0.594243	-0.403899	0.285765	-0.311373	0.407128	-0.591774	0.0620713	-0.286106	0.421362	-0.294993	0.403198	-0.147257	0.864672	0.16099	0.827689	0.00686665	0.990441	-0.0213098	0.949139	0.0354198	0.923114	0.0476746	0.952252
A_66_P115757	NM_026788	Mthfd2l	9.4227	9.81195	9.69252	9.93934	9.89361	10.1597	9.95114	9.92761	10.0531	10.3248	10.4112	9.77687	10.5364	10.4154	10.3128	0.389251	0.0967859	0.269828	0.270498	0.516639	0.0094244	0.470911	0.027752	0.73697	0.000211702	0.528445	0.0104942	0.504918	0.0105449	0.630443	0.00133414	0.902099	6.96175e-06	0.988529	1.18414e-06	0.246811	0.432327	0.266059	0.353608	0.256435	0.109909	0.174181	0.138255	0.163114	0.225956	-0.0392352	0.936128
A_55_P2094324	NM_146496	Olfr486	5.11972	5.01733	5.05342	4.81211	4.89679	5.18019	5.03069	5.20923	4.97833	5.08489	5.08851	5.47486	4.72233	4.92612	4.84602	-0.102394	0.887081	-0.066302	0.907485	-0.307611	0.373931	-0.222926	0.629486	0.0604716	0.90195	-0.0890348	0.868928	0.0895097	0.847525	-0.141393	0.700911	-0.0348331	0.93959	-0.0312138	0.949301	-0.241309	0.682701	0.283398	0.560656	0.0210444	0.966774	0.0513321	0.846177	0.0735444	0.79774	-0.0630933	0.928296
A_52_P266320	NM_001081956	Akap17b	8.10931	8.0819	8.21569	7.40844	8.01231	7.1741	7.47291	6.73416	9.80463	6.0779	6.10208	6.7071	6.56579	6.40187	6.65597	-0.0274105	0.993715	0.106372	0.969241	-0.700871	0.698224	-0.0970091	0.976819	-0.935215	0.569653	-0.636403	0.758871	-1.37516	0.34199	1.69532	0.200419	-2.03142	0.105067	-2.00723	0.106198	-0.807243	0.781867	-0.838206	0.743995	-0.822725	0.518277	-0.119968	0.924612	-0.794734	0.387613	-0.796483	0.70699
A_55_P2136606	NM_001081200	Crnn	5.86879	5.69574	5.87469	5.69115	5.82574	5.80202	5.88389	5.81274	6.05408	5.96296	5.79301	6.12108	6.00466	5.94535	6.46693	-0.173049	0.791614	0.00589261	0.994417	-0.17764	0.692899	-0.0430506	0.95742	-0.0667757	0.899214	0.0150973	0.983125	-0.0560539	0.916924	0.185283	0.631874	0.094161	0.833488	-0.0757813	0.872593	-0.183533	0.811545	-0.0237251	0.982657	-0.103629	0.796624	-0.0214429	0.948185	-0.0928029	0.753478	-0.0495175	0.950123
A_55_P2065074	NM_001271386	Hdac9	4.87675	4.75667	4.85069	4.65102	4.69114	5.1324	4.75137	4.80339	4.73785	4.76405	4.83096	5.15779	4.97608	4.83018	4.75844	-0.120077	0.892613	-0.0260619	0.974139	-0.225726	0.650596	-0.18561	0.782112	0.255649	0.589396	-0.125373	0.845689	-0.073361	0.903158	-0.138901	0.765174	-0.112701	0.82395	-0.0457899	0.938502	-0.199664	0.824545	0.44126	0.405423	0.120798	0.790822	0.0667637	0.836424	0.0978691	0.776221	-0.0192418	0.983793
A_51_P125691	NM_028023	Cdca4	10.5696	10.8864	10.765	10.9951	10.7813	11.0317	10.6788	10.8039	10.6671	10.1747	10.0442	10.1288	9.68427	9.66764	9.86533	0.316832	0.113811	0.195481	0.368983	0.425499	0.0115061	0.211785	0.326694	0.462108	0.00547462	0.109283	0.674156	0.234353	0.200324	0.097565	0.64173	-0.394849	0.0151847	-0.52534	0.00112889	0.230018	0.362626	0.250323	0.277313	0.240171	0.0690538	0.132698	0.193952	0.201804	0.0519293	-0.0566757	0.877273
A_52_P643087	NM_146538	Olfr315	5.6475	4.96153	4.99089	5.00956	4.75238	5.10799	4.94683	5.02128	4.78523	4.85615	4.98332	5.13538	4.66404	4.64038	4.5805	-0.685963	0.0806938	-0.656604	0.0823915	-0.637932	0.067285	-0.895114	0.0122445	-0.539506	0.130394	-0.700662	0.0512547	-0.626213	0.070131	-0.862268	0.00957157	-0.791341	0.0152002	-0.664175	0.0423235	0.0186719	0.987899	0.355608	0.518012	0.18714	0.60985	0.0843137	0.771093	0.149576	0.595916	0.0435778	0.959134
A_51_P117236	NM_009329	Zfp354a	8.11611	8.5462	8.7575	8.69528	8.67344	8.60274	8.64638	8.57029	8.75187	8.50336	8.69181	8.48037	8.43933	8.44597	8.18951	0.430091	0.0194654	0.641389	0.000309331	0.579168	0.000468644	0.557326	0.00133785	0.486626	0.00287117	0.530272	0.00185173	0.45418	0.00539614	0.635755	0.000120054	0.387245	0.0153561	0.575697	0.000310788	-0.0622211	0.897808	-0.0707006	0.865502	-0.0664609	0.739638	-0.0373969	0.79587	-0.0696711	0.618506	-0.0146957	0.973171
A_51_P519251	NM_019738	Nupr1	10.169	9.44272	7.60261	6.66904	7.68659	6.43151	8.26181	7.51108	6.05438	7.21827	7.17979	10.1829	9.98085	11.7067	9.95631	-0.726259	0.638652	-2.56637	0.00705448	-3.49994	0.000103897	-2.48239	0.00830446	-3.73747	3.4603e-05	-1.90717	0.0436153	-2.6579	0.0025179	-4.1146	6.74764e-06	-2.95072	0.000626868	-2.98919	0.000496018	-0.933569	0.551985	-1.25508	0.315008	-1.09432	0.132193	-1.18383	0.0156798	-0.979792	0.0795354	1.47908	0.130261
A_52_P476431	NM_021292	Evc	8.89073	8.7781	8.43687	7.89036	8.09633	7.41488	7.74386	7.34084	6.93248	5.901	5.86294	6.67902	6.96211	7.0547	6.15561	-0.112624	0.844685	-0.453861	0.109925	-1.00037	7.75947e-05	-0.794397	0.00244214	-1.47584	5.93051e-08	-1.14687	1.44935e-05	-1.54989	1.89944e-08	-1.95825	5.61648e-11	-2.98973	1.96423e-16	-3.02779	1.10951e-16	-0.546504	0.0745574	-0.681446	0.0159147	-0.613975	0.000895381	-0.697711	1.14252e-06	-0.543656	0.00025269	0.607201	0.0142193
A_55_P2047168	NM_008714	Notch1	5.44154	5.03033	5.09586	5.20682	5.13687	5.40311	5.10481	5.19153	5.15661	4.87064	4.95602	4.88523	5.03801	4.67915	4.93135	-0.411209	0.626456	-0.345677	0.647007	-0.23472	0.752435	-0.304675	0.726049	-0.03843	0.964884	-0.336728	0.653077	-0.250014	0.727071	-0.284932	0.642146	-0.570902	0.278691	-0.485516	0.373811	0.110957	0.946465	0.266245	0.815969	0.188601	0.754617	0.127003	0.760746	0.154638	0.736574	-0.0692547	0.956229
A_55_P2031966	NM_001099688	Fbxo39	7.03571	7.02464	7.43995	7.2065	7.18026	7.50139	7.31254	7.0498	7.44956	7.2407	7.02139	6.14633	6.95377	7.05699	7.28791	-0.0110677	0.994507	0.40424	0.650831	0.17079	0.860977	0.144551	0.915829	0.465685	0.533943	0.276835	0.778436	0.0140899	0.988932	0.41385	0.553824	0.204988	0.801976	-0.0143175	0.988682	-0.233451	0.889741	0.321134	0.810348	0.0438416	0.965865	-0.00910501	0.98912	-0.0583539	0.932293	0.0628645	0.967443
A_51_P476960	NM_001081391	Csmd3	5.07968	4.51143	4.64855	4.46584	4.8534	4.66242	4.57801	4.74058	4.64583	4.57305	4.77616	4.49313	4.57493	4.47766	4.44497	-0.568251	0.38509	-0.431136	0.504713	-0.613843	0.238854	-0.226278	0.802578	-0.417261	0.469288	-0.501671	0.399487	-0.339103	0.577226	-0.433849	0.413184	-0.506633	0.31451	-0.303518	0.597776	-0.182707	0.89198	-0.190983	0.872433	-0.186845	0.739139	-0.0646524	0.884465	-0.0703741	0.891446	-0.115195	0.916478
A_66_P135165	NM_001113209	Nfib	4.81685	4.78102	4.8331	4.71034	4.59483	4.84202	4.533	4.75715	4.68764	4.59165	4.53424	4.56224	5.12891	5.03954	4.90232	-0.0358232	0.969009	0.0162498	0.981267	-0.106502	0.82875	-0.222015	0.653754	0.0251744	0.963039	-0.283848	0.487192	-0.0596975	0.907609	-0.129207	0.741068	-0.225198	0.531142	-0.28261	0.405839	-0.122752	0.887553	0.24719	0.661359	0.0622189	0.885991	0.0956466	0.691739	0.116196	0.660193	-0.189396	0.713314
A_55_P2129691	NM_001198794	AB124611	10.2911	10.1987	9.97387	10.2212	10.2973	10.264	10.5486	10.1858	10.542	10.5106	10.242	11.0269	11.1359	11.2599	11.4213	-0.0924413	0.916631	-0.317275	0.490248	-0.0699461	0.906591	0.00611817	0.994685	-0.0271666	0.963614	0.257448	0.595626	-0.105352	0.843739	0.250844	0.526352	0.219437	0.591542	-0.0491233	0.927701	0.247329	0.734914	-0.0332848	0.97727	0.107022	0.805	0.0299977	0.930489	-0.0495853	0.893442	0.184702	0.756953
A_51_P112734	NM_016972	Slc7a8	5.3286	5.60011	6.52334	5.19722	6.22506	5.37652	6.11064	6.26655	7.86678	9.39859	9.91892	8.84099	10.5988	10.5442	9.41509	0.271513	0.641483	1.19474	0.000857017	-0.131378	0.805141	0.896463	0.011472	0.0479159	0.934195	0.782042	0.0258708	0.937945	0.00455132	2.53818	1.40304e-10	4.06999	1.2761e-16	4.59032	2.37974e-18	-1.32611	0.000404156	-0.848547	0.0274073	-1.08733	1.75817e-05	-0.109581	0.679577	-0.67292	0.000711128	-0.956021	0.00339064
A_55_P2017964	NM_001029873	Unc13a	5.51503	5.46075	5.17544	5.16065	5.44221	5.30278	5.43978	5.3938	5.19056	5.19171	5.45475	4.64211	4.92987	4.92693	4.59735	-0.0542787	0.966212	-0.339587	0.577217	-0.354377	0.510215	-0.0728194	0.944889	-0.212251	0.728736	-0.0752462	0.928683	-0.121234	0.858511	-0.324469	0.511436	-0.323318	0.511285	-0.0602794	0.929739	-0.0147904	0.992901	-0.139432	0.902884	-0.0771113	0.898868	-0.0905322	0.806489	-0.0667369	0.884307	0.147605	0.87016
A_55_P2059860	NM_183335	Igsf1	5.64694	5.57364	5.76958	5.20555	5.66317	5.42952	5.7212	5.51495	5.59385	5.61906	5.96423	5.69856	5.72701	5.75265	5.59628	-0.0732997	0.929976	0.122632	0.816128	-0.44139	0.18014	0.0162237	0.984389	-0.217427	0.58834	0.074258	0.898522	-0.131992	0.771518	-0.0530928	0.902623	-0.0278848	0.954027	0.317285	0.334331	-0.564022	0.149762	-0.233651	0.686337	-0.398836	0.0973755	-0.282013	0.106728	-0.334641	0.0758494	0.1668	0.757758
A_55_P1953003	NM_080467	Atp6v0a4	7.7071	4.64543	5.11128	5.00163	5.32521	5.48206	5.44123	5.32071	5.19822	5.86962	5.75345	4.70932	5.4612	5.17026	5.37367	-3.06167	8.76425e-08	-2.59582	1.6631e-06	-2.70547	1.97985e-07	-2.38189	5.60902e-06	-2.22504	6.70849e-06	-2.26587	9.18936e-06	-2.38639	1.91735e-06	-2.50888	6.73106e-07	-1.83748	9.65486e-05	-1.95366	3.4997e-05	-0.109651	0.946324	0.15685	0.905084	0.0235994	0.978244	-0.04192	0.933114	-0.024442	0.967284	0.181769	0.858686
A_51_P126365	NM_153052	Gzmn	4.47708	4.48179	4.37263	4.52249	4.54284	4.5584	4.55501	4.39204	4.37043	4.57963	4.71484	4.66851	4.66494	4.64578	4.61997	0.00470952	0.991892	-0.104451	0.685653	0.045411	0.86965	0.0657573	0.847787	0.0813157	0.734133	0.0779276	0.777565	-0.0850436	0.718127	-0.106653	0.593146	0.102551	0.612775	0.23776	0.150293	0.149862	0.631752	0.0155583	0.978216	0.0827103	0.652797	-0.0293203	0.844707	0.000816457	0.997002	0.173776	0.419188
A_55_P1955532	NM_015799	Tfr2	6.31895	5.93785	6.16908	6.09131	6.28504	6.24884	6.59046	6.42179	6.49947	6.91119	7.28709	6.85789	7.57125	7.64026	7.43585	-0.381106	0.447228	-0.149872	0.79766	-0.227642	0.628342	-0.0339141	0.970437	-0.0701087	0.903453	0.271506	0.580036	0.102836	0.851906	0.180515	0.674507	0.59224	0.0801666	0.968144	0.00290515	-0.0777702	0.946324	-0.0361947	0.975784	-0.0569824	0.909993	-0.0328399	0.924498	-0.0942116	0.774946	0.12983	0.857551
A_51_P117087	NM_027398	Kcnip1	4.92046	4.90296	4.8161	4.9967	4.89831	4.95871	4.96694	4.8544	4.809	4.82057	4.91304	4.71237	4.559	4.57867	4.50885	-0.0175062	0.966533	-0.10436	0.610256	0.0762383	0.702245	-0.0221569	0.949572	0.03825	0.866071	0.0464754	0.853237	-0.0660602	0.744565	-0.111465	0.489137	-0.0998962	0.544081	-0.00742502	0.975357	0.180598	0.388969	0.0604069	0.860982	0.120503	0.335697	0.0109213	0.94007	0.0428231	0.739082	0.135238	0.472879
A_51_P120589	NM_146999	Olfr181	4.89741	4.8774	4.81977	4.89971	4.79206	4.88675	4.83806	4.777	4.64869	4.73613	4.88817	4.7049	4.70272	4.58078	4.49357	-0.0200103	0.969541	-0.077635	0.790161	0.00230895	0.995361	-0.105342	0.728065	-0.0106581	0.972171	-0.0593466	0.849292	-0.120401	0.595117	-0.248717	0.164884	-0.161274	0.401684	-0.00923471	0.975357	0.0799439	0.865275	0.0946844	0.809698	0.0873141	0.649922	-0.013592	0.94007	0.0378579	0.830225	0.125212	0.642676
A_52_P114282	NM_001009575	Armcx5	8.89803	9.21398	9.1983	9.01063	9.08999	9.19243	8.85922	9.07237	9.36992	9.20465	9.16079	9.32962	9.21606	9.14635	9.19328	0.315944	0.295331	0.300263	0.286019	0.112595	0.74079	0.191959	0.580478	0.294392	0.244148	-0.038811	0.932807	0.174335	0.551451	0.471888	0.037886	0.306614	0.194094	0.262756	0.278409	-0.187667	0.688462	0.102433	0.85596	-0.0426174	0.897318	0.112166	0.482133	0.0426372	0.860382	-0.361922	0.153134
A_55_P1978018	NM_001270806	Gm5795	6.33527	6.02488	6.2548	5.8569	6.40568	6.50254	5.81422	6.14487	6.36822	6.31779	6.22392	6.36206	6.13379	6.20584	5.80145	-0.310384	0.73915	-0.0804678	0.935366	-0.478368	0.417647	0.0704137	0.954379	0.167276	0.828093	-0.521044	0.39903	-0.190392	0.797704	0.0329544	0.964064	-0.0174784	0.982942	-0.111342	0.880374	-0.3979	0.68841	0.096862	0.947754	-0.150519	0.811792	0.0599003	0.89841	0.00987133	0.98654	-0.442325	0.517083
A_55_P2045824	NM_027650	Speer3	4.74456	4.80911	4.81392	4.91286	4.78533	4.87956	5.02121	5.1043	4.91327	4.63893	4.96617	5.12471	4.79341	4.69153	4.3752	0.0645525	0.946065	0.0693682	0.917834	0.168305	0.733576	0.0407777	0.9627	0.134999	0.792602	0.276652	0.557005	0.359741	0.353147	0.168718	0.689749	-0.105624	0.823894	0.221613	0.588082	0.0989373	0.925926	0.0942208	0.921055	0.0965791	0.826962	0.0790082	0.783562	0.0920825	0.774842	0.0124224	0.989367
A_52_P66520	NM_177686	Clec12a	4.75524	4.81682	4.92347	4.685	4.77387	5.03252	4.70241	4.94761	4.80408	4.69631	5.00233	4.95203	4.89676	4.68592	4.44249	0.0615826	0.960363	0.168229	0.818863	-0.0702453	0.926164	0.01863	0.986601	0.277281	0.629424	-0.0528278	0.953663	0.192366	0.759568	0.0488406	0.938028	-0.0589343	0.927829	0.247091	0.644227	-0.238474	0.822601	0.258651	0.774509	0.0100885	0.989487	0.0673836	0.862611	0.088457	0.839561	-0.173431	0.840461
A_55_P2081273	NM_001081141	Gabbr2	5.15717	5.06291	5.1149	5.0655	5.2343	5.38399	5.12351	5.22255	5.06632	5.14619	5.21771	5.21017	4.86701	4.93924	4.73581	-0.0942625	0.920002	-0.0422739	0.95494	-0.091673	0.878503	0.0771245	0.927246	0.226811	0.638674	-0.0336641	0.965587	0.0653741	0.913688	-0.0908545	0.852047	-0.010985	0.985626	0.0605303	0.913873	-0.0493991	0.968471	0.149686	0.865481	0.0501435	0.925438	0.0270188	0.942133	0.0664417	0.858391	-0.0209238	0.982971
A_52_P365011	NM_010194	Fes	6.68718	6.01227	6.73548	6.808	6.95593	6.43847	7.13013	6.67706	6.67307	6.46325	6.97086	6.21475	6.54318	6.49737	6.44908	-0.674915	0.0526953	0.0482948	0.939396	0.120813	0.802368	0.268745	0.555852	-0.248715	0.523486	0.442948	0.210057	-0.0101222	0.985271	-0.0141081	0.976172	-0.22393	0.538489	0.283681	0.408804	0.072518	0.944003	-0.51746	0.18953	-0.222471	0.455445	-0.291362	0.0978188	-0.299337	0.126241	0.455063	0.191423
A_52_P580582	NM_008725	Nppa	4.9664	4.88828	5.07918	5.37392	5.04042	5.32648	4.94113	5.07323	5.0655	5.08055	5.05953	4.97307	5.14519	5.03728	5.09611	-0.0781219	0.889299	0.11278	0.764756	0.407522	0.0812971	0.0740184	0.8809	0.360074	0.129204	-0.0252737	0.95861	0.106831	0.748519	0.0990957	0.731379	0.11415	0.695319	0.0931322	0.7631	0.294742	0.390015	0.286055	0.387895	0.290398	0.10787	0.189539	0.155819	0.237634	0.0942415	-0.128237	0.747862
A_55_P2117033	NM_028860	Mtmr3	9.15093	9.16671	9.12937	9.23846	9.11147	9.08506	9.19224	9.05483	9.14142	8.98829	8.90813	9.22644	9.01783	9.11012	9.08528	0.0157734	0.983652	-0.0215602	0.968854	0.0875259	0.83078	-0.039467	0.950506	-0.0658749	0.87419	0.0413064	0.935384	-0.0961064	0.804002	-0.00951682	0.980404	-0.162641	0.599087	-0.242801	0.38555	0.109086	0.876103	-0.0264079	0.975784	0.0413391	0.911619	-0.0144195	0.957494	-0.0182449	0.951753	0.094118	0.860615
A_55_P1975456	NM_010914	Nfyb	10.2211	10.432	10.2259	10.242	10.1727	10.2838	9.88386	9.74177	9.82283	9.46889	9.52189	9.19504	9.27848	9.21822	9.17135	0.210949	0.51884	0.00481781	0.992844	0.0209036	0.957632	-0.0483674	0.923501	0.062746	0.856067	-0.337206	0.154401	-0.479296	0.0222481	-0.398236	0.0604108	-0.752181	0.000238895	-0.699178	0.00054515	0.0160858	0.984349	0.111113	0.8206	0.0635996	0.818526	-0.0715523	0.66449	-0.00496383	0.984244	0.101561	0.800995
A_55_P2109342	NM_009070	Rnps1	11.7327	12.1721	12.1309	12.2316	12.1746	12.1552	12.0821	11.9117	11.8707	11.3855	11.1868	11.3064	11.0716	10.9856	11.2579	0.439363	0.0292827	0.398236	0.0434542	0.498905	0.0053329	0.441935	0.021194	0.422449	0.0182723	0.349392	0.0712414	0.178993	0.403905	0.137946	0.516977	-0.347242	0.0489394	-0.54592	0.00149228	0.100669	0.825497	-0.0194859	0.975708	0.0405915	0.871837	-0.0869479	0.492224	-0.0297388	0.879751	0.190923	0.420399
A_55_P2408330	NM_028234	Rbm33	8.03715	8.27128	8.28296	8.32136	8.1451	8.25459	8.0949	8.10993	8.06352	8.42419	8.45218	7.9303	7.69187	7.74181	7.8907	0.234129	0.223048	0.245815	0.16385	0.284217	0.0688137	0.107952	0.666431	0.217446	0.183403	0.057753	0.830839	0.0727793	0.743928	0.0263713	0.903522	0.387047	0.00778949	0.415037	0.00400023	0.038402	0.940373	0.109495	0.714375	0.0739483	0.667967	0.0130302	0.933874	0.0543076	0.688352	0.00817773	0.983822
A_52_P431294	NM_177701	Gm4894	4.51547	4.51454	4.62956	4.34357	4.24244	4.50022	4.43181	4.5573	4.54201	4.36738	4.64788	4.86486	4.40947	4.2335	4.21225	-0.000932246	0.998881	0.114081	0.848283	-0.171902	0.721457	-0.273038	0.587987	-0.0152551	0.979735	-0.083667	0.895239	0.0418237	0.941546	0.0265311	0.957329	-0.148096	0.735618	0.132408	0.769845	-0.285983	0.660016	0.257782	0.679928	-0.0141005	0.980684	0.0511738	0.86686	0.0324299	0.933418	-0.117844	0.867006
A_55_P2130104	NM_027172	Slc52a3	5.42998	4.93581	5.0086	4.79918	4.73752	4.73073	4.98754	4.9259	4.8948	5.04034	5.354	5.23481	5.39676	5.27915	5.08315	-0.494179	0.196828	-0.421382	0.259636	-0.630809	0.0431435	-0.692466	0.0360119	-0.699256	0.0221944	-0.442448	0.212749	-0.504084	0.115433	-0.53518	0.0858055	-0.389646	0.225419	-0.0759883	0.869767	-0.209427	0.763399	-0.00678937	0.994458	-0.108108	0.780344	-0.0735669	0.780807	-0.0926176	0.747401	0.077184	0.914782
A_51_P104718	NM_001010941	Gpr12	4.60974	4.50316	4.46864	4.39926	4.60164	4.47809	4.45556	4.49372	4.55161	4.47322	4.49281	4.582	4.52076	4.51332	4.50364	-0.10658	0.725665	-0.141105	0.53222	-0.21048	0.240037	-0.00809915	0.985126	-0.131653	0.517789	-0.154181	0.470086	-0.11602	0.579296	-0.0581298	0.78239	-0.136517	0.456545	-0.11693	0.54183	-0.0693753	0.876103	-0.123554	0.686859	-0.0964645	0.566193	-0.0279423	0.849145	-0.0515894	0.727675	-0.0671063	0.835946
A_51_P118132	NM_011386	Skil	11.5019	11.7286	11.2293	11.0415	11.0536	10.8233	10.7563	10.5286	10.9038	11.2741	11.2481	10.9681	10.9729	10.9606	10.9806	0.226643	0.163607	-0.2726	0.0648654	-0.46038	0.000527885	-0.448262	0.00130664	-0.678619	1.13683e-06	-0.745643	3.56894e-07	-0.973342	3.64786e-10	-0.598135	1.02402e-05	-0.227814	0.0849412	-0.253783	0.0492055	-0.187781	0.337652	-0.230357	0.175599	-0.209069	0.0404295	-0.188785	0.00930065	-0.215279	0.00636581	0.0400961	0.891979
A_51_P435198	NM_009968	Cryz	11.581	10.8108	10.3916	9.83603	10.2834	9.61046	10.6009	10.2508	10.442	10.9441	11.1398	11.3394	11.4631	11.6285	11.3827	-0.77028	0.00680976	-1.18943	2.808e-05	-1.745	3.68765e-09	-1.2976	4.83295e-06	-1.97058	1.47544e-10	-0.980118	0.000263753	-1.33024	1.05586e-06	-1.13907	1.56894e-05	-0.636932	0.0108673	-0.441224	0.0844264	-0.555577	0.0835049	-0.672978	0.0232558	-0.614278	0.00137574	-0.390509	0.0057831	-0.526226	0.000629122	0.254538	0.473698
A_51_P218041	NM_175151	Tatdn1	4.86961	4.74634	4.96662	4.9192	4.915	5.46008	4.85315	5.19866	4.98289	4.91752	5.14547	5.38778	4.89718	4.83887	4.99804	-0.123265	0.891895	0.0970104	0.890795	0.0495913	0.941494	0.0453916	0.961804	0.590471	0.121571	-0.016462	0.984368	0.329052	0.459045	0.113277	0.816424	0.047906	0.932889	0.275856	0.522245	-0.0474191	0.970155	0.545079	0.268738	0.24883	0.492331	0.228618	0.329867	0.281058	0.259095	-0.237626	0.696025
A_51_P165934	NM_008831	Phb	12.323	12.6391	12.5741	12.5716	12.5165	12.6262	12.242	12.3636	12.1346	11.2826	10.9429	11.6812	10.9656	10.9251	11.302	0.316073	0.166015	0.251027	0.271881	0.248553	0.231657	0.193441	0.454492	0.303203	0.12124	-0.0810479	0.800919	0.0405983	0.897174	-0.188416	0.367121	-1.04045	1.19583e-07	-1.38015	1.35553e-10	-0.00247379	0.997769	0.109762	0.788794	0.0536439	0.828506	-0.0201553	0.913053	0.0763114	0.630621	-0.00713935	0.989196
A_51_P121818	NM_016781	Prkag1	10.4433	10.3299	10.4026	10.4596	10.5549	10.6155	10.6759	10.5456	10.5374	10.486	10.4111	10.648	10.6706	10.6678	10.6429	-0.113441	0.680522	-0.0406944	0.890945	0.0162428	0.954777	0.111559	0.6551	0.172142	0.328334	0.232564	0.181028	0.102239	0.617534	0.0940677	0.616446	0.0426662	0.847432	-0.0322872	0.891797	0.0569372	0.899034	0.0605825	0.87799	0.0587599	0.752431	-0.00496984	0.976432	-0.00426814	0.982032	0.13441	0.540554
A_51_P117115	NM_146960	Olfr53	5.38351	5.34252	5.26973	5.37901	5.35078	5.53844	5.32232	5.22118	5.20401	5.8117	5.45343	5.22205	5.30923	5.23095	5.19187	-0.0409908	0.954176	-0.113776	0.78689	-0.0044964	0.993797	-0.0327226	0.959711	0.154936	0.653092	-0.0611908	0.898102	-0.162324	0.627118	-0.179501	0.543493	0.428192	0.081276	0.0699272	0.848562	0.10928	0.873854	0.187659	0.694603	0.148469	0.569043	0.0213836	0.933594	0.0652686	0.788166	0.109722	0.824385
A_55_P1964648	NM_001037719	Btla	5.56962	6.80099	7.53402	6.54663	6.95059	5.6592	5.72433	4.911	4.53557	4.72378	4.99811	4.87433	5.53029	4.59793	4.54284	1.23137	0.00157476	1.96439	1.09439e-06	0.97701	0.00574583	1.38096	0.000231002	0.0895723	0.879321	0.154708	0.800967	-0.658621	0.0701471	-1.03406	0.00307112	-0.845841	0.0135409	-0.571513	0.105573	-0.987381	0.0161128	-1.29139	0.00101791	-1.13939	2.11072e-05	-1.32321	2.15142e-09	-1.0307	2.66886e-06	1.00105	0.00380192
A_55_P2102816	NM_019865	Rpl36a	14.6889	14.7641	14.5987	14.6837	14.5574	14.5818	14.6661	14.6429	14.7456	14.6505	14.7281	15.1386	14.8334	14.8673	15.0299	0.0752878	0.816778	-0.0901768	0.702612	-0.00519464	0.985392	-0.131423	0.549849	-0.107012	0.585701	-0.0227464	0.940455	-0.0459306	0.846223	0.0567539	0.769582	-0.0383658	0.859598	0.0392527	0.858613	0.0849822	0.818427	0.0244116	0.95817	0.0546969	0.765031	0.0561031	0.617364	0.0287365	0.854226	-0.0281581	0.937546
A_55_P1955483	NM_016719	Grb14	6.78754	6.80192	6.64937	8.45145	6.84542	8.86866	7.05358	8.28844	8.81075	9.07302	8.97033	9.06813	9.11572	9.08138	9.19438	0.014373	0.986257	-0.138172	0.751934	1.6639	1.58921e-08	0.0578748	0.927304	2.08112	5.1526e-11	0.26604	0.441123	1.5009	1.22788e-07	2.02321	9.43902e-11	2.28548	2.34077e-12	2.18279	7.09692e-12	1.80208	2.26204e-08	2.02324	4.33328e-09	1.91266	2.30531e-13	1.75537	3.14779e-16	1.68673	1.51242e-14	-1.49601	9.53995e-08
A_51_P124719	NM_001025156	Ccdc93	7.37003	7.40445	7.62155	7.89545	7.78715	8.18229	7.74808	8.17882	7.94203	7.76151	7.69555	7.7797	7.41191	7.34008	7.57278	0.0344206	0.950498	0.251524	0.285073	0.525425	0.00556869	0.41712	0.0433032	0.812269	2.60184e-05	0.378058	0.0644489	0.808797	2.82444e-05	0.572004	0.00224797	0.39148	0.0348305	0.325528	0.0823281	0.273901	0.326326	0.395149	0.0849745	0.334525	0.0198174	0.330723	0.00139039	0.366596	0.00114665	-0.312343	0.135285
A_51_P211325	NM_025539	Nudt2	8.43916	8.90832	8.30842	8.56452	8.43097	8.96637	8.37492	8.58956	8.64623	8.46758	8.35952	8.38358	8.3177	8.28284	8.57548	0.469156	0.0690553	-0.130744	0.716472	0.125357	0.698224	-0.00819588	0.988589	0.527209	0.0178156	-0.0642386	0.879938	0.150394	0.616263	0.207066	0.417395	0.0284208	0.935817	-0.0796419	0.800552	0.256101	0.487008	0.535405	0.0389522	0.395753	0.0188511	0.320233	0.00871565	0.335379	0.0119351	-0.242968	0.404826
A_55_P2164055	NM_001110506	Efcab12	5.22335	5.9121	5.41321	5.1588	5.35962	4.99368	5.32346	5.10067	5.14238	5.31898	4.99807	4.64327	5.349	5.07079	5.17275	0.688748	0.137422	0.189866	0.769522	-0.064551	0.925761	0.136269	0.868649	-0.229669	0.672541	0.100111	0.892641	-0.122677	0.841787	-0.0809679	0.882327	0.0956314	0.866221	-0.225278	0.646129	-0.254417	0.774297	-0.365937	0.576841	-0.310177	0.390523	-0.266548	0.269512	-0.281048	0.296887	0.201934	0.774731
A_55_P2039044	NM_001105160	Cyp3a59	5.04741	4.95318	4.83816	5.11479	5.53184	5.19343	5.67738	4.86017	4.72925	4.95203	4.84224	4.95895	5.19758	4.91101	4.70359	-0.0942268	0.957483	-0.209252	0.850617	0.0673802	0.953146	0.484432	0.613129	0.146021	0.885327	0.629971	0.42581	-0.187238	0.848622	-0.318162	0.679089	-0.0953825	0.91911	-0.205171	0.813142	0.276632	0.869537	-0.338411	0.807883	-0.0308894	0.977484	-0.374717	0.344971	-0.292996	0.55243	0.882671	0.208766
A_51_P236469	NM_025633	Metap1d	8.20105	8.29878	7.92973	7.72864	7.52354	7.75043	7.7046	7.91075	7.72179	7.80491	7.86027	8.07743	7.59302	7.7757	7.70129	0.0977351	0.823165	-0.271323	0.258187	-0.472404	0.0164831	-0.67751	0.00103572	-0.450614	0.021695	-0.496452	0.0150715	-0.290302	0.168002	-0.47926	0.0136197	-0.396138	0.039146	-0.340775	0.0778166	-0.201081	0.56664	0.226896	0.456391	0.0129073	0.971184	0.0586167	0.713378	0.0773218	0.65037	-0.111671	0.74904
A_55_P1964368	NM_001012434	Kctd14	5.39862	4.95208	4.7928	5.25293	5.70373	5.03389	5.355	5.44805	4.60662	5.30693	4.97455	5.42012	5.29537	4.80103	4.74574	-0.446542	0.712339	-0.605819	0.500675	-0.14569	0.898956	0.305107	0.811389	-0.36473	0.695216	-0.0436247	0.976368	0.0494339	0.965051	-0.792005	0.258859	-0.0916867	0.927511	-0.424071	0.597351	0.46013	0.74972	-0.669837	0.531215	-0.104854	0.913321	-0.198469	0.703735	-0.0388828	0.961063	0.327661	0.786996
A_55_P2248095	NR_040476	4930565N06Rik	5.02392	4.94229	4.94857	5.06847	5.52709	5.27711	5.15579	5.72731	4.78272	4.97931	4.8638	5.48658	5.42918	4.98921	5.00518	-0.0816296	0.955163	-0.0753504	0.942492	0.0445508	0.96214	0.503177	0.475219	0.253189	0.728923	0.131875	0.891008	0.70339	0.193078	-0.241197	0.704978	-0.0446038	0.955658	-0.16012	0.824047	0.119901	0.943583	-0.249988	0.832753	-0.0650434	0.933048	0.00341614	0.995323	0.147143	0.756928	-0.0992219	0.935707
A_55_P2164221	NM_009429	Tpt1	17.0153	17.0056	17.1308	17.0745	17.0329	17.1094	16.9914	17.0275	16.9689	17.0987	17.1749	17.216	17.2846	17.2692	17.2941	-0.00969262	0.975237	0.115512	0.379009	0.0592301	0.683045	0.0176301	0.944889	0.0940763	0.449011	-0.0239076	0.903543	0.0121887	0.945027	-0.0464477	0.720049	0.0834476	0.477074	0.159616	0.113393	-0.0562816	0.826715	0.0764462	0.696786	0.0100823	0.950601	-0.00664952	0.95065	0.0187537	0.862069	-0.00677812	0.981486
A_51_P114966	NM_026317	Prss37	6.01303	6.17777	6.09483	6.37957	5.99815	6.14632	6.11689	6.13481	6.17334	6.47689	6.44138	6.1584	6.26688	6.27089	6.24059	0.164738	0.355187	0.0817934	0.688434	0.366536	0.00435161	-0.0148836	0.964914	0.133284	0.385179	0.103852	0.575189	0.121773	0.4368	0.160311	0.249372	0.463854	0.000225065	0.42835	0.000558085	0.284742	0.0713798	0.148167	0.459917	0.216455	0.0273792	0.138555	0.0575955	0.150277	0.060156	-0.03719	0.898798
A_55_P2092958	NM_009422	Traf2	6.15445	6.08376	5.86427	6.29623	5.90593	6.27124	5.96291	6.58157	6.52659	6.60843	6.71279	6.55249	6.62931	6.6502	6.8835	-0.0706861	0.930442	-0.290179	0.465114	0.141781	0.747603	-0.248515	0.576558	0.116786	0.796493	-0.191537	0.670273	0.42712	0.173769	0.372145	0.235557	0.453978	0.124663	0.558342	0.0493745	0.43196	0.30776	0.365301	0.401426	0.398631	0.085335	0.507868	0.00139989	0.471973	0.00660126	-0.591169	0.0497649
A_55_P2131979	NM_175188	2001-03-01	9.09846	8.95559	9.05966	9.262	8.8321	9.10462	9.1485	9.28003	9.41092	9.53772	9.60342	9.57243	9.47431	9.55906	9.6422	-0.142871	0.82523	-0.0387949	0.949471	0.163543	0.695359	-0.266363	0.531489	0.00615857	0.990694	0.0500452	0.931949	0.181575	0.64712	0.31246	0.330647	0.439264	0.134629	0.504958	0.0754568	0.202338	0.754252	0.272521	0.583436	0.23743	0.379252	0.250972	0.14155	0.20213	0.326535	-0.196972	0.677679
A_51_P100625	NM_133996	Apon	4.95474	5.01427	5.30508	5.38961	5.04105	5.45398	5.12274	5.31252	5.27534	5.10567	5.04337	5.32302	5.17408	5.17542	5.07436	0.0595346	0.940492	0.35034	0.320023	0.434868	0.147776	0.086314	0.889314	0.499244	0.0838756	0.168001	0.701634	0.357781	0.248352	0.320604	0.294822	0.150933	0.673742	0.0886271	0.826143	0.0845275	0.924998	0.41293	0.281066	0.248729	0.32416	0.201572	0.245124	0.229079	0.224175	-0.171191	0.721896
A_52_P586004	NM_001033245	Hk3	5.22727	5.99239	5.20865	5.3935	5.04028	6.15888	5.30592	5.82884	5.19726	5.2754	5.93044	5.26491	6.07469	5.31639	5.08409	0.765123	0.526004	-0.0186132	0.992547	0.166229	0.903707	-0.186983	0.918896	0.931615	0.286005	0.0786542	0.963035	0.601573	0.543151	-0.0300114	0.979848	0.048132	0.970002	0.703174	0.421058	0.184842	0.943583	1.1186	0.29413	0.65172	0.360405	0.459665	0.365762	0.608786	0.248043	-0.207127	0.908215
A_51_P224175	NM_027335	2210016F16Rik	6.25188	6.8958	6.60802	6.48841	6.58698	6.71129	6.77441	6.58643	6.5043	6.17085	6.56582	6.21477	6.72994	6.36784	6.30682	0.643923	0.0642237	0.356138	0.359892	0.236532	0.553514	0.335098	0.412082	0.459411	0.15438	0.522533	0.117937	0.334555	0.338341	0.252418	0.473258	-0.0810237	0.854328	0.313938	0.342101	-0.119606	0.89152	0.124312	0.872246	0.00235303	0.996431	-0.0838608	0.737388	-0.0610905	0.847602	0.229046	0.623755
A_55_P2088268	NM_001011797	Olfr782	4.51274	5.48581	4.59372	4.48531	4.45759	4.7583	4.70001	4.57315	4.46352	4.75153	4.67177	4.80316	4.87896	4.46621	4.44073	0.973066	0.0316599	0.0809834	0.920976	-0.0274287	0.972327	-0.0551559	0.957858	0.245561	0.664825	0.187272	0.784533	0.0604098	0.931022	-0.0492204	0.935042	0.238791	0.637245	0.159025	0.775554	-0.108412	0.934817	0.300717	0.702394	0.0961522	0.863429	-0.0137029	0.975339	0.021814	0.964936	0.181678	0.820708
A_66_P104833	NM_172816	Slc30a8	4.78044	4.7242	4.74086	4.73143	5.35434	4.96189	4.71871	4.58367	4.54775	4.75253	4.859	5.24867	4.94051	4.47679	4.64859	-0.0562351	0.963779	-0.0395754	0.964975	-0.0490038	0.949021	0.573903	0.247412	0.181455	0.767017	-0.0617316	0.941451	-0.196768	0.742077	-0.232691	0.645561	-0.0279026	0.966519	0.0785634	0.902254	-0.00942846	0.996251	-0.392448	0.569386	-0.200938	0.662727	-0.231784	0.394313	-0.178971	0.598429	0.152998	0.859547
A_55_P2009943	NM_019763	Spen	11.5418	11.4875	11.5805	11.4228	11.311	11.1863	11.1374	11.0355	11.013	10.8129	10.7917	10.9134	10.5128	10.4691	10.6982	-0.0543015	0.890516	0.038712	0.901243	-0.118999	0.571036	-0.230736	0.22334	-0.355464	0.0238005	-0.404364	0.0131609	-0.506328	0.00112836	-0.528746	0.000664036	-0.728918	4.56098e-06	-0.750087	2.42488e-06	-0.157711	0.578293	-0.124728	0.67618	-0.141219	0.318631	-0.178588	0.0425574	-0.128134	0.228232	0.113173	0.650279
A_51_P385635	NM_026744	Mrpl53	12.2607	12.5519	12.4853	12.6585	12.4575	12.8571	12.6362	12.6861	12.6455	12.6341	12.7332	12.5435	12.5456	12.4969	12.5717	0.291248	0.054977	0.224599	0.143475	0.397816	0.00259537	0.196786	0.216503	0.596388	1.12179e-05	0.375476	0.00611704	0.425464	0.00118092	0.384848	0.00319253	0.373472	0.0034159	0.47255	0.000231952	0.173217	0.392697	0.399602	0.00700115	0.28641	0.00359361	0.185509	0.0106202	0.207602	0.00858027	-0.0296805	0.92599
A_55_P2117764	NM_033509	Vangl2	7.38647	8.17921	8.37334	8.58584	8.22456	8.46531	8.45601	8.37027	8.45269	8.49178	8.59772	7.8355	8.25939	7.97508	8.2229	0.792738	0.00485277	0.986862	0.000337785	1.19937	6.58021e-06	0.838086	0.00185074	1.07883	3.25361e-05	1.06954	6.52731e-05	0.983798	0.000127481	1.06621	3.71744e-05	1.1053	1.57149e-05	1.21125	2.89185e-06	0.212504	0.686583	0.240747	0.585566	0.226625	0.329698	0.117225	0.523573	0.122504	0.556384	0.04453	0.944847
A_55_P1995427	NM_031259	Nxf2	6.21429	6.28779	6.35132	6.15736	6.47665	6.55728	6.54476	5.9599	6.11196	6.22909	6.24282	6.71841	6.98987	6.76308	6.75745	0.0734959	0.932748	0.137029	0.797522	-0.056929	0.920583	0.262361	0.580389	0.342983	0.34321	0.33047	0.409783	-0.254397	0.516526	-0.10233	0.805892	0.0148009	0.977424	0.0285252	0.957946	-0.193958	0.792501	0.0806227	0.928509	-0.0566676	0.900564	-0.260955	0.158152	-0.232734	0.280902	0.508834	0.136781
A_52_P23661	NM_001038590	Cldn19	5.23139	5.25643	5.3262	5.62526	5.83557	5.74796	5.23122	5.36026	5.25455	5.38109	5.25478	5.12565	5.18606	5.07736	4.96918	0.0250425	0.979476	0.0948093	0.870641	0.39387	0.255234	0.604186	0.0750972	0.516576	0.107052	-0.000165658	0.999838	0.128876	0.782915	0.0231615	0.960025	0.149706	0.70888	0.0233915	0.964732	0.29906	0.594869	-0.08761	0.920089	0.105725	0.787237	0.0326775	0.914977	0.113497	0.676176	-0.0761841	0.916276
A_55_P2115141	NM_172154	Lcor	5.95392	5.76348	5.79951	5.94928	6.14872	5.93743	5.50045	5.72495	5.5786	5.96323	5.99262	8.27508	6.06345	6.05457	6.09684	-0.19044	0.949588	-0.154407	0.943299	-0.00463134	0.998938	0.194804	0.939794	-0.0164852	0.992789	-0.453469	0.799467	-0.228965	0.89566	-0.37532	0.783379	0.00931232	0.99537	0.0387009	0.982785	0.149775	0.967861	-0.211289	0.94711	-0.0307568	0.986958	-0.0186597	0.987608	0.0543303	0.966255	-0.151327	0.954269
A_55_P2178036	NM_007618	Serpina6	5.43686	5.07309	4.81473	4.72346	4.83105	4.98699	4.8793	5.00315	4.74048	5.01207	4.77975	4.70012	4.87773	4.96198	4.98696	-0.363777	0.521814	-0.622139	0.139243	-0.713401	0.0567183	-0.605811	0.14994	-0.449872	0.272989	-0.557564	0.180063	-0.43371	0.292906	-0.696382	0.0580572	-0.424794	0.275473	-0.657113	0.0651566	-0.0912618	0.941545	0.15594	0.865473	0.0323389	0.95718	0.0218303	0.955136	0.062844	0.874459	0.00748218	0.994093
A_52_P339722	NM_146087	Csnk1a1	12.1066	11.8506	11.8156	11.6716	11.8248	11.7192	11.5834	11.5994	11.5794	11.6057	11.6161	10.7969	10.7249	10.5581	10.8199	-0.255918	0.468199	-0.290997	0.331686	-0.43492	0.0759513	-0.281716	0.362872	-0.387408	0.118574	-0.523177	0.0355377	-0.507184	0.0322716	-0.527159	0.0247013	-0.500874	0.029215	-0.490459	0.0314059	-0.143923	0.801079	-0.105693	0.857283	-0.124808	0.634023	-0.0988712	0.5712	-0.0778742	0.72147	-0.00600584	0.992789
A_52_P488427	NM_144520	Sec14l2	7.53842	7.87478	7.69128	7.76489	7.2512	7.31474	7.41131	7.46472	8.85216	11.9146	12.7077	10.7549	12.7635	12.6777	12.2951	0.336363	0.682425	0.152856	0.854856	0.226471	0.738564	-0.287216	0.717457	-0.223678	0.737599	-0.127112	0.883002	-0.0736965	0.925463	1.31374	0.00328163	4.37619	1.20818e-13	5.1693	7.55788e-16	0.0736152	0.963471	0.0635382	0.966721	0.0685767	0.92023	0.397866	0.136852	0.063523	0.901265	-0.747134	0.134253
A_55_P1975667	NM_001039698	Rhox4g	5.4558	5.65268	5.69785	5.23265	6.01482	5.50217	6.50494	6.9962	6.38506	6.07859	6.95152	7.0129	7.34392	7.01508	6.72508	0.196883	0.877625	0.242053	0.785855	-0.223148	0.782985	0.559021	0.436714	0.0463675	0.961028	1.04914	0.0614037	1.54041	0.00282575	0.929263	0.0802689	0.622793	0.263058	1.49572	0.0027461	-0.465201	0.649646	-0.512653	0.560829	-0.488927	0.292893	-0.0435173	0.936863	-0.162198	0.740098	-0.18569	0.869085
A_55_P2117146	NM_011119	Pa2g4	13.1366	13.6292	13.5175	13.5775	13.3518	13.5	13.4636	13.1746	12.8705	12.2168	12.1171	11.9531	11.2085	11.1526	11.6173	0.492603	0.110148	0.380985	0.221427	0.440925	0.107617	0.215218	0.591588	0.363454	0.199178	0.326998	0.29965	0.0380266	0.932584	-0.266037	0.361373	-0.919774	0.000275033	-1.01945	6.05611e-05	0.0599401	0.945583	0.148237	0.800688	0.104088	0.740585	-0.163641	0.331306	-0.0269315	0.929544	0.441003	0.118745
A_55_P1991440	NM_011757	Zscan21	11.5322	11.9025	11.9549	11.9973	11.955	11.9172	11.8885	11.8551	12.0457	11.9839	12.0418	11.9087	12.0853	11.9351	12.0074	0.370305	0.0250518	0.422709	0.0074535	0.465043	0.00158776	0.42277	0.00665497	0.385005	0.00851554	0.356268	0.0209447	0.322851	0.0292337	0.513484	0.000450155	0.451699	0.00151767	0.509621	0.000350333	0.0423339	0.928695	-0.0377647	0.929841	0.0022846	0.992572	0.0210137	0.881404	-0.00961577	0.957436	-0.0619001	0.836782
A_52_P67995	NM_138669	Eif4a3	11.5734	12.0044	11.7722	11.7829	11.8374	11.9186	11.7335	11.6975	11.6074	11.2901	11.1855	11.393	11.2646	11.2547	11.4007	0.430964	0.0119485	0.19881	0.305912	0.209527	0.225798	0.263975	0.13812	0.345201	0.0263997	0.160086	0.428352	0.124123	0.529456	0.0339499	0.876989	-0.283278	0.0647141	-0.387882	0.00884363	0.0107167	0.984951	0.0812266	0.822801	0.0459716	0.823035	-0.0294234	0.835042	0.0186601	0.917575	0.0810498	0.776642
A_66_P114042	NM_172509	Kctd7	4.89084	5.01631	4.99634	4.96418	5.06035	5.13587	4.94202	5.35663	5.32482	4.97492	5.06681	5.79453	6.39953	5.34958	5.80611	0.125479	0.900511	0.105509	0.89123	0.0733474	0.919461	0.169514	0.833813	0.245036	0.658846	0.0511818	0.95193	0.465797	0.299932	0.433985	0.322224	0.0840873	0.887928	0.175977	0.743453	-0.0321614	0.983227	0.0755217	0.951365	0.0216802	0.975603	0.195806	0.480252	0.152659	0.658894	-0.398709	0.457092
A_55_P2457153	NM_001167963	G2e3	10.7549	11.4331	10.8961	10.1643	10.435	9.66726	10.2032	9.26603	9.53389	8.65559	8.81236	8.4965	8.30445	8.08712	8.12155	0.678274	0.0081731	0.141245	0.70548	-0.590599	0.0113083	-0.319852	0.267948	-1.08761	6.00775e-06	-0.551687	0.0237107	-1.48884	1.01035e-08	-1.22098	6.45854e-07	-2.09928	8.46542e-13	-1.94251	6.34583e-12	-0.731845	0.00575183	-0.767762	0.00301041	-0.749803	2.04842e-05	-0.853577	3.3078e-09	-0.812254	7.04163e-08	0.803223	0.000395224
A_52_P111845	NM_008752	Nxph2	5.13338	4.36561	4.44943	4.12028	4.86156	4.66674	4.55966	4.52707	4.41976	4.66759	4.92512	5.03343	4.56061	4.59165	4.43617	-0.76777	0.181776	-0.683946	0.218097	-1.01309	0.0307198	-0.271823	0.74609	-0.466637	0.400979	-0.573719	0.31004	-0.606308	0.236519	-0.713614	0.137112	-0.465792	0.363685	-0.208262	0.740768	-0.329148	0.749689	-0.194814	0.86899	-0.261981	0.601039	-0.190084	0.581646	-0.185517	0.642856	0.086242	0.939746
A_51_P482148	NM_007963	Mecom	5.26407	5.03143	5.214	5.2747	5.11273	5.71835	5.20631	5.31224	5.08312	5.99714	5.78411	5.53627	5.49064	5.37958	5.24841	-0.23264	0.685634	-0.0500745	0.939597	0.0106321	0.986191	-0.151336	0.8071	0.454279	0.184922	-0.0577582	0.927486	0.0481693	0.930051	-0.180953	0.646663	0.733074	0.0165734	0.520041	0.0975212	0.0607066	0.955787	0.605616	0.122392	0.333161	0.217786	0.169421	0.434023	0.257417	0.229426	0.00863382	0.992378
A_66_P102581	NM_172300	Ube2z	11.3694	11.36	11.5924	11.4368	11.6397	11.5663	11.3223	11.2505	11.3802	11.183	11.0392	11.2459	11.3457	11.237	11.2295	-0.0093787	0.983011	0.222937	0.167402	0.0673366	0.745683	0.27023	0.0773755	0.196926	0.187937	-0.0471054	0.852031	-0.118955	0.488457	0.0107767	0.958552	-0.186438	0.192933	-0.330204	0.01237	-0.1556	0.498418	-0.0733041	0.819553	-0.114452	0.37282	-0.109666	0.189023	-0.100251	0.301773	0.00698385	0.985401
A_55_P1986701	NM_028545	1700055N04Rik	4.97408	4.88281	4.86183	4.68681	4.8791	4.95629	5.08814	4.999	4.86829	4.88246	5.29545	5.04439	5.01843	4.84268	4.7525	-0.0912747	0.910031	-0.112257	0.840617	-0.287272	0.45952	-0.094981	0.89022	-0.017795	0.97463	0.114051	0.837956	0.0249108	0.963067	-0.105795	0.798009	-0.0916208	0.837827	0.321365	0.343809	-0.175015	0.823824	0.0771861	0.93216	-0.0489143	0.916263	-0.0654254	0.811832	-0.0623231	0.84889	0.154493	0.791543
A_51_P112355	NM_018738	Igtp	6.94207	7.68985	8.63411	9.31412	8.99901	8.0675	9.22297	7.75975	6.8002	5.79393	6.00356	7.99803	6.44916	6.40233	6.86427	0.747774	0.196377	1.69204	0.000633198	2.37205	1.28889e-06	2.05693	3.32231e-05	1.12542	0.0143482	2.2809	4.34079e-06	0.817678	0.0870289	-0.141879	0.820421	-1.14815	0.0100115	-0.938515	0.0358697	0.680007	0.310932	-0.931511	0.098171	-0.125752	0.839836	-0.966639	0.000142167	-0.571574	0.0439276	1.943	2.23334e-05
A_55_P2088237	NM_010009	Cyp27b1	5.77468	6.16336	5.57691	5.42886	5.49845	5.74155	5.99647	6.1335	5.32928	5.60369	6.02612	5.77019	5.34473	5.48556	5.34592	0.388686	0.649466	-0.197764	0.816669	-0.345819	0.602724	-0.276228	0.757627	-0.0331317	0.96972	0.221797	0.79033	0.358825	0.572922	-0.445401	0.425783	-0.170983	0.802929	0.251445	0.695411	-0.148055	0.924967	0.243097	0.833999	0.0475206	0.952009	-0.0323168	0.950253	0.0773562	0.884895	0.265085	0.764038
A_51_P179531	NM_008029	Flt4	5.83215	5.55771	5.34991	5.44565	5.34607	5.43563	5.58856	5.3682	5.10512	5.54395	5.42975	5.30901	5.42779	5.33521	5.18963	-0.27444	0.621037	-0.48224	0.214914	-0.386505	0.304095	-0.486082	0.211748	-0.396518	0.2805	-0.243588	0.610192	-0.463948	0.186696	-0.727027	0.0244786	-0.288204	0.436438	-0.402398	0.23809	0.0957346	0.926595	0.0895633	0.9236	0.092649	0.830933	-0.0895298	0.73963	-0.0116872	0.976487	0.351899	0.408022
A_55_P2040583	NM_198599	Map6d1	10.691	10.7561	10.6698	10.6427	11.0706	10.8389	10.8404	10.6582	10.916	10.7236	10.3433	10.7229	10.7705	10.8622	10.8977	0.065163	0.942945	-0.0211393	0.977004	-0.0482606	0.935418	0.379612	0.372305	0.147891	0.759331	0.149447	0.785572	-0.0327901	0.954097	0.224975	0.563694	0.0326522	0.949999	-0.347699	0.320304	-0.0271212	0.982044	-0.231721	0.716807	-0.129421	0.73996	-0.0963528	0.712996	-0.147026	0.581179	0.053355	0.948033
A_55_P1991770	NM_019417	Pdlim4	9.17977	8.61438	10.1933	11.2201	10.5088	11.1757	10.8632	11.1685	10.5024	10.423	11.3851	11.3775	12.5359	12.5073	11.8389	-0.565386	0.41172	1.01357	0.056602	2.04037	3.20613e-05	1.32906	0.00870128	1.99597	3.94856e-05	1.68341	0.000677417	1.98868	4.22108e-05	1.32262	0.0051245	1.24324	0.00714644	2.20538	4.81304e-06	1.02679	0.0841741	0.666904	0.325314	0.846849	0.0194744	0.494892	0.0703938	0.666323	0.0212646	0.0277626	0.983026
A_51_P117604	NM_025887	Rab5a	11.7629	11.4	11.5188	11.4719	11.5192	11.4939	11.5484	11.4904	11.5556	11.8103	11.8466	11.3877	11.6838	11.7322	11.5975	-0.362893	0.000921722	-0.244037	0.0240473	-0.290942	0.00341804	-0.24362	0.0223225	-0.268951	0.00641276	-0.214485	0.0425514	-0.272467	0.0056792	-0.207275	0.0376957	0.0474484	0.718343	0.0837211	0.469432	-0.0469052	0.864273	-0.0253308	0.930322	-0.036118	0.773053	-0.0258613	0.759221	-0.0434059	0.60482	0.0253857	0.913884
A_55_P1994633	NM_198628	Gm711	5.28771	5.12423	4.97214	4.76247	4.70707	5.02444	4.89667	4.987	4.87793	4.90604	5.10332	5.11857	4.77372	4.72555	5.00038	-0.16348	0.786047	-0.315575	0.409156	-0.525246	0.0814369	-0.580643	0.0692419	-0.263271	0.462792	-0.391043	0.255088	-0.300717	0.379505	-0.409779	0.178851	-0.381671	0.206855	-0.18439	0.609893	-0.209671	0.744204	0.317372	0.492793	0.05385	0.898206	0.0543335	0.83696	0.0660088	0.824201	-0.0357952	0.961293
A_52_P347764	NM_029053	4930451C15Rik	5.21356	5.02859	5.04693	5.06066	5.18695	5.11548	5.57294	5.64391	5.2182	5.45928	5.83726	5.3544	5.47862	5.52565	5.88807	-0.184969	0.793564	-0.16663	0.76803	-0.152893	0.765413	-0.0266022	0.976348	-0.0980785	0.859119	0.359385	0.404734	0.430353	0.248028	0.00464873	0.992633	0.245724	0.540431	0.6237	0.0566073	0.0137372	0.992005	-0.0714763	0.943717	-0.0288696	0.959004	-0.00937672	0.980073	0.00440956	0.991925	0.141884	0.835395
A_55_P2400691	NM_001128084	Arhgap21	11.9066	11.6637	12.0243	11.8372	12.0649	11.8113	11.9917	11.8728	11.751	11.684	11.5976	11.7067	11.7683	11.628	11.6717	-0.242878	0.490546	0.11771	0.760662	-0.0693314	0.857184	0.158376	0.685693	-0.0952829	0.789378	0.0851593	0.83772	-0.0337787	0.932624	-0.155585	0.579744	-0.222582	0.389224	-0.308944	0.19508	-0.187041	0.698422	-0.253659	0.492249	-0.22035	0.281508	-0.20891	0.122637	-0.186546	0.234606	0.179841	0.61219
A_55_P1978336	NM_001163572	Tmem170b	5.925	5.99699	6.1835	5.64723	6.01473	6.02658	6.18304	6.23379	6.37236	6.22207	6.23817	6.12126	6.23797	6.1016	6.03419	0.0719855	0.88854	0.2585	0.319318	-0.27777	0.226095	0.0897253	0.830276	0.10158	0.736948	0.258037	0.301865	0.308786	0.160256	0.447352	0.0290165	0.297066	0.158883	0.313166	0.129929	-0.536269	0.0262757	0.0118544	0.987433	-0.262207	0.114233	-0.0571004	0.737668	-0.157889	0.265783	-0.120032	0.740858
A_51_P435363	NM_010719	Lipe	6.07623	5.88272	5.66092	5.79091	5.75055	5.49191	5.73495	5.77017	5.75032	5.62392	5.42296	5.80754	5.45696	5.24304	5.68131	-0.193518	0.737713	-0.415316	0.254986	-0.285321	0.442282	-0.325685	0.424475	-0.584327	0.0552573	-0.341281	0.364413	-0.30606	0.388254	-0.32591	0.326126	-0.452312	0.137079	-0.653273	0.0231454	0.129995	0.876103	-0.258643	0.63186	-0.0643236	0.879333	-0.014644	0.964527	-0.0311421	0.929166	-0.0252957	0.974735
A_52_P116134	NM_009656	Aldh2	12.0691	12.3052	12.0161	12.0588	11.8896	11.4732	11.556	10.703	11.515	11.3143	11.3632	11.4184	12.1654	12.0399	11.0695	0.236129	0.680161	-0.0530222	0.935059	-0.010278	0.986617	-0.17956	0.756862	-0.595888	0.0661778	-0.513104	0.149057	-1.36607	2.22664e-05	-0.55416	0.0854358	-0.75479	0.0134584	-0.70591	0.0201574	0.0427442	0.96961	-0.416327	0.364973	-0.186792	0.578347	-0.383036	0.0293596	-0.408849	0.0338346	0.44701	0.226438
A_55_P2106700	NM_001105056	Vmn2r59	5.00877	4.91595	4.93496	4.95836	5.0206	5.15827	4.90468	5.1631	4.89062	4.81454	5.05793	5.10236	5.02182	5.16352	4.72085	-0.0928162	0.92673	-0.0738068	0.920675	-0.0504075	0.941255	0.011836	0.990527	0.149505	0.791353	-0.104086	0.881048	0.154333	0.782114	-0.118149	0.80979	-0.194229	0.67996	0.0491641	0.935132	0.0233993	0.98609	0.137669	0.885905	0.0805339	0.875788	0.0891726	0.777173	0.139829	0.662641	-0.122178	0.878176
A_55_P2107995	NM_028627	Psd	5.45742	5.2688	5.04495	5.27383	5.53708	5.01396	5.09557	5.10064	4.88973	4.88842	5.09722	4.68039	4.78364	4.72386	5.13505	-0.188618	0.876994	-0.412474	0.568524	-0.183589	0.819995	0.0796558	0.949898	-0.443467	0.476494	-0.361854	0.626037	-0.356782	0.587458	-0.567692	0.300635	-0.569006	0.28887	-0.360205	0.549963	0.228886	0.868079	-0.523123	0.521541	-0.147119	0.823737	-0.156325	0.695724	-0.0963884	0.855857	0.100383	0.93521
A_55_P2139886	NM_134114	Sft2d1	5.95882	5.61453	5.70623	5.65741	6.31955	6.17736	5.91863	5.174	5.82005	6.04898	5.62209	5.40869	5.77539	5.64241	5.43879	-0.344288	0.815803	-0.252596	0.833164	-0.301407	0.769097	0.360728	0.773952	0.218537	0.841068	-0.0401901	0.979508	-0.784823	0.304204	-0.138769	0.884764	0.09016	0.931532	-0.33673	0.705383	-0.0488108	0.984691	-0.14219	0.944358	-0.0955006	0.925957	-0.274263	0.583378	-0.311878	0.571261	0.421606	0.71257
A_52_P257758	NM_026328	Reg4	5.28567	4.60902	4.77546	4.57679	4.93703	5.1545	4.72779	4.83043	4.75915	5.54633	6.17031	4.79284	5.41966	5.19695	5.29587	-0.67665	0.513	-0.510206	0.607258	-0.708874	0.375544	-0.348634	0.782548	-0.131172	0.907451	-0.557876	0.554914	-0.455241	0.610174	-0.526514	0.503369	0.260658	0.776631	0.884639	0.199405	-0.198668	0.925926	0.217462	0.905302	0.00939683	0.993222	0.0167882	0.982592	0.040476	0.960712	-0.0669981	0.969837
A_55_P1972991	NM_011048	Pcsk6	10.3382	9.78972	9.14113	8.07879	8.8569	7.61219	7.5054	6.82938	6.32509	6.2695	6.63439	4.96683	7.34986	6.96471	6.21881	-0.548469	0.42618	-1.19706	0.0197026	-2.25939	5.01993e-06	-1.48129	0.00299525	-2.726	1.13939e-07	-2.83278	1.03074e-07	-3.50881	3.05415e-10	-4.01309	7.81129e-12	-4.06868	3.46709e-12	-3.7038	3.83446e-11	-1.06234	0.0671288	-1.24471	0.021916	-1.15352	0.0010538	-1.28978	2.0121e-06	-0.994359	0.00043148	0.928168	0.0606655
A_52_P116253	NM_001025093	Atf2	6.65528	6.5177	6.48743	6.55581	6.61732	6.72151	6.83529	6.59537	6.43505	6.3512	6.70931	5.71216	5.7308	5.96207	5.66632	-0.137578	0.876929	-0.167854	0.786725	-0.0994739	0.872087	-0.0379617	0.968707	0.0662279	0.914368	0.180004	0.76698	-0.0599152	0.924386	-0.220229	0.62476	-0.304088	0.470082	0.0540312	0.927273	0.0683796	0.957042	0.10419	0.920008	0.0862846	0.864237	-0.069744	0.832616	-0.0224502	0.959858	0.320077	0.543054
A_55_P2202184	NR_015540	4933400F21Rik	5.22832	4.99565	5.2996	4.99005	5.04108	5.43603	4.98654	5.07781	5.2053	5.13613	5.2516	4.76557	5.03067	5.5858	5.30269	-0.232671	0.793039	0.0712835	0.934267	-0.238265	0.6953	-0.187233	0.825156	0.207716	0.737216	-0.241781	0.71842	-0.150503	0.820061	-0.0230181	0.971884	-0.0921902	0.883842	0.0232845	0.974726	-0.309549	0.739488	0.394949	0.586359	0.0427002	0.949575	0.068226	0.861621	0.0588929	0.901354	-0.155021	0.862363
A_51_P232142	NM_008188	Thumpd3	12.4783	12.4198	12.0932	12.1196	11.9935	11.8959	11.7959	11.6586	11.9259	11.9563	11.9453	11.84	11.6943	11.829	11.7776	-0.0585845	0.88551	-0.385124	0.0309698	-0.358741	0.030402	-0.484865	0.00493516	-0.582477	0.000352126	-0.682429	6.74223e-05	-0.819732	1.71056e-06	-0.552449	0.000648214	-0.522071	0.000971767	-0.53305	0.000709993	0.0263838	0.96392	-0.0976113	0.785934	-0.0356138	0.878006	-0.0608768	0.627698	-0.0695103	0.6158	0.00366178	0.993356
A_51_P112308	NM_026931	1810011O10Rik	6.10389	5.12344	6.19907	6.23269	6.18305	6.13542	6.11139	6.12866	5.5246	6.73385	7.17546	5.80527	8.09327	7.82425	7.68542	-0.98045	0.160259	0.095179	0.9354	0.128801	0.898486	0.0791585	0.957324	0.0315294	0.975705	0.00749451	0.995162	0.0247709	0.98015	-0.579299	0.366514	0.62996	0.307601	1.07156	0.0539645	0.0336218	0.986707	-0.0476291	0.98111	-0.00700367	0.994241	-0.15916	0.735985	0.00108968	0.998804	0.284758	0.791399
A_55_P2159865	NM_011762	Zfp59	9.46078	8.95355	8.73977	8.68461	8.54609	8.59807	8.3864	8.38116	8.51458	8.68583	8.71474	9.0861	8.8422	8.90128	8.87336	-0.507225	0.0841875	-0.721006	0.00736889	-0.776168	0.00196997	-0.914691	0.000556117	-0.862704	0.000549783	-1.07437	4.67715e-05	-1.07962	2.47737e-05	-0.946194	0.000164204	-0.774952	0.00140898	-0.746036	0.00194393	-0.0551623	0.947812	0.0519863	0.946499	-0.00158804	0.997111	-0.0128144	0.962355	-0.00280698	0.993456	-0.0614681	0.918034
A_55_P2115851	NM_030728	9930013L23Rik	4.8544	4.80959	5.07739	5.23609	5.25287	5.75734	5.3915	5.60343	6.21675	7.37162	6.93963	6.53184	6.74495	6.43062	6.4074	-0.044811	0.972439	0.222998	0.748123	0.381689	0.468401	0.398471	0.51062	0.902948	0.0319616	0.537104	0.287128	0.749032	0.0826684	1.36235	0.00097091	2.51722	2.54817e-08	2.08523	1.08404e-06	0.158692	0.897081	0.504477	0.426144	0.331584	0.402864	0.462814	0.0493381	0.291699	0.328756	-0.518587	0.314807
A_55_P2013158	NM_178688	Ablim1	5.34285	5.04207	5.62384	6.78324	5.60576	6.69971	6.4169	6.84558	7.22093	6.88294	6.64884	6.27388	6.19038	5.96506	6.35626	-0.300781	0.523075	0.280988	0.503057	1.44039	4.66836e-06	0.262909	0.562868	1.35685	1.12519e-05	1.07405	0.000568976	1.50272	1.85862e-06	1.87808	1.68221e-08	1.54009	7.81419e-07	1.30598	1.32085e-05	1.1594	0.000606386	1.09394	0.00105767	1.12667	1.46267e-06	1.00519	2.93269e-08	0.894004	1.83641e-06	-0.61635	0.0472576
A_52_P637282	NM_153138	Wipf1	7.17136	7.09241	7.36956	7.66545	7.52614	7.91471	7.52302	7.70342	7.57214	7.30571	7.25801	7.91496	8.23064	8.42252	7.72235	-0.0789422	0.875057	0.198205	0.485082	0.494091	0.0169079	0.354786	0.13264	0.743356	0.000296226	0.35166	0.124581	0.532067	0.00915735	0.400783	0.0534977	0.134355	0.597063	0.0866511	0.759234	0.295886	0.328262	0.38857	0.130513	0.342228	0.0294881	0.241024	0.0361896	0.288288	0.0202377	-0.114765	0.755823
A_65_P16630	NM_001170858	BC068281	6.69076	6.78523	6.50458	6.35049	6.03765	6.28228	6.16647	6.29995	6.0326	5.99288	5.9376	5.93371	5.68522	5.67789	5.27988	0.0944648	0.931452	-0.186179	0.781211	-0.340273	0.499401	-0.653111	0.151388	-0.408487	0.382693	-0.524296	0.264012	-0.390812	0.406544	-0.658164	0.102693	-0.697878	0.074022	-0.753157	0.0491483	-0.154095	0.893169	0.244624	0.772018	0.0452647	0.941293	0.00509456	0.990926	0.0746712	0.858547	0.00019167	0.999999
A_55_P2073642	NM_001085385	1600014C10Rik	6.39622	6.63606	6.38249	6.30328	6.19331	6.21544	6.34151	6.15769	5.98713	5.83213	6.09152	6.1731	5.77387	5.70677	5.58112	0.239839	0.646964	-0.0137292	0.983849	-0.0929368	0.85159	-0.202909	0.690333	-0.180782	0.668423	-0.0547091	0.927407	-0.238535	0.531198	-0.409091	0.196723	-0.564095	0.0554449	-0.304701	0.354429	-0.0792076	0.937101	0.0221273	0.983227	-0.0285401	0.95287	-0.139887	0.511552	-0.080302	0.783911	0.269104	0.528693
A_51_P101375	NM_145933	St6gal1	5.29439	5.40096	5.47177	5.91762	5.36534	5.90605	5.5748	5.79921	5.84338	5.5821	5.50028	5.49711	5.35899	5.28535	5.31041	0.10657	0.66592	0.177389	0.30524	0.623235	1.24478e-05	0.0709579	0.787421	0.611666	1.47381e-05	0.280412	0.0581919	0.504825	0.000250435	0.548995	7.51518e-05	0.287719	0.0327087	0.205895	0.139678	0.445846	0.00445052	0.540708	0.000425545	0.493277	3.4073e-06	0.395927	7.06154e-07	0.403656	2.41376e-06	-0.246498	0.0956977
A_52_P401475	NM_026390	Ubxn4	4.82221	4.60846	4.53439	4.27076	4.59038	4.7611	4.59424	4.65787	4.84024	4.68632	4.65259	5.2866	4.91825	5.31986	4.78734	-0.213754	0.789861	-0.287822	0.614506	-0.551449	0.189286	-0.231837	0.734655	-0.061111	0.926243	-0.227976	0.705959	-0.164343	0.7773	0.0180221	0.975957	-0.135894	0.800857	-0.169624	0.744435	-0.263627	0.760866	0.170726	0.858187	-0.0464507	0.938185	0.0594915	0.867164	-0.00975591	0.983433	-0.154816	0.845182
A_55_P2021378	NM_001004436	Wapal	11.3784	11.7497	11.5897	11.2003	11.5848	11.1669	11.2997	10.8995	10.7898	10.8079	10.703	10.7332	10.4946	10.4237	10.7503	0.371273	0.0275217	0.211242	0.247292	-0.178109	0.305932	0.206376	0.267347	-0.211589	0.195599	-0.0787659	0.750334	-0.478976	0.00126707	-0.588638	9.16161e-05	-0.570565	0.000108297	-0.675472	6.96861e-06	-0.389352	0.0273088	-0.417965	0.0137503	-0.403658	0.000297772	-0.477279	8.38675e-08	-0.402509	1.11653e-05	0.455041	0.00180665
A_55_P2051787	NM_015739	Gbx1	5.39538	5.77134	5.48154	5.42991	5.18066	5.39806	4.81063	5.17849	5.035	4.83507	5.02928	5.49936	4.88826	4.39616	4.73897	0.37596	0.4953	0.0861643	0.903987	0.0345329	0.95934	-0.214721	0.741035	0.00268353	0.99615	-0.584747	0.149127	-0.216884	0.665424	-0.360374	0.375098	-0.560311	0.124663	-0.366099	0.356559	-0.0516314	0.968351	0.217405	0.782156	0.0828867	0.869235	0.102757	0.728945	0.177879	0.540132	-0.296117	0.582092
A_55_P2027042	NM_146821	Olfr629	4.76913	4.87322	4.86538	4.82192	4.76781	5.05298	4.85348	4.96398	4.76381	4.71408	4.81922	5.31515	4.76352	4.72296	4.62946	0.104092	0.891895	0.0962592	0.867943	0.0527973	0.924048	-0.00131893	0.997979	0.283858	0.451107	0.0843497	0.885254	0.194854	0.641689	-0.00531377	0.990719	-0.0550447	0.906128	0.0500978	0.919287	-0.0434619	0.968445	0.285177	0.589898	0.120858	0.745123	0.0717856	0.786475	0.117406	0.66098	-0.0104203	0.990422
A_55_P2114697	NM_008103	Gcm1	13.6181	14.1791	14.1254	13.8923	13.8211	13.2562	14.1342	13.7791	13.5435	13.9068	14.2482	12.8161	13.125	13.4623	13.0442	0.56093	0.47264	0.507289	0.476817	0.274134	0.720215	0.202925	0.85374	-0.361951	0.606934	0.516074	0.454593	0.161005	0.847914	-0.0746118	0.922528	0.288703	0.664872	0.630102	0.250965	-0.233155	0.871608	-0.564876	0.498126	-0.399015	0.424797	-0.409118	0.195919	-0.384366	0.291034	0.472877	0.523874
A_55_P1992530	NM_001190310	Clec4b1	4.62366	4.67114	5.02013	4.64523	4.75104	4.76783	4.81706	4.71098	4.75854	4.77555	4.78013	5.01866	4.66346	4.39256	4.57218	0.0474818	0.967056	0.396471	0.431904	0.021572	0.975863	0.127381	0.877105	0.144166	0.807968	0.193403	0.757539	0.0873196	0.89049	0.134874	0.787507	0.151891	0.769072	0.156469	0.763199	-0.374899	0.584339	0.0167848	0.990567	-0.179057	0.680683	-0.142102	0.622574	-0.154732	0.631674	0.082306	0.928584
A_55_P2106801	NM_031368	Bglap3	5.99502	6.60342	6.52677	6.37261	6.42538	6.45928	6.59005	6.7275	6.96843	7.81504	8.19799	7.93333	8.00091	8.42556	8.65402	0.608395	0.177748	0.531753	0.224929	0.377594	0.391436	0.430362	0.370628	0.464257	0.254768	0.595034	0.145957	0.732478	0.0472724	0.973407	0.00674243	1.82002	1.19234e-06	2.20297	1.98729e-08	-0.154158	0.881538	0.0338945	0.978695	-0.0601319	0.911619	0.117884	0.684193	0.00572694	0.989582	-0.257909	0.659566
A_55_P2170817	NR_045264	AI847159	5.67409	5.19085	5.1644	5.00142	5.11817	5.54191	5.12583	5.18258	5.058	5.10209	5.22608	5.22954	4.6759	4.50041	4.88616	-0.48324	0.45073	-0.509689	0.362263	-0.672666	0.150413	-0.55592	0.314957	-0.132185	0.853103	-0.548265	0.297106	-0.491512	0.324055	-0.616086	0.176947	-0.572005	0.206586	-0.448011	0.346263	-0.162977	0.898203	0.423734	0.563425	0.130379	0.820029	0.0598458	0.885691	0.105837	0.80924	0.00553373	0.996206
A_55_P1967478	NM_008221	Hbb-y	5.28543	5.1573	5.37774	5.2626	5.0518	5.5376	5.31019	5.2765	5.18655	5.12204	5.37476	5.62788	5.1758	5.45445	5.33646	-0.128136	0.824644	0.0923096	0.843522	-0.0228321	0.962775	-0.233631	0.542848	0.252167	0.421649	0.0247584	0.965817	-0.00893645	0.984812	-0.0988822	0.77115	-0.163391	0.611086	0.0893235	0.807685	-0.115142	0.872907	0.485798	0.132554	0.185328	0.467098	0.0692333	0.749066	0.11232	0.606303	0.0786678	0.891096
A_55_P2089500	NM_001101588	Cyp4f40	4.92474	4.98951	5.12928	4.97062	5.22374	5.31174	5.28789	5.1728	5.02337	5.00882	5.17858	5.06002	4.72959	4.54801	4.66576	0.0647679	0.960539	0.204538	0.78689	0.0458719	0.956112	0.298999	0.69255	0.386998	0.48754	0.36315	0.566532	0.248056	0.692292	0.0986272	0.874948	0.0840797	0.901079	0.253838	0.656162	-0.158666	0.904491	0.0879983	0.948554	-0.035334	0.963223	-0.0940076	0.810999	-0.0619206	0.901423	0.189808	0.832853
A_55_P2023523	NM_011786	Aloxe3	7.08925	6.03539	6.09109	5.78098	5.98871	5.88346	6.27281	5.65484	6.17133	6.4257	6.69067	6.01229	5.97489	5.8474	6.19489	-1.05386	0.00585719	-0.998156	0.00729752	-1.30827	0.000189535	-1.10054	0.00260745	-1.20579	0.000482234	-0.816439	0.0251039	-1.43441	4.56053e-05	-0.917923	0.00743319	-0.663544	0.0525517	-0.398583	0.283649	-0.310117	0.649033	-0.105249	0.914823	-0.207683	0.573284	-0.244888	0.260917	-0.344447	0.123034	0.359729	0.440407
A_51_P124798	NM_028427	Tmem192	9.41999	9.36016	9.20649	9.21348	9.16693	9.04271	9.34223	9.00678	9.0165	9.17931	9.33705	9.21808	8.99333	8.98155	9.09452	-0.0598237	0.842377	-0.213499	0.164747	-0.206505	0.143387	-0.253055	0.0837019	-0.377272	0.00364537	-0.0777576	0.707399	-0.413205	0.00146616	-0.403485	0.00182921	-0.240675	0.0638726	-0.0829331	0.613633	0.00699412	0.988757	-0.124217	0.581836	-0.0586115	0.705529	-0.16868	0.0200237	-0.15089	0.0646182	0.330588	0.0109507
A_55_P1952915	NM_015825	Sh3bgr	7.60378	7.48324	8.58233	8.14445	8.7235	8.20075	8.3221	7.78902	7.06012	7.86822	8.44839	7.0447	8.65233	8.50996	8.24615	-0.120543	0.91676	0.978552	0.039714	0.540664	0.275297	1.11971	0.0151537	0.596967	0.209206	0.718322	0.139005	0.185236	0.779097	-0.543666	0.245751	0.264436	0.625909	0.844611	0.0451171	-0.437887	0.575069	-0.522747	0.427323	-0.480317	0.188842	-0.744062	0.00163703	-0.497907	0.065142	0.897536	0.0442604
A_55_P1977345	NM_001011807	Olfr191	4.59186	4.62248	4.48609	5.16438	4.61044	5.12651	4.99176	4.60225	4.39688	4.6648	5.09418	4.76824	5.2568	4.65594	4.44376	0.0306257	0.986641	-0.105763	0.928676	0.572525	0.425043	0.0185783	0.990638	0.534649	0.458933	0.399902	0.652901	0.0103892	0.991927	-0.194982	0.802909	0.0729405	0.93706	0.502322	0.455704	0.678288	0.477845	0.516071	0.621278	0.59718	0.236159	0.126406	0.806735	0.268282	0.57748	0.492199	0.5676
A_55_P2123484	NR_040286	Gm11627	8.90782	10.2012	8.63614	7.88749	8.65405	7.65204	7.8641	6.82342	6.36055	5.6127	5.86205	5.92102	6.69133	6.03626	6.49171	1.29343	0.00112223	-0.27168	0.614817	-1.02033	0.00465786	-0.253773	0.675594	-1.25578	0.000469608	-1.04372	0.00518324	-2.0844	9.91869e-08	-2.54727	8.97292e-10	-3.29512	6.14759e-13	-3.04577	4.80335e-12	-0.748647	0.0982832	-1.00201	0.0141735	-0.875328	0.00108926	-1.20389	2.9808e-08	-0.930446	2.18265e-05	1.27212	0.000303455
A_52_P127362	NM_029478	Vmp1	11.462	11.6862	11.7229	11.8995	11.7356	11.9957	11.6555	11.8613	11.8059	12.031	12.1634	11.5604	11.8369	11.7758	11.7656	0.224263	0.205951	0.26089	0.101872	0.43748	0.00182289	0.27363	0.0802811	0.533735	0.000151107	0.193514	0.243776	0.399282	0.00405954	0.343948	0.013506	0.568983	4.39291e-05	0.701458	1.0874e-06	0.176591	0.423307	0.260104	0.140855	0.218348	0.0444437	0.185933	0.0163462	0.214154	0.0108385	-0.178101	0.300132
A_55_P1954388	NM_001105185	Vmn2r72	5.16857	5.01652	4.70652	4.94287	4.25	5.11442	4.8412	4.62815	4.7115	5.24671	4.93398	4.41537	4.92767	5.28092	4.81274	-0.152046	0.910349	-0.462046	0.527962	-0.225698	0.777666	-0.918571	0.118695	-0.0541508	0.953917	-0.327371	0.68354	-0.540425	0.376886	-0.457069	0.444991	0.0781351	0.92248	-0.234591	0.738707	0.236348	0.86937	0.86442	0.201329	0.550384	0.212594	0.249993	0.49423	0.295905	0.454428	0.171376	0.879363
A_66_P108468	NM_001206684	2610528A11Rik	5.7517	5.48668	6.60495	6.99466	7.33237	6.68712	7.80655	6.73577	5.93206	6.1508	5.97377	5.86058	6.00343	5.91286	6.0748	-0.265021	0.901386	0.853251	0.450835	1.24296	0.174318	1.58067	0.092254	0.935419	0.337327	2.05485	0.0189047	0.984068	0.302258	0.180356	0.879732	0.399096	0.718343	0.222066	0.859218	0.389708	0.865905	-0.645247	0.689923	-0.12777	0.919566	-0.660555	0.194785	-0.442107	0.501534	1.47264	0.102693
A_51_P103706	NM_007815	Cyp2c29	5.0543	4.92926	4.91361	5.02974	4.954	4.84218	4.92286	4.8107	4.81742	4.84994	4.94652	4.89182	4.98017	4.84913	4.91836	-0.125038	0.705407	-0.140692	0.59157	-0.024561	0.941352	-0.1003	0.760219	-0.212116	0.296506	-0.131438	0.618398	-0.243604	0.211596	-0.236875	0.212906	-0.204364	0.286384	-0.107775	0.63388	0.116131	0.780128	-0.111816	0.769388	0.00215775	0.994323	-0.0551454	0.700423	-0.0359499	0.848591	0.108801	0.724691
A_55_P2051414	NM_009465	Axl	7.87531	6.03571	7.90845	7.62586	8.20302	7.9465	8.19701	7.95918	6.92445	7.57327	7.86781	8.56115	8.71132	8.48336	9.06939	-1.83961	0.000720271	0.0331341	0.976653	-0.249458	0.735074	0.327708	0.699904	0.0711881	0.933889	0.321694	0.673831	0.0838647	0.921993	-0.950862	0.0566943	-0.30205	0.625217	-0.0075036	0.992571	-0.282592	0.82136	-0.25652	0.824719	-0.269556	0.619489	-0.488829	0.0854447	-0.25898	0.505685	0.755193	0.17869
A_55_P1993353	NM_001081263	Slc44a5	5.07603	5.68687	6.1867	7.32398	5.86447	6.65426	6.06895	6.57575	8.06207	8.23113	7.80723	8.72579	8.48726	8.78785	8.46679	0.610844	0.324914	1.11068	0.0255124	2.24796	2.96501e-06	0.788448	0.13298	1.57823	0.000523199	0.99292	0.0408711	1.49972	0.000955605	2.98604	5.9444e-09	3.1551	1.08721e-09	2.73121	2.76517e-08	1.13728	0.0366412	0.789784	0.180881	0.963533	0.0046461	1.11397	1.42548e-05	0.811289	0.0028217	-1.24996	0.00526455
A_52_P45841	NM_028976	Gorasp1	6.19108	6.34528	6.3292	6.56241	6.42692	6.89204	6.53582	6.82222	6.50058	6.66359	6.59788	6.9325	6.52226	6.55591	6.56203	0.154204	0.702281	0.138121	0.689737	0.371329	0.107218	0.235844	0.43078	0.700963	0.00118352	0.344744	0.163732	0.631146	0.00343822	0.309504	0.178334	0.472509	0.0260675	0.4068	0.0562765	0.233208	0.538216	0.46512	0.0754843	0.349164	0.0372868	0.263666	0.0299939	0.328243	0.0119475	-0.125581	0.74594
A_55_P2049597	NM_009418	Tpp2	10.1399	10.2153	10.3923	10.3937	10.2295	10.455	10.2382	10.2693	10.141	9.93712	9.86288	10.4611	10.1697	10.172	10.1017	0.0753918	0.858593	0.252415	0.245824	0.253792	0.198323	0.0895934	0.795695	0.31509	0.0899404	0.0982592	0.73492	0.129428	0.582751	0.0011391	0.996988	-0.20279	0.292733	-0.277022	0.12263	0.00137697	0.998255	0.225496	0.39664	0.113437	0.541344	0.0281064	0.866048	0.0860141	0.554338	0.0329756	0.940774
A_51_P100624	NM_029351	Krtap9-3	6.20483	4.70339	4.78593	4.87331	4.52043	4.67971	5.28782	5.73727	4.79629	5.33675	4.5999	5.3437	5.11661	5.05223	5.12087	-1.50144	0.0779055	-1.4189	0.0842041	-1.33152	0.0807696	-1.6844	0.0328525	-1.52513	0.0393609	-0.917017	0.303152	-0.467559	0.640974	-1.40854	0.056529	-0.868078	0.266468	-1.60493	0.0226978	0.0873863	0.974034	0.159273	0.942255	0.12333	0.909305	0.156921	0.808291	0.232039	0.733794	0.0210321	0.991737
A_66_P100496	NM_028561	Speer4b	5.68499	5.56113	5.02897	5.02932	5.07231	4.76546	5.0477	5.26444	4.84577	5.00679	4.79834	5.06238	5.10594	5.41501	4.94901	-0.123868	0.940492	-0.656024	0.387434	-0.655676	0.33718	-0.612687	0.446015	-0.919536	0.135589	-0.637295	0.390576	-0.420551	0.582413	-0.839224	0.16862	-0.678203	0.275369	-0.886652	0.129183	0.000347528	0.999719	-0.306848	0.821215	-0.15325	0.845719	-0.0734116	0.897239	-0.0299191	0.967038	-0.00740708	0.996206
A_55_P1974804	NM_172152	Slc24a4	5.83347	5.15128	5.3155	5.7622	5.42112	6.06389	5.31944	6.05374	5.10827	5.91251	6.35517	5.29568	6.61679	6.78678	5.87264	-0.682191	0.309642	-0.517968	0.440973	-0.0712668	0.938984	-0.412346	0.594617	0.230417	0.758172	-0.514033	0.431802	0.22027	0.770336	-0.725203	0.166781	0.0790365	0.91856	0.521696	0.340808	0.446702	0.648464	0.642763	0.382501	0.544732	0.197887	0.395004	0.193551	0.607923	0.0485943	-0.261567	0.776642
A_55_P2179074	NM_001243760	Ciita	6.07296	5.50487	5.27902	5.39121	5.59577	5.76086	5.85613	5.79451	5.46974	5.56305	5.63586	5.47986	5.57503	5.35723	5.38409	-0.568083	0.563417	-0.793937	0.294879	-0.681746	0.341738	-0.477183	0.621652	-0.3121	0.726378	-0.216829	0.843921	-0.278446	0.760543	-0.603211	0.380254	-0.509906	0.468963	-0.437094	0.552599	0.112191	0.957236	0.165083	0.925133	0.138637	0.870649	0.0271074	0.967776	0.0718858	0.919385	0.223999	0.862363
A_55_P1979650	NM_011309	S100a1	6.72725	6.25493	5.62005	5.91352	5.93515	6.91622	6.58525	7.159	7.13456	8.26791	8.67243	8.61649	8.58571	8.54885	9.16687	-0.47232	0.508829	-1.1072	0.0276513	-0.81373	0.0931914	-0.792096	0.135201	0.188972	0.791397	-0.141999	0.869748	0.43175	0.443798	0.407309	0.446173	1.54066	0.000588755	1.94519	2.12748e-05	0.293469	0.788346	0.981068	0.0769171	0.637268	0.0817975	0.734006	0.00359244	0.616095	0.0280999	-0.561528	0.330982
A_52_P487436	NM_145829	Nags	5.45095	5.40165	5.33766	5.03742	5.49526	5.2073	6.00904	5.13206	5.24234	5.40178	5.23532	5.19678	5.32849	5.26548	4.91671	-0.0492948	0.960686	-0.113285	0.856425	-0.413529	0.288905	0.044316	0.960263	-0.243647	0.591527	0.558096	0.142071	-0.318893	0.439547	-0.208607	0.61871	-0.0491674	0.925584	-0.215631	0.610706	-0.300244	0.653131	-0.287963	0.642675	-0.294104	0.344545	-0.459211	0.0137188	-0.488399	0.0165059	0.821846	0.0147493
A_52_P1035965	NM_001013804	Flg2	5.30287	5.1904	4.86666	5.09401	4.67475	5.05712	5.85087	4.75746	4.62026	4.98381	5.48931	4.93712	5.13231	4.65536	4.58231	-0.112475	0.946065	-0.436209	0.613979	-0.208858	0.824425	-0.628121	0.42774	-0.245752	0.781647	0.547997	0.483225	-0.545412	0.438549	-0.682616	0.279863	-0.319064	0.667365	0.186442	0.823657	0.227351	0.8925	0.382369	0.750791	0.30486	0.636326	-0.248548	0.559416	-0.16123	0.773748	1.16201	0.0523203
A_52_P409675	NM_172255	Wdr11	6.54976	7.10941	6.63724	6.85243	6.51875	6.97614	6.81877	7.09143	7.0433	7.11497	6.96021	7.03361	7.06978	6.86486	6.97101	0.559644	0.0928015	0.0874803	0.871235	0.302664	0.37319	-0.0310137	0.967199	0.426378	0.16085	0.269006	0.481839	0.541669	0.061204	0.493535	0.0879727	0.565207	0.0418423	0.410447	0.153827	0.215184	0.726191	0.457392	0.222964	0.336288	0.150429	0.332571	0.0355849	0.31508	0.0759916	-0.248596	0.545116
A_55_P2132932	NM_010759	Mageb1	6.25961	6.20365	6.20671	6.215	6.36026	6.48166	6.49838	6.16037	6.2484	6.49918	6.23304	6.38923	6.40063	6.1067	6.29389	-0.0559616	0.938763	-0.0528988	0.91934	-0.0446082	0.9239	0.100654	0.852998	0.222046	0.493866	0.238774	0.495174	-0.0992347	0.802723	-0.0112062	0.977717	0.239569	0.409645	-0.026573	0.951902	0.00829061	0.99362	0.121392	0.847015	0.0648413	0.854485	-0.0787605	0.704463	-0.069442	0.782831	0.293994	0.372704
A_51_P148478	NM_146311	Olfr510	4.88145	4.65529	4.71408	4.65899	4.70543	5.36858	5.51932	4.70923	4.54677	5.04359	5.16737	5.4612	5.01043	4.74505	4.35501	-0.226167	0.890834	-0.167369	0.897291	-0.222466	0.836985	-0.176021	0.905998	0.487128	0.574625	0.637863	0.467153	-0.172224	0.874177	-0.33468	0.688231	0.162136	0.867398	0.285914	0.749283	-0.0550971	0.982044	0.663149	0.544469	0.304026	0.690686	-0.158718	0.779674	-0.0673451	0.930547	0.891315	0.252591
A_52_P745	NM_030721	Acox3	8.82342	7.72529	8.21271	7.88806	7.97946	7.80569	8.15514	8.02642	8.03409	8.62585	8.87615	8.28108	8.86555	8.76115	8.66434	-1.09813	8.08498e-07	-0.610716	0.0028021	-0.935367	3.27567e-06	-0.843963	3.98335e-05	-1.01773	5.61086e-07	-0.668284	0.00073479	-0.797004	4.06832e-05	-0.789332	4.44765e-05	-0.197572	0.349437	0.0527302	0.853303	-0.324652	0.213319	-0.173766	0.606687	-0.249209	0.105876	-0.177204	0.112675	-0.209046	0.0829437	0.124884	0.699153
A_55_P1973543	NM_027914	Bbs10	6.95844	7.13496	6.56767	6.60275	6.6616	6.64234	6.9163	6.91331	6.72993	6.53794	6.71578	6.8583	6.44651	6.3984	6.97626	0.176525	0.778068	-0.390769	0.306454	-0.355693	0.316405	-0.296837	0.498537	-0.316101	0.383631	-0.0421372	0.948435	-0.0451288	0.931661	-0.228508	0.529106	-0.420499	0.182643	-0.242656	0.498939	0.0350764	0.975001	-0.0192634	0.986418	0.0079065	0.988466	0.00689037	0.984279	0.0042738	0.991116	0.0946811	0.887085
A_51_P396385	NM_175439	Mars2	7.12349	7.60544	7.96945	7.7062	7.92603	7.96634	7.74416	7.73293	7.24841	6.76347	6.64845	7.03469	6.47893	6.40978	6.91392	0.481944	0.0982377	0.845951	0.00135255	0.582705	0.0190837	0.802531	0.00202767	0.842846	0.000595098	0.620662	0.0159803	0.609439	0.0130533	0.124914	0.691334	-0.360027	0.155297	-0.475045	0.0483327	-0.263246	0.540918	0.0403149	0.95939	-0.111466	0.702105	-0.216405	0.138142	-0.0780514	0.735188	0.253486	0.446084
A_51_P201480	NM_213659	Stat3	11.2106	8.83965	9.63321	9.97324	9.91419	10.2353	10.3697	10.4121	10.6975	11.1561	11.2138	11.2362	11.7954	11.8132	11.2701	-2.37094	1.0583e-09	-1.57738	3.67706e-06	-1.23735	6.39343e-05	-1.2964	6.54853e-05	-0.975282	0.00120208	-0.840853	0.00756468	-0.798517	0.00802364	-0.5131	0.0995655	-0.054473	0.906944	0.00319816	0.995009	0.340032	0.505855	0.321117	0.51782	0.330575	0.199241	0.357149	0.0354816	0.234495	0.263717	-0.185045	0.725619
A_55_P2142439	NM_026728	Echdc2	10.3665	10.0504	10.6273	10.6118	10.5511	10.72	10.7909	10.7284	10.6644	10.4396	10.3992	10.4419	10.6121	10.6574	10.5873	-0.3161	0.13085	0.260795	0.209153	0.245251	0.201539	0.184626	0.44191	0.353515	0.044986	0.424373	0.019412	0.361843	0.0390785	0.297845	0.0938729	0.0730399	0.757333	0.032693	0.905138	-0.0155441	0.981394	0.168888	0.56676	0.0766722	0.709189	0.024682	0.881741	0.0302715	0.873053	0.0945288	0.76446
A_55_P1974869	NM_026489	Hormad1	6.7354	6.55117	5.2488	4.98952	5.67753	4.89507	4.8312	5.01356	4.74994	4.89435	4.79714	9.46728	4.84266	4.88861	5.3356	-0.184232	0.971976	-1.4866	0.536319	-1.74589	0.394021	-1.05788	0.722341	-1.84033	0.353499	-1.9042	0.374286	-1.72184	0.391719	-1.98546	0.282765	-1.84105	0.316503	-1.93826	0.28394	-0.259285	0.96603	-0.782456	0.850534	-0.52087	0.815275	-0.340487	0.823224	-0.286461	0.876993	-0.0505484	0.991543
A_52_P671676	NM_011245	Rasgrf1	4.72249	4.4496	4.6833	4.74599	5.04795	5.04501	4.63569	4.68905	4.59765	4.90751	5.20515	4.62126	5.2513	5.00265	5.05579	-0.272895	0.594312	-0.0391978	0.952011	0.0234986	0.968711	0.325454	0.443241	0.32252	0.375946	-0.0868029	0.882086	-0.0334447	0.950833	-0.124844	0.755595	0.185021	0.631086	0.482661	0.116071	0.0626964	0.952638	-0.0029335	0.996979	0.0298815	0.952021	-0.0195518	0.952283	0.037707	0.914905	-0.0076586	0.992789
A_51_P102789	NM_007574	C1qc	4.50363	4.50935	4.55797	4.55901	4.50052	4.58839	4.70262	4.49742	4.44367	4.47902	4.86328	4.57676	4.53346	4.55231	4.57981	0.00572551	0.990383	0.0543437	0.846791	0.0553829	0.826235	-0.00310677	0.994383	0.0847686	0.70503	0.198992	0.287342	-0.00620782	0.981965	-0.0599517	0.768512	-0.0246091	0.918115	0.359651	0.0155351	0.00103918	0.998337	0.0878754	0.802307	0.0444573	0.830075	-0.0649116	0.571537	-0.0387617	0.802249	0.232072	0.19074
A_55_P2055419	NM_001081195	Arid4a	8.65298	8.74098	8.59627	8.45564	8.30262	8.45944	8.15149	8.33697	8.21557	8.48843	8.52306	7.86727	7.59448	7.31932	7.69522	0.0880003	0.85463	-0.0567158	0.886454	-0.197343	0.436572	-0.350358	0.136086	-0.193539	0.440226	-0.501495	0.0190681	-0.316016	0.146613	-0.437414	0.0324282	-0.164547	0.492733	-0.129919	0.611883	-0.140628	0.762918	0.156819	0.692048	0.00809581	0.982697	0.0167785	0.938267	0.0672237	0.723521	-0.124781	0.725111
A_55_P2149382	NM_001123367	Gm3448	7.87777	8.85538	7.41796	7.20157	6.96859	7.08406	6.89519	6.78949	6.49575	6.48735	6.6511	7.07364	7.27216	7.39598	6.89588	0.977612	0.00130749	-0.459809	0.154117	-0.676201	0.0149292	-0.909176	0.00179742	-0.793711	0.00374431	-0.982575	0.00059726	-1.08828	9.32064e-05	-1.38202	1.68528e-06	-1.39042	1.08552e-06	-1.22667	9.13186e-06	-0.216391	0.712522	0.115464	0.87077	-0.0504635	0.900842	-0.201202	0.242226	-0.0688788	0.803769	0.252579	0.521635
A_51_P129100	NM_153055	Sec63	8.42599	8.57367	8.74811	9.13876	8.8449	9.16352	9.00227	9.23565	9.25715	9.32353	9.29412	8.84899	8.77151	8.70394	8.86466	0.14768	0.921379	0.322124	0.718496	0.712775	0.253651	0.418911	0.637971	0.737535	0.226303	0.57628	0.422676	0.809667	0.172803	0.831164	0.1482	0.897543	0.106128	0.868138	0.116012	0.390651	0.750682	0.318624	0.79754	0.354637	0.534154	0.33368	0.358197	0.31422	0.457191	-0.244135	0.826149
A_51_P141071	NM_025958	Cand2	9.36257	10.1364	10.2449	10.8925	10.4762	10.6646	10.6018	10.7486	10.6065	9.9858	9.97602	10.0243	9.56135	9.50896	9.86714	0.773809	6.00065e-05	0.882346	4.80561e-06	1.52994	3.27808e-12	1.11366	3.00671e-08	1.30202	1.92142e-10	1.23922	1.64612e-09	1.38598	3.62477e-11	1.24393	5.31772e-10	0.623226	0.000221092	0.613449	0.000247994	0.647597	0.000853898	0.188359	0.496199	0.417978	0.00111009	0.287062	0.00229164	0.327574	0.00140427	-0.0757404	0.828364
A_66_P117450	NM_146448	Olfr1317	4.83538	4.32921	4.57406	4.22938	4.49945	5.18187	4.66226	4.63039	4.51952	4.98628	5.08079	5.01603	4.74567	4.69926	4.70433	-0.506175	0.509509	-0.261324	0.751669	-0.605999	0.287755	-0.335929	0.691341	0.346487	0.604831	-0.173125	0.848331	-0.204995	0.78807	-0.315856	0.604843	0.150897	0.832241	0.245412	0.710589	-0.344675	0.757688	0.682417	0.333236	0.168871	0.791096	0.0617019	0.89841	0.101957	0.844676	0.0873006	0.944267
A_51_P261569	NM_198674	Fbxw26	4.92152	4.90031	4.83786	4.78072	4.82739	5.39407	4.8885	4.74139	4.84506	4.99444	4.78914	5.12993	5.13561	4.85976	5.10791	-0.0212145	0.984836	-0.0836587	0.905693	-0.140801	0.805348	-0.0941278	0.909284	0.47255	0.23452	-0.0330243	0.96669	-0.180132	0.731234	-0.0764617	0.880866	0.0729211	0.893895	-0.132379	0.79339	-0.0571422	0.96462	0.566677	0.23715	0.254768	0.473131	0.0890591	0.772602	0.120809	0.715087	0.0952723	0.909664
A_52_P169595	NM_177669	Skint11	5.0671	4.43329	4.55246	4.34132	4.45603	4.48335	4.77837	4.47647	4.30768	4.45171	4.54539	4.83026	4.84891	4.64015	4.98666	-0.633806	0.104073	-0.514632	0.186852	-0.725775	0.0296699	-0.611064	0.0996118	-0.583745	0.0880741	-0.288729	0.529266	-0.590623	0.0827751	-0.759417	0.0203763	-0.615386	0.0587436	-0.521706	0.113154	-0.211143	0.785435	0.0273197	0.98111	-0.0919115	0.83471	-0.193415	0.376959	-0.161906	0.543503	0.386292	0.355218
A_51_P475138	NM_001099297	Duox1	5.63958	5.28494	5.39215	5.36128	5.29563	5.33464	5.10069	5.21501	5.31611	5.42735	5.27862	5.11922	5.15309	5.1114	5.17578	-0.354633	0.179679	-0.247422	0.369649	-0.278295	0.246677	-0.343941	0.167222	-0.304935	0.187137	-0.538888	0.0150715	-0.424567	0.0494593	-0.323468	0.143946	-0.212221	0.36935	-0.36096	0.0863666	-0.0308736	0.967861	0.0390058	0.953752	0.00406612	0.991044	0.043934	0.817694	0.0408179	0.857434	-0.164871	0.614896
A_66_P108178	NM_173756	Lin52	9.04979	8.96898	8.71488	8.45891	8.64111	8.58974	8.74511	8.50033	8.54431	8.45178	8.42011	8.55732	8.56473	8.4792	8.57711	-0.0808099	0.838963	-0.334916	0.0867012	-0.590884	0.000686068	-0.408685	0.0289363	-0.460049	0.0076059	-0.304679	0.112919	-0.549463	0.00141272	-0.505482	0.00318667	-0.598008	0.00040423	-0.629681	0.000191212	-0.255968	0.311161	-0.0513644	0.916681	-0.153666	0.331252	-0.177043	0.0750142	-0.184039	0.0946389	0.222793	0.291768
A_51_P462102	NM_133911	Gpr125	10.9141	11.0402	11.1955	11.7761	11.136	11.3765	11.137	11.1177	11.043	11.1503	10.9561	11.0268	11.1201	11.1223	11.4131	0.126142	0.685672	0.281463	0.159897	0.862062	1.88858e-06	0.221947	0.308794	0.462443	0.00641959	0.222904	0.279829	0.203622	0.294875	0.128946	0.527644	0.236205	0.183238	0.0420187	0.87178	0.580599	0.00270775	0.240497	0.318692	0.410548	0.00123835	0.172164	0.0795514	0.267271	0.00893674	0.0566204	0.879574
A_52_P282905	NM_001081372	Ces1b	4.68963	4.53984	4.62295	4.40346	4.58834	4.6823	4.63001	4.96181	4.62411	4.49681	4.80241	5.54954	4.64116	4.64844	4.91951	-0.149796	0.890579	-0.0666829	0.941443	-0.286173	0.635229	-0.101295	0.922349	-0.00733739	0.992205	-0.0596284	0.948559	0.27218	0.647607	-0.0655226	0.917603	-0.192824	0.741073	0.11278	0.861922	-0.219491	0.849356	0.0939576	0.942572	-0.0627665	0.924624	0.0541554	0.898049	0.0687585	0.885093	-0.162957	0.860586
A_52_P581326	NM_001081218	Hcfc2	5.83715	5.8264	5.54926	5.8397	5.55903	6.30521	5.82751	6.827	6.13164	6.29502	6.33122	6.73208	6.31084	6.28753	6.37442	-0.0107533	0.991219	-0.287895	0.548353	0.00254954	0.997763	-0.278121	0.591777	0.468062	0.201456	-0.00964173	0.990218	0.989847	0.00282907	0.294493	0.447911	0.457873	0.188257	0.494066	0.145685	0.290445	0.664728	0.746184	0.0602801	0.518314	0.0456731	0.630624	0.000577336	0.678706	0.000662968	-0.651812	0.0626819
A_55_P2081020	NM_173365	Gpr20	6.51787	5.79371	6.25715	6.20005	6.10192	5.84412	6.43638	6.22899	5.9101	6.29358	6.5707	5.61043	7.27194	7.16765	6.88523	-0.724153	0.113162	-0.260722	0.661192	-0.317815	0.524022	-0.415949	0.428662	-0.673742	0.0912769	-0.0814837	0.915173	-0.288873	0.562003	-0.607769	0.124924	-0.224284	0.644235	0.0528319	0.933548	-0.0570935	0.967052	-0.257793	0.744358	-0.157443	0.733054	-0.219332	0.394651	-0.174092	0.584294	0.366838	0.492241
A_51_P108334	NM_007450	Slc25a4	15.3819	15.2655	15.5027	15.3446	15.0178	15.385	15.2953	15.7143	15.4313	15.5516	15.7728	15.6014	15.7107	15.691	15.3533	-0.116396	0.817196	0.120774	0.750603	-0.0373115	0.928249	-0.364133	0.173929	0.00309322	0.993776	-0.086638	0.831737	0.332421	0.176254	0.0493668	0.878929	0.16965	0.533183	0.39092	0.0824882	-0.158086	0.759103	0.367226	0.224803	0.10457	0.695224	0.196891	0.145012	0.2094	0.161761	-0.277532	0.329947
A_66_P125209	NM_134471	Kif2c	9.36893	9.3907	9.26934	9.53568	9.27397	9.28545	9.09366	9.28808	9.32896	8.43916	8.31497	8.60697	8.0836	8.11698	8.25741	0.0217709	0.975237	-0.0995838	0.802264	0.166754	0.59318	-0.0949629	0.842435	-0.0834826	0.819062	-0.275268	0.3331	-0.0808456	0.82328	-0.0399655	0.904093	-0.929768	4.45809e-05	-1.05396	5.15567e-06	0.266338	0.480847	0.0114803	0.989141	0.138909	0.567615	0.14722	0.321947	0.157414	0.340847	-0.214863	0.506763
A_55_P1975385	NM_007835	Dctn1	12.8009	12.7335	12.8738	13.0411	12.8853	13.0227	13.1146	13.2722	13.3516	13.2355	13.1957	13.1947	13.3748	13.3123	13.1015	-0.0674808	0.867634	0.0728488	0.801667	0.240163	0.193755	0.0843446	0.794706	0.221802	0.232892	0.313685	0.086151	0.471295	0.00449415	0.550646	0.000905301	0.434562	0.00725473	0.394812	0.0141853	0.167314	0.582913	0.137457	0.661681	0.152386	0.313132	0.214017	0.0211346	0.154127	0.16159	-0.197285	0.35308
A_66_P104814	NM_175114	Trak1	5.89881	5.76086	5.76801	5.93519	5.62917	6.10229	5.87974	5.7889	5.59291	5.54306	6.1369	5.6076	5.69174	5.33177	5.47912	-0.137946	0.87026	-0.130797	0.834257	0.0363854	0.955941	-0.269634	0.630112	0.203483	0.683111	-0.0190645	0.981523	-0.10991	0.84497	-0.305897	0.449462	-0.355751	0.356981	0.238095	0.578627	0.167183	0.861474	0.473116	0.345004	0.32015	0.306849	0.0958471	0.741081	0.183151	0.505685	0.188839	0.766344
A_65_P14622	NM_001005371	Gm13084	5.03182	4.77578	4.86189	4.71803	4.69319	4.89847	4.79706	5.09781	4.83656	4.83802	4.85964	4.94714	5.06192	4.87723	5.07047	-0.256037	0.622677	-0.169928	0.733288	-0.313785	0.39383	-0.338623	0.410268	-0.133349	0.772485	-0.234751	0.59665	0.0659932	0.898213	-0.195259	0.60095	-0.193797	0.607085	-0.172178	0.660548	-0.143857	0.863331	0.205274	0.742326	0.0307083	0.949685	0.103667	0.664097	0.12072	0.646709	-0.170118	0.7544
A_52_P61520	NM_178925	Nsun3	5.10098	5.07751	5.21842	4.97983	5.05392	5.2683	5.02991	5.05224	5.16194	5.0097	5.17847	5.45957	5.01313	4.79462	4.61805	-0.0234713	0.981773	0.117438	0.838203	-0.121148	0.813484	-0.0470538	0.954309	0.167319	0.719677	-0.0710671	0.910503	-0.048743	0.930011	0.0609638	0.893888	-0.0912773	0.844088	0.0774889	0.87341	-0.238586	0.733329	0.214372	0.74476	-0.0121069	0.983271	0.0148254	0.966253	-0.000629866	0.998785	-0.0771776	0.918889
A_51_P396917	NM_026752	Zfyve21	10.4423	10.6528	10.5141	10.3845	10.6206	10.5834	10.7794	10.7499	10.8194	10.5327	10.3773	10.6028	10.3793	10.3388	10.442	0.210523	0.25652	0.0717742	0.765141	-0.0577849	0.79795	0.178291	0.334104	0.141122	0.413962	0.337031	0.0245472	0.307613	0.0322385	0.37704	0.00751032	0.09035	0.611086	-0.0650505	0.737469	-0.129559	0.638868	-0.0371684	0.928505	-0.0833638	0.58613	-0.00370099	0.982194	-0.0653818	0.580181	-0.00529557	0.989512
A_55_P1956832	NM_008846	Pip5k1b	4.71724	4.2594	4.33179	4.34062	4.78996	4.67144	4.94156	4.68284	4.42114	4.44132	5.19883	4.33353	4.73372	4.90324	4.41712	-0.457845	0.665699	-0.385454	0.679731	-0.376622	0.651715	0.072717	0.9627	-0.0458012	0.964999	0.224316	0.832364	-0.0343968	0.973734	-0.296102	0.695061	-0.275921	0.725875	0.48159	0.487993	0.00883194	0.997769	-0.118518	0.948415	-0.0548431	0.954724	-0.158757	0.749066	-0.1228	0.843446	0.389565	0.695887
A_55_P1994388	NM_025948	Lsm14a	11.8384	11.7459	11.7452	11.562	11.9613	11.7141	11.6963	11.5014	11.5747	11.4143	11.2844	11.4983	11.4165	11.4873	11.5766	-0.0925587	0.752253	-0.0932909	0.691925	-0.276434	0.0722639	0.122831	0.59206	-0.124354	0.509347	-0.142193	0.475764	-0.337029	0.022943	-0.263791	0.0804549	-0.424142	0.00298439	-0.554	0.000124128	-0.183143	0.435416	-0.247185	0.202316	-0.215164	0.063876	-0.212851	0.00872787	-0.208388	0.0196354	0.158216	0.418709
A_52_P180826	NM_028611	Ndufaf7	11.1127	10.8148	10.0869	9.98082	10.2152	10.04	10.2842	10.0278	10.0383	10.2203	10.1753	10.4042	10.0608	10.1193	10.3584	-0.297956	0.369268	-1.02586	7.28315e-05	-1.13193	5.00506e-06	-0.897566	0.000347115	-1.07273	1.08814e-05	-0.82857	0.0007386	-1.08491	9.16745e-06	-1.07443	1.00148e-05	-0.892453	0.000129501	-0.937483	5.75504e-05	-0.106062	0.872561	-0.175163	0.709552	-0.140612	0.578227	-0.173665	0.239189	-0.179189	0.277769	0.251099	0.426901
A_55_P2171993	NM_028479	Mrgbp	8.95628	9.05981	8.91795	8.70677	8.8276	8.57626	8.63532	8.48499	8.49329	8.67658	8.72026	8.48169	8.39711	8.42026	8.40035	0.10353	0.775755	-0.0383287	0.914608	-0.249512	0.202193	-0.12868	0.65979	-0.380023	0.0331841	-0.320961	0.0980408	-0.47129	0.00715647	-0.462997	0.00804144	-0.279699	0.117789	-0.236023	0.196793	-0.211184	0.459044	-0.251343	0.310455	-0.231263	0.103845	-0.228299	0.0195428	-0.204285	0.0634415	0.146182	0.579847
A_55_P2424060	NR_045713	4930529F24Rik	5.71728	5.73987	5.89276	5.90278	5.65328	6.11146	5.70463	6.12869	5.79566	5.87053	5.74669	6.08896	5.41602	5.64865	5.8026	0.0225889	0.980634	0.175486	0.709932	0.185505	0.653823	-0.0639967	0.928682	0.394186	0.22286	-0.0126452	0.985242	0.411412	0.197204	0.0783797	0.847386	0.153252	0.685823	0.0294121	0.953672	0.0100197	0.993168	0.458182	0.245047	0.234101	0.398829	0.234423	0.186968	0.29742	0.112636	-0.257541	0.544989
A_55_P2139889	NR_027963	Zfp783	6.92016	7.53469	6.80921	6.52379	6.63907	6.4315	6.38685	6.24588	6.08901	5.5047	5.82709	6.13384	5.7226	5.78464	5.61567	0.61453	0.0724002	-0.110946	0.833254	-0.39637	0.230238	-0.281084	0.511486	-0.488657	0.115301	-0.533313	0.0996175	-0.67428	0.0222481	-0.83115	0.00428034	-1.41546	2.57195e-06	-1.09307	0.000141003	-0.285424	0.601003	-0.207573	0.725337	-0.246498	0.369398	-0.289167	0.0890016	-0.211321	0.312931	0.219403	0.634932
A_51_P109835	NM_025407	Uqcrc1	12.8484	12.7708	12.7112	12.6993	12.7002	12.6335	12.8525	12.7673	12.7319	12.4858	12.2664	12.8985	12.3238	12.3957	12.6866	-0.0775298	0.85463	-0.137194	0.610285	-0.14905	0.525688	-0.148173	0.596836	-0.214836	0.296076	0.00412826	0.991881	-0.0810954	0.765453	-0.116428	0.599132	-0.36257	0.040236	-0.581949	0.000797938	-0.011856	0.985952	-0.0666623	0.888487	-0.0392592	0.878025	-0.046606	0.760767	-0.0545807	0.748341	0.10289	0.748567
A_51_P249867	NM_026382	Snrnp48	10.3616	10.2988	10.165	10.279	10.3822	10.601	10.2064	10.3305	10.3624	10.1293	9.9953	10.4557	9.69069	9.74875	10.1299	-0.0628343	0.890411	-0.196592	0.413463	-0.0826052	0.765899	0.0205827	0.965564	0.239412	0.233581	-0.155157	0.54279	-0.0310603	0.921521	0.000775504	0.997871	-0.232314	0.223422	-0.366295	0.0372134	0.113987	0.791786	0.218829	0.426926	0.166408	0.306102	0.142019	0.198783	0.152304	0.211938	-0.140015	0.616426
A_55_P2178803	NM_001163284	Zbtb5	9.73872	9.90267	10.3473	10.5993	10.5474	10.4196	10.5916	10.5609	10.783	10.4471	10.4039	10.665	10.6513	10.5219	10.5145	0.163946	0.695566	0.6086	0.0134654	0.86062	0.000190734	0.808684	0.000789377	0.680866	0.00260426	0.852905	0.000322052	0.822169	0.000313442	1.04433	8.42926e-06	0.708357	0.0013432	0.665152	0.00238152	0.25202	0.516259	-0.127817	0.806922	0.0621015	0.84036	0.0952668	0.574618	0.0311559	0.904333	-0.0803443	0.871506
A_52_P683336	NM_145229	AY074887	5.23693	5.2379	5.29996	5.15829	5.20173	5.68965	5.08985	5.39067	5.22165	5.23961	5.28387	5.25706	5.18535	5.14417	4.6812	0.000972194	0.998931	0.0630271	0.935732	-0.0786426	0.908302	-0.0351993	0.972126	0.452719	0.295307	-0.147077	0.828222	0.153742	0.793048	-0.0152862	0.979058	0.00268276	0.996325	0.0469376	0.941256	-0.14167	0.899368	0.487918	0.38281	0.173124	0.697408	0.167883	0.5437	0.215689	0.458137	-0.216305	0.748836
A_55_P2143025	NM_013657	Sema3c	8.04611	8.06375	8.16661	6.92959	8.53299	7.09824	7.49299	6.02268	5.42217	6.57832	6.38467	6.02854	7.3389	6.91675	8.20083	0.0176446	0.991056	0.120501	0.909902	-1.11651	0.0405352	0.486879	0.538849	-0.947866	0.0876624	-0.553116	0.42768	-2.02343	0.000158352	-2.62394	2.31004e-06	-1.46779	0.0043742	-1.66144	0.00119844	-1.23702	0.0558672	-1.43474	0.0184447	-1.33588	0.000754697	-1.69603	8.86008e-08	-1.38069	2.10307e-05	1.77057	0.00066383
A_55_P2015832	NM_001005422	Stmnd1	4.56686	4.49775	4.47758	4.55447	4.84765	4.52641	4.52114	4.64061	4.58197	4.44487	5.13379	4.46075	4.68157	4.4039	4.5771	-0.0691059	0.960539	-0.0892788	0.926075	-0.0123898	0.989136	0.280792	0.742433	-0.0404527	0.962384	-0.0457207	0.965494	0.0737532	0.928488	0.0151068	0.983354	-0.121991	0.861236	0.566925	0.257086	0.076889	0.963471	-0.321245	0.740579	-0.122178	0.849584	-0.0395931	0.936437	-0.0416273	0.940165	-0.0901507	0.93778
A_51_P111462	NM_172595	Arl15	10.6382	10.228	10.5525	9.94482	10.626	9.84306	10.0633	9.72167	9.81203	9.82222	9.80182	9.70245	9.67685	9.69654	9.84503	-0.410197	0.249459	-0.085717	0.870077	-0.693366	0.012015	-0.0121419	0.986601	-0.795123	0.00351459	-0.574842	0.0503138	-0.916512	0.000798493	-0.826161	0.00234796	-0.81597	0.00212699	-0.836366	0.00153362	-0.607649	0.0722572	-0.782981	0.0115831	-0.695315	0.000668157	-0.583557	0.000120174	-0.577434	0.000428021	0.296495	0.412412
A_55_P2039681	NM_022320	Gpr35	5.05062	4.89659	4.94434	5.19265	5.52086	4.88647	4.92324	5.18355	4.97901	4.83774	4.90809	5.05114	4.88754	4.80688	4.49836	-0.154031	0.859817	-0.106276	0.880634	0.142029	0.809372	0.470239	0.317714	-0.164152	0.768007	-0.127376	0.850065	0.132934	0.818258	-0.0716059	0.891803	-0.212877	0.648823	-0.142528	0.781402	0.248305	0.768836	-0.634392	0.181039	-0.193043	0.638122	-0.0690609	0.837087	-0.0419252	0.922014	-0.158041	0.832554
A_55_P2062632	NM_001252684	Smc5	11.0377	10.7781	11.1967	11.0245	11.1856	11.1198	11.2616	11.0352	11.1643	11.2572	11.1457	11.3615	11.0119	11.0324	11.2265	-0.259624	0.541317	0.159019	0.712751	-0.0131617	0.97946	0.147893	0.766075	0.0820987	0.852537	0.223904	0.555642	-0.00252373	0.995677	0.126637	0.712288	0.219532	0.482468	0.108006	0.770521	-0.172181	0.784229	-0.0657948	0.933649	-0.118988	0.707384	-0.128677	0.497833	-0.154801	0.448707	0.161848	0.728388
A_55_P1968774	NM_001162365	Ptk2b	8.59515	8.24659	8.39532	8.27202	8.27631	8.19226	8.53432	8.23639	8.26884	8.33792	8.12799	7.91061	7.67109	7.89568	8.01168	-0.348557	0.176506	-0.199829	0.48682	-0.323124	0.150587	-0.318839	0.198829	-0.40289	0.0584005	-0.0608267	0.877866	-0.358762	0.0975034	-0.326306	0.129646	-0.257225	0.24332	-0.467154	0.01959	-0.123294	0.810414	-0.0840504	0.876152	-0.103672	0.660655	-0.159605	0.210912	-0.168427	0.233752	0.281707	0.25563
A_55_P1984481	NM_001285920	Mfn2	7.54472	8.05111	7.91712	8.34137	7.98439	8.52778	7.81839	8.16555	7.95596	7.83585	7.75093	7.89356	7.54996	7.50216	7.64101	0.506389	0.0195555	0.372391	0.0890356	0.796648	5.78717e-05	0.43967	0.0366117	0.983055	1.45708e-06	0.273663	0.230641	0.62083	0.00127028	0.411235	0.034436	0.291125	0.142244	0.206202	0.331473	0.424257	0.0767317	0.543384	0.0134241	0.483821	0.000799043	0.341034	0.00129817	0.438269	0.000162909	-0.24237	0.312038
A_55_P2444515	NM_001035532	Akap2	9.21434	8.54545	7.8146	7.70379	8.26063	8.83576	8.42462	9.08318	8.63017	8.67253	8.17372	8.9651	9.00686	8.79486	8.90864	-0.668887	0.245116	-1.39974	0.00326828	-1.51055	0.000718628	-0.953713	0.0504653	-0.378577	0.503227	-0.789717	0.108625	-0.131155	0.856858	-0.584165	0.221109	-0.541804	0.253303	-1.04062	0.0150856	-0.110807	0.941987	0.575136	0.381064	0.232165	0.641888	0.396612	0.130873	0.374297	0.212472	-0.432057	0.483342
A_66_P111430	NR_030738	2410006H16Rik	12.9559	11.9697	11.8483	11.5975	11.9273	11.8485	11.9054	11.7382	11.9316	11.6593	11.3295	13.8412	11.8176	12.3558	12.6059	-0.986189	0.00595618	-1.10763	0.00145685	-1.35846	4.42136e-05	-1.02867	0.00268763	-1.10744	0.000620249	-1.05053	0.00178406	-1.21769	0.000189115	-1.02438	0.0014531	-1.29661	5.66134e-05	-1.62647	1.08058e-06	-0.250835	0.720554	-0.07877	0.934895	-0.164802	0.654201	-0.114716	0.651603	-0.165587	0.52407	0.0705016	0.929494
A_52_P373666	NM_001081217	Zfp174	4.9384	5.26839	4.98421	4.88901	5.04506	5.0541	4.96597	5.24676	4.98176	5.00087	5.1617	5.37115	4.85704	5.14968	4.94807	0.32999	0.483385	0.0458063	0.943999	-0.0493975	0.930704	0.106657	0.874636	0.115698	0.813874	0.0275675	0.968086	0.308355	0.40767	0.043352	0.925011	0.0624684	0.895028	0.223292	0.553051	-0.0952038	0.92392	0.00904114	0.99363	-0.0430813	0.928157	0.0444918	0.880807	0.0648751	0.842198	-0.148286	0.805159
A_52_P258338	NM_178061	Mob3b	6.42649	6.71573	6.88707	6.32219	6.57313	6.47482	6.512	6.35727	6.76458	6.30245	6.37257	6.52774	6.48942	6.63377	6.45601	0.289243	0.233695	0.46058	0.0252699	-0.104298	0.705711	0.146643	0.629405	0.0483353	0.878369	0.0855127	0.793314	-0.0692181	0.815347	0.33809	0.0797336	-0.12404	0.595766	-0.0539147	0.848184	-0.564878	0.00924647	-0.0983073	0.825046	-0.331593	0.0208897	-0.177684	0.106875	-0.272639	0.0167263	-0.0489233	0.912993
A_51_P487933	NM_010817	Psmd7	12.5711	12.6779	12.6361	12.6288	12.5718	12.5138	12.2904	12.1845	12.209	11.9734	11.7927	11.9692	11.8681	11.8386	11.8349	0.106836	0.728326	0.0649706	0.817311	0.0576845	0.82547	0.000683489	0.997979	-0.0573337	0.822473	-0.280723	0.113884	-0.386635	0.0154777	-0.362099	0.0234382	-0.597744	0.000145206	-0.778412	1.86431e-06	-0.0072861	0.990851	-0.0580172	0.891933	-0.0326516	0.887978	-0.115407	0.248686	-0.057072	0.693575	0.0936448	0.741639
A_51_P134923	NM_027754	Rnf148	5.42054	5.5571	5.53386	5.66462	5.35538	5.75609	5.23753	6.06737	5.58822	5.62733	5.83969	5.77657	5.51812	5.15501	5.18108	0.136554	0.901841	0.11332	0.893944	0.244079	0.698108	-0.0651576	0.953134	0.335548	0.553445	-0.183009	0.81046	0.646825	0.164502	0.167674	0.768947	0.206785	0.71826	0.419148	0.387272	0.130758	0.925541	0.400706	0.59564	0.265732	0.561169	0.39348	0.121512	0.453766	0.099239	-0.590259	0.252331
A_52_P98232	NM_010435	Hira	9.91431	10.1965	10.0103	10.0119	9.99341	10.0786	9.80528	9.93502	9.84864	9.40901	9.25959	9.55899	9.2536	9.15879	9.30592	0.282178	0.181079	0.0960269	0.729494	0.0976047	0.690788	0.0791046	0.814377	0.164326	0.426963	-0.10903	0.678539	0.0207144	0.944419	-0.0656713	0.768804	-0.5053	0.00204194	-0.654717	8.01657e-05	0.00157782	0.998255	0.0852211	0.832964	0.0433995	0.851755	0.0322095	0.835588	0.072181	0.615771	-0.0865513	0.785289
A_66_P108298	NR_033631	4632428C04Rik	4.74093	4.51864	4.71511	4.60471	4.59902	4.59453	4.7767	4.88263	4.73316	4.71564	4.62662	4.85192	4.5497	4.99052	4.62367	-0.222295	0.756905	-0.0258273	0.974917	-0.136223	0.814007	-0.141913	0.852126	-0.146407	0.792799	0.0357632	0.964505	0.141693	0.798842	-0.00777368	0.98889	-0.0252977	0.965937	-0.114313	0.826545	-0.110395	0.923887	-0.00449323	0.99696	-0.0574443	0.915324	0.00681508	0.987392	-0.00298619	0.995195	-0.0311966	0.974212
A_51_P440568	NM_019442	Stk19	9.28196	9.33935	9.36331	9.36473	9.47468	9.56763	9.10414	9.21653	9.16617	9.26401	9.31258	8.88527	9.28203	9.23943	9.22728	0.0573904	0.902572	0.0813535	0.797053	0.0827745	0.768785	0.192719	0.450568	0.285676	0.144624	-0.17782	0.470481	-0.0654315	0.821103	-0.115786	0.60963	-0.017951	0.951703	0.0306227	0.917544	0.00142097	0.998255	0.0929571	0.831112	0.047189	0.850789	0.0147239	0.939632	0.068922	0.671864	-0.0872107	0.806834
A_51_P496845	NM_007604	Capza2	11.6399	11.5817	11.7724	11.8322	11.8712	11.8189	11.7093	11.575	11.4849	11.478	11.4758	11.4283	11.3588	11.4667	11.3698	-0.0582702	0.917101	0.132454	0.691167	0.192299	0.467157	0.231287	0.418075	0.178995	0.50064	0.0693114	0.858526	-0.0649525	0.848163	-0.155016	0.536748	-0.161933	0.514111	-0.164103	0.509606	0.0598449	0.929844	-0.0522923	0.932321	0.0037763	0.991578	-0.10652	0.467516	-0.0422371	0.849204	0.179296	0.561863
A_55_P2120254	NM_027106	Avpi1	13.5405	13.2678	12.9125	12.1488	12.9483	12.0434	12.4213	11.7312	11.7463	11.4396	11.2111	11.5879	11.6879	11.6292	11.8335	-0.272747	0.283071	-0.627996	0.00225678	-1.3917	6.63155e-10	-0.592172	0.0034722	-1.49708	8.54141e-11	-1.11926	1.82992e-07	-1.80932	4.85379e-13	-1.7942	5.15397e-13	-2.10093	3.31455e-15	-2.32937	1.23557e-16	-0.763703	0.000403032	-0.904906	3.36756e-05	-0.834304	7.33609e-08	-0.843265	4.29759e-11	-0.786224	1.94846e-09	0.6825	0.000282371
A_55_P2036417	NM_001111140	Lrrc10b	5.06787	5.01234	4.91403	5.09069	4.85543	5.38201	4.83014	5.18191	4.8584	4.867	4.87305	5.22955	4.54862	4.71579	4.92329	-0.0555352	0.966533	-0.153845	0.845378	0.022816	0.978328	-0.212438	0.802316	0.314138	0.588242	-0.237736	0.736177	0.11404	0.874213	-0.209471	0.706211	-0.200871	0.72822	-0.194823	0.741967	0.176661	0.887553	0.526575	0.423245	0.351618	0.390189	0.26172	0.360119	0.351671	0.233425	-0.190021	0.829133
A_55_P1958804	NM_001161742	Hsd3b3	4.81937	4.62525	4.99135	4.83753	4.72578	4.83252	4.75976	5.00506	4.79728	4.65623	4.7609	5.05785	4.6098	4.54646	4.83965	-0.194123	0.761907	0.171979	0.744581	0.0181593	0.976014	-0.0935952	0.895572	0.013145	0.981867	-0.0596091	0.925484	0.185689	0.677574	-0.0220929	0.963738	-0.163142	0.693141	-0.0584669	0.907417	-0.153819	0.859602	0.10674	0.902768	-0.0235396	0.966497	0.0424671	0.890922	0.0660731	0.843417	-0.141407	0.825154
A_51_P255304	NM_007617	Cav3	4.89128	4.69735	4.85286	4.84039	4.7246	5.62589	4.79853	5.40645	5.15268	4.79638	5.14075	5.52154	4.58854	4.53706	5.08805	-0.193933	0.744299	-0.0384235	0.952679	-0.0508984	0.92634	-0.166681	0.768065	0.734605	0.0154208	-0.0927496	0.871328	0.51517	0.104859	0.261398	0.45946	-0.0949025	0.827938	0.249462	0.483366	-0.0124749	0.992005	0.901286	0.00822309	0.444406	0.0620969	0.464353	0.00523597	0.49891	0.00590054	-0.481034	0.158145
A_52_P136138	NM_010191	Fdft1	5.086	5.02398	5.34393	5.3884	5.43518	5.66596	5.2811	5.45037	5.56247	5.0519	5.32534	5.38776	5.1387	5.09098	5.25542	-0.0620282	0.934546	0.257921	0.48682	0.302397	0.339227	0.349173	0.306971	0.57996	0.032183	0.195095	0.626037	0.364368	0.216053	0.476465	0.0817254	-0.0341066	0.936206	0.239333	0.436479	0.0444756	0.962843	0.230787	0.636182	0.137631	0.648968	0.163401	0.354012	0.148179	0.475971	-0.225322	0.570997
A_51_P184321	NM_007926	Aimp1	13.0922	12.9687	13.0113	13.0298	12.9726	13.0854	12.9514	12.8764	12.9917	12.8963	12.7248	13.2248	12.9001	12.9556	13.0161	-0.123482	0.503194	-0.0808275	0.663565	-0.0623316	0.723992	-0.119536	0.482305	-0.00679719	0.97497	-0.140779	0.343886	-0.215793	0.0803163	-0.100479	0.471422	-0.195842	0.103104	-0.367403	0.00135474	0.0184959	0.965981	0.112739	0.584394	0.0656174	0.61681	0.0173641	0.878332	0.0187403	0.887335	0.0173567	0.954406
A_52_P383653	NM_001033851	Cpne8	7.26855	5.90428	6.30341	6.80523	6.33414	7.32759	6.37163	7.09855	7.30085	5.84782	5.28736	7.28656	5.62585	5.4364	6.08448	-1.36427	0.00011688	-0.965137	0.00451692	-0.463324	0.184525	-0.934407	0.00540106	0.0590376	0.912569	-0.896917	0.00648714	-0.170001	0.710038	0.0323021	0.946222	-1.42073	9.13227e-06	-1.98119	1.06146e-08	0.501812	0.262442	0.993445	0.00514782	0.747629	0.00154362	0.796657	8.90812e-06	0.740724	0.000103983	-0.828067	0.00823311
A_52_P545831	NM_201357	Tssc1	9.11645	9.42554	9.37468	9.33783	9.21099	9.37105	9.15345	9.05095	8.88774	8.66248	8.69633	8.17867	8.42897	8.19193	8.50182	0.309092	0.125983	0.258235	0.196274	0.22138	0.242416	0.0945455	0.760221	0.254604	0.157789	0.0370016	0.91167	-0.0654952	0.801003	-0.228706	0.20049	-0.453963	0.00509458	-0.420116	0.00902066	-0.0368548	0.947872	0.160058	0.578536	0.0616017	0.769655	-0.0844817	0.472577	0.00690222	0.973161	0.184102	0.401611
A_55_P2015410	NM_001177601	0610010K14Rik	13.7862	14.2365	13.8453	13.9753	13.6763	13.8874	13.5828	13.4788	13.6278	13.3915	13.4831	13.2149	13.356	13.3056	13.3242	0.450264	0.0195173	0.0590664	0.852397	0.189087	0.35795	-0.109887	0.716442	0.101158	0.68123	-0.203396	0.344312	-0.307414	0.085582	-0.158405	0.425119	-0.394691	0.0185203	-0.303152	0.074693	0.130021	0.730188	0.211045	0.418743	0.170533	0.26042	0.0408455	0.78503	0.0790159	0.580619	0.0295132	0.945644
A_55_P2112235	NM_145990	Cdk5rap2	7.91983	8.53962	7.82207	7.94284	7.63598	7.64543	7.76344	7.73286	7.82664	7.76302	7.98369	7.75199	7.49332	7.35713	7.53106	0.619798	0.00581829	-0.0977558	0.778416	0.023016	0.952311	-0.283842	0.260887	-0.2744	0.222854	-0.156382	0.601354	-0.186968	0.45554	-0.0931859	0.722434	-0.15681	0.516124	0.0638595	0.829748	0.120772	0.810991	0.00944174	0.989994	0.0651068	0.807199	0.046442	0.795129	0.0332091	0.882027	-0.0163051	0.976754
A_51_P115178	NM_172604	Scara3	5.61652	5.58314	6.08763	6.39913	5.9999	5.80694	5.80514	5.62916	5.59561	5.70987	5.48161	5.63012	6.57519	6.52878	5.93964	-0.03338	0.96913	0.471107	0.151254	0.782608	0.00545958	0.383372	0.275604	0.190412	0.620378	0.188613	0.6629	0.012641	0.979877	-0.0209161	0.960686	0.0933431	0.815929	-0.134914	0.721476	0.311502	0.514892	-0.19296	0.738271	0.0592709	0.883727	-0.106511	0.621862	-0.0191435	0.955563	0.192751	0.676887
A_51_P313761	NM_028230	Shmt2	11.5244	11.8103	11.1919	11.5741	10.9617	11.648	11.5706	11.8887	11.8489	11.6365	11.3632	13.31	11.8456	12.3719	12.8044	0.285921	0.513825	-0.332468	0.360962	0.0497254	0.922763	-0.562704	0.0714654	0.123647	0.772901	0.0461579	0.936005	0.364337	0.244843	0.324538	0.2946	0.112058	0.772972	-0.161195	0.657236	0.382193	0.369183	0.686351	0.0360598	0.534272	0.0114689	0.498567	0.00118247	0.462241	0.00590054	-0.29828	0.425897
A_51_P302139	NM_025979	Mastl	9.30086	9.42132	9.24631	9.103	9.09685	9.07159	9.07482	9.10703	9.06024	8.40662	8.46117	8.24761	8.01434	7.95611	8.16341	0.120464	0.763883	-0.0545522	0.887523	-0.197855	0.417153	-0.204011	0.465472	-0.229274	0.317143	-0.22604	0.367996	-0.193831	0.418581	-0.240622	0.265644	-0.894237	7.98614e-06	-0.839689	2.02082e-05	-0.143303	0.745867	-0.0252635	0.970693	-0.0842831	0.722505	-0.0538612	0.74533	-0.0454526	0.823894	-0.00881338	0.987329
A_55_P2115832	NM_011253	Rbmy	6.45259	5.84623	6.99819	7.38611	7.02908	6.56794	6.85758	5.83973	5.70317	5.5756	5.29265	5.03738	5.33712	5.17488	5.41567	-0.606363	0.484725	0.545602	0.490751	0.933525	0.125914	0.576493	0.476983	0.115354	0.905177	0.404993	0.637707	-0.612863	0.360841	-0.749417	0.220723	-0.876988	0.131318	-1.15994	0.03639	0.387923	0.767491	-0.461139	0.6694	-0.0366079	0.972104	-0.587379	0.0722373	-0.363691	0.389607	1.08613	0.0706253
A_51_P115626	NM_021423	Shank3	7.75049	8.21243	8.96191	9.60194	8.98323	8.89881	8.32898	8.01789	7.34417	6.88528	6.67968	6.92914	6.84656	6.88954	6.77937	0.461942	0.125626	1.21142	1.25847e-05	1.85146	4.02204e-10	1.23274	6.95327e-06	1.14833	8.70271e-06	0.578496	0.0283929	0.267406	0.364771	-0.406315	0.116213	-0.865201	0.000396375	-1.07081	1.726e-05	0.640034	0.0309881	-0.0844181	0.902321	0.277808	0.189604	-0.292336	0.0373343	0.0815084	0.727199	0.647951	0.00888622
A_55_P2116310	NM_001165952	Trim45	4.57713	4.8007	4.74291	4.91278	5.21349	4.85475	5.14844	5.71259	4.59811	4.94886	4.94969	5.04503	5.12133	4.63135	4.83357	0.223573	0.842356	0.165778	0.854395	0.335654	0.619355	0.636355	0.307498	0.277622	0.693403	0.571305	0.350734	1.13546	0.0202766	0.0209785	0.977962	0.371727	0.522959	0.372557	0.524055	0.169876	0.910244	-0.358733	0.711299	-0.0944284	0.894365	-0.0153843	0.977606	0.125099	0.797596	-0.00691364	0.995957
A_55_P2005555	NM_001110229	Celf2	7.0401	6.94703	7.27635	7.55226	7.4351	7.57129	7.73899	7.72909	7.32083	7.24308	7.26461	7.78954	7.60736	7.49868	7.35276	-0.0930686	0.893832	0.236244	0.553962	0.512156	0.0764386	0.395	0.245324	0.531187	0.0620692	0.698891	0.0158114	0.688983	0.0125548	0.280733	0.370175	0.202975	0.54258	0.224506	0.491067	0.275912	0.585063	0.136187	0.837216	0.20605	0.447615	0.0598865	0.807616	0.134064	0.552756	0.214033	0.617336
A_55_P1981739	NM_021720	Donson	10.5358	11.0556	11.1272	11.0978	11.0505	11.2538	11	11.0471	10.8508	10.5593	10.7744	10.3697	10.5213	10.5052	10.526	0.519711	0.00176941	0.591383	0.000283272	0.561975	0.000225177	0.514699	0.00122134	0.718001	4.54081e-06	0.464154	0.00293324	0.511229	0.00066306	0.314935	0.0374731	0.0234986	0.920315	0.238583	0.114501	-0.0294084	0.954905	0.203302	0.349697	0.0869469	0.593198	0.00312296	0.986159	0.0736562	0.547951	0.0510721	0.877034
A_55_P2021953	NM_146600	Olfr700	6.02611	6.33293	6.18839	6.14026	5.98569	6.64232	5.97411	5.73693	5.90357	6.17318	5.92038	6.52026	6.21089	6.18475	6.12981	0.306816	0.735319	0.162273	0.850408	0.114147	0.888996	-0.0404173	0.97488	0.616204	0.237952	-0.0520034	0.959182	-0.289182	0.657197	-0.122546	0.851674	0.147067	0.827595	-0.105735	0.884237	-0.0481261	0.977344	0.656621	0.322914	0.304247	0.530501	0.0563716	0.903051	0.123772	0.789921	0.153861	0.880555
A_55_P1989956	NM_001081298	Lphn2	5.5571	5.53862	6.18382	6.27219	6.1851	6.58941	6.00817	5.83735	5.3639	5.60908	5.62311	5.81548	5.84579	5.51249	5.47882	-0.0184821	0.985121	0.626714	0.0850344	0.71509	0.029206	0.627995	0.0816499	1.0323	0.0012903	0.451067	0.236795	0.280249	0.487735	-0.193203	0.631403	0.0519757	0.917194	0.0660076	0.89704	0.0883763	0.934127	0.40431	0.403995	0.246343	0.430796	-0.109982	0.666288	0.107289	0.720951	0.407544	0.304982
A_51_P372172	NM_011962	Plod3	10.2102	10.1289	10.4961	10.755	10.5118	10.8089	10.7685	10.9034	10.6358	11.0198	10.9468	10.8674	11.1335	11.2085	11.0373	-0.081263	0.824297	0.285957	0.128345	0.544835	0.000869136	0.301622	0.101846	0.598771	0.000247525	0.558378	0.000935724	0.693285	3.05097e-05	0.425667	0.00838145	0.809624	1.43152e-06	0.736652	6.91588e-06	0.258878	0.259173	0.297149	0.15052	0.278013	0.0254764	0.183654	0.0458407	0.230311	0.0194118	-0.00109751	0.998336
A_55_P2048980	NM_172440	Stxbp5l	4.89114	4.66458	4.59825	4.53674	4.42432	4.38037	4.42837	4.95524	4.46337	4.73698	4.95669	4.76479	5.58343	5.3767	5.35665	-0.226555	0.853031	-0.292888	0.731824	-0.354397	0.623089	-0.466818	0.548363	-0.510764	0.419237	-0.462769	0.521886	0.0641	0.944248	-0.427767	0.484173	-0.154157	0.838165	0.0655561	0.940263	-0.0615085	0.974213	-0.043946	0.98111	-0.0527272	0.949685	0.100285	0.83247	0.140472	0.783624	-0.280936	0.767317
A_55_P2024327	NM_146177	Suv420h2	12.802	12.8338	12.9489	12.8779	12.8421	12.8003	13.2266	13.1569	13.2001	13.149	13.2661	13.1165	13.0701	13.0603	13.1078	0.0317405	0.953006	0.146911	0.588243	0.0759074	0.793791	0.0400369	0.929493	-0.00169438	0.995393	0.424581	0.0287698	0.354841	0.0597947	0.398102	0.0308554	0.347	0.0570253	0.464102	0.00862766	-0.0710034	0.895225	-0.0417313	0.940229	-0.0563674	0.817473	0.00294606	0.988936	-0.060825	0.722679	0.0481097	0.911673
A_55_P2159299	NM_011919	Ing1	10.7062	10.916	11.0039	10.8481	10.9268	10.912	10.7841	10.8204	11.0063	10.4341	10.1683	10.5698	10.3732	10.2518	10.4523	0.209804	0.473669	0.29762	0.199118	0.141908	0.591074	0.220608	0.400064	0.205726	0.372752	0.0778476	0.822131	0.114178	0.675303	0.300055	0.137671	-0.272133	0.176532	-0.537911	0.00389335	-0.155711	0.703831	-0.014883	0.982608	-0.0852972	0.711565	-0.00822521	0.969297	-0.0447548	0.822532	-0.129269	0.691756
A_52_P533198	NM_009584	Dnajc2	11.1795	11.6717	11.3329	11.0678	11.2934	11.24	10.9508	10.8551	10.8301	10.4761	10.3385	10.5224	10.1276	10.0932	10.27	0.492132	0.101062	0.153313	0.707006	-0.111699	0.775388	0.113881	0.824149	0.0604738	0.886852	-0.228706	0.513526	-0.324495	0.251437	-0.349418	0.194676	-0.703492	0.00405455	-0.841072	0.000590272	-0.265012	0.555443	-0.0534074	0.945322	-0.15921	0.548941	-0.194114	0.212716	-0.13807	0.483841	0.108251	0.834098
A_55_P2103452	NM_010934	Npy1r	5.61254	5.53377	5.45497	4.94335	5.29563	5.0657	6.8254	5.04517	4.88124	5.13145	5.25312	5.28579	5.31913	5.15832	5.15462	-0.0787673	0.939635	-0.157568	0.80348	-0.669181	0.0786486	-0.316906	0.565431	-0.546835	0.163765	1.21286	0.00129994	-0.567362	0.143864	-0.731293	0.0465719	-0.481086	0.208268	-0.35942	0.37649	-0.511613	0.34636	-0.229929	0.768696	-0.370771	0.24181	-0.874797	1.87045e-05	-0.840588	0.000121838	1.86219	7.95088e-07
A_55_P2100065	NM_176966	Fsd1l	7.45856	7.17515	6.97375	7.06332	7.05892	7.25742	7.10785	7.07836	7.16356	6.83271	6.48928	7.26949	7.05349	6.82081	7.12061	-0.28341	0.426481	-0.48481	0.0775466	-0.395236	0.131962	-0.399631	0.162438	-0.201134	0.521845	-0.350706	0.220991	-0.380195	0.144744	-0.294991	0.269268	-0.625845	0.00818834	-0.969276	5.60348e-05	0.0895734	0.902117	0.198497	0.667099	0.144035	0.582573	0.0938264	0.615551	0.0861936	0.698065	-0.0131132	0.984176
A_51_P198411	NM_008163	Grb2	11.6077	11.3809	11.5582	11.4564	11.449	11.5044	11.6254	11.5899	11.6546	11.5606	11.5376	11.3701	11.7328	11.6167	11.6776	-0.226789	0.151302	-0.0494723	0.830789	-0.151263	0.316737	-0.158635	0.3466	-0.103321	0.537447	0.017761	0.948821	-0.0178025	0.937015	0.04693	0.784227	-0.0470278	0.795705	-0.0701072	0.679449	-0.10179	0.710681	0.0553145	0.865737	-0.0232379	0.902552	0.00708492	0.95945	-0.0273464	0.83985	0.00319723	0.992793
A_55_P2053372	NM_001285436	Rbfox3	5.33966	5.68706	5.65328	4.95621	5.29762	5.0412	5.07638	4.91814	4.82436	4.88513	5.25267	5.36558	5.44582	5.21096	5.23113	0.347408	0.533436	0.313626	0.531893	-0.38345	0.363563	-0.0420388	0.964021	-0.298456	0.506257	-0.26328	0.614191	-0.421514	0.293165	-0.515301	0.164507	-0.454529	0.22157	-0.0869916	0.871565	-0.697076	0.122706	-0.256417	0.714725	-0.476747	0.090704	-0.407449	0.0397356	-0.370576	0.0985213	0.205128	0.74326
A_51_P129317	NM_025283	Mob4	11.7967	11.7013	11.7216	11.822	11.9845	12.1177	11.932	11.9403	12.0183	12.1116	12.2407	11.6658	11.9593	11.8426	11.8193	-0.0953292	0.586678	-0.0751168	0.64306	0.0253424	0.890751	0.187854	0.11884	0.321068	0.00216522	0.135279	0.290821	0.143628	0.215885	0.221609	0.036426	0.314963	0.00204098	0.444005	2.25862e-05	0.100459	0.612626	0.133214	0.397985	0.116837	0.190766	0.09524	0.125224	0.0806742	0.271087	-0.0473395	0.823022
A_66_P101835	NM_007646	Cd38	7.97909	7.23665	7.83726	7.23267	7.73842	7.61972	7.31231	7.00066	6.86278	7.03619	6.83972	6.75708	6.92887	6.71452	6.99625	-0.742444	0.0101119	-0.141831	0.743171	-0.746419	0.0042286	-0.240673	0.53255	-0.359373	0.209825	-0.666787	0.0141915	-0.978429	0.000184842	-1.11631	2.55399e-05	-0.942901	0.000221172	-1.13937	1.20539e-05	-0.604589	0.0560612	-0.118701	0.854397	-0.361645	0.0807058	-0.45037	0.00156496	-0.344977	0.0299514	0.380583	0.207922
A_55_P2113758	NM_001113325	Gria1	4.80395	4.82271	4.53551	4.69564	4.60704	4.58146	4.67284	5.08326	4.60849	4.5123	4.35138	4.71101	5.17822	4.84202	4.79302	0.0187588	0.98889	-0.268437	0.700367	-0.108311	0.885792	-0.196905	0.822203	-0.222486	0.72754	-0.131109	0.873357	0.279318	0.639312	-0.195453	0.727412	-0.291642	0.584503	-0.45257	0.343375	0.160126	0.901603	-0.0255806	0.987131	0.0672728	0.918507	0.137084	0.694316	0.181657	0.623886	-0.173041	0.849057
A_52_P424767	NM_009030	Rbbp4	7.71096	7.31644	8.14672	8.0494	8.01742	8.04671	8.12269	8.00741	7.8103	7.34579	7.21981	7.2123	7.32007	6.95064	7.20596	-0.394519	0.113552	0.435758	0.0610807	0.338437	0.129798	0.306464	0.225528	0.335751	0.129226	0.411733	0.0678608	0.296453	0.19129	0.0993438	0.710762	-0.365169	0.0796059	-0.491147	0.0143566	-0.0973203	0.865905	0.0292866	0.966721	-0.0340168	0.912814	-0.117155	0.407422	-0.0611045	0.760529	0.213835	0.44845
A_55_P1997145	NM_001163743	Nlrx1	7.42498	7.4014	7.40956	7.43964	7.62571	7.48587	7.34705	7.34574	7.55995	7.48378	7.32961	7.36736	7.46759	7.29707	7.42747	-0.0235797	0.970127	-0.0154191	0.973672	0.014666	0.971173	0.200734	0.495957	0.0608887	0.857094	-0.0779318	0.831753	-0.0792427	0.802647	0.134974	0.59101	0.0587998	0.843636	-0.0953705	0.73112	0.030085	0.96748	-0.139846	0.739431	-0.0548802	0.843216	-0.00297286	0.990143	-0.0370238	0.867028	-0.105798	0.781407
A_51_P118763	NM_026375	Ahctf1	11.013	11.3325	11.1187	10.8194	10.9731	10.8262	10.924	10.9016	10.8962	10.7171	10.539	10.8247	10.196	10.3059	10.6242	0.319471	0.208591	0.105668	0.752336	-0.193606	0.4374	-0.0398611	0.935444	-0.186785	0.451502	-0.0889862	0.79761	-0.1114	0.695967	-0.116772	0.64173	-0.295918	0.15044	-0.473961	0.0140131	-0.299274	0.304188	-0.146924	0.71229	-0.223099	0.188175	-0.144414	0.249356	-0.156204	0.259517	0.0250998	0.96115
A_51_P378576	NM_145222	B3gnt7	8.15962	8.55408	7.82351	7.77216	7.46631	7.64739	7.24266	6.45939	6.70018	5.67167	5.38505	5.80617	5.43227	5.80552	5.56706	0.394453	0.503267	-0.336112	0.53604	-0.387461	0.405252	-0.693316	0.108881	-0.512235	0.224263	-0.916961	0.0218629	-1.70023	1.39415e-05	-1.45945	0.00013449	-2.48795	4.28337e-09	-2.77457	2.49793e-10	-0.0513498	0.969696	0.181081	0.846322	0.0648657	0.908894	-0.366047	0.0977729	-0.217846	0.456246	0.662876	0.109005
A_55_P2142695	NM_001122668	E330014E10Rik	5.48709	5.27199	4.68825	4.47605	4.81532	4.89308	4.69683	5.29681	4.75982	4.8041	4.82095	5.00763	5.27257	4.9451	5.26646	-0.215102	0.788244	-0.798837	0.0603959	-1.01104	0.00816311	-0.671764	0.123767	-0.594006	0.14496	-0.79026	0.0531996	-0.190279	0.734018	-0.727267	0.0599318	-0.682984	0.0721658	-0.666138	0.0769583	-0.212199	0.828285	0.0777583	0.947482	-0.0672204	0.904626	0.122973	0.68628	0.15518	0.636526	-0.331487	0.553062
A_66_P107256	NM_001081140	Kcna10	5.47619	4.90471	4.99606	4.78975	5.11199	5.21061	5.20227	5.02166	4.96998	5.15707	5.63185	5.16481	4.77817	5.08174	5.08132	-0.571488	0.402915	-0.480132	0.459849	-0.686442	0.192675	-0.364207	0.636761	-0.265582	0.700406	-0.273921	0.720397	-0.454539	0.434625	-0.506215	0.344318	-0.31912	0.586792	0.155659	0.82231	-0.206311	0.877916	0.098625	0.946926	-0.0538429	0.943121	-0.105441	0.803073	-0.0961011	0.849437	0.206456	0.831337
A_55_P2156370	NR_037972	BB014433	6.27618	5.76226	5.84146	5.87382	5.8426	5.64236	5.83888	5.49785	5.58798	5.36768	5.59543	5.65692	5.59983	5.27605	5.50943	-0.513917	0.157307	-0.434718	0.223627	-0.402357	0.225217	-0.433576	0.227937	-0.633821	0.0344264	-0.437297	0.203717	-0.778334	0.00817487	-0.6882	0.0196803	-0.908498	0.00153488	-0.680749	0.017018	0.0323611	0.975965	-0.200245	0.743411	-0.0839421	0.832822	-0.190481	0.320962	-0.16964	0.455331	0.29597	0.465849
A_51_P209518	NM_013814	Galnt1	9.26179	8.80988	9.65885	10.164	9.79324	10.0689	9.96996	10.172	9.55424	9.40958	9.31044	9.56464	8.92227	8.95405	8.95326	-0.451911	0.23695	0.397057	0.280544	0.90223	0.00238809	0.531445	0.116123	0.807077	0.0062025	0.708166	0.0232152	0.910242	0.00199371	0.292445	0.386111	0.14779	0.703758	0.0486434	0.919656	0.505172	0.212451	0.275632	0.594521	0.390402	0.102349	0.182442	0.349358	0.327627	0.0797432	0.106822	0.86763
A_51_P353592	NM_025417	Commd4	12.097	11.7068	11.6084	11.3753	11.4891	11.3503	11.5225	11.4379	11.6077	11.6183	11.685	11.1631	11.4234	11.3254	11.3365	-0.390245	0.0148689	-0.488574	0.00150297	-0.72167	2.07685e-06	-0.607869	7.59199e-05	-0.746692	9.16043e-07	-0.574536	0.000130875	-0.659142	8.91182e-06	-0.489259	0.000610862	-0.478709	0.000617168	-0.412044	0.0028223	-0.233095	0.244021	-0.138823	0.572315	-0.185959	0.109636	-0.0971976	0.28932	-0.152175	0.0955854	-0.000335597	0.999593
A_55_P2183940	NM_146370	Olfr47	5.57321	5.19049	5.4328	5.21491	5.34668	5.50747	5.30179	5.37094	5.19575	5.28103	5.45303	5.89719	5.24422	5.39814	5.77617	-0.382717	0.374011	-0.140409	0.788952	-0.358301	0.317551	-0.226532	0.653241	-0.0657321	0.899754	-0.271414	0.52448	-0.202264	0.627525	-0.377456	0.256994	-0.292177	0.397732	-0.120178	0.778784	-0.217892	0.750682	0.1608	0.823164	-0.0285463	0.954577	-0.0381536	0.898756	0.00401912	0.991971	0.0184463	0.982971
A_55_P2044627	NM_029145	Rnase10	6.57105	6.47932	6.84232	6.90904	6.54091	6.86568	6.79635	6.8541	6.68972	6.89932	6.87814	6.84407	6.60125	6.57195	6.4352	-0.0917287	0.888235	0.271274	0.438181	0.337997	0.25116	-0.0301343	0.964914	0.294633	0.329469	0.225298	0.536479	0.283055	0.351957	0.118674	0.722905	0.32827	0.23252	0.307095	0.267425	0.066723	0.940051	0.324767	0.405021	0.195745	0.438238	0.10311	0.599686	0.149749	0.452008	0.0244337	0.971229
A_52_P668478	NM_146002	Rhbdd2	7.08721	7.51979	7.57417	8.05674	7.61612	8.03666	7.69634	7.90302	7.99899	7.97197	8.1476	7.70332	7.55054	7.55008	7.63561	0.432584	0.171157	0.486964	0.0915843	0.969535	0.000175891	0.528914	0.060151	0.94946	0.000209179	0.60913	0.0232304	0.815818	0.0012996	0.91178	0.000339777	0.884766	0.000383501	1.0604	2.76108e-05	0.482571	0.146883	0.420546	0.211857	0.451558	0.0197543	0.369979	0.0083339	0.369935	0.0162269	-0.254669	0.467106
A_55_P2076861	NM_199241	Sema6d	6.25995	6.09811	5.41983	5.61699	5.5013	5.96153	5.50763	5.95927	6.31131	7.12728	7.33458	6.05585	6.62913	6.58824	6.3159	-0.16184	0.874982	-0.840119	0.0740773	-0.642955	0.158673	-0.758648	0.111498	-0.298417	0.597658	-0.75232	0.104195	-0.300674	0.588417	0.0513663	0.935188	0.867331	0.0348793	1.07463	0.00755456	0.197164	0.864991	0.460231	0.494732	0.328697	0.412505	0.486026	0.0390855	0.36968	0.18548	-0.627666	0.19282
A_51_P101075	NM_026977	Cnppd1	11.3588	11.4882	11.7554	11.8483	11.9166	11.6397	12.1717	11.9903	12.3409	12.4445	12.3788	12.7594	12.5422	12.6444	12.5369	0.129382	0.695091	0.396585	0.0459416	0.489566	0.00656072	0.557868	0.00328028	0.280946	0.143521	0.812949	2.037e-05	0.631539	0.00043222	0.982117	3.08629e-07	1.08568	2.58616e-08	1.02001	8.70803e-08	0.0929806	0.84581	-0.276923	0.25638	-0.091971	0.650994	0.00690769	0.972493	-0.121784	0.349183	0.00612116	0.990437
A_51_P102518	NM_029379	Tmem225	5.04601	4.75439	4.81747	4.79866	4.70192	4.82679	4.76702	4.86935	4.73882	4.77675	4.88379	4.9185	4.67232	4.67965	4.60004	-0.291625	0.154949	-0.228541	0.26757	-0.247354	0.177511	-0.34409	0.0622283	-0.219219	0.239364	-0.278996	0.136989	-0.176665	0.371575	-0.307192	0.0712825	-0.269263	0.111283	-0.162219	0.386667	-0.0188128	0.975613	0.124871	0.704107	0.0530292	0.80926	0.0462683	0.73963	0.069463	0.627199	-0.0370673	0.927267
A_55_P2007510	NM_026441	Pef1	11.8318	11.7076	11.8832	11.9362	12.1123	11.7908	12.1987	11.8782	12.0231	12.3187	12.3563	12.0018	12.3537	12.2704	12.2048	-0.124225	0.765588	0.0513635	0.900763	0.104355	0.734217	0.280533	0.274894	-0.041011	0.906666	0.366936	0.106313	0.0463689	0.894054	0.191318	0.418041	0.486878	0.0146647	0.524531	0.00781581	0.0529911	0.940051	-0.321544	0.246201	-0.134277	0.526756	-0.157687	0.212219	-0.196373	0.142315	0.248093	0.337418
A_55_P2101431	NM_025578	Mrps25	7.2364	7.42478	7.18044	7.13843	6.99755	7.17333	7.06779	7.16193	7.00391	6.98741	6.95639	7.16411	6.7376	6.80373	6.96836	0.188377	0.754818	-0.0559589	0.92766	-0.0979675	0.84559	-0.23885	0.620693	-0.0630674	0.902897	-0.168617	0.730509	-0.074469	0.883637	-0.232493	0.519388	-0.248992	0.481899	-0.280009	0.415749	-0.0420087	0.968975	0.175782	0.796517	0.0668867	0.875992	0.0374758	0.899295	0.0759738	0.802298	-0.0151357	0.985543
A_51_P113205	NM_031164	F13b	4.69005	4.58467	4.50492	4.49759	4.41982	4.66753	4.4127	4.55852	4.3778	4.47481	4.53329	4.66706	4.50441	4.43167	4.44459	-0.105373	0.71777	-0.185122	0.351682	-0.192452	0.276408	-0.270225	0.125891	-0.0225151	0.933368	-0.277345	0.102925	-0.131526	0.497224	-0.31225	0.0443682	-0.215235	0.178283	-0.156753	0.358175	-0.00732987	0.990029	0.24771	0.227908	0.12019	0.416381	0.0795451	0.459248	0.128733	0.216767	-0.0554576	0.867687
A_51_P211765	NM_145495	Rin1	7.26094	6.34984	7.09144	6.57252	7.48549	6.44393	6.83979	6.08685	5.69942	6.03968	6.21687	5.99731	6.51428	6.20075	6.11005	-0.911101	0.0340945	-0.169504	0.795401	-0.688419	0.0829586	0.224548	0.744545	-0.817007	0.0332851	-0.421149	0.385641	-1.17409	0.00182207	-1.56152	4.73699e-05	-1.22126	0.000916541	-1.04407	0.00412449	-0.518915	0.365539	-1.04155	0.0158611	-0.780235	0.00590005	-0.938223	1.1521e-05	-0.771136	0.000656393	0.946653	0.0121794
A_55_P2105878	NM_007721	Ccr10	5.11367	5.00828	5.07201	5.11102	5.04437	5.39073	4.83882	5.12375	4.93332	5.12541	5.85292	5.40682	5.27061	5.21241	5.39889	-0.105389	0.925263	-0.0416611	0.962995	-0.00264939	0.998322	-0.069301	0.946858	0.27706	0.619111	-0.27485	0.661356	0.010085	0.988718	-0.180351	0.732024	0.0117394	0.986449	0.739253	0.0652049	0.0390117	0.979213	0.346361	0.644088	0.192686	0.684298	0.15464	0.621554	0.223436	0.481365	-0.189717	0.812994
A_55_P2012702	NM_001081194	Kcnh4	4.95975	4.80276	4.90846	4.99067	4.99986	4.81728	4.65073	4.97192	4.63638	4.85561	4.75075	5.23142	4.60035	4.78451	5.1105	-0.156997	0.897008	-0.0512951	0.960924	0.0309137	0.973532	0.0401112	0.975679	-0.142469	0.856722	-0.309025	0.676887	0.0121675	0.988533	-0.323376	0.579067	-0.104141	0.885083	-0.209007	0.749252	0.0822088	0.96146	-0.18258	0.884952	-0.0501855	0.947857	0.0010454	0.998458	0.0736072	0.889859	-0.153421	0.882883
A_55_P2122619	NM_026853	Asb11	6.25672	5.62382	4.8032	4.76845	5.40996	4.99211	4.87822	5.80012	4.85099	5.16941	5.14972	4.52474	4.93304	4.92656	5.2287	-0.632901	0.601613	-1.45352	0.0713134	-1.48827	0.0435581	-0.846755	0.375269	-1.26461	0.0922238	-1.37849	0.0778533	-0.456597	0.64508	-1.40572	0.0533502	-1.0873	0.139314	-1.107	0.127076	-0.034748	0.990029	-0.417855	0.796517	-0.226302	0.811431	0.0724564	0.920842	0.156431	0.834575	-0.447334	0.718914
A_55_P1983553	NM_153509	AF529169	5.57759	4.94415	6.02793	5.69578	6.02652	5.80282	5.85568	5.14592	4.88416	4.63391	5.68888	4.44331	4.90884	5.11595	4.74201	-0.633438	0.384623	0.450338	0.540547	0.118184	0.896699	0.448925	0.564521	0.225224	0.774446	0.278091	0.741505	-0.431671	0.506188	-0.693429	0.207567	-0.943687	0.0650141	0.111285	0.890225	-0.332154	0.783791	-0.223701	0.864618	-0.277928	0.625657	-0.587874	0.0425066	-0.421872	0.227979	0.840641	0.141393
A_52_P622230	NR_045822	Gm4890	6.24454	6.06113	5.5292	5.46844	5.7074	5.51358	5.19628	5.45766	5.45845	5.72604	5.85056	5.39079	5.98098	5.83043	5.70775	-0.18341	0.83175	-0.715339	0.0952023	-0.776098	0.0456161	-0.537141	0.248037	-0.730959	0.0597822	-1.04825	0.00763735	-0.78688	0.040075	-0.786092	0.0386739	-0.518499	0.187974	-0.393977	0.343877	-0.0607583	0.964454	-0.193818	0.828691	-0.127288	0.795061	-0.00309561	0.994702	0.00226593	0.996282	-0.261768	0.672521
A_55_P1963758	NM_027128	Odam	4.94756	4.82891	4.81418	4.76139	4.58702	4.82035	4.76565	4.90512	4.73223	4.78236	4.93992	4.53713	4.62411	4.48822	4.36924	-0.118649	0.912119	-0.133384	0.86118	-0.186166	0.765652	-0.360544	0.556014	-0.127213	0.84971	-0.18191	0.795988	-0.0424358	0.952854	-0.215333	0.676937	-0.165198	0.76812	-0.00764028	0.9912	-0.0527822	0.970552	0.233332	0.800688	0.0902747	0.875329	0.0824925	0.822315	0.106675	0.791599	-0.0530256	0.958949
A_55_P1967855	NM_025888	Kctd20	11.3983	11.7535	11.7215	11.609	11.8384	11.696	11.4296	11.318	11.5895	11.3522	11.3857	10.7192	11.3116	11.0613	11.0475	0.355153	0.184382	0.323153	0.20847	0.210665	0.426132	0.44009	0.0628428	0.297678	0.205776	0.0312272	0.94491	-0.0802906	0.810355	0.191155	0.441489	-0.0460892	0.886951	-0.0126411	0.973089	-0.112488	0.842302	-0.142412	0.749948	-0.12745	0.576873	-0.110021	0.462005	-0.122139	0.458137	-0.0242051	0.965584
A_55_P2009064	NM_008947	Psmc1	12.9326	13.1932	13.2477	13.1847	13.2792	13.108	13.1444	13.0665	13.1745	13.0259	12.9617	12.7511	12.9611	12.8762	12.949	0.260605	0.153521	0.315112	0.0576976	0.252119	0.111113	0.346592	0.0315308	0.17542	0.305619	0.211847	0.226565	0.133959	0.468026	0.241876	0.116243	0.0933336	0.615755	0.0291252	0.901661	-0.0629926	0.882061	-0.171172	0.463217	-0.117082	0.411111	-0.0903401	0.358381	-0.104018	0.330905	0.0239298	0.949623
A_52_P413394	NM_011148	Ppef2	6.18278	5.85067	5.67837	5.25421	5.22974	5.16262	5.37761	5.53674	5.25977	5.45363	5.58603	5.157	5.11197	5.31575	4.72988	-0.332116	0.645316	-0.504411	0.337009	-0.928576	0.025637	-0.953043	0.0319694	-1.02016	0.012804	-0.805177	0.0702918	-0.646047	0.139033	-0.923014	0.024469	-0.729156	0.0750764	-0.596757	0.154007	-0.424165	0.564224	-0.0671174	0.95939	-0.245641	0.574689	-0.125239	0.707482	-0.110717	0.783924	-0.0206466	0.985543
A_52_P574190	NM_025894	Psmd12	13.9901	14.1448	14.2236	14.1259	14.2323	14.1671	14.0726	13.9632	13.9704	13.7105	13.5846	13.7638	13.6332	13.5894	13.6093	0.154736	0.41707	0.233555	0.123736	0.13587	0.397145	0.242223	0.104675	0.177021	0.225013	0.0825635	0.688059	-0.0268538	0.904565	-0.0196287	0.919308	-0.279517	0.0301068	-0.405497	0.00138086	-0.0976848	0.738004	-0.0652015	0.83628	-0.0814432	0.557881	-0.119511	0.123036	-0.0907679	0.339057	0.105805	0.597396
A_55_P1982454	NM_007945	Eps8	9.77387	9.79761	9.44478	8.50508	9.0884	8.29695	8.43569	7.59328	7.85796	7.54219	7.78075	7.2677	7.90589	7.95908	7.27579	0.0237484	0.98256	-0.329087	0.476437	-1.26878	0.00019027	-0.685462	0.0650033	-1.47691	1.77578e-05	-1.33818	0.000137984	-2.18059	7.86689e-09	-1.9159	1.27155e-07	-2.23167	2.88013e-09	-1.99311	3.35093e-08	-0.939694	0.0160807	-0.79145	0.0447343	-0.865572	0.000543559	-0.926303	1.6355e-06	-0.857851	2.66369e-05	0.710065	0.0397696
A_55_P1954608	NM_001037923	Lekr1	5.59678	5.2433	4.83237	4.5338	4.69478	4.86961	4.64096	4.83946	4.75027	4.6326	4.77138	5.08194	5.05443	5.09008	4.77332	-0.353487	0.614094	-0.764407	0.10236	-1.06299	0.0100041	-0.902	0.0444258	-0.727169	0.0897082	-0.955817	0.0273776	-0.757321	0.0742986	-0.84651	0.0406773	-0.964183	0.0157245	-0.825406	0.0390197	-0.29858	0.744787	0.174831	0.867336	-0.0618745	0.921308	0.0255779	0.953574	0.0249157	0.960753	-0.153902	0.861574
A_51_P511375	NM_011240	Ranbp2	10.7607	11.0482	11.1007	10.9568	11.0952	10.9649	10.8029	10.7083	10.7542	10.4444	10.4391	10.4437	10.3089	10.2787	10.2444	0.287486	0.197749	0.339985	0.0896849	0.196059	0.353186	0.334501	0.0936766	0.204166	0.320164	0.0421642	0.903543	-0.052479	0.856338	-0.00650624	0.981078	-0.316312	0.0734746	-0.321653	0.0649476	-0.143925	0.699032	-0.130335	0.711065	-0.13713	0.421943	-0.153573	0.144994	-0.122968	0.334952	0.0716568	0.846674
A_51_P163354	NM_001081130	Ogdhl	8.06072	7.63208	7.26809	7.23022	7.32032	6.9472	7.41009	6.79109	6.86593	6.87049	7.23337	7.21375	6.70854	6.88601	6.85386	-0.428645	0.249487	-0.79263	0.0103104	-0.8305	0.00383435	-0.740402	0.0155857	-1.11353	0.000116457	-0.650631	0.0318306	-1.26963	1.60949e-05	-1.19479	3.94994e-05	-1.19024	3.162e-05	-0.827351	0.00267366	-0.0378699	0.970079	-0.373125	0.377018	-0.205497	0.470087	-0.374225	0.0185049	-0.343332	0.0537737	0.58158	0.0506994
A_55_P1992640	NM_010411	Hdac3	8.56474	8.64052	8.77185	8.79325	8.84844	8.78706	8.80378	8.66383	8.73512	8.51728	8.51407	8.78128	8.93703	8.81958	8.86205	0.0757803	0.840693	0.207114	0.321019	0.22851	0.212492	0.2837	0.133932	0.222326	0.221599	0.239047	0.213085	0.099096	0.666965	0.17038	0.357745	-0.0474528	0.843105	-0.0506719	0.833663	0.0213959	0.970533	-0.0613745	0.887721	-0.0199893	0.938273	-0.0632092	0.615043	-0.0599765	0.685137	0.104309	0.711053
A_52_P294514	NM_029199	Samt4	4.68874	4.53009	4.63554	4.4384	4.67917	4.653	4.60972	4.55926	4.65949	4.38642	4.5879	4.91312	4.62747	4.89696	4.77094	-0.158651	0.771714	-0.0532012	0.922382	-0.250334	0.455884	-0.0095634	0.989176	-0.0357338	0.939542	-0.0790207	0.877059	-0.129475	0.743881	-0.0292435	0.942116	-0.302312	0.296282	-0.10084	0.789465	-0.197133	0.739912	-0.0261704	0.977489	-0.111652	0.728529	-0.0639347	0.783305	-0.0912524	0.710906	0.000338329	0.999834
A_55_P2054225	NM_001081360	Camsap2	6.04822	5.82151	6.03184	6.24468	6.0809	6.66671	6.10713	6.39385	6.20972	6.17526	6.05047	6.29673	6.10777	5.95973	6.16945	-0.226711	0.480137	-0.0163803	0.972611	0.196462	0.462	0.0326792	0.952018	0.618492	0.00326367	0.058908	0.884868	0.345629	0.122212	0.1615	0.522973	0.127044	0.634945	0.00225037	0.994977	0.212842	0.580634	0.585813	0.0149827	0.399327	0.012257	0.305452	0.00870149	0.361792	0.00417285	-0.194657	0.519567
A_55_P1988907	NM_001114361	Eml4	11.3948	11.5985	11.6673	11.6892	11.7499	11.8802	11.5953	11.6535	11.8053	12.0887	12.0308	12.4681	12.1151	12.2218	12.4614	0.203704	0.499406	0.272487	0.255257	0.29437	0.168033	0.355115	0.109628	0.485414	0.012802	0.200436	0.43534	0.25868	0.232478	0.410457	0.0363956	0.693871	0.000281718	0.635971	0.000748309	0.0218825	0.975613	0.130298	0.748915	0.0760905	0.751359	0.0862173	0.546742	0.0701415	0.69121	-0.134132	0.676318
A_52_P512329	NM_027248	Zfp219	9.10068	9.60988	8.87598	8.31957	8.64809	7.81072	8.3995	7.9263	7.98769	8.68892	8.85055	8.31789	8.70944	8.66196	8.78101	0.509196	0.0640787	-0.224706	0.496536	-0.781114	0.00104302	-0.45259	0.0896328	-1.28997	3.85203e-07	-0.701179	0.00439244	-1.17438	2.32626e-06	-1.113	5.65981e-06	-0.411764	0.0830815	-0.250131	0.33745	-0.556408	0.0530701	-0.837377	0.00152208	-0.696892	9.19874e-05	-0.630124	3.36935e-06	-0.62233	1.75502e-05	0.442512	0.0789191
A_55_P2151762	NM_001253717	Atg7	6.86064	6.66237	6.79521	7.0457	6.84235	7.03578	7.05029	7.06536	7.13565	7.07718	6.94553	7.4117	6.99697	6.9866	7.18027	-0.198265	0.596118	-0.0654245	0.879197	0.185062	0.525797	-0.0182913	0.976195	0.175142	0.547879	0.189654	0.54902	0.204724	0.456776	0.275013	0.257191	0.216541	0.387607	0.084895	0.787287	0.250486	0.506041	0.193433	0.633253	0.22196	0.257552	0.174673	0.201077	0.152997	0.342369	-0.0502149	0.92599
A_51_P201904	NM_025316	Ndufb5	10.0918	10.0776	10.0748	10.1693	10.136	10.3986	9.98173	10.1842	10.0336	10.077	9.89865	10.0932	10.0261	10.0265	9.90735	-0.0142767	0.98256	-0.0170602	0.970166	0.0774772	0.813963	0.0441423	0.930032	0.306808	0.162959	-0.110106	0.741905	0.0923226	0.764713	-0.0582384	0.83596	-0.0148333	0.964946	-0.193188	0.401591	0.0945374	0.867276	0.262666	0.38389	0.178602	0.340471	0.132267	0.315997	0.186544	0.165666	-0.127148	0.718239
A_55_P2022128	NM_016782	Cntnap1	6.33096	6.29399	6.41657	6.46162	6.12513	6.67499	6.20128	6.42181	6.34722	6.71896	6.60696	6.54823	6.47751	6.54969	6.66055	-0.0369754	0.959612	0.0856099	0.850147	0.13066	0.720103	-0.205837	0.590599	0.344029	0.204163	-0.129682	0.75101	0.0908511	0.81442	0.0162562	0.965706	0.387992	0.121668	0.276	0.301029	0.0450501	0.958302	0.549866	0.0610567	0.297458	0.144158	0.228752	0.113216	0.271816	0.0807606	-0.183236	0.638057
A_55_P2098578	NM_001199045	Tubd1	7.63595	7.64045	7.44435	7.2854	7.34829	7.32507	7.09348	7.08459	7.19997	7.03197	6.95747	7.14374	6.97164	7.27822	6.94822	0.00449543	0.994236	-0.191605	0.563713	-0.350555	0.158732	-0.287659	0.330352	-0.310879	0.21811	-0.542474	0.0241243	-0.551361	0.0156946	-0.435988	0.0601023	-0.603984	0.00630787	-0.678483	0.00201628	-0.15895	0.75915	-0.0232198	0.97727	-0.0910849	0.744092	-0.0716162	0.697132	-0.0636855	0.774666	-0.0487997	0.930407
A_65_P17476	NM_198671	Gse1	7.2981	7.41382	6.8892	6.52481	6.62016	6.20486	6.51061	6.1491	6.5418	6.91044	7.02997	6.48373	6.61808	6.55062	6.79591	0.115719	0.838174	-0.408899	0.15476	-0.77329	0.00166678	-0.67794	0.00930253	-1.09323	1.45321e-05	-0.787485	0.00195775	-1.149	6.35798e-06	-0.756301	0.00187011	-0.387663	0.119884	-0.268127	0.3158	-0.364391	0.308996	-0.415294	0.195702	-0.389842	0.0398365	-0.318181	0.0194394	-0.380399	0.00974421	0.165164	0.686799
A_55_P2091294	NM_001005247	Hps5	5.19517	5.26962	5.16896	5.17961	5.3901	5.4243	5.6004	5.32901	5.4151	5.31571	5.40928	5.34522	5.11054	5.03888	5.17156	0.0744538	0.929433	-0.0262087	0.968575	-0.0155627	0.978625	0.194926	0.710246	0.229132	0.564178	0.405225	0.260551	0.133835	0.769302	0.21993	0.543762	0.120541	0.771877	0.214106	0.559805	0.0106459	0.992901	0.0342059	0.974982	0.0224259	0.966285	-0.0494807	0.859821	-0.0755129	0.802671	0.228343	0.626318
A_55_P1959338	NM_001033139	AI846148	10.5603	10.5013	10.5408	10.4488	10.4161	10.7093	10.2907	10.6206	10.3819	10.3641	10.2405	10.6383	10.2457	10.1909	10.5595	-0.0590127	0.902572	-0.0194497	0.962575	-0.111437	0.681426	-0.144138	0.635318	0.149039	0.543125	-0.269567	0.222353	0.0603633	0.842093	-0.178354	0.408219	-0.196203	0.345196	-0.319768	0.0870906	-0.0919875	0.857834	0.293177	0.249882	0.100595	0.631366	0.124288	0.304903	0.17704	0.151015	-0.210572	0.389709
A_51_P147274	NM_153197	Clec4a3	5.04689	5.42681	4.6067	4.67661	4.85923	4.8324	4.95342	4.70958	4.5421	4.8584	4.78623	5.2022	4.91653	4.59938	5.03871	0.379925	0.694367	-0.440186	0.565089	-0.370282	0.609445	-0.187659	0.868708	-0.214484	0.793149	-0.0934708	0.930483	-0.337305	0.64164	-0.504792	0.401716	-0.188492	0.800318	-0.260659	0.7119	0.0699045	0.969915	-0.0268256	0.988894	0.0215395	0.981993	-0.116277	0.80351	-0.0669184	0.911794	0.327578	0.718914
A_51_P367070	NM_008373	Il9	5.53758	5.34016	4.91445	5.10202	4.8389	5.25089	5.17062	4.89864	4.81064	4.8303	5.3482	5.89104	5.67321	4.58924	4.95915	-0.197419	0.893596	-0.623129	0.426968	-0.435562	0.582788	-0.698684	0.366894	-0.286687	0.741505	-0.36696	0.688111	-0.638938	0.351414	-0.726943	0.252898	-0.707281	0.258375	-0.189378	0.823679	0.187567	0.920262	0.411997	0.726403	0.299782	0.65098	0.0408918	0.947908	0.109195	0.862069	0.315981	0.767718
A_55_P2014249	NM_009152	Sema3a	4.93616	5.50523	5.49875	6.37609	5.38063	6.29796	6.10386	7.25892	8.18661	7.98548	7.11059	9.61505	7.54593	7.95483	8.2468	0.569067	0.397804	0.56259	0.356139	1.43993	0.00229641	0.444469	0.520277	1.36179	0.00362944	1.1677	0.0181775	2.32275	2.53022e-06	3.25044	1.73249e-09	3.04931	5.51504e-09	2.17443	4.95523e-06	0.877339	0.156164	0.917324	0.117033	0.897332	0.0114226	1.36881	6.0151e-07	0.983239	0.0004816	-1.6189	0.000447412
A_55_P2466575	NM_029432	4930402H24Rik	5.15878	4.9355	4.94948	5.19121	4.96076	5.67864	5.31207	5.28967	5.30074	5.47146	6.00619	5.52698	6.03317	5.36537	5.55017	-0.223285	0.814418	-0.209305	0.775974	0.0324302	0.969395	-0.198025	0.818602	0.51986	0.290089	0.153283	0.845187	0.130884	0.851897	0.141957	0.806813	0.312677	0.547309	0.847404	0.0436645	0.241735	0.826187	0.717885	0.205196	0.47981	0.187946	0.290965	0.290356	0.312407	0.306474	0.0168628	0.989196
A_55_P1974317	NM_009298	Surf6	10.8152	11.436	11.1546	10.8402	10.8953	11.0838	10.6763	10.715	10.6898	10.4541	10.2365	10.1649	10.0094	9.86332	10.0063	0.620786	0.00735653	0.339348	0.169485	0.0249526	0.950297	0.0800477	0.85802	0.268611	0.253932	-0.138908	0.66817	-0.100165	0.748742	-0.12542	0.631724	-0.36108	0.0855648	-0.578709	0.00402715	-0.314395	0.301269	0.188563	0.613895	-0.0629159	0.821273	-0.0765014	0.637148	-0.0290298	0.902758	-0.0261148	0.961223
A_55_P2091496	NM_139218	Dppa3	8.93137	7.96848	8.24762	5.63978	8.65217	5.2727	8.20914	5.44611	4.94957	5.45159	4.93738	5.10861	6.44009	6.19463	5.90718	-0.962887	0.255517	-0.683753	0.434327	-3.29159	1.82019e-06	-0.279201	0.834148	-3.65867	1.90564e-07	-0.722229	0.385628	-3.48526	4.95743e-07	-3.9818	2.75644e-08	-3.47978	3.42941e-07	-3.99399	1.55244e-08	-2.60784	0.000364087	-3.37947	7.4296e-06	-2.99365	2.13515e-08	-3.0426	8.3513e-12	-2.91678	2.36319e-10	3.0113	4.94261e-06
A_55_P2126207	NM_028046	1600014K23Rik	7.45412	7.12208	6.23673	5.88291	6.3178	5.80781	5.26158	5.04338	5.10388	5.47082	4.92256	4.83153	5.54578	5.38478	5.34607	-0.332036	0.744525	-1.21738	0.0325983	-1.57121	0.00253398	-1.13631	0.0454324	-1.64631	0.00143077	-2.19254	6.01875e-05	-2.41073	7.4166e-06	-2.35024	1.05989e-05	-1.9833	0.000108816	-2.53156	1.83346e-06	-0.353824	0.767382	-0.509991	0.563751	-0.431908	0.374778	-0.479211	0.11568	-0.360671	0.334952	0.187952	0.866805
A_55_P1977558	NM_001159361	Dip2b	6.48222	6.53984	6.77835	6.75328	6.82365	6.72034	6.8929	6.77093	6.62009	6.46599	6.40745	6.21831	6.16353	6.02378	6.33397	0.057621	0.90518	0.29613	0.181244	0.271062	0.188771	0.34143	0.107862	0.238122	0.257403	0.410685	0.0387921	0.288708	0.148471	0.13787	0.539058	-0.0162304	0.957191	-0.0747693	0.773641	-0.0250684	0.969849	-0.103309	0.811622	-0.0641886	0.789834	-0.115475	0.346768	-0.0834513	0.595195	0.197396	0.430044
A_55_P2070254	NM_019478	Pqbp1	7.80132	8.24618	8.38591	8.64873	8.25558	8.62431	8.42483	8.54462	8.4746	8.12482	8.03854	8.12845	7.72229	7.77013	7.81293	0.444862	0.102766	0.584589	0.019055	0.847412	0.00026153	0.454264	0.0759775	0.822994	0.000341535	0.62351	0.00911129	0.743298	0.00114157	0.673278	0.00305773	0.323496	0.174401	0.237221	0.349523	0.262823	0.492177	0.36873	0.229045	0.315777	0.0845027	0.217625	0.104109	0.250447	0.0846021	-0.0847783	0.86256
A_55_P1995487	NM_001033536	Rfx7	6.19389	6.00242	6.58349	6.97078	6.2139	6.34621	6.49235	6.50434	6.33422	5.77154	5.82426	6.39375	6.37454	6.03676	6.06674	-0.191476	0.777234	0.389595	0.358867	0.776886	0.0189662	0.0200081	0.982908	0.152323	0.757526	0.298456	0.509493	0.310446	0.43848	0.140331	0.742336	-0.42235	0.222421	-0.369634	0.296668	0.387291	0.469682	0.132315	0.877066	0.259803	0.406593	0.108977	0.675774	0.177199	0.490094	0.0730669	0.926915
A_55_P2046563	NM_001111143	Cym	5.1089	4.47389	4.61902	5.11473	4.43593	4.76259	4.504	4.96287	4.78967	5.39182	4.58951	5.27432	5.15548	5.04059	5.45588	-0.635004	0.376612	-0.489878	0.48912	0.00582927	0.996167	-0.672966	0.298853	-0.346308	0.619579	-0.604897	0.342047	-0.146029	0.861439	-0.319225	0.613556	0.282921	0.666691	-0.519384	0.357896	0.495707	0.600628	0.326658	0.763151	0.411182	0.394894	0.387814	0.217702	0.427078	0.215723	-0.37227	0.646019
A_51_P120823	NM_146559	Olfr868	5.60331	5.62116	5.54886	5.61327	5.4971	5.66802	5.53434	5.49611	5.4887	5.59262	5.55317	5.55075	5.44809	5.48697	5.4809	0.0178487	0.974116	-0.0544569	0.871786	0.00996013	0.976557	-0.10621	0.739937	0.064711	0.818098	-0.0689692	0.827286	-0.107198	0.66399	-0.114614	0.598556	-0.0106888	0.970868	-0.0501415	0.84909	0.064417	0.903038	0.170921	0.571912	0.117669	0.515862	0.03976	0.798815	0.0657029	0.676918	0.041937	0.920829
A_55_P2028788	NM_001166503	Slc39a11	9.96939	9.84463	10.0238	10.3282	9.73684	9.87185	9.67085	9.8137	10.0084	11.4147	11.8565	11.2963	11.9137	11.9718	11.8505	-0.124761	0.810362	0.0544206	0.908516	0.358793	0.167404	-0.232552	0.498596	-0.0975386	0.791451	-0.298543	0.304491	-0.155693	0.631779	0.0389723	0.910294	1.44534	2.27349e-08	1.88707	2.71341e-11	0.304372	0.411721	0.135013	0.803414	0.219692	0.304053	0.195025	0.174185	0.194078	0.230723	-0.240183	0.459102
A_51_P126067	NM_013486	Cd2	5.00806	4.65394	4.67693	4.75805	4.71695	4.97965	4.85999	5.09872	4.93966	4.97161	4.98939	4.844	5.03419	5.09564	4.97817	-0.354126	0.294752	-0.331135	0.296648	-0.250015	0.42406	-0.291117	0.392075	-0.0284117	0.950675	-0.148072	0.714129	0.0906526	0.820721	-0.0684089	0.846147	-0.0364519	0.926546	-0.0186702	0.965409	0.0811204	0.920262	0.262705	0.53181	0.171913	0.503481	0.192729	0.217057	0.194183	0.269642	-0.159194	0.714767
A_55_P2086659	NM_009015	Rad54l	10.0289	10.1584	9.92991	9.56122	9.52906	9.54686	9.42754	9.54785	9.42723	8.6564	8.62505	9.24286	8.72716	8.74054	9.00274	0.129492	0.745879	-0.0990271	0.775474	-0.467715	0.0230271	-0.499882	0.0221029	-0.482078	0.0179582	-0.601397	0.0043347	-0.481091	0.0180089	-0.601707	0.00278722	-1.37254	1.9779e-09	-1.40389	9.79482e-10	-0.368688	0.171015	0.017804	0.980536	-0.175442	0.350479	-0.108046	0.442052	-0.0768595	0.669964	-0.0599977	0.89695
A_52_P556462	NM_001033244	Fancd2	8.3077	8.60408	8.04464	7.94426	7.78623	7.8488	8.133	7.8567	7.56383	6.63234	6.53656	7.33286	6.44621	6.28836	6.86851	0.296388	0.482557	-0.26306	0.496371	-0.363433	0.24857	-0.521466	0.0960215	-0.458898	0.118059	-0.174698	0.687013	-0.450999	0.124681	-0.743871	0.00686113	-1.67536	2.70918e-08	-1.77114	6.60973e-09	-0.100374	0.903711	0.0625682	0.940751	-0.0189028	0.969766	-0.184559	0.300979	-0.104702	0.671376	0.422737	0.183921
A_55_P2009882	NM_178793	Ccbe1	5.59324	5.39942	5.42842	5.60321	6.399	5.68699	5.67278	5.62178	5.40108	5.91032	5.75911	5.40505	5.5836	5.27047	5.38662	-0.193815	0.834815	-0.164819	0.816848	0.00997381	0.989975	0.805756	0.0737669	0.0937533	0.890726	0.0795405	0.922065	0.0285439	0.968029	-0.192163	0.712108	0.317078	0.508022	0.165867	0.767633	0.174792	0.878496	-0.712003	0.171039	-0.268605	0.517591	-0.255132	0.334441	-0.196069	0.552657	0.16135	0.849243
A_55_P1999760	NM_001162974	Lrrc51	6.66477	7.60204	6.23684	6.11174	6.1444	6.30794	6.84362	7.09846	6.72619	7.91075	7.95771	8.88211	8.19757	8.40863	8.64852	0.937274	0.0128217	-0.427929	0.318905	-0.553026	0.127139	-0.520364	0.198907	-0.35683	0.376257	0.178855	0.749568	0.433691	0.251795	0.0614267	0.90011	1.24598	0.000178392	1.29295	9.66927e-05	-0.125097	0.901603	0.163534	0.842048	0.0192186	0.975021	0.152795	0.534584	0.0977579	0.764684	-0.0687042	0.934955
A_55_P2167999	NM_010700	Ldlr	11.1479	11.6578	11.8259	11.9388	12.064	12.3238	11.7585	12.0444	11.9976	11.9687	11.5854	11.9711	11.8587	11.841	11.9473	0.509942	0.0373593	0.678009	0.00329034	0.790885	0.00027878	0.916123	7.1364e-05	1.17589	3.54166e-07	0.610599	0.00637305	0.896459	4.28783e-05	0.849677	8.99385e-05	0.820814	0.000111587	0.437481	0.0368635	0.112876	0.8426	0.25977	0.430387	0.186323	0.349077	0.193318	0.128143	0.219502	0.112193	-0.262469	0.331788
A_51_P109295	NM_053128	Pcdhb3	4.4329	4.22211	4.42083	4.31884	4.35396	4.29721	4.28145	4.51772	4.37982	4.4654	4.64332	4.83186	5.20664	5.11397	4.79204	-0.210796	0.745158	-0.0120725	0.988305	-0.114064	0.834123	-0.0789452	0.920499	-0.135697	0.791353	-0.15145	0.789889	0.0848146	0.87761	-0.0530783	0.912175	0.0324962	0.951614	0.210419	0.611947	-0.101992	0.923449	-0.0567519	0.957316	-0.0793719	0.86333	0.0263163	0.940278	0.0258403	0.948072	-0.167318	0.788009
A_52_P309890	NM_001085373	Mcc	5.83415	5.93038	5.86098	5.97581	5.62707	5.9834	5.97622	6.05188	5.39021	5.35957	5.594	5.51181	5.55103	5.33233	5.35305	0.0962236	0.907858	0.0268273	0.96986	0.141659	0.772947	-0.207084	0.708634	0.149244	0.754752	0.142071	0.796418	0.217728	0.611792	-0.443941	0.189516	-0.474588	0.146232	-0.24015	0.530626	0.114832	0.903941	0.356328	0.481983	0.23558	0.450918	0.0289013	0.930459	0.182273	0.456258	0.255177	0.598713
A_51_P113195	NM_178924	Upk1b	4.69555	4.6269	4.61643	4.64318	4.62976	4.61065	4.6711	4.73464	4.61788	4.62758	4.74704	4.71706	4.84811	4.64992	4.81353	-0.0686548	0.853626	-0.0791272	0.767789	-0.0523695	0.841957	-0.0657971	0.84167	-0.0849057	0.71336	-0.0244513	0.94073	0.0390874	0.883267	-0.0776724	0.7021	-0.0679762	0.752288	0.0514868	0.822846	0.0267577	0.962683	-0.0191086	0.973009	0.00382456	0.989487	0.0124935	0.940956	0.0237293	0.893371	-0.0051588	0.990666
A_55_P2044982	NM_178384	Zfp74	8.94708	8.7734	8.54007	8.63053	8.26968	8.98686	8.49448	8.66514	8.31473	7.66845	7.52105	8.24328	7.26486	7.11658	7.85975	-0.173683	0.696636	-0.407011	0.149353	-0.316553	0.248295	-0.677396	0.00829867	0.039783	0.92397	-0.452596	0.087104	-0.28194	0.309035	-0.632347	0.00833241	-1.27863	4.36913e-07	-1.42603	3.85524e-08	0.0904587	0.899532	0.717179	0.00840969	0.403819	0.0293258	0.21457	0.13363	0.326098	0.026812	0.00454747	0.994799
A_55_P2049095	NM_001142744	Atat1	7.70908	7.35907	7.62186	8.1836	7.95002	8.15026	8.28425	8.41564	8.31682	8.74126	9.00168	8.68	8.75079	8.66953	8.84939	-0.350015	0.0837398	-0.0872226	0.764188	0.474518	0.00607976	0.240931	0.260364	0.441177	0.0103401	0.575168	0.0012912	0.706551	5.4309e-05	0.607739	0.000406823	1.03218	3.24178e-08	1.2926	1.25145e-10	0.561741	0.0042731	0.200246	0.456904	0.380993	0.00305649	0.314537	0.000870066	0.29779	0.00377942	-0.0819771	0.807752
A_51_P173564	NM_146036	Ahsa1	14.7241	15.1088	15.1033	14.8143	14.9687	14.9809	14.8224	14.9057	14.7237	14.3202	14.0293	14.7909	13.9297	13.9705	14.175	0.384688	0.123508	0.379173	0.110079	0.0901768	0.779685	0.244584	0.374618	0.256782	0.274847	0.0982745	0.780794	0.181612	0.483482	-0.000390466	0.999278	-0.403975	0.0484907	-0.694823	0.000537963	-0.288996	0.352718	0.0121979	0.987131	-0.138399	0.514477	-0.108632	0.451296	-0.064487	0.741237	0.00766383	0.989512
A_55_P1965694	NM_008073	Gabrg2	5.31515	4.85692	4.94032	4.89877	5.74369	4.96881	4.8752	5.06708	4.967	4.70678	5.58716	5.32561	5.49969	5.0261	5.11442	-0.458234	0.645538	-0.374834	0.67475	-0.416384	0.588442	0.428538	0.641535	-0.346339	0.666303	-0.439953	0.596377	-0.248067	0.77357	-0.348154	0.620923	-0.608366	0.327438	0.272015	0.721594	-0.0415503	0.984691	-0.774876	0.340263	-0.408213	0.4666	-0.210986	0.629043	-0.20818	0.681846	-0.141843	0.916076
A_66_P101664	NM_178778	Scai	5.24094	5.36706	5.4925	4.97951	5.64197	5.35918	5.11101	5.20541	5.28703	5.63219	5.4713	5.49544	5.65487	5.69212	5.92331	0.126118	0.888957	0.251558	0.650815	-0.261436	0.593937	0.40103	0.412864	0.118235	0.84031	-0.129936	0.841832	-0.0355291	0.955577	0.046083	0.932254	0.391247	0.319581	0.230353	0.609807	-0.512994	0.336477	-0.282796	0.682283	-0.397895	0.191786	-0.207379	0.392083	-0.233794	0.37805	-0.135213	0.861036
A_55_P1979699	NM_025287	Spop	9.94279	10.0976	10.192	10.1005	10.2391	10.0648	10.0156	10.0754	9.67489	9.43403	9.66642	8.80568	8.78474	8.61233	8.45945	0.154827	0.857116	0.2492	0.659516	0.157684	0.780433	0.296297	0.604099	0.122048	0.835696	0.0728309	0.920794	0.132648	0.816853	-0.2679	0.539675	-0.508758	0.177723	-0.276373	0.526313	-0.0915166	0.941545	-0.17425	0.844966	-0.132883	0.77173	-0.16999	0.514674	-0.0686498	0.86018	0.140457	0.855985
A_55_P2103206	NM_008748	Dusp8	6.33947	6.67205	6.27086	6.41194	6.28984	6.97981	5.91967	5.49427	5.77495	8.05183	8.50375	6.8715	8.22627	8.15951	8.61037	0.332576	0.729971	-0.0686075	0.948973	0.0724697	0.937907	-0.0496329	0.970872	0.640338	0.254497	-0.419798	0.555454	-0.845204	0.107019	-0.564519	0.308277	1.71236	0.00044757	2.16427	1.44642e-05	0.141077	0.931799	0.689971	0.334367	0.415524	0.375003	0.00511743	0.99285	0.135214	0.783615	0.285063	0.749627
A_55_P2165334	NM_001285503	Nde1	12.8571	12.655	12.9316	12.9729	12.9786	13.0146	12.8728	12.8869	12.9893	12.4567	12.3347	12.2692	12.1157	12.0272	12.2737	-0.202115	0.26279	0.0745112	0.745826	0.115804	0.519301	0.121475	0.559676	0.157546	0.325814	0.0157299	0.958506	0.0298412	0.898935	0.132209	0.402013	-0.400369	0.00271314	-0.522438	0.000109463	0.0412931	0.925926	0.0360707	0.928489	0.0386819	0.834373	0.0382779	0.739258	0.0304917	0.8313	-0.0652949	0.808933
A_51_P427530	NM_025700	Pgm1	8.19136	7.4903	7.64691	7.67215	7.72571	7.67906	7.70891	7.89065	7.69318	8.00923	8.07673	7.37605	7.60454	7.80612	7.37856	-0.701056	0.0125075	-0.544449	0.0521204	-0.519201	0.0451687	-0.465644	0.103434	-0.5123	0.0466163	-0.482446	0.0791283	-0.300706	0.295805	-0.498178	0.0509149	-0.182127	0.550454	-0.114624	0.739412	0.0252481	0.97797	-0.0466564	0.953527	-0.0107041	0.981262	0.0399166	0.865652	0.0534438	0.83985	-0.0830038	0.880555
A_66_P100262	NM_207132	Olfr1471	4.58543	4.60204	4.48925	4.4673	4.32771	4.49075	4.61116	4.62066	4.24257	4.43583	4.61064	4.97179	4.93828	4.50359	4.62014	0.0166166	0.988299	-0.09618	0.892722	-0.11813	0.844596	-0.257718	0.671452	-0.0946772	0.87576	0.0257346	0.97498	0.0352313	0.9564	-0.342853	0.409141	-0.149599	0.763591	0.0252115	0.96766	-0.02195	0.986463	0.163041	0.857398	0.0705454	0.89374	-0.0207194	0.957821	0.0501958	0.902758	0.179546	0.795308
A_55_P2071087	NM_001081320	Cyb561d1	6.36209	6.43678	6.44217	6.44198	6.35426	6.59443	6.19754	6.41833	6.31826	6.31662	6.70468	6.15117	6.37017	6.12907	6.28411	0.0746943	0.922591	0.0800815	0.883869	0.0798886	0.867997	-0.00782374	0.991757	0.232339	0.522685	-0.16455	0.715946	0.0562437	0.907507	-0.0438272	0.915281	-0.04547	0.917364	0.342589	0.253112	-0.000192916	0.999678	0.240163	0.644088	0.119985	0.723372	0.111925	0.600988	0.153588	0.486303	-0.170758	0.729624
A_55_P2148684	NM_011913	Best1	4.88223	5.17117	4.68794	4.66241	5.61785	5.27617	4.83101	4.8318	4.62341	4.838	4.7358	4.80421	4.60222	4.70613	4.59851	0.288943	0.797906	-0.194292	0.839012	-0.219824	0.791556	0.735622	0.262134	0.393945	0.574625	-0.0512157	0.965536	-0.0504337	0.957227	-0.258817	0.702577	-0.0442342	0.958967	-0.14643	0.852663	-0.0255321	0.990029	-0.341677	0.75993	-0.183605	0.786503	-0.197154	0.628061	-0.122142	0.822143	0.10341	0.936307
A_55_P2094484	NM_001039223	Gm14137	5.68017	4.60572	4.80136	5.30377	4.72742	4.96685	5.31928	4.9517	5.2108	5.22349	5.13905	5.24809	5.43085	4.81818	5.34671	-1.07446	0.022664	-0.878809	0.0608039	-0.376401	0.481601	-0.952757	0.0365668	-0.713319	0.105997	-0.360898	0.541832	-0.728471	0.0962968	-0.469376	0.313716	-0.456684	0.31925	-0.541122	0.218329	0.502409	0.459768	0.239439	0.801785	0.370924	0.334109	0.15893	0.622347	0.124758	0.756232	0.238025	0.751182
A_51_P127681	NM_013885	Clic4	11.7896	11.8404	11.9852	12.5389	12.2344	12.6636	12.4085	12.6488	12.617	12.6354	12.5055	12.58	12.1787	12.3232	12.4407	0.0507611	0.924967	0.195579	0.465381	0.749308	0.000161562	0.444799	0.0365422	0.87398	1.41289e-05	0.618848	0.00228777	0.859133	1.89397e-05	0.827361	3.21585e-05	0.845753	1.69413e-05	0.715833	0.000179035	0.553729	0.0149104	0.429181	0.0670448	0.491455	0.000756189	0.407704	0.000163358	0.407732	0.000493157	-0.224399	0.373984
A_55_P2093535	NM_009098	Rps8	16.6873	16.7088	16.7849	16.6338	16.7236	16.7446	16.6548	16.8075	16.7664	16.8512	16.8712	17.158	17.0655	17.0741	17.1006	0.0214299	0.949588	0.0975579	0.561021	-0.0535042	0.763102	0.0362417	0.888383	0.057263	0.738072	-0.0325758	0.883002	0.120139	0.382995	0.0790368	0.575695	0.163836	0.171828	0.183824	0.113424	-0.151062	0.397624	0.0210213	0.954402	-0.0650204	0.606655	0.0169925	0.876866	0.00755808	0.957463	-0.132164	0.375431
A_55_P2154914	NM_153788	Acap1	8.09147	7.87627	7.06633	6.62399	6.56399	7.29985	7.5045	8.03095	7.34077	6.53096	6.33189	7.80178	6.1234	6.22966	7.04765	-0.215194	0.718169	-1.02514	0.00238081	-1.46748	7.85079e-06	-1.52748	8.98699e-06	-0.791618	0.0117539	-0.58697	0.0886583	-0.0605145	0.911211	-0.750698	0.016641	-1.5605	1.51118e-06	-1.75958	1.22692e-07	-0.442344	0.34682	0.735864	0.0470267	0.14676	0.690213	0.278952	0.13443	0.273325	0.194538	-0.181364	0.746589
A_55_P2041626	NM_026087	Ceacam12	4.99453	5.58745	4.89414	4.99666	5.48006	4.74091	5.23105	4.89227	4.76954	4.70659	4.83508	4.7279	4.66377	4.74618	4.89563	0.592925	0.435442	-0.100389	0.92389	0.00213544	0.99897	0.485535	0.523351	-0.253612	0.741478	0.236527	0.790493	-0.102259	0.908202	-0.224991	0.7378	-0.287937	0.665532	-0.159445	0.83368	0.102524	0.954232	-0.739147	0.309385	-0.318311	0.561113	-0.351906	0.286588	-0.325136	0.398938	0.400152	0.617336
A_55_P2139431	NM_001272045	Ces2h	5.009	4.6121	4.78961	4.56899	4.77122	4.90493	4.74227	5.21072	4.77847	4.64762	5.4344	5.34542	4.85541	4.85049	4.90661	-0.396901	0.644139	-0.219389	0.794692	-0.440008	0.480307	-0.237782	0.804755	-0.104071	0.900731	-0.266734	0.738981	0.201715	0.78973	-0.230534	0.714517	-0.361385	0.538956	0.425399	0.452717	-0.220618	0.871256	0.133711	0.924906	-0.0434537	0.957626	0.0980774	0.824876	0.127181	0.793773	-0.252325	0.782469
A_55_P2008443	NM_175418	Mybpc1	5.18159	5.25191	4.83137	4.75224	4.72536	5.73908	5.52297	4.81919	4.87266	4.89361	4.77493	5.14703	5.00903	4.86497	5.48784	0.0703162	0.966284	-0.350224	0.685754	-0.429348	0.552681	-0.456237	0.587563	0.557489	0.394041	0.341381	0.687951	-0.362406	0.624155	-0.308934	0.651844	-0.287983	0.682938	-0.406659	0.535374	-0.0791241	0.968011	1.01373	0.139591	0.467301	0.35387	0.0192268	0.974922	0.0769382	0.90066	0.677051	0.316325
A_55_P2000668	NM_011503	Stxbp2	9.66279	9.62612	9.62417	9.43146	9.47641	9.33867	9.25215	9.13057	9.68535	9.89012	9.60194	9.13878	9.37627	9.40972	9.3263	-0.0366705	0.977535	-0.0386152	0.966901	-0.23133	0.707174	-0.186377	0.827256	-0.324121	0.557291	-0.410643	0.4668	-0.532216	0.258791	0.022561	0.972422	0.227334	0.675676	-0.0608471	0.929901	-0.192715	0.86937	-0.137744	0.905302	-0.16523	0.748466	-0.0543981	0.895001	-0.150677	0.691811	-0.155816	0.862363
A_52_P640922	NM_177577	Dcdc2a	5.9515	5.9745	5.98929	5.74803	6.01002	5.99601	6.08752	5.77241	5.84236	6.0133	6.63925	5.78995	6.26795	6.04505	5.86278	0.0230031	0.983652	0.0377975	0.962575	-0.203462	0.704932	0.0585247	0.950058	0.0445162	0.945649	0.136025	0.837851	-0.179087	0.742249	-0.109135	0.827966	0.0618001	0.913523	0.687756	0.0563119	-0.241259	0.779097	-0.0140084	0.992032	-0.127634	0.786899	-0.189241	0.460947	-0.190127	0.515749	0.280137	0.623999
A_51_P513032	NM_032000	Trps1	7.71394	6.44956	7.12481	7.52969	6.89452	7.06952	6.72733	6.89199	6.68334	6.71399	7.11126	7.8971	7.8252	7.87066	7.79003	-1.26438	0.00605168	-0.589133	0.247512	-0.184245	0.774999	-0.819415	0.0781473	-0.644418	0.149301	-0.986605	0.0246047	-0.821944	0.0536022	-1.0306	0.0128762	-0.999948	0.013472	-0.602678	0.156951	0.404888	0.600984	0.174998	0.870356	0.289943	0.488558	0.128082	0.70473	0.248182	0.432706	-0.0603317	0.954812
A_51_P480136	NM_021541	Cryba2	5.28672	5.87488	4.92247	5.0121	5.14094	4.76065	5.05998	5.01971	4.98798	4.82208	5.2408	4.94405	5.14095	5.64524	5.35457	0.588159	0.433928	-0.364246	0.643458	-0.274616	0.716131	-0.145774	0.900156	-0.526072	0.392384	-0.226735	0.798665	-0.267009	0.720195	-0.29874	0.641605	-0.464637	0.427218	-0.0459169	0.959077	0.08963	0.960252	-0.380297	0.707348	-0.145334	0.832822	-0.0960243	0.838022	-0.110314	0.836759	0.0561399	0.966987
A_66_P125873	NM_172410	Nup93	5.20519	4.90808	5.26933	4.88818	4.85102	5.26772	4.83776	4.8649	5.01535	4.87431	5.13239	4.95496	5.19364	5.14225	5.42064	-0.297105	0.765127	0.0641479	0.950894	-0.317004	0.646402	-0.354164	0.66477	0.0625288	0.942213	-0.367429	0.613045	-0.340285	0.604765	-0.189833	0.769582	-0.330876	0.582874	-0.0727947	0.9277	-0.381152	0.718517	0.416693	0.644088	0.0177704	0.984015	0.0229999	0.966149	0.0208949	0.972371	-0.10237	0.932816
A_51_P103757	NM_026370	Kat8	12.1021	12.1777	12.138	12.0419	12.0993	11.8979	12.068	11.7899	12.0315	11.9804	11.8926	12.0111	11.776	11.7966	11.8713	0.0756153	0.806261	0.0358955	0.899477	-0.0601919	0.787271	-0.00280747	0.994585	-0.204231	0.187387	-0.0340829	0.902424	-0.312201	0.029232	-0.0706379	0.697962	-0.121692	0.459418	-0.209555	0.147013	-0.0960874	0.769452	-0.201424	0.314229	-0.148756	0.224513	-0.161484	0.0438487	-0.191877	0.0265741	0.157337	0.396483
A_52_P635015	NM_027677	Gpr39	5.20791	4.83097	4.96719	5.27846	5.26802	6.00097	5.61758	5.42036	5.09429	5.01224	5.40647	4.47681	4.9698	4.9647	4.70665	-0.376941	0.66997	-0.240726	0.773259	0.0705482	0.938526	0.0601124	0.962748	0.793055	0.127807	0.409669	0.558209	0.212452	0.77644	-0.113625	0.870193	-0.195674	0.772972	0.198556	0.770495	0.311274	0.7898	0.732943	0.278023	0.522108	0.214593	0.164256	0.6735	0.282333	0.453136	0.360255	0.643233
A_55_P2116094	NM_029469	Gsc2	6.60586	6.5482	5.98811	5.71219	5.50266	5.90268	5.337	5.26777	5.49517	4.87319	4.99526	4.74887	4.95644	5.28842	5.10352	-0.0576638	0.965115	-0.617748	0.234301	-0.893676	0.0415517	-1.10321	0.0158015	-0.70318	0.12062	-1.26887	0.00425426	-1.33809	0.00165129	-1.11069	0.00885999	-1.73268	4.63876e-05	-1.6106	0.000119642	-0.275928	0.784554	0.400027	0.591316	0.0620495	0.924784	-0.0148027	0.975152	0.0182914	0.972206	-0.0444749	0.968902
A_55_P2164890	NM_029086	5830415F09Rik	6.578	5.76223	5.91162	6.01015	5.9117	6.18229	5.65516	5.89182	5.78831	5.49066	5.54529	4.93226	5.28401	5.20126	5.0791	-0.815769	0.0111654	-0.66638	0.036336	-0.567841	0.0579176	-0.666296	0.0337806	-0.395709	0.215537	-0.922834	0.00209499	-0.686174	0.0178389	-0.789682	0.00587588	-1.08733	0.000136396	-1.03271	0.000246564	0.0985385	0.912993	0.270586	0.591367	0.184562	0.540845	0.141985	0.488042	0.201928	0.331889	-0.184906	0.708949
A_51_P120093	NM_028035	Snx10	10.3077	9.73815	9.90095	9.53129	9.87296	9.60772	9.81793	9.77569	10.0337	10.6575	10.9298	9.65992	10.5265	10.3575	10.0467	-0.569603	0.0157283	-0.406801	0.0883841	-0.776461	0.00027562	-0.434792	0.0625085	-0.700025	0.000873521	-0.489817	0.0279903	-0.532059	0.0115002	-0.274077	0.228427	0.349735	0.100443	0.622047	0.00219686	-0.36966	0.19397	-0.265233	0.402789	-0.317446	0.0545636	-0.126852	0.365074	-0.225712	0.0926429	-0.0867488	0.843459
A_55_P2064333	NM_010680	Lama3	5.54629	5.27298	6.06186	5.81107	6.19985	6.16522	5.77484	6.33253	6.13493	6.50726	5.98043	7.87824	5.70083	5.76859	6.59991	-0.273314	0.727749	0.515571	0.320185	0.26478	0.645491	0.653556	0.175321	0.618931	0.159708	0.228551	0.729572	0.786239	0.0605161	0.588641	0.172537	0.960972	0.015519	0.434144	0.33254	-0.25079	0.800798	-0.0346255	0.98111	-0.142708	0.785286	0.0987553	0.780936	0.0907575	0.830642	-0.45889	0.387256
A_55_P2199457	NR_040277	B230378P21Rik	4.80625	4.6659	4.73026	4.70569	4.72564	4.88931	4.92305	4.92977	4.71031	4.71573	5.01622	4.55371	4.6867	4.41956	4.47733	-0.140355	0.891396	-0.0759886	0.92707	-0.100562	0.887355	-0.0806128	0.936341	0.0830576	0.904715	0.116798	0.881048	0.123522	0.852583	-0.0959424	0.867909	-0.0905255	0.882862	0.209966	0.698064	-0.0245729	0.986551	0.16367	0.877693	0.0695488	0.908788	0.0157867	0.972473	0.0486071	0.918969	0.103008	0.915082
A_52_P100926	NM_010554	Il1a	4.83042	4.47661	4.62012	4.78922	4.6096	4.81878	4.80667	4.56888	4.67793	4.74275	5.39599	4.44058	4.995	4.37028	4.6064	-0.35381	0.688012	-0.210297	0.801351	-0.0411978	0.964348	-0.220815	0.819642	-0.0116388	0.989243	-0.0237487	0.98293	-0.261535	0.705606	-0.15249	0.815245	-0.087666	0.905517	0.565576	0.272304	0.169099	0.908722	0.209177	0.864805	0.189138	0.748854	0.0349051	0.946286	0.0468299	0.933947	0.183263	0.858813
A_51_P106799	NM_011146	Pparg	6.22046	6.29419	6.09176	6.25504	6.10081	6.63485	6.44291	6.79548	6.90873	6.14078	6.11458	8.59534	7.11689	7.90601	6.79182	0.0737321	0.942777	-0.128699	0.844993	0.0345847	0.959757	-0.11964	0.8809	0.414395	0.32279	0.222453	0.694539	0.575029	0.133847	0.688279	0.0604404	-0.0796755	0.883495	-0.105875	0.843556	0.163283	0.870506	0.534035	0.285136	0.348659	0.276533	0.436701	0.0306108	0.349965	0.135656	-0.409201	0.380524
A_51_P183213	NM_025506	Riiad1	5.99515	5.19234	5.10134	5.46455	5.04468	5.34314	5.34734	5.80725	6.00779	5.67225	6.47372	5.48708	5.40864	5.49812	5.44256	-0.802809	0.254082	-0.893811	0.158811	-0.5306	0.427773	-0.950464	0.125006	-0.652008	0.290814	-0.647809	0.335084	-0.187894	0.826139	0.01264	0.988228	-0.322894	0.636745	0.478571	0.442269	0.36321	0.771881	0.298456	0.811753	0.330833	0.563493	0.491229	0.122544	0.373861	0.337254	-0.560182	0.442201
A_51_P142989	NM_001080941	Zfp429	7.03253	6.91604	6.96932	6.61664	6.96431	7.15561	6.86558	6.90491	6.92368	6.89833	6.79796	6.97032	7.0942	7.12142	6.93513	-0.116481	0.823538	-0.0632031	0.889877	-0.41589	0.0896677	-0.0682145	0.896671	0.12308	0.718272	-0.166943	0.634401	-0.127619	0.702407	-0.108846	0.717081	-0.134195	0.652416	-0.234562	0.365065	-0.352687	0.293882	0.191294	0.662722	-0.0806962	0.787766	-0.0328653	0.883577	-0.0406896	0.873344	-0.0487102	0.932659
A_55_P2015403	NM_001114679	9930111J21Rik1	9.2119	8.81415	8.75757	8.35844	8.33621	8.64382	8.27282	8.0907	8.34851	8.30929	8.27682	7.99611	8.23911	8.18377	8.31911	-0.397755	0.436336	-0.454335	0.296898	-0.853464	0.014792	-0.875688	0.0185949	-0.568081	0.122854	-0.939081	0.00945789	-1.1212	0.00118092	-0.863391	0.0123983	-0.902616	0.00730654	-0.935085	0.0050519	-0.399129	0.490092	0.307606	0.622844	-0.0457615	0.932746	-0.0951662	0.742834	-0.091214	0.791357	0.0532142	0.952252
A_55_P2149500	NM_010630	Kifc2	8.13627	7.69623	8.00548	7.45208	7.93389	7.51853	8.02106	8.00566	8.59016	9.35065	9.72272	8.67081	9.40284	9.39916	9.07717	-0.440043	0.277974	-0.130796	0.80742	-0.684189	0.0283075	-0.202383	0.70378	-0.617745	0.0489519	-0.115217	0.835106	-0.130617	0.781367	0.453887	0.159441	1.21438	6.60559e-05	1.58645	6.03664e-07	-0.553393	0.174758	-0.415362	0.348382	-0.484378	0.0415375	-0.0952005	0.701145	-0.328052	0.0926945	-0.276852	0.530735
A_55_P1968824	NM_001177951	Rpgr	7.79713	7.61204	7.21104	7.57919	7.33818	7.50389	7.31511	7.54262	7.72311	7.84996	7.95857	7.29225	7.39511	7.45327	7.35914	-0.185086	0.71818	-0.58609	0.0514192	-0.217939	0.542094	-0.458947	0.143254	-0.293242	0.359824	-0.48202	0.108137	-0.25451	0.443141	-0.0740178	0.844282	0.0528338	0.899042	0.161444	0.641936	0.368151	0.370378	0.165705	0.779256	0.266928	0.26365	0.299092	0.0513781	0.253789	0.15313	-0.317756	0.35826
A_52_P642207	NM_018810	Mkrn1	13.8973	13.3545	12.7262	10.7953	12.3523	10.2955	11.6516	10.0479	10.169	10.2318	10.231	9.90081	10.3124	10.1514	10.2636	-0.542818	0.11964	-1.17114	0.000201476	-3.10203	1.72097e-14	-1.54504	1.76379e-06	-3.6018	1.42801e-16	-2.24575	2.82463e-10	-3.84946	1.81423e-17	-3.72827	3.79292e-17	-3.66549	4.66167e-17	-3.66627	3.94015e-17	-1.93089	5.10151e-08	-2.05676	2.11613e-08	-1.99383	1.06464e-12	-1.91642	5.03172e-16	-1.86379	1.62378e-14	1.54312	4.29696e-07
A_55_P2002702	NM_025860	Ddx18	12.4709	12.9576	12.8373	12.7314	12.8418	12.7118	12.4658	12.359	12.3865	11.7804	11.3017	11.7793	11.0881	11.1359	11.4671	0.486654	0.00575292	0.366365	0.0367318	0.260501	0.127314	0.370832	0.0317334	0.240879	0.161065	-0.00511197	0.98906	-0.111961	0.599208	-0.0844061	0.67705	-0.690503	1.62081e-05	-1.16923	2.17536e-10	-0.105864	0.775258	-0.129952	0.665805	-0.117908	0.451166	-0.167775	0.0657122	-0.114222	0.315307	0.0930716	0.742729
A_55_P2125049	NM_001199967	Gm11127	8.97423	9.20637	9.63766	9.54451	9.86442	8.60312	9.816	8.25365	8.17259	8.69925	9.04617	8.60074	10.0754	10.118	9.32795	0.232131	0.793083	0.663421	0.180036	0.570273	0.223193	0.890188	0.0523166	-0.371117	0.479914	0.84177	0.0620272	-0.72058	0.0987499	-0.80164	0.0586244	-0.274984	0.594791	0.0719377	0.915039	-0.0931484	0.947432	-1.2613	0.00720755	-0.677227	0.0353648	-1.12923	2.41506e-06	-0.972268	0.000109977	1.60288	9.87211e-05
A_55_P2173927	NM_010568	Insr	5.73302	5.53207	5.96576	6.00227	5.81182	6.16334	6.20572	6.33456	6.18563	6.24682	6.33137	6.47619	5.95009	5.97428	6.0248	-0.200949	0.638426	0.23274	0.494937	0.269251	0.357547	0.0788023	0.884977	0.430318	0.0929371	0.472699	0.0757428	0.601542	0.0138516	0.45261	0.0698362	0.513801	0.0323385	0.598356	0.0111243	0.0365102	0.967052	0.351516	0.306226	0.194013	0.406941	0.177016	0.247999	0.17229	0.326535	-0.0543775	0.927247
A_52_P674467	NM_001039354	Lin7a	4.90315	5.63696	5.38862	5.28831	5.10423	5.15326	4.9947	5.49297	4.88114	4.89423	5.01041	4.99066	4.63647	4.4661	4.52701	0.733814	0.181079	0.485474	0.405219	0.385164	0.495335	0.201076	0.820573	0.250112	0.693524	0.0915475	0.917305	0.589822	0.225196	-0.0220061	0.97469	-0.00891917	0.989805	0.107261	0.873327	-0.10031	0.946414	0.0490358	0.975574	-0.0256369	0.974548	0.0414072	0.926789	0.149	0.714726	-0.19236	0.829997
A_55_P2070069	NM_001081175	Itpkb	5.79862	5.6442	6.01084	6.01755	5.99136	6.30479	6.31673	6.7012	6.35642	6.06845	5.91966	6.17026	5.95091	5.97067	6.13511	-0.154423	0.688557	0.212217	0.459506	0.218926	0.392385	0.192743	0.538322	0.506169	0.0163348	0.518109	0.0190095	0.902583	2.72831e-05	0.557797	0.00750345	0.269825	0.225264	0.121044	0.656458	0.00670947	0.993684	0.313425	0.280633	0.160067	0.433544	0.238679	0.0444665	0.23487	0.076392	-0.212081	0.461436
A_55_P2175502	NM_033079	D6Mm5e	7.92746	7.40323	7.40489	6.26336	7.05	5.69755	6.62632	5.583	5.22734	5.50817	6.06402	5.83571	6.42772	6.13754	6.04246	-0.524229	0.240883	-0.522567	0.208049	-1.66409	4.49373e-06	-0.877457	0.0177678	-2.2299	9.63782e-09	-1.30114	0.000303308	-2.34445	2.88072e-09	-2.70012	7.46433e-11	-2.41929	8.2784e-10	-1.86344	2.60523e-07	-1.14153	0.00371186	-1.35245	0.000460844	-1.24699	3.14092e-06	-1.33426	1.09979e-09	-1.1791	1.25701e-07	1.22115	0.000310506
A_52_P356119	NM_008316	Hus1	9.01487	9.13041	8.70827	9.4036	8.80214	9.44107	8.31906	8.75274	8.85048	8.49278	8.2251	8.49529	8.04284	8.15097	7.98825	0.115542	0.772604	-0.306602	0.185081	0.38873	0.0532534	-0.212733	0.427042	0.426203	0.0304986	-0.695811	0.000587762	-0.262128	0.223541	-0.164391	0.471563	-0.522087	0.00564643	-0.789766	4.08287e-05	0.695332	0.00158383	0.638936	0.00331953	0.667134	7.8648e-06	0.502152	5.78421e-06	0.589317	1.39191e-06	-0.482552	0.0129974
A_51_P114005	NM_026672	Gstm7	5.23123	5.55501	5.65474	5.44212	5.65459	5.38725	5.90787	5.48172	5.30491	5.34198	5.54305	5.14865	5.20918	5.16027	5.06172	0.32378	0.206698	0.423512	0.0610298	0.210892	0.390931	0.423361	0.057514	0.156017	0.557669	0.676644	0.00125332	0.250493	0.27261	0.073681	0.783994	0.110751	0.671764	0.311823	0.126949	-0.212619	0.553281	-0.267344	0.3665	-0.239982	0.153223	-0.335068	0.00247206	-0.302038	0.0131177	0.514557	0.0105184
A_55_P2128326	NM_001165985	Ubap2l	10.1093	10.4493	10.5551	10.7569	10.4831	10.5621	10.5033	10.4733	10.171	9.80362	9.72985	9.45292	9.48772	9.32715	9.45992	0.340031	0.0734704	0.445861	0.011247	0.64758	9.61152e-05	0.373856	0.0346124	0.452781	0.00521048	0.39405	0.0214481	0.364048	0.0264923	0.0617289	0.774861	-0.305652	0.0587762	-0.379426	0.0157578	0.201719	0.437482	0.078925	0.841775	0.140322	0.352511	-0.0230545	0.883211	0.0835474	0.521789	0.181161	0.394492
A_55_P1995404	NM_181858	Cd59b	5.75494	5.96872	4.992	5.61693	5.20596	5.74985	5.3869	5.9803	6.98541	8.01331	8.36635	6.84314	7.65424	7.1822	7.1399	0.213782	0.872285	-0.762936	0.253085	-0.138009	0.883794	-0.548971	0.479366	-0.00508734	0.995393	-0.368035	0.660511	0.225363	0.788911	1.23047	0.0238054	2.25837	3.23263e-05	2.61141	2.47373e-06	0.624927	0.490806	0.543884	0.553929	0.584405	0.209779	0.888165	0.0028835	0.587403	0.0887934	-1.09595	0.052988
A_52_P385594	NM_009317	Tal2	6.41069	7.31846	5.89878	5.32043	5.53118	5.52717	5.47383	5.19356	6.31318	8.64364	9.23415	6.6419	8.29609	7.93381	7.34045	0.907766	0.107981	-0.511913	0.417898	-1.09027	0.0230542	-0.879518	0.100928	-0.883528	0.0712726	-0.936868	0.0678608	-1.21713	0.00991832	-0.0975087	0.885669	2.23295	3.81417e-06	2.82345	3.11091e-08	-0.578353	0.446124	-0.00401005	0.997276	-0.291182	0.561518	-0.0460095	0.924498	-0.287543	0.421345	-0.279547	0.739127
A_52_P84096	NM_001081274	Pgd	12.1256	12.6361	12.7865	12.8213	12.6188	12.7954	12.744	12.7965	12.7829	12.3253	12.4877	11.4678	12.0103	11.7742	11.7338	0.510448	0.0174358	0.660911	0.00134214	0.695666	0.000333565	0.493231	0.016308	0.669799	0.000480329	0.618394	0.00189994	0.670924	0.00047229	0.657249	0.00058497	0.199642	0.347366	0.362088	0.0544741	0.0347546	0.95862	0.176568	0.601812	0.105661	0.617832	0.0825639	0.561725	0.0879506	0.582244	-0.0456923	0.920726
A_52_P1036735	NM_001004158	Gm5142	4.73239	5.71983	4.68256	4.81419	4.31283	4.7132	5.15808	4.62593	4.65695	5.32301	4.74231	5.75832	4.95994	4.94076	5.38206	0.987442	0.221505	-0.0498275	0.971784	0.0818023	0.945319	-0.419553	0.700791	-0.0191874	0.986337	0.425697	0.661648	-0.106458	0.923094	-0.0754313	0.936851	0.59062	0.409807	0.00992332	0.992322	0.13163	0.951416	0.400366	0.76757	0.265998	0.726459	-0.0152573	0.98346	-5.31541e-05	0.999904	0.516642	0.587635
A_51_P277431	NM_028804	Ccdc3	5.85305	5.71099	5.71743	5.11268	4.93018	5.11757	5.64382	4.66059	4.81396	5.08115	4.9133	4.94573	5.29612	5.26257	4.98511	-0.142053	0.893737	-0.135619	0.865106	-0.740365	0.0960912	-0.922864	0.0453618	-0.735476	0.0957515	-0.209226	0.768045	-1.19246	0.00438496	-1.03909	0.0132222	-0.771899	0.0658372	-0.939747	0.0211072	-0.604747	0.332662	0.187387	0.860094	-0.20868	0.665414	-0.504278	0.0328	-0.466865	0.0791459	0.906549	0.0358471
A_51_P227165	NM_025865	2310030G06Rik	9.09909	7.9229	8.79054	8.6927	9.00983	8.61876	8.94518	8.40174	8.60029	9.07956	9.2181	8.58307	9.24681	9.14548	9.21589	-1.17619	1.71766e-05	-0.308546	0.31239	-0.40639	0.114281	-0.0892614	0.863452	-0.480325	0.0522028	-0.153909	0.682767	-0.697349	0.00365615	-0.498802	0.0404315	-0.0195294	0.960497	0.11901	0.713715	-0.097844	0.889716	-0.391063	0.224398	-0.244454	0.246596	-0.336811	0.0114332	-0.344116	0.0185309	0.444167	0.0846355
A_55_P2144115	NM_028589	1700125H20Rik	4.95097	4.93135	4.86584	4.889	4.87482	4.84107	5.20588	5.14227	4.82732	4.8194	5.09828	5.5554	5.77405	5.53282	5.59687	-0.0196223	0.981612	-0.0851316	0.864388	-0.061967	0.893487	-0.0761475	0.898166	-0.109904	0.787699	0.254913	0.473459	0.191304	0.583366	-0.123646	0.715759	-0.131566	0.703474	0.147307	0.667757	0.0231646	0.981598	-0.0337566	0.970534	-0.00529601	0.990926	-0.0572648	0.807083	-0.0247339	0.935772	0.221085	0.573537
A_51_P104430	NM_053201	Magee1	5.26688	5.25046	5.31468	5.26477	5.31841	5.37421	5.53365	5.72645	5.33731	5.0171	4.90167	5.10045	5.14432	5.11238	4.91321	-0.0164223	0.978391	0.0478011	0.90098	-0.00210833	0.996167	0.0515345	0.906806	0.107327	0.699806	0.266768	0.241847	0.459567	0.0168878	0.0704327	0.782689	-0.249782	0.218132	-0.365207	0.0525307	-0.0499094	0.939498	0.0557929	0.918966	0.00294176	0.992572	0.0367701	0.834456	0.0662275	0.707846	0.00176835	0.997548
A_55_P2117711	NM_145355	Rnf185	11.4164	11.0537	11.3885	11.2512	11.227	11.2347	11.2634	11.1756	11.2627	11.304	11.4891	11.0029	11.6182	11.4692	11.2431	-0.362769	0.0451382	-0.0279364	0.930956	-0.165259	0.389913	-0.189428	0.365421	-0.181759	0.322691	-0.153029	0.473678	-0.240855	0.15624	-0.15373	0.394975	-0.112423	0.558006	0.0726657	0.736699	-0.137323	0.666376	0.00766877	0.98964	-0.064827	0.735705	-0.0619363	0.606453	-0.0724932	0.582105	0.0442632	0.903465
A_52_P1042732	NM_001101471	Akap5	6.91522	6.15176	6.65205	6.93828	7.14156	8.43535	7.6398	8.56985	8.0661	9.64111	8.86202	9.26598	9.20249	9.03604	10.5208	-0.763461	0.190073	-0.263166	0.730084	0.0230548	0.979337	0.226341	0.804093	1.52013	0.00101161	0.724575	0.172857	1.65463	0.000371309	1.15088	0.0127141	2.72589	5.01576e-08	1.9468	2.4529e-05	0.286221	0.79959	1.29379	0.0142567	0.790006	0.0261211	0.857924	0.000756092	0.83669	0.00249819	-0.678179	0.209033
A_55_P1979669	NM_198003	Zfp946	8.49556	9.89079	10.0735	9.53909	10.0568	9.32434	10.0235	9.36464	9.37641	9.7388	9.74376	9.47251	9.52578	9.50063	9.89241	1.39523	6.52332e-06	1.5779	4.70725e-07	1.04353	0.00014908	1.56129	3.66198e-07	0.828782	0.00208559	1.52796	3.75373e-07	0.869078	0.0012686	0.88085	0.00106071	1.24324	6.13396e-06	1.24821	5.12391e-06	-0.534368	0.124874	-0.732507	0.0181163	-0.633437	0.00170644	-0.650154	1.94941e-05	-0.641918	8.58006e-05	0.652992	0.016185
A_51_P119401	NR_002321	Tug1	9.31491	9.21521	8.80059	9.11604	8.92398	9.29797	9.04164	9.29626	9.38552	9.55681	9.68206	9.03987	9.31841	9.2988	8.89719	-0.0997038	0.891396	-0.514321	0.123323	-0.198871	0.619908	-0.390933	0.28301	-0.0169433	0.974221	-0.273271	0.48813	-0.0186493	0.970965	0.0706088	0.862596	0.241897	0.47387	0.367144	0.227773	0.31545	0.527614	0.37399	0.38244	0.34472	0.151199	0.351878	0.029754	0.314687	0.0858775	-0.29925	0.444196
A_52_P194851	NM_001162906	2410089E03Rik	6.44091	6.56715	6.79312	6.96426	6.71827	7.13242	6.62167	6.95691	6.70015	6.69894	6.64884	6.41359	6.37023	6.51025	6.50281	0.126238	0.872324	0.352208	0.40979	0.523349	0.129343	0.277365	0.572055	0.691516	0.033835	0.180758	0.728083	0.516005	0.130559	0.259241	0.495436	0.258032	0.496287	0.20793	0.605531	0.171141	0.839903	0.41415	0.384409	0.292646	0.314661	0.227417	0.261683	0.306846	0.143724	-0.206865	0.706186
A_66_P113946	NM_198866	Dbpht2	4.42253	4.26733	4.38382	4.46571	4.46901	4.43331	4.34345	4.50133	4.19578	4.73242	4.32592	5.47731	4.6936	4.88663	4.82298	-0.155202	0.894351	-0.0387063	0.970173	0.0431844	0.960849	0.0464783	0.970412	0.0107762	0.989726	-0.0790834	0.933086	0.0787956	0.922064	-0.226746	0.702898	0.309887	0.586816	-0.0966083	0.894908	0.0818907	0.959701	-0.0357021	0.982608	0.0230943	0.977948	0.000273123	0.999656	0.0680225	0.895911	-0.00510843	0.996923
A_55_P2012349	NM_146054	Fermt2	10.6703	10.2928	10.5881	10.9371	10.6486	11.0961	10.863	11.1533	10.9133	10.9177	10.7539	11.0645	11.2747	11.3169	11.2443	-0.3775	0.0603553	-0.0821094	0.783017	0.266803	0.158783	-0.0216633	0.962332	0.425872	0.0143016	0.192751	0.387223	0.483008	0.00515434	0.243015	0.188415	0.247475	0.16922	0.0836201	0.721145	0.348912	0.11579	0.447535	0.0256054	0.398224	0.00211146	0.325015	0.000652455	0.362235	0.000489073	-0.17026	0.479028
A_55_P1978755	NM_001039951	Zfp606	5.84169	5.88327	5.58935	5.76131	5.55092	5.89352	5.77752	5.96627	5.64978	6.3882	6.65382	5.71401	5.64823	5.64457	5.29229	0.0415804	0.969443	-0.252338	0.640283	-0.0803778	0.897518	-0.290777	0.596014	0.051829	0.932709	-0.0641698	0.928188	0.124575	0.822789	-0.191913	0.666333	0.546503	0.127361	0.812127	0.0166986	0.17196	0.857904	0.342606	0.568777	0.257283	0.457603	0.178457	0.470036	0.234437	0.361477	-0.030501	0.974235
A_51_P120066	NR_033222	9330151L19Rik	6.71402	7.14931	6.91053	7.08619	6.85867	7.1692	7.11745	7.19458	6.98315	7.09368	6.92084	7.27425	6.60059	6.72421	6.91548	0.435286	0.0414601	0.196502	0.435569	0.372163	0.0540887	0.144642	0.631192	0.455175	0.0150488	0.403424	0.0432486	0.48056	0.00994404	0.269129	0.173535	0.379661	0.0391051	0.206815	0.308686	0.17566	0.623402	0.310533	0.20793	0.243097	0.108366	0.146067	0.202832	0.187776	0.119421	0.0285795	0.952252
A_51_P124568	NM_008621	Mpp1	10.2884	9.81646	10.0256	9.7015	10.1369	9.96667	10.1783	10.1825	10.0977	9.58105	9.10716	9.5314	9.21798	9.15792	9.26494	-0.471935	0.0470595	-0.262768	0.317825	-0.5869	0.00478622	-0.151475	0.65979	-0.321728	0.147773	-0.11013	0.748539	-0.105875	0.727223	-0.1907	0.42557	-0.70735	0.000474159	-1.18123	8.28335e-08	-0.324132	0.270632	-0.170252	0.66282	-0.247192	0.150667	-0.12651	0.354991	-0.163377	0.253429	0.0381581	0.94124
A_55_P2009895	NM_001033540	Gm5113	6.02002	5.83628	6.16098	6.42513	5.84498	6.32632	5.97393	6.25247	6.16963	6.14082	6.0981	6.477	6.29196	5.98082	6.52138	-0.183743	0.762803	0.140957	0.784561	0.405111	0.23107	-0.175043	0.750351	0.306295	0.397509	-0.0460986	0.941359	0.232449	0.550524	0.149602	0.697949	0.120795	0.771124	0.0780726	0.863354	0.264154	0.659579	0.481338	0.231796	0.372746	0.130408	0.300093	0.0839193	0.341347	0.0704417	-0.237124	0.607911
A_51_P288916	NM_177368	Tmtc2	5.9158	5.53198	5.97813	5.84457	6.7464	5.63527	5.83082	5.74485	5.92855	7.97576	8.35912	6.92814	8.45082	8.24281	7.98135	-0.383818	0.614782	0.062331	0.947933	-0.0712243	0.930806	0.830609	0.100323	-0.280523	0.655503	-0.0849792	0.924617	-0.170944	0.806216	0.0127548	0.985319	2.05997	5.61102e-06	2.44333	1.9361e-07	-0.133555	0.926022	-1.11113	0.0323616	-0.622344	0.0798578	-0.396804	0.133486	-0.443551	0.124402	-0.00588469	0.996168
A_55_P2085133	NM_175430	Ccdc40	5.42684	6.27304	5.35053	5.30517	5.17619	5.94452	5.2666	5.24532	5.3029	4.98821	5.22509	5.52975	5.90881	5.15507	5.57964	0.846196	0.216024	-0.076309	0.946838	-0.121672	0.898541	-0.250651	0.814535	0.517678	0.431337	-0.160239	0.875238	-0.181524	0.831368	-0.123942	0.870603	-0.438636	0.485972	-0.201747	0.790452	-0.0453627	0.982044	0.76833	0.307669	0.361483	0.50862	0.185035	0.662007	0.233894	0.606578	-0.00750593	0.995957
A_55_P2052848	NM_010798	Mif	16.7364	16.8256	16.6311	16.5313	16.571	16.7213	16.6832	16.7901	16.7445	16.9351	16.9958	16.7969	17.0981	17.0354	17.0924	0.0891624	0.671688	-0.105318	0.522665	-0.205065	0.0947043	-0.16543	0.248104	-0.0150685	0.941238	-0.0531839	0.790601	0.0536626	0.759915	0.00812327	0.963679	0.198675	0.0889978	0.259372	0.0211092	-0.0997462	0.672774	0.150361	0.382252	0.0253076	0.878643	0.0683906	0.379333	0.0524873	0.589788	-0.0840769	0.651407
A_51_P361788	NM_013933	Vapa	13.8445	13.6287	13.703	13.7178	13.6231	13.8486	13.7096	13.7718	13.5796	13.6847	13.6677	13.7176	13.4638	13.4828	13.6611	-0.215742	0.189365	-0.14147	0.418502	-0.126652	0.437933	-0.221336	0.145184	0.00416913	0.985661	-0.134828	0.434552	-0.0726987	0.697217	-0.264853	0.0453586	-0.159758	0.253822	-0.176789	0.193379	0.0148182	0.975613	0.225506	0.185336	0.120162	0.309513	0.0508695	0.610364	0.100818	0.268594	0.033948	0.913206
A_55_P2025006	NM_010644	Klk1b26	5.85688	5.13304	5.54478	5.41835	5.61493	5.21124	6.33886	6.02469	5.41401	7.93517	8.84348	7.04431	7.46232	7.3214	8.40638	-0.723842	0.435518	-0.312102	0.771194	-0.438535	0.615433	-0.241955	0.857548	-0.645637	0.395319	0.481977	0.604568	0.167807	0.873098	-0.44287	0.564075	2.07829	0.000722103	2.98659	3.18959e-06	-0.126433	0.954068	-0.403682	0.764308	-0.265058	0.727514	-0.315782	0.477871	-0.281428	0.596206	0.619509	0.478041
A_52_P21550	NM_173442	Gcnt1	5.97575	5.21405	5.73275	5.71648	6.12967	6.11763	5.35692	5.53346	6.53387	6.34217	6.29311	6.27682	6.65474	6.53732	6.30518	-0.761705	0.175485	-0.243001	0.747409	-0.25927	0.69307	0.153916	0.87677	0.141881	0.849066	-0.618828	0.250279	-0.44229	0.419228	0.558119	0.256633	0.366418	0.490938	0.317355	0.56682	-0.0162693	0.992811	-0.0120356	0.993901	-0.0141524	0.986107	0.235581	0.454268	0.0494112	0.925675	-0.676743	0.193615
A_55_P2163622	NM_027015	Rps27	16.3238	16.3012	16.3375	16.2136	16.296	16.2316	16.2745	16.1785	16.1912	16.3482	16.4366	16.5332	16.5906	16.5952	16.6027	-0.0226311	0.938763	0.0136887	0.950323	-0.110209	0.378193	-0.0277407	0.90694	-0.0922265	0.47886	-0.0493024	0.779907	-0.145239	0.199836	-0.132602	0.236088	0.0244171	0.874279	0.112861	0.317499	-0.123897	0.460665	-0.0644857	0.773602	-0.0941915	0.314902	-0.098951	0.10085	-0.0947734	0.165772	0.0896184	0.557227
A_55_P2084547	NM_030226	9130019O22Rik	5.8427	5.77521	5.84771	6.23463	5.9226	5.93066	5.6866	5.67261	5.5882	5.74278	5.73376	5.96854	6.07346	5.69493	5.92138	-0.0674822	0.937859	0.0050123	0.9957	0.391939	0.259024	0.0799049	0.909999	0.0879603	0.86191	-0.156096	0.759015	-0.170085	0.694954	-0.254493	0.47719	-0.0999166	0.818806	-0.108934	0.801981	0.386926	0.419077	0.00805541	0.993907	0.197491	0.531803	0.0375564	0.900146	0.126997	0.626882	0.0561934	0.94122
A_51_P290937	NM_026134	Cylc1	5.19616	4.80231	4.58001	5.02858	4.67194	4.69159	5.61653	4.6499	4.38153	4.54267	4.95202	4.92443	4.98111	4.83042	4.90232	-0.393848	0.729478	-0.616143	0.440074	-0.167577	0.867583	-0.52422	0.556051	-0.504563	0.502364	0.420369	0.637701	-0.546256	0.452668	-0.814629	0.19595	-0.653483	0.31007	-0.244139	0.765683	0.448567	0.728041	0.0196573	0.992594	0.234112	0.746214	-0.268258	0.5321	-0.166134	0.772818	1.10081	0.079484
A_55_P2026460	NM_029310	Fabp12	5.76938	5.03886	5.13407	5.08339	5.0265	5.07717	4.93577	5.0299	4.96101	5.14829	5.05224	5.25898	5.47945	5.03081	5.37957	-0.730525	0.13684	-0.635317	0.185914	-0.685995	0.110495	-0.742887	0.10553	-0.692219	0.103198	-0.833618	0.0552535	-0.739487	0.0772792	-0.808374	0.0478969	-0.621093	0.132517	-0.717143	0.072434	-0.050678	0.97255	0.0506684	0.971794	-4.80985e-06	0.999983	0.00575553	0.990197	0.0313739	0.948359	-0.0596877	0.954151
A_51_P476481	NM_145548	Cyp2j13	5.28915	5.05416	5.26887	5.30187	6.02884	5.2095	5.42378	5.61896	5.31545	5.94993	6.64429	6.37014	7.05541	6.44368	6.27603	-0.234991	0.784715	-0.020284	0.982969	0.0127218	0.987344	0.739689	0.115495	-0.0796546	0.909192	0.134631	0.86089	0.329812	0.532522	0.0262925	0.96678	0.660779	0.113608	1.35514	0.000670264	0.0330058	0.983947	-0.819344	0.106621	-0.393169	0.284148	-0.212386	0.460579	-0.197052	0.559549	-0.0434211	0.968257
A_55_P2052719	NM_001085410	Nadkd1	9.92307	9.92044	10.0421	9.70131	9.72756	9.59209	9.85554	9.70746	9.40364	8.58941	8.67262	9.68636	8.89754	8.95692	9.05336	-0.00262683	0.996729	0.119004	0.798223	-0.221756	0.529184	-0.195511	0.66188	-0.330982	0.279071	-0.0675256	0.89773	-0.215613	0.531995	-0.519427	0.0570135	-1.33366	1.52172e-06	-1.25045	4.369e-06	-0.34076	0.420737	-0.135471	0.833133	-0.238115	0.333524	-0.273934	0.0765731	-0.208106	0.264597	0.299994	0.392706
A_51_P406077	NM_025363	1110001J03Rik	12.5386	12.8096	12.1271	11.8605	12.0751	11.9353	12.24	12.2425	12.6158	13.1893	13.1925	13.4228	13.1488	13.2667	13.4265	0.270951	0.166724	-0.411574	0.0166105	-0.678109	3.18051e-05	-0.463507	0.00579581	-0.603383	0.000154859	-0.298625	0.0847993	-0.296127	0.0699852	0.0771168	0.70498	0.650617	3.80284e-05	0.653894	3.12627e-05	-0.266535	0.221065	-0.139876	0.624421	-0.203206	0.114233	0.0161097	0.920139	-0.134638	0.20763	-0.18912	0.346023
A_51_P484500	NM_019938	Pmfbp1	5.78208	5.35914	5.00353	4.90379	5.03669	5.96383	5.00684	4.71708	4.96433	5.3207	5.27021	5.1859	4.90884	4.77425	4.82584	-0.42294	0.602531	-0.77855	0.169701	-0.878282	0.0810791	-0.745388	0.193771	0.18175	0.811531	-0.775234	0.155154	-1.06499	0.0279145	-0.817748	0.0981982	-0.461378	0.394868	-0.511868	0.331556	-0.0997326	0.951803	0.927138	0.121665	0.413703	0.352798	0.121572	0.768993	0.179216	0.676176	0.166136	0.874734
A_55_P2058933	NM_207682	Kif1b	10.3001	10.3194	10.5139	10.821	10.4827	10.7974	10.7988	10.9241	11.3093	11.8861	12.0514	11.4121	11.7474	11.7899	11.8282	0.0193772	0.972655	0.213793	0.365079	0.520976	0.00426585	0.182658	0.482039	0.497332	0.00595391	0.498711	0.00839622	0.624032	0.000584584	1.00923	2.28069e-07	1.58601	2.482e-12	1.75137	1.27988e-13	0.307183	0.217852	0.314674	0.181318	0.310928	0.0252316	0.364506	0.000268029	0.249059	0.0242432	-0.317922	0.10732
A_52_P214630	NM_011448	Sox9	4.93298	4.84476	5.40558	6.91217	6.0394	8.45115	6.64995	7.88178	7.40512	7.60061	7.73329	7.82914	7.17475	7.09262	7.3123	-0.0882172	0.958738	0.472608	0.578844	1.97919	0.000685262	1.10642	0.0894806	3.51817	3.8324e-08	1.71698	0.00430967	2.9488	1.40007e-06	2.47215	2.80262e-05	2.66763	5.80935e-06	2.80031	2.16525e-06	1.50658	0.0278329	2.41175	0.00020619	1.95917	9.90074e-06	1.63091	1.13739e-06	1.71672	2.06942e-06	-0.993498	0.116783
A_51_P466673	NM_146083	Srsf7	9.93141	10.2238	10.3536	10.496	9.98837	10.1808	9.90247	9.93698	9.79895	9.71158	9.80393	9.82396	9.5898	9.7795	9.66872	0.29237	0.594017	0.422183	0.305634	0.564631	0.10331	0.0569542	0.945354	0.24943	0.563999	-0.0289441	0.968208	0.0055646	0.992499	-0.132461	0.75806	-0.219828	0.585054	-0.127485	0.781155	0.142448	0.876588	0.192476	0.793062	0.167462	0.651264	0.0217268	0.950523	0.123144	0.672425	0.0345041	0.968257
A_55_P2101585	NM_010016	Cd55	8.27983	6.48688	7.85406	7.73465	8.74672	8.5294	8.86743	9.00002	10.6943	13.1409	13.3257	12.1417	13.4677	13.5931	13.3063	-1.79295	0.000102291	-0.425764	0.446121	-0.545172	0.243517	0.466891	0.404379	0.249571	0.670873	0.587601	0.226752	0.720191	0.0946685	2.41446	7.66451e-08	4.86109	4.00624e-16	5.04592	1.07504e-16	-0.119408	0.928425	-0.217321	0.822801	-0.168364	0.737249	0.500187	0.0303776	-0.0680462	0.881284	-0.979726	0.0182204
A_52_P221776	NM_010616	Kif12	5.45619	5.14679	5.19933	5.16316	5.11985	5.48819	5.52021	5.21764	6.0337	7.43017	8.2781	7.27909	8.51439	8.78204	7.29955	-0.309397	0.652338	-0.256856	0.67436	-0.293029	0.575082	-0.336335	0.568201	0.0320004	0.963441	0.0640257	0.935556	-0.238543	0.658446	0.577512	0.15564	1.97398	9.18242e-07	2.82191	2.64434e-10	-0.0361725	0.980158	0.368335	0.582474	0.166081	0.720265	0.195873	0.472117	0.00986448	0.983444	-0.105458	0.907208
A_55_P1989419	NM_183167	AI987944	7.87079	8.30706	7.93379	7.91966	8.21507	8.10357	7.77404	7.73697	7.94983	7.61183	7.35904	7.55816	7.15144	7.03031	7.36032	0.436274	0.22517	0.0630029	0.911093	0.0488714	0.9239	0.344277	0.348068	0.232778	0.518236	-0.0967507	0.851216	-0.13382	0.749761	0.0790358	0.838863	-0.258956	0.417981	-0.511747	0.0638031	-0.0141315	0.989903	-0.111499	0.879096	-0.0628152	0.874344	-0.0467933	0.857391	-0.0542331	0.856985	-0.0693588	0.917646
A_52_P515769	NM_017378	Pcdh12	5.58681	4.78751	5.45034	5.41672	5.2612	6.02029	6.34242	6.42837	5.37351	4.53419	4.86595	5.66396	5.57153	5.32017	5.27159	-0.799306	0.200744	-0.136472	0.887523	-0.170095	0.835164	-0.325613	0.704416	0.433472	0.488579	0.755609	0.184818	0.841557	0.104704	-0.213305	0.740719	-1.05262	0.0298124	-0.72086	0.15333	-0.0336231	0.985388	0.759085	0.260146	0.362731	0.456377	0.125066	0.769054	0.27047	0.483119	0.441483	0.537533
A_52_P590661	NM_007908	Eef2k	5.63073	5.93341	5.38282	5.25138	5.20478	5.78517	5.46425	5.594	5.91543	6.16792	6.07314	6.10546	5.6021	5.71136	5.79915	0.302675	0.62242	-0.247917	0.654321	-0.379358	0.379298	-0.425952	0.367955	0.154436	0.777708	-0.16648	0.785572	-0.0367337	0.95391	0.284692	0.501395	0.537187	0.142222	0.442405	0.241336	-0.131441	0.901603	0.580388	0.221677	0.224474	0.549619	0.285876	0.188826	0.192898	0.490738	-0.29046	0.59106
A_55_P2132268	NR_028376	A930004D18Rik	5.19663	4.76943	4.61228	4.6286	4.8089	4.8306	4.74934	4.65414	4.45605	4.66389	4.73137	5.31949	4.73436	4.71086	4.63182	-0.427199	0.19372	-0.584351	0.042894	-0.568029	0.0330608	-0.387733	0.220763	-0.366029	0.202069	-0.447291	0.125783	-0.542492	0.0408481	-0.740584	0.00421319	-0.532737	0.0381642	-0.465259	0.0712301	0.0163218	0.986141	0.0217044	0.98111	0.0190131	0.967178	-0.0811585	0.70077	-0.0190583	0.951874	0.194247	0.637934
A_55_P2020656	NM_198424	Orai3	7.20251	6.86285	6.32995	6.32871	6.02075	6.83255	6.54177	6.89304	6.78909	6.37818	6.21124	7.13456	6.33521	6.3304	6.65037	-0.339661	0.533438	-0.872562	0.0196695	-0.873808	0.0116867	-1.18176	0.00116855	-0.369963	0.364727	-0.660739	0.0777759	-0.309474	0.468746	-0.413419	0.272548	-0.824337	0.0136827	-0.991275	0.00274584	-0.00124554	0.999049	0.8118	0.0447442	0.405277	0.157266	0.413355	0.0320477	0.387273	0.0735197	-0.299292	0.55419
A_55_P2170413	NM_153413	Dock3	5.14548	5.23876	5.14559	5.10469	5.75991	4.86164	5.32336	5.28238	7.1418	5.03064	5.80412	5.16607	5.08161	5.16372	5.40674	0.0932828	0.974439	0.000113053	0.999884	-0.0407871	0.981355	0.614434	0.704562	-0.283836	0.854519	0.177889	0.924557	0.136902	0.932742	1.99632	0.0332404	-0.114832	0.938791	0.65864	0.564709	-0.0409001	0.991223	-0.89827	0.575555	-0.469585	0.658516	0.188005	0.824335	-0.326719	0.701549	-0.888722	0.498205
A_51_P206445	NM_029584	Zfp773	6.40083	6.40001	6.16584	6.03083	6.0806	5.84428	6.14433	6.39002	6.05011	6.01944	6.14563	6.22334	5.92282	6.10756	6.07106	-0.00082488	0.998881	-0.234986	0.547779	-0.369995	0.225506	-0.320225	0.376266	-0.556547	0.0448582	-0.2565	0.488896	-0.0108053	0.9821	-0.350724	0.232146	-0.38139	0.177058	-0.255198	0.408122	-0.135009	0.85529	-0.236322	0.632464	-0.185666	0.500773	-0.0514476	0.836639	-0.0418789	0.890178	-0.0757352	0.904258
A_51_P126626	NM_145459	Zfp503	5.49195	5.81837	6.28676	6.57298	5.9533	5.98982	6.76359	7.01958	5.71976	4.66274	4.57077	6.4036	6.02402	6.89163	5.32889	0.326416	0.85913	0.794805	0.447828	1.08103	0.209672	0.46135	0.742433	0.497864	0.644542	1.27164	0.145023	1.52763	0.0531684	0.227804	0.829998	-0.829214	0.328449	-0.921184	0.263589	0.286226	0.901532	0.0365143	0.989814	0.16137	0.885466	-0.00901529	0.992057	0.192911	0.804042	0.393921	0.786591
A_51_P249286	NM_011267	Rgs16	8.05171	7.75717	8.79352	9.47371	9.75618	10.7685	9.52147	10.2596	11.2671	12.1148	11.5296	10.466	10.3857	10.5134	10.8757	-0.294539	0.826923	0.741814	0.328818	1.422	0.0180577	1.70447	0.00699949	2.71683	9.81177e-06	1.46976	0.0187031	2.20787	0.00022311	3.21541	4.03457e-07	4.06311	1.55403e-09	3.47793	4.83183e-08	0.680182	0.494333	1.01236	0.193045	0.84627	0.0725476	1.08518	0.000882039	0.810218	0.0253757	-1.24188	0.0434798
A_55_P2181109	NM_008349	Il10rb	6.19292	5.2172	5.87397	5.82661	6.21332	6.61637	6.57179	6.6946	7.12381	8.41871	8.44619	7.41003	8.22482	8.22385	8.06328	-0.975727	0.023972	-0.318951	0.569359	-0.366313	0.446585	0.0203943	0.984536	0.423444	0.348649	0.378861	0.461716	0.501672	0.241483	0.93089	0.0150147	2.22578	6.67442e-08	2.25327	4.44756e-08	-0.047362	0.973177	0.40305	0.525307	0.177844	0.693732	0.345655	0.127451	0.1595	0.628469	-0.33742	0.548043
A_55_P2000603	NM_009057	Slc50a1	9.82925	9.21634	8.78652	8.28	8.86366	8.41887	9.1163	8.83002	9.13633	9.39173	9.41573	9.8865	9.591	9.52976	9.59923	-0.612907	0.163371	-1.04272	0.00651997	-1.54924	2.49006e-05	-0.96559	0.0109781	-1.41038	9.09481e-05	-0.712948	0.0646095	-0.999223	0.00478219	-0.692916	0.0551874	-0.437515	0.249944	-0.413516	0.280103	-0.506519	0.339091	-0.444789	0.407439	-0.475654	0.0968764	-0.255853	0.252499	-0.412528	0.0642032	0.133122	0.862267
A_55_P2026291	NM_020618	Smarce1	11.7128	11.9192	12.3738	12.9718	12.6622	13.0835	12.3434	12.6127	12.9947	12.7892	12.6916	12.5422	12.632	12.649	12.5178	0.206433	0.599158	0.660981	0.00855919	1.25898	5.38124e-07	0.94945	0.000134689	1.37067	7.91013e-08	0.63059	0.00951352	0.899858	0.00013084	1.28191	2.84565e-07	1.07636	5.59859e-06	0.978809	2.42845e-05	0.597998	0.0307978	0.421225	0.1574	0.509611	0.00342461	0.455848	0.000379006	0.429497	0.00201276	-0.460293	0.059434
A_55_P2107957	NM_172405	Fam175a	7.59536	7.61706	7.34727	7.18786	7.09092	6.96309	7.0115	7.00936	7.01449	6.95117	7.0841	7.21292	6.42628	6.72834	6.96426	0.0216959	0.975237	-0.248092	0.407479	-0.407504	0.0852493	-0.504446	0.0402302	-0.632279	0.0048176	-0.583866	0.0132164	-0.586009	0.00913539	-0.580876	0.00949745	-0.644198	0.00318557	-0.511261	0.0189556	-0.159412	0.753018	-0.127833	0.803978	-0.143622	0.542024	-0.106199	0.511564	-0.0964625	0.615449	-0.000423199	0.999752
A_55_P2075692	NM_001035245	Trpm3	4.84666	5.66105	4.83319	4.91162	4.73344	5.8104	4.55631	4.97862	4.66607	4.65756	4.76045	4.85706	4.91153	4.79068	4.96978	0.814388	0.288218	-0.0134717	0.992844	0.0649565	0.95239	-0.113221	0.936751	0.963741	0.112996	-0.290345	0.76358	0.131965	0.892297	-0.180592	0.817195	-0.189102	0.818528	-0.086211	0.927203	0.0784283	0.969516	1.07696	0.138065	0.577695	0.25277	0.38403	0.299773	0.5259	0.167262	-0.266031	0.816041
A_51_P230098	NM_023209	Pbk	9.52983	10.0313	9.86166	10.1475	9.93813	10.3565	9.94923	9.98177	9.57233	7.79741	7.94797	9.33008	8.37113	8.69025	8.59919	0.501492	0.21905	0.33183	0.441916	0.617625	0.0622412	0.408303	0.320231	0.826687	0.00944547	0.4194	0.276886	0.451943	0.194746	0.0425043	0.929471	-1.73241	2.64056e-07	-1.58185	1.36851e-06	0.285795	0.650135	0.418384	0.372801	0.35209	0.193733	0.0981788	0.704741	0.245574	0.268651	0.172176	0.768338
A_51_P348652	NM_016962	Spast	11.7663	11.8023	11.8373	11.4605	11.8196	11.5114	11.7611	11.607	11.6534	11.6752	11.6325	11.6341	11.5109	11.5881	11.8272	0.0360528	0.930833	0.0710137	0.779911	-0.305729	0.0451041	0.0533121	0.867834	-0.254895	0.102118	-0.00512825	0.987954	-0.159234	0.363101	-0.112831	0.525148	-0.091095	0.625495	-0.133795	0.432021	-0.376743	0.0328065	-0.308207	0.0881076	-0.342475	0.00197074	-0.247905	0.0022887	-0.279685	0.00157867	0.130904	0.545105
A_51_P411297	NM_016714	Nup50	10.5181	11.2448	11.1084	11.0876	11.0741	11.0067	10.7862	10.7273	10.5647	10.2647	10.1587	9.59928	9.80604	9.68632	9.84313	0.726622	0.00010291	0.590302	0.00104762	0.56948	0.000717196	0.555929	0.00169141	0.488595	0.00331232	0.268053	0.158938	0.209168	0.267466	0.0465365	0.841502	-0.253461	0.139261	-0.359478	0.0267709	-0.0208222	0.97292	-0.0673345	0.877562	-0.0440783	0.846823	-0.142983	0.152851	-0.049014	0.761074	0.140201	0.575006
A_66_P102271	NM_181276	Tas2r136	5.61145	4.67037	4.69283	4.64423	4.55538	4.75893	4.60935	4.95995	5.40904	4.49439	4.90228	4.44479	4.96548	5.055	4.83154	-0.941082	0.138601	-0.918624	0.128199	-0.967222	0.0765909	-1.05607	0.0687165	-0.852525	0.124096	-1.0021	0.0782152	-0.651502	0.268842	-0.202406	0.769582	-1.11706	0.0290301	-0.709171	0.190171	-0.0485971	0.980275	0.203544	0.88256	0.0774734	0.922975	0.323852	0.345417	0.168516	0.730896	-0.575148	0.401166
A_55_P2160628	NM_177357	Kalrn	4.68711	4.60572	4.78048	4.91351	4.79631	5.07774	4.70889	4.7775	5.04374	4.91061	4.95873	5.34727	5.05743	4.929	4.84339	-0.0813926	0.947649	0.0933757	0.914133	0.226403	0.720356	0.109203	0.913354	0.39063	0.463597	0.0217846	0.982391	0.0903876	0.901232	0.356632	0.477639	0.2235	0.68722	0.271619	0.613609	0.133027	0.923039	0.281427	0.75402	0.207227	0.674621	0.191225	0.540249	0.161019	0.672149	-0.201725	0.809624
A_51_P481768	NM_018756	Tcstv1	5.47199	4.93446	4.84641	4.9644	4.96264	5.38373	4.94096	5.32959	5.85608	5.4191	5.29735	5.88789	5.31264	5.7229	5.82343	-0.53753	0.455605	-0.625579	0.303624	-0.507589	0.386221	-0.509356	0.450121	-0.0882577	0.914581	-0.531034	0.3928	-0.142404	0.856999	0.38409	0.50271	-0.0528935	0.946014	-0.174643	0.799215	0.11799	0.94315	0.421099	0.631262	0.269544	0.610071	0.466783	0.0964021	0.309239	0.388356	-0.651877	0.260316
A_55_P2113940	NR_045619	Gm9776	5.80801	5.78431	5.98232	5.9859	5.68743	6.06088	5.83971	6.06801	5.96102	6.31216	6.18034	6.27207	6.07087	6.2148	6.35625	-0.0237011	0.966359	0.17431	0.495892	0.177893	0.436774	-0.120574	0.705791	0.252875	0.21193	0.0317066	0.932509	0.260008	0.1948	0.153015	0.47843	0.50415	0.0046026	0.372336	0.0374471	0.00358365	0.996795	0.373448	0.0972333	0.188516	0.237882	0.182467	0.0857347	0.201778	0.0823342	-0.174805	0.498352
A_55_P2093720	NM_001271585	Dnajc5	7.63911	8.07484	7.79562	8.11128	8.05201	8.38136	8.05296	8.18628	8.16239	7.96253	7.88612	7.69618	7.61776	7.52314	7.88808	0.435724	0.033801	0.156508	0.547306	0.472168	0.00940577	0.412895	0.0357572	0.74225	5.34229e-05	0.413852	0.0304701	0.547166	0.00233419	0.523282	0.00350234	0.323417	0.0733324	0.247003	0.186937	0.31566	0.196249	0.329355	0.152269	0.322508	0.0189349	0.243465	0.0149465	0.259443	0.0176811	-0.121372	0.688773
A_55_P2122688	NM_019831	Zmym3	11.3953	11.1103	10.141	10.6697	10.0687	10.5715	10.5237	11.0564	11.2417	9.85106	9.43541	11.0017	9.7667	9.81978	9.99463	-0.28499	0.505496	-1.25427	3.5788e-05	-0.725616	0.00882931	-1.32654	1.04608e-05	-0.823816	0.00264632	-0.871614	0.00229879	-0.338917	0.27751	-0.153631	0.6592	-1.54423	1.37584e-07	-1.95988	4.9155e-10	0.528658	0.139832	0.502726	0.1515	0.515692	0.0131573	0.640315	3.33101e-05	0.521361	0.00152495	-0.62534	0.025285
A_55_P2025855	NM_144922	Hnrnpul1	10.1382	10.077	9.84573	10.1088	9.89096	9.92074	9.99884	10.1997	10.0112	9.9769	9.93315	9.97369	9.41178	9.47545	9.52422	-0.0611694	0.875802	-0.292432	0.109096	-0.0293376	0.9207	-0.247211	0.193991	-0.21743	0.217331	-0.139329	0.533341	0.0615416	0.803706	-0.127	0.501895	-0.161262	0.363721	-0.20502	0.220451	0.263095	0.234391	0.0297814	0.953091	0.146438	0.308591	0.148268	0.112482	0.164582	0.106885	-0.1066	0.690731
A_51_P521307	NM_146432	Olfr1512	5.031	4.78636	4.83385	4.76998	5.4619	4.96115	4.73264	4.5954	4.784	4.48024	5.454	4.8236	4.54347	4.98537	4.34416	-0.24464	0.772353	-0.197147	0.779911	-0.261015	0.655021	0.430901	0.455763	-0.0698481	0.921249	-0.298355	0.629851	-0.435595	0.372507	-0.246997	0.631442	-0.550754	0.202673	0.423001	0.353822	-0.0638681	0.96602	-0.500749	0.425194	-0.282308	0.498283	-0.23183	0.407904	-0.233952	0.46192	0.0429413	0.968782
A_55_P2067161	NM_031388	Usp26	4.9584	4.89442	5.01707	4.76863	5.25183	5.00393	4.93537	4.93916	4.82074	4.82921	5.07916	5.20724	4.70751	5.12926	4.621	-0.0639868	0.94858	0.0586724	0.933539	-0.18977	0.703158	0.293424	0.573385	0.0455241	0.939542	-0.0230318	0.976368	-0.019247	0.97461	-0.137658	0.758673	-0.129191	0.785735	0.120761	0.803644	-0.248442	0.744204	-0.2479	0.715206	-0.248171	0.460892	-0.184976	0.429782	-0.164186	0.555901	0.0554205	0.949254
A_55_P2070940	NM_001163615	Krtap20-2	8.19104	8.13678	7.72308	7.77968	8.00217	8.04383	7.68901	7.6927	7.96492	7.91876	7.58357	8.51263	8.21759	8.25655	8.27641	-0.0542583	0.950168	-0.467964	0.182595	-0.41136	0.212824	-0.188871	0.716523	-0.147208	0.736716	-0.502032	0.129783	-0.498346	0.108979	-0.226119	0.522484	-0.272278	0.419592	-0.607467	0.0348933	0.0566035	0.956027	0.0416626	0.966721	0.049133	0.911619	0.0655303	0.802812	0.0339838	0.921736	-0.139799	0.809406
A_52_P362111	NM_138587	Fam3c	11.6302	11.7472	11.5229	10.8834	11.4985	11.1504	11.224	11.1637	11.3951	11.9669	12.1468	11.1395	11.8537	11.7895	11.6822	0.116953	0.860753	-0.107301	0.830789	-0.746876	0.00783081	-0.131767	0.81274	-0.479789	0.102488	-0.406249	0.214177	-0.46652	0.113005	-0.235116	0.473638	0.33665	0.260912	0.516595	0.0601508	-0.639576	0.0613542	-0.348022	0.40942	-0.493799	0.020234	-0.26697	0.101386	-0.349289	0.0429393	-0.0554309	0.936128
A_52_P708507	NM_026751	Myadml2	4.75921	4.72544	4.83334	4.51917	4.52787	4.66791	4.69162	4.68934	4.78885	4.55793	5.18667	5.16876	4.77024	4.88564	4.94129	-0.0337714	0.975237	0.0741246	0.919934	-0.24004	0.633686	-0.231343	0.714124	-0.0913063	0.879964	-0.0675927	0.925699	-0.0698727	0.910404	0.0296342	0.956997	-0.201286	0.664605	0.427455	0.266731	-0.314164	0.664055	0.140037	0.88302	-0.0870638	0.862578	-0.0179591	0.963909	-0.0588025	0.882299	-0.0474735	0.958726
A_52_P605812	NM_178595	Ptrh1	10.7685	9.47665	10.0783	9.64076	10.4421	9.82044	9.61071	9.02964	8.80131	8.61904	8.37553	8.92674	8.8918	8.82444	9.02911	-1.29185	0.000175561	-0.690211	0.042894	-1.12774	0.000299413	-0.326385	0.447829	-0.94806	0.00199895	-1.15779	0.000317388	-1.73886	1.8313e-07	-1.96719	1.12841e-08	-2.14945	9.34526e-10	-2.39297	5.18382e-11	-0.437531	0.340551	-0.621675	0.100968	-0.529603	0.0246816	-0.720669	3.03274e-05	-0.546759	0.00296301	0.695239	0.0264748
A_55_P2043062	NM_001012402	Hs3st6	7.49882	8.68857	7.95336	9.33195	8.40451	10.6231	9.06673	10.4568	11.1356	10.7657	10.0296	9.08132	10.0882	10.2081	8.84393	1.18975	0.065295	0.454544	0.577906	1.83313	0.00103517	0.905687	0.165277	3.12428	2.01017e-07	1.56791	0.0067131	2.95799	5.91272e-07	3.63682	6.2533e-09	3.26683	4.94297e-08	2.53081	6.32434e-06	1.37858	0.0382324	2.2186	0.000356144	1.79859	2.08085e-05	1.91201	1.67019e-08	1.66242	1.7502e-06	-1.72949	0.0014496
A_55_P2136793	NM_001115077	Gm13125	4.70192	4.58364	4.73848	4.75401	4.77375	4.76665	4.67692	4.91908	4.77771	4.74771	4.97558	5.08512	4.77411	4.67429	4.99185	-0.118278	0.830351	0.036555	0.943003	0.0520921	0.904723	0.0718303	0.894936	0.0647295	0.872246	-0.0250014	0.962775	0.21716	0.470068	0.0757875	0.817297	0.045787	0.901996	0.27366	0.295343	0.0155371	0.986124	-0.00710081	0.993605	0.00421815	0.991995	0.0746476	0.703395	0.0835326	0.706953	-0.171475	0.661371
A_55_P1992838	NM_007706	Socs2	11.0465	10.8878	10.5088	9.58664	10.1468	9.35241	9.48062	8.33367	8.45451	8.07361	8.21708	6.44663	7.61339	7.616	7.08639	-0.158735	0.891396	-0.537692	0.369997	-1.45986	0.00158562	-0.899718	0.0808766	-1.69409	0.000249673	-1.56588	0.00104701	-2.71283	7.25478e-08	-2.59199	1.75178e-07	-2.97289	5.97643e-09	-2.82942	1.60379e-08	-0.922166	0.117556	-0.794367	0.184262	-0.858266	0.0135688	-1.11359	1.73337e-05	-0.954493	0.000529869	1.08653	0.0190202
A_51_P106428	NM_001162855	Nsmce4a	12.9906	13.2674	13.291	13.2405	13.2903	13.0568	13.2233	13.0747	13.118	12.6635	12.6972	12.9106	12.7129	12.6868	12.7581	0.276785	0.177431	0.300317	0.111766	0.249869	0.165236	0.299622	0.110027	0.0661119	0.796845	0.232655	0.231317	0.0840871	0.727363	0.127362	0.516977	-0.327163	0.0439959	-0.293435	0.0712062	-0.0504476	0.924627	-0.23351	0.315008	-0.141979	0.352127	-0.145674	0.135799	-0.144175	0.190379	0.12693	0.619575
A_51_P123134	NM_146235	Ercc6l	9.33681	9.75433	9.70228	9.62591	9.61571	9.57595	9.23802	9.1702	9.11763	7.90428	7.85365	7.9899	7.5439	7.51921	7.73413	0.417521	0.175616	0.365472	0.221841	0.289106	0.319912	0.2789	0.40688	0.239146	0.431456	-0.0987814	0.823062	-0.166605	0.61987	-0.219175	0.446905	-1.43252	6.95116e-08	-1.48315	2.84991e-08	-0.076367	0.923881	-0.0397537	0.960237	-0.0580603	0.867601	-0.146246	0.376465	-0.0613149	0.806738	0.0941089	0.859339
A_51_P124606	NM_010874	Nat2	5.83117	5.94617	5.74773	5.87454	5.82742	5.84596	6.0597	6.22962	6.28352	6.40029	6.68125	6.71875	6.19747	6.35343	6.65425	0.115005	0.763858	-0.0834338	0.798593	0.043375	0.896867	-0.00374644	0.99456	0.0147903	0.964884	0.228529	0.329572	0.398458	0.0373329	0.452355	0.016235	0.569126	0.00188513	0.850083	7.62957e-06	0.126809	0.772336	0.0185368	0.977489	0.0726728	0.755256	0.180129	0.101737	0.105092	0.473692	-0.196878	0.439284
A_51_P228254	NM_026647	Zdhhc21	9.56245	9.84998	9.94814	9.64931	9.74775	9.44185	9.61786	9.50035	9.66485	10.7606	10.8911	10.3936	10.919	10.9348	10.6719	0.287531	0.307476	0.385691	0.1066	0.086862	0.792397	0.185306	0.556782	-0.120594	0.688883	0.0554132	0.891305	-0.0621028	0.856029	0.102399	0.703031	1.19817	8.40313e-08	1.32865	7.34172e-09	-0.298829	0.335323	-0.3059	0.292624	-0.302364	0.0667983	-0.207162	0.0866669	-0.240748	0.0658002	0.0352651	0.946824
A_55_P2170813	NM_001164053	Pkig	10.9998	11.1655	11.5895	11.8869	11.5346	11.7547	11.656	11.6935	12.0203	12.0403	12.2938	11.3901	12.3792	12.1513	12.0132	0.165677	0.687324	0.5897	0.0154682	0.887137	0.000106643	0.534776	0.0277136	0.754959	0.000754517	0.656162	0.00495301	0.693709	0.00190631	1.0205	1.01282e-05	1.04046	5.29697e-06	1.29401	6.64502e-08	0.297437	0.388902	0.220183	0.565329	0.25881	0.169542	0.245531	0.0546516	0.185056	0.226249	-0.200944	0.536875
A_52_P734742	NM_001111142	Lrrc73	4.99412	5.09513	5.2561	5.54173	5.35311	6.06013	5.49079	5.34254	5.20647	5.38483	5.33893	5.82898	5.87743	5.35109	5.2408	0.101005	0.927671	0.26198	0.678411	0.547612	0.221483	0.358987	0.549163	1.06601	0.0074132	0.496668	0.311766	0.348416	0.486532	0.212351	0.676132	0.390709	0.383836	0.344807	0.457408	0.285632	0.74972	0.70702	0.168567	0.496326	0.129601	0.171051	0.564042	0.281467	0.326342	0.216285	0.767317
A_55_P1986306	NM_181470	Ltv1	12.5659	12.9052	12.745	12.5088	12.6231	12.5632	12.0692	11.8413	11.8699	11.6269	11.575	11.742	11.474	11.5931	11.6883	0.33929	0.0816047	0.179017	0.41989	-0.057172	0.835129	0.0571981	0.87495	-0.00277808	0.992404	-0.496719	0.00396027	-0.724608	2.11668e-05	-0.696042	3.71773e-05	-0.939063	1.12949e-07	-0.990945	3.11143e-08	-0.236189	0.339069	-0.0599762	0.892872	-0.148083	0.329028	-0.283316	0.00184752	-0.174685	0.0992373	0.213606	0.293215
A_55_P2037812	NM_023245	Palmd	4.55366	4.6636	4.7767	4.78772	4.46763	4.97387	4.75661	5.98772	4.54211	5.08681	5.54333	5.74035	5.63174	5.52366	5.16231	0.109933	0.921652	0.223034	0.744754	0.234059	0.695748	-0.0860316	0.931776	0.420208	0.396094	0.202947	0.770267	1.43405	0.000486768	-0.0115529	0.985623	0.533148	0.219705	0.989665	0.01252	0.0110248	0.995103	0.506239	0.416937	0.258632	0.549619	0.405875	0.0882462	0.58279	0.019286	-0.508303	0.322207
A_52_P229044	NM_011394	Slc20a2	9.16751	9.23211	8.90403	8.95701	8.69877	8.76433	8.75471	8.53983	8.31169	7.90466	7.87974	8.59464	7.53283	7.53368	8.01828	0.0645944	0.89497	-0.263488	0.270156	-0.210504	0.363574	-0.468744	0.0243622	-0.403183	0.0402432	-0.412801	0.0455185	-0.627687	0.00110655	-0.855827	1.52674e-05	-1.26285	4.41496e-09	-1.28778	2.37372e-09	0.0529831	0.934127	0.065561	0.902018	0.0592721	0.817473	-0.142623	0.236088	-0.0321138	0.880087	0.328955	0.12063
A_55_P2064063	NM_009809	Casp14	5.37778	5.16946	4.83614	5.30754	4.94356	5.09872	5.00608	4.92203	5.10728	5.17301	5.11605	5.5949	5.71667	5.60748	5.32257	-0.20832	0.75689	-0.541644	0.172065	-0.0702389	0.907778	-0.434219	0.313251	-0.279068	0.517789	-0.371705	0.388711	-0.455759	0.218593	-0.270508	0.495961	-0.204774	0.628103	-0.261736	0.513527	0.471406	0.348093	0.155152	0.85215	0.313279	0.2988	0.180296	0.436664	0.180835	0.492603	-0.00857163	0.992789
A_52_P130787	NM_013568	Kcna6	6.10972	5.80285	6.98844	7.62348	7.41569	8.0483	7.89206	8.308	7.41718	7.8154	7.82943	8.11041	9.25786	9.21452	8.71015	-0.306876	0.675098	0.878713	0.0502193	1.51376	0.000217099	1.30597	0.00222914	1.93858	4.14197e-06	1.78234	3.11674e-05	2.19828	3.76226e-07	1.30746	0.00111987	1.70567	2.46061e-05	1.71971	1.93096e-05	0.635046	0.267144	0.632609	0.246871	0.633827	0.0431133	0.417178	0.0720844	0.561198	0.022153	0.0294686	0.979953
A_55_P1960708	NM_178029	Setd1a	10.7123	11.1093	11.1552	11.0051	10.9074	10.9851	10.9754	10.9705	10.9132	10.3937	10.2185	10.4559	10.0052	9.93029	10.2185	0.397	0.0165527	0.442914	0.00539637	0.292789	0.05606	0.195112	0.301225	0.272849	0.0758224	0.263103	0.109321	0.258268	0.0950292	0.200962	0.204791	-0.318567	0.0280789	-0.493795	0.000579508	-0.150125	0.576279	0.0777376	0.823337	-0.0361938	0.860684	-0.0441592	0.716608	-0.0257409	0.874459	0.0334881	0.925587
A_51_P210143	NM_001005510	Syne2	7.22953	7.7315	7.92118	7.98375	7.47407	7.25909	7.82989	7.55279	7.40615	8.16853	8.68025	6.83866	8.09282	7.718	8.03907	0.501961	0.276195	0.691646	0.0782044	0.754214	0.0343764	0.244534	0.67962	0.0295568	0.962762	0.600353	0.123673	0.323252	0.451905	0.176619	0.692528	0.938993	0.00548187	1.45071	2.80983e-05	0.0625684	0.958931	-0.214978	0.777408	-0.0762046	0.878184	-0.191267	0.423509	-0.14317	0.634088	0.350418	0.464352
A_55_P2005330	NM_053208	Egln2	10.3092	10.5679	10.4901	10.6656	10.2314	10.4762	10.5404	10.634	10.4707	10.3941	10.5829	10.6017	10.5941	10.5578	10.536	0.258699	0.270432	0.180942	0.45632	0.356386	0.0529716	-0.0778132	0.831521	0.166967	0.44975	0.231213	0.285085	0.324811	0.0788731	0.161481	0.434396	0.0848649	0.720601	0.273675	0.129354	0.175444	0.594428	0.24478	0.338288	0.210112	0.157217	0.140964	0.196225	0.171274	0.14063	-0.0119333	0.981771
A_66_P110251	NM_177102	Tmem91	8.00266	8.0679	8.5994	8.36559	8.37344	8.09591	8.47624	7.89449	8.15703	8.05947	7.90898	8.16308	8.12688	7.9826	8.12548	0.0652465	0.905692	0.596744	0.0091583	0.362933	0.107457	0.370783	0.128704	0.0932485	0.773885	0.473585	0.0356143	-0.108172	0.728028	0.154373	0.546887	0.0568125	0.855796	-0.0936828	0.747417	-0.233811	0.520857	-0.277535	0.374685	-0.255673	0.145613	-0.354775	0.00228358	-0.364367	0.00404681	0.450484	0.0392338
A_51_P305230	NM_010487	Elavl3	8.96993	8.54521	8.05146	6.31222	7.79151	5.7204	7.21537	5.55322	5.48146	5.79983	5.93892	5.52078	6.21412	5.96161	5.81354	-0.424727	0.494819	-0.918472	0.0393958	-2.65771	7.61339e-09	-1.17842	0.00598149	-3.24953	4.10008e-11	-1.75456	4.02169e-05	-3.41672	1.0436e-11	-3.48848	5.24149e-12	-3.1701	4.58394e-11	-3.03101	1.27342e-10	-1.73924	0.000142188	-2.07111	9.79231e-06	-1.90517	1.29925e-08	-1.91929	5.95517e-12	-1.82417	2.13569e-10	1.69803	2.52383e-05
A_51_P210350	NM_182959	Slc17a8	5.41711	5.62003	5.76478	5.55787	5.98284	5.7212	5.34604	5.80533	5.5124	5.57023	5.39685	6.06284	5.65576	5.74676	5.71022	0.20292	0.841514	0.347663	0.595259	0.140761	0.848153	0.565723	0.31903	0.304087	0.613585	-0.0710744	0.937678	0.388216	0.481845	0.0952842	0.880131	0.153112	0.807152	-0.0202626	0.979238	-0.206903	0.865809	-0.261636	0.790104	-0.23427	0.635459	-0.0486838	0.912238	-0.00308285	0.995682	-0.312825	0.661371
A_52_P448466	NM_030561	BC004004	6.82069	6.85322	6.95792	7.10387	7.02298	7.38919	7.06016	7.39965	7.20632	7.13979	7.17245	7.2975	7.26062	6.89954	6.86526	0.0325217	0.956439	0.137222	0.668443	0.283177	0.214214	0.202284	0.491131	0.568496	0.00512873	0.239469	0.349884	0.578951	0.00430619	0.385624	0.063424	0.319096	0.125018	0.351757	0.0824641	0.145956	0.74971	0.366212	0.161159	0.256084	0.125094	0.261071	0.021482	0.283883	0.0220093	-0.242818	0.348445
A_55_P2125947	NM_026212	Agpat2	9.00759	8.82488	9.09147	9.21521	8.98704	9.16033	9.0458	9.1955	8.98288	8.93738	8.90804	9.09028	9.02865	8.90903	8.99973	-0.182713	0.442578	0.0838721	0.756207	0.207615	0.25755	-0.0205552	0.961497	0.152739	0.441242	0.0382041	0.903963	0.187905	0.309123	-0.024715	0.916535	-0.0702185	0.748561	-0.0995516	0.626206	0.123743	0.723066	0.173294	0.508428	0.148518	0.305836	0.0970456	0.363139	0.148913	0.160445	-0.0433911	0.908538
A_51_P247799	NM_009812	Casp8	7.95244	7.67883	8.11946	7.80108	8.2101	7.62674	8.31665	7.82375	7.99196	8.04245	8.46972	7.58799	8.0854	7.98119	7.64809	-0.273603	0.543108	0.167022	0.714894	-0.151356	0.716131	0.257662	0.539784	-0.325699	0.319523	0.364212	0.287342	-0.128684	0.763304	0.0395279	0.925018	0.0900117	0.824338	0.517286	0.0622123	-0.318378	0.502502	-0.583361	0.0898513	-0.45087	0.0385711	-0.404518	0.00917365	-0.464878	0.0058745	0.40879	0.21387
A_52_P476560	NM_145853	Tpcn1	9.91625	9.8639	9.87197	10.3094	9.86926	10.1252	10.3986	10.7376	10.4749	11.1687	11.6409	10.6477	11.5431	11.5155	11.1267	-0.0523499	0.928328	-0.0442829	0.917244	0.393186	0.0710966	-0.046985	0.926423	0.208935	0.409599	0.482373	0.0289607	0.821347	0.000100872	0.558657	0.00703669	1.25242	3.20993e-08	1.72463	9.87703e-12	0.437469	0.0963683	0.25592	0.419876	0.346694	0.03081	0.365163	0.00142175	0.344121	0.00593087	-0.207628	0.470891
A_55_P2113984	NM_029730	Mospd2	7.89777	7.09704	7.49911	7.42411	7.84271	7.7094	7.63921	7.71663	7.38502	7.88473	7.89071	7.34434	7.53849	7.44269	7.42503	-0.800723	0.00488532	-0.398652	0.193985	-0.473651	0.078598	-0.0550565	0.930396	-0.188365	0.584865	-0.258555	0.449852	-0.181136	0.598144	-0.512745	0.0488034	-0.0130312	0.975929	-0.00705548	0.98736	-0.0749992	0.9281	-0.133308	0.826492	-0.104154	0.739572	-0.101553	0.602745	-0.0436292	0.877558	0.0883852	0.875849
A_55_P2030160	NM_001142920	Tcf7l2	7.13966	7.18484	6.96957	7.30177	7.06457	7.46611	7.32624	7.59284	8.84101	10.5413	11.0198	8.68089	10.3081	10.1169	9.98138	0.0451824	0.974113	-0.170092	0.830789	0.162108	0.823062	-0.0750917	0.947184	0.326452	0.582279	0.186578	0.81228	0.453178	0.39302	1.70135	0.000136745	3.40168	8.21202e-11	3.88009	2.01852e-12	0.332199	0.734616	0.401544	0.611101	0.366871	0.379178	0.680308	0.00523581	0.333448	0.28321	-0.890687	0.0539653
A_52_P249424	NM_001025257	Vegfa	8.30608	7.48939	6.77951	7.31824	7.24056	7.66152	8.51337	8.98777	8.84204	10.1347	10.4662	9.88361	10.4602	10.6175	10.141	-0.81669	0.107099	-1.52657	0.000855957	-0.987848	0.0217128	-1.06552	0.0194678	-0.644562	0.159708	0.207283	0.773341	0.681682	0.131035	0.535957	0.245368	1.82857	1.82418e-05	2.16007	8.45853e-07	0.538724	0.420685	0.420962	0.559274	0.479843	0.181052	0.691245	0.00299371	0.478029	0.0738526	-0.401537	0.503059
A_52_P73126	NM_013513	Epb4.2	4.73956	4.52039	4.62533	4.43303	4.42723	4.48865	4.60701	5.40927	4.48661	4.37395	4.47551	5.07476	5.2789	4.58873	4.8051	-0.219164	0.849318	-0.114231	0.90701	-0.306526	0.66215	-0.312332	0.719665	-0.250908	0.730034	-0.132553	0.88973	0.669714	0.217916	-0.252945	0.688203	-0.365611	0.537365	-0.264047	0.684486	-0.192296	0.894291	0.0614247	0.971872	-0.0654354	0.931923	0.151206	0.705813	0.223799	0.586694	-0.340938	0.67367
A_55_P2009817	NM_001205108	Ssxb6	5.04847	4.70011	4.59202	4.51007	4.96241	4.5994	4.95941	4.66085	4.64412	4.57597	5.68938	5.62414	5.37409	4.82762	5.01995	-0.348357	0.777288	-0.456446	0.609457	-0.538393	0.478486	-0.0860544	0.955	-0.449064	0.570241	-0.0890579	0.943576	-0.387614	0.635268	-0.404343	0.579112	-0.472494	0.502811	0.640912	0.326234	-0.0819467	0.969028	-0.363009	0.780565	-0.222478	0.765184	-0.234334	0.604772	-0.247837	0.627767	0.30692	0.783383
A_55_P2162204	NM_146188	Kctd15	11.6938	12.3463	11.9088	12.0532	11.4498	11.9854	11.3766	11.7211	11.5518	11.5918	11.4512	12.1115	11.7192	11.7646	12.0729	0.652447	0.0275812	0.214925	0.576836	0.359397	0.221806	-0.244078	0.529799	0.291561	0.343555	-0.317198	0.330236	0.0272422	0.953313	-0.142035	0.669707	-0.102052	0.779357	-0.242595	0.417156	0.144472	0.83113	0.535639	0.0956031	0.340056	0.109793	0.249492	0.103124	0.341517	0.033759	-0.259801	0.473005
A_55_P1993323	NM_146561	Olfr873	5.12664	5.12572	4.89349	5.20426	4.84489	4.81436	4.68174	4.6479	4.68203	4.61142	4.75038	5.19117	5.74173	5.01489	5.21101	-0.000924979	0.999391	-0.233153	0.792741	0.077616	0.935576	-0.281749	0.770953	-0.312286	0.670537	-0.444907	0.540945	-0.478743	0.450926	-0.444614	0.460381	-0.515221	0.371514	-0.376264	0.548016	0.310769	0.806407	-0.0305376	0.987131	0.140116	0.841182	0.0304294	0.956328	0.0821318	0.885461	0.0167714	0.990666
A_52_P289685	NM_028358	Ssbp1	13.0925	13.4587	13.2698	13.2287	13.1288	13.1003	12.9057	12.8191	12.8083	12.9269	13.0114	13.1389	12.9316	13.059	13.0759	0.366206	0.0738941	0.177311	0.459198	0.136175	0.561814	0.0362842	0.932889	0.00782979	0.980765	-0.186793	0.41391	-0.273378	0.145092	-0.284184	0.118282	-0.165587	0.405369	-0.0811217	0.735218	-0.041136	0.945319	-0.0284544	0.960164	-0.0347952	0.891526	-0.112323	0.32598	-0.0520585	0.757553	0.091988	0.778051
A_52_P346113	NM_180974	Foxn2	8.7193	8.49409	8.15059	8.21934	8.14492	8.54028	7.96083	8.33396	7.95036	7.61478	7.49212	8.30456	7.51961	7.56013	7.70272	-0.225215	0.595589	-0.568715	0.0415733	-0.499966	0.0558618	-0.574384	0.0366079	-0.179023	0.600808	-0.758473	0.0038233	-0.385348	0.155634	-0.768942	0.0021529	-1.10453	1.41936e-05	-1.22718	2.00333e-06	0.0687494	0.934619	0.395361	0.247674	0.232055	0.308835	0.175538	0.273256	0.279078	0.0804589	-0.181327	0.655787
A_51_P115374	NM_028370	Pot1b	5.92774	6.20041	6.14252	5.68635	6.0164	6.00763	5.69064	5.81261	5.47284	5.54667	5.31798	5.34246	5.14168	5.15076	5.1115	0.272674	0.574908	0.21478	0.633902	-0.241385	0.534675	0.0886581	0.893669	0.0798931	0.87073	-0.237096	0.580787	-0.115124	0.802049	-0.454902	0.140371	-0.381065	0.222421	-0.609759	0.0339857	-0.456165	0.279752	-0.00876495	0.993605	-0.232465	0.411382	-0.204994	0.273887	-0.114319	0.660637	0.0479173	0.949372
A_55_P1959041	NM_203396	Fam115e	4.84137	4.96731	4.4569	4.76369	4.68954	5.30664	4.66309	4.50237	4.6549	5.13065	4.76288	5.43335	5.14257	4.91404	4.92425	0.125945	0.90751	-0.384471	0.511014	-0.0776773	0.91935	-0.151831	0.865573	0.465267	0.338856	-0.178281	0.807134	-0.339001	0.522876	-0.186471	0.728653	0.289279	0.568536	-0.0784875	0.905225	0.306793	0.739912	0.617098	0.283098	0.461946	0.18984	0.203723	0.489143	0.25439	0.417036	0.0844558	0.934955
A_51_P369784	NM_133660	Ces1e	4.96325	4.66396	4.65465	4.76289	4.88154	4.91023	4.76901	4.52994	4.56842	4.68234	4.84138	5.24219	5.04886	4.73388	4.91044	-0.299293	0.432125	-0.308595	0.359241	-0.200358	0.564375	-0.0817136	0.887906	-0.0530192	0.90466	-0.194242	0.614307	-0.433307	0.112937	-0.394825	0.145971	-0.280909	0.3236	-0.121873	0.729572	0.108237	0.88433	0.0286944	0.975708	0.0684659	0.846692	-0.0755268	0.724377	-0.0340444	0.909237	0.219824	0.568616
A_51_P211854	NM_011347	Selp	5.2676	5.06106	5.21709	5.04399	5.16439	5.21281	5.32127	5.09406	5.1695	5.40629	5.56168	5.51638	5.43446	5.41899	5.4698	-0.206539	0.718476	-0.0505063	0.935732	-0.223608	0.585782	-0.103205	0.876133	-0.0547894	0.915576	0.0536697	0.930561	-0.173538	0.685039	-0.0980933	0.81007	0.138691	0.732447	0.294086	0.386127	-0.173102	0.822587	0.0484154	0.960237	-0.0623431	0.886467	-0.10416	0.66262	-0.117298	0.659353	0.189485	0.7162
A_55_P2086203	NM_008434	Kcnq1	5.4344	4.77124	5.2467	5.28544	6.04751	5.23802	5.37632	5.01345	4.72302	4.72949	5.09886	5.57377	5.30897	5.25328	4.79307	-0.663159	0.456037	-0.187699	0.868916	-0.148965	0.8859	0.61311	0.467741	-0.196388	0.840257	-0.0580833	0.965401	-0.420955	0.597042	-0.711386	0.27689	-0.704917	0.271748	-0.335542	0.665428	0.0387346	0.98609	-0.809498	0.347171	-0.385382	0.533893	-0.491866	0.172075	-0.377879	0.394671	0.508088	0.565598
A_52_P122822	NM_175546	Wdfy2	6.06053	6.6624	6.30825	6.46506	6.13085	6.39118	6.25663	6.66517	6.14157	6.09778	6.48804	6.29507	5.68372	5.60681	5.64581	0.601867	0.153301	0.247716	0.63778	0.404526	0.313966	0.070314	0.933478	0.330643	0.433032	0.196095	0.722805	0.604636	0.0911363	0.081035	0.86772	0.0372494	0.946419	0.427508	0.23867	0.15681	0.869565	0.260329	0.698429	0.20857	0.567523	0.183835	0.438647	0.275227	0.24308	-0.14674	0.834655
A_55_P2004821	NM_146936	Olfr1417	5.03837	5.9409	4.97696	5.17354	5.04565	5.07827	6.06416	4.98936	4.99636	5.19607	5.13063	5.51291	5.48776	5.39043	5.81843	0.902529	0.258919	-0.0614029	0.963877	0.135172	0.901461	0.00728514	0.995723	0.0398987	0.970945	1.0258	0.135733	-0.0490101	0.963409	-0.0420103	0.964229	0.1577	0.862017	0.0922585	0.926592	0.196575	0.920217	0.0326135	0.988475	0.114594	0.898192	-0.30288	0.483938	-0.281872	0.579281	1.07131	0.107176
A_55_P2101137	NM_146350	Olfr1123	5.15011	5.50228	4.85455	4.89755	5.83613	4.90718	4.92329	5.13421	4.78752	4.85794	4.9093	5.27207	4.88294	5.048	5.01213	0.352165	0.618446	-0.295562	0.640589	-0.252563	0.668143	0.686016	0.153046	-0.242926	0.680251	-0.226821	0.735904	-0.0159043	0.982569	-0.362591	0.449428	-0.292175	0.55898	-0.240812	0.650381	0.0429984	0.977134	-0.928942	0.057829	-0.442972	0.209261	-0.273041	0.303324	-0.225009	0.483983	-0.0375732	0.972511
A_51_P257065	NM_018786	Prpf40b	9.49775	9.1637	8.71638	8.37827	8.5574	8.2599	9.18946	8.96916	9.18195	9.67776	9.8009	10.2105	9.6502	9.97653	9.97093	-0.334056	0.304991	-0.781379	0.00260817	-1.11949	9.10195e-06	-0.940357	0.000257997	-1.23785	1.28526e-06	-0.308293	0.296343	-0.528595	0.0305068	-0.315802	0.225876	0.18001	0.535822	0.303142	0.235328	-0.338108	0.35166	-0.297495	0.417731	-0.317802	0.103977	-0.123758	0.465583	-0.285302	0.058644	0.113906	0.810239
A_55_P2039225	NM_001081155	Rap1gap	10.5043	9.97938	9.10048	7.97194	8.73722	7.18303	8.18978	6.79486	7.28547	8.48358	8.67718	6.96011	8.76279	8.60476	7.71739	-0.524874	0.25195	-1.40377	0.000236194	-2.53231	8.41179e-10	-1.76703	5.1858e-06	-3.32123	5.18451e-13	-2.31448	1.42863e-08	-3.70939	2.05626e-14	-3.21879	1.02487e-12	-2.02068	8.15357e-08	-1.82707	5.60539e-07	-1.12854	0.00504098	-1.55419	9.28493e-05	-1.34137	1.12244e-06	-1.367	9.58543e-10	-1.35921	8.38721e-09	1.14961	0.000833407
A_55_P2056393	NM_027886	Stk11ip	10.0991	9.87963	9.82401	9.73675	9.86186	9.6261	9.75287	9.48993	9.5641	9.78721	9.78625	9.11636	9.02436	8.99424	9.08518	-0.219478	0.376936	-0.275099	0.189538	-0.36236	0.0454807	-0.237254	0.285283	-0.473013	0.00703961	-0.346235	0.0700866	-0.609178	0.000538893	-0.535011	0.00218537	-0.311894	0.0766092	-0.312862	0.0721779	-0.0872608	0.855772	-0.235758	0.3575	-0.16151	0.309779	-0.208694	0.034847	-0.195321	0.0789585	0.22586	0.295199
A_66_P111781	NM_001033814	4930432M17Rik	8.84775	8.77856	8.82067	8.74104	8.7464	8.83372	8.88974	8.69845	8.96042	8.97958	8.65061	8.88188	8.71492	8.95975	9.0036	-0.069193	0.893737	-0.0270766	0.950517	-0.10671	0.726883	-0.101349	0.801386	-0.0140358	0.96972	0.0419872	0.918575	-0.149303	0.582751	0.11267	0.664608	0.131824	0.606333	-0.197141	0.393833	-0.0796331	0.894694	0.087313	0.867648	0.00383996	0.991197	-0.0105318	0.962355	-0.0612033	0.755729	0.0603036	0.897838
A_52_P505157	NM_172904	Fsd2	4.92355	4.5157	4.4845	4.27114	4.47931	4.49849	4.5295	5.36553	4.51723	4.52705	5.44588	5.30994	5.24879	5.16748	5.12247	-0.407853	0.774233	-0.439048	0.689737	-0.652407	0.451774	-0.444239	0.713235	-0.425061	0.663759	-0.394047	0.722837	0.441979	0.642036	-0.406323	0.638351	-0.396504	0.653371	0.522329	0.52936	-0.213359	0.923449	0.0191778	0.993847	-0.0970907	0.927401	0.165325	0.783329	0.213948	0.742154	-0.411875	0.735037
A_66_P140507	NM_029609	Lhpp	6.08828	7.55392	8.34676	8.10767	8.26228	7.64075	7.89526	7.69281	7.31746	6.88506	7.19497	7.32102	7.05211	7.14734	6.98623	1.46564	4.36928e-07	2.25848	1.01057e-11	2.0194	3.03689e-11	2.174	1.55957e-11	1.55247	1.67434e-08	1.80698	1.08968e-09	1.60453	7.66767e-09	1.22918	1.89807e-06	0.796777	0.000892265	1.10669	7.99914e-06	-0.239089	0.602615	-0.621529	0.029477	-0.430309	0.0219493	-0.478427	0.000413515	-0.354357	0.0174254	0.390126	0.160136
A_52_P157450	NM_021304	Abhd1	7.5267	7.76791	7.55728	7.43813	7.44518	7.67764	7.62151	7.82801	7.73977	7.59214	7.55898	8.13478	7.56883	7.54859	7.81614	0.241205	0.463948	0.0305819	0.947947	-0.0885707	0.799881	-0.0815226	0.862426	0.150936	0.614285	0.0948124	0.805192	0.301308	0.211898	0.213065	0.395676	0.0654367	0.837403	0.0322759	0.928555	-0.119153	0.834363	0.232458	0.519225	0.056653	0.850789	0.129561	0.37647	0.106601	0.551906	-0.162374	0.640446
A_55_P2013143	NM_176838	Esrp2	7.93997	7.44396	8.01088	6.5906	8.13655	6.81914	8.07816	7.27882	7.4031	8.75882	9.29749	7.56713	8.86226	8.61909	8.54944	-0.496011	0.254569	0.0709045	0.917159	-1.34937	7.61595e-05	0.196577	0.74702	-1.12083	0.000760786	0.138191	0.816238	-0.661153	0.0527732	-0.536876	0.120902	0.818846	0.0115773	1.35752	3.94456e-05	-1.42028	0.000167517	-1.3174	0.000415448	-1.36884	2.60394e-07	-1.05228	1.13788e-07	-1.17901	6.14294e-08	0.737206	0.0304786
A_55_P1954693	NM_009311	Tac1	5.5869	4.53443	5.66945	6.38947	5.7144	6.6142	4.60027	5.20974	7.96231	7.71233	7.90703	6.26871	6.82126	6.83262	7.31264	-1.05247	0.324184	0.0825525	0.962046	0.802572	0.402796	0.127503	0.949435	1.0273	0.240917	-0.986626	0.304071	-0.377162	0.746751	2.37541	0.00224135	2.12543	0.00514155	2.32014	0.00211211	0.72002	0.634637	0.899797	0.46571	0.809909	0.233847	1.21589	0.00472657	0.743094	0.147471	-1.98575	0.0109507
A_52_P367520	NM_199465	Nexn	8.06468	7.73153	7.65291	7.12819	7.75907	7.7692	7.73161	8.06457	6.66848	6.58569	6.80082	7.79181	7.99924	8.18064	7.704	-0.333152	0.687926	-0.411767	0.520475	-0.936488	0.0442211	-0.305607	0.694858	-0.295482	0.638798	-0.333071	0.621993	-0.000109554	0.999903	-1.3962	0.00188501	-1.47898	0.000797239	-1.26386	0.00371069	-0.524722	0.484913	0.0101254	0.994458	-0.257298	0.601796	-0.306921	0.289375	-0.060545	0.907022	0.365083	0.59644
A_52_P118560	NM_027552	Kynu	5.6522	5.6227	5.14036	4.81513	5.29648	4.54905	5.0927	4.7199	4.44278	4.7963	5.72132	5.03452	4.80278	4.7965	4.79691	-0.0295014	0.972065	-0.511838	0.0958793	-0.83707	0.00204001	-0.35572	0.3024	-1.10315	5.89112e-05	-0.5595	0.0545163	-0.932295	0.000562935	-1.20942	1.3174e-05	-0.855903	0.00113443	0.0691177	0.866311	-0.325232	0.457483	-0.747431	0.0153285	-0.536332	0.00828978	-0.544797	0.000255994	-0.481819	0.00282431	0.511356	0.0741428
A_52_P1087486	NM_139301	Catsper1	5.27285	5.03888	4.99888	5.13011	5.03878	4.89307	4.93429	5.43678	4.98975	5.22984	5.10385	5.20062	5.36216	5.12402	5.27834	-0.233972	0.82574	-0.273965	0.721617	-0.14274	0.856559	-0.23407	0.799549	-0.37978	0.533943	-0.338558	0.633305	0.163928	0.826139	-0.283103	0.630393	-0.043013	0.954993	-0.168999	0.800772	0.131226	0.933478	-0.14571	0.912506	-0.00724209	0.992572	0.121774	0.762086	0.162667	0.706953	-0.27897	0.738283
A_55_P2010962	NM_009298	Surf6	12.35	12.775	12.5179	12.3152	12.4437	12.5109	12.0753	12.0989	12.2558	12.082	11.7715	11.8508	11.6007	11.4902	11.6206	0.424964	0.057285	0.167843	0.546437	-0.0347856	0.922147	0.0936998	0.806041	0.160901	0.517789	-0.274739	0.228893	-0.251146	0.245444	-0.0941808	0.70521	-0.268064	0.183723	-0.578546	0.00191526	-0.202629	0.557125	0.067201	0.899053	-0.0677138	0.785251	-0.0504041	0.759961	-0.0372781	0.857549	-0.102076	0.775825
A_51_P359549	NM_173423	Fem1c	9.49864	9.64545	9.76637	9.64551	9.91022	9.77492	9.75786	9.66322	9.62911	9.38148	9.37254	9.71237	9.33138	9.23907	9.52529	0.146815	0.541443	0.267729	0.123803	0.146878	0.433404	0.411581	0.0103529	0.276282	0.0776803	0.259222	0.124072	0.16458	0.352241	0.130475	0.45847	-0.117156	0.512794	-0.126102	0.474916	-0.120851	0.704687	-0.135299	0.616247	-0.128075	0.361883	-0.13329	0.136116	-0.116931	0.263626	0.111694	0.640092
A_55_P2051592	NM_177266	Gfm2	10.9856	11.1295	10.5373	10.6065	10.5934	10.6409	10.6008	10.4683	10.4187	10.2877	10.3265	10.3192	10.0129	9.93914	10.2605	0.143928	0.528536	-0.448304	0.00386284	-0.379118	0.00912454	-0.392198	0.0109383	-0.344725	0.0175274	-0.384819	0.0108059	-0.51728	0.000358111	-0.566946	0.000100666	-0.697857	2.55002e-06	-0.659068	6.25156e-06	0.0691861	0.862645	0.0474727	0.905302	0.0583294	0.740714	-0.0435768	0.712429	-0.00526714	0.976487	0.157294	0.409655
A_55_P2110081	NM_001085500	Cisd3	12.1211	11.3041	11.066	10.0825	10.8638	9.85189	10.7918	10.4932	10.5698	11.0246	11.181	11.0617	11.2552	11.6231	11.2979	-0.817042	0.00832924	-1.05507	0.000470924	-2.03864	5.97327e-10	-1.25731	3.07636e-05	-2.26921	3.12472e-11	-1.32932	9.06245e-06	-1.62794	9.1253e-08	-1.55127	2.31134e-07	-1.09653	7.49329e-05	-0.940099	0.000518195	-0.983567	0.0018766	-1.0119	0.00114775	-0.997731	3.80151e-06	-0.657862	2.68185e-05	-0.764692	8.78748e-06	0.260282	0.511842
A_51_P454993	NM_178874	Tmcc2	6.33987	6.54771	6.44488	6.92929	6.56197	6.87537	6.90972	7.02263	6.69367	6.34784	6.48391	7.15194	6.74255	7.08027	6.77501	0.207841	0.783216	0.105005	0.880989	0.589415	0.12987	0.222103	0.732597	0.535499	0.173097	0.569847	0.168888	0.682755	0.0674565	0.353803	0.392391	0.00797029	0.989219	0.144039	0.775715	0.48441	0.381946	0.313396	0.635458	0.398903	0.194921	0.241383	0.30037	0.303571	0.216155	0.0515678	0.955915
A_51_P382512	NM_146179	Zfp418	8.03724	8.49777	8.06219	7.23144	7.7346	7.17214	7.03069	6.76838	6.91342	6.6897	6.97218	6.42075	6.43583	6.25146	6.67296	0.460534	0.238699	0.0249586	0.970704	-0.805799	0.00802764	-0.302633	0.485362	-0.865097	0.00404136	-1.00655	0.0013421	-1.26885	3.89755e-05	-1.12381	0.000209692	-1.34754	1.03549e-05	-1.06505	0.000295997	-0.830758	0.018833	-0.562463	0.141107	-0.696611	0.00201718	-0.587815	0.000409462	-0.551841	0.0022237	0.189783	0.716169
A_51_P187171	NM_030252	Smim12	11.8154	11.8782	11.7227	12.1768	11.8776	12.0226	11.925	11.9306	12.0367	11.8317	11.8368	11.9773	11.8019	11.7692	11.9084	0.0628002	0.837535	-0.0927338	0.650831	0.361373	0.00658041	0.0621745	0.813751	0.207194	0.144113	0.109528	0.56466	0.115165	0.488043	0.2213	0.1056	0.0162456	0.939034	0.0213447	0.921429	0.454107	0.00252779	0.145019	0.496701	0.299563	0.00243239	0.199935	0.00602027	0.201588	0.011384	-0.058705	0.826996
A_55_P2142575	NM_001134741	Tdrd5	8.14099	8.5126	10.2608	9.57801	10.3992	8.6743	9.86795	8.4072	8.45355	8.52375	8.45916	8.64643	9.04425	9.00242	8.61671	0.371607	0.456878	2.11982	8.23343e-08	1.43702	3.03777e-05	2.25818	1.23364e-08	0.533307	0.135212	1.72696	2.17795e-06	0.266213	0.536075	0.312556	0.41722	0.382759	0.290731	0.318172	0.400254	-0.682797	0.108245	-1.72487	8.78353e-06	-1.20383	3.33232e-06	-1.39771	1.61088e-10	-1.28947	8.76671e-09	1.43757	1.76766e-05
A_55_P1968593	NM_001011850	Olfr1505	6.09941	5.56594	5.5403	5.65134	5.34673	6.09492	5.54376	5.72762	5.59331	5.42928	5.47804	5.8822	5.62558	5.81619	5.91803	-0.533469	0.097767	-0.559109	0.0663626	-0.448073	0.123577	-0.752681	0.00919276	-0.00448388	0.99251	-0.555644	0.0579734	-0.371792	0.214138	-0.506099	0.0678025	-0.670132	0.0111328	-0.62137	0.0179267	0.111036	0.887628	0.748197	0.0157764	0.429616	0.0413324	0.289866	0.0617603	0.347695	0.037466	-0.116699	0.83369
A_55_P2146847	NM_207557	Olfr681	4.95001	4.89057	4.74774	4.6793	4.72407	4.74055	4.75475	4.85858	4.78527	4.63483	4.785	5.30131	5.3497	5.27546	5.2033	-0.0594321	0.944024	-0.202262	0.660233	-0.270708	0.469306	-0.225934	0.636455	-0.209455	0.600126	-0.195253	0.66962	-0.0914259	0.848812	-0.164736	0.658583	-0.315181	0.331577	-0.165006	0.668235	-0.0684464	0.945759	0.0164794	0.988135	-0.0259835	0.958217	0.0237349	0.9397	0.0172866	0.962373	-0.0671716	0.92495
A_55_P2141876	NM_001136069	Ldha	12.7268	12.1032	12.4114	13.0547	12.8716	13.2145	13.1643	13.1819	13.7194	13.7488	13.6637	12.5248	12.8021	12.7517	12.7292	-0.623551	0.0180609	-0.31539	0.281555	0.32793	0.212313	0.144778	0.731675	0.487698	0.0421226	0.437511	0.0906627	0.455099	0.0597281	0.99262	3.40311e-05	1.02199	1.60319e-05	0.936928	5.49743e-05	0.64332	0.019616	0.34292	0.296757	0.49312	0.00512942	0.47687	0.000239421	0.334609	0.0189833	-0.286348	0.334389
A_55_P2091676	NM_007987	Fas	6.42711	5.40058	5.90867	6.11965	5.8988	5.84561	5.85417	6.26978	6.81961	7.67393	7.74927	6.90699	8.14612	7.9984	7.12872	-1.02653	0.142296	-0.518445	0.524271	-0.30746	0.716515	-0.528308	0.535725	-0.581505	0.401263	-0.572938	0.454244	-0.157336	0.867922	0.392496	0.575687	1.24682	0.0263724	1.32216	0.017017	0.210985	0.901744	-0.0531966	0.97908	0.0788943	0.929186	0.376446	0.30961	0.19113	0.720934	-0.690518	0.34114
A_55_P2136765	NM_197979	Uqcr10	12.196	12.2631	11.9063	12.1148	12.1236	12.3009	12.2488	12.3472	12.3998	12.2794	12.2767	12.4664	12.4676	12.4689	12.5537	0.0670449	0.9138	-0.289678	0.332076	-0.0812015	0.83268	-0.0724665	0.889692	0.104904	0.767638	0.0527833	0.909532	0.151204	0.637303	0.203727	0.454301	0.0833827	0.801083	0.0806763	0.809059	0.208476	0.651618	0.17737	0.69783	0.192923	0.380054	0.197779	0.157559	0.161422	0.338333	-0.124682	0.772026
A_51_P369516	NM_025839	Nudt16l1	12.14	12.3192	11.9592	12.0859	12.0054	11.9558	11.8962	11.8281	11.8665	11.6338	11.6309	11.5391	11.6044	11.6009	11.566	0.179154	0.461398	-0.180875	0.399937	-0.0541343	0.841096	-0.134624	0.594617	-0.184235	0.330322	-0.243796	0.195133	-0.311908	0.0613809	-0.273547	0.102284	-0.506242	0.00132559	-0.509105	0.00115637	0.126741	0.71649	-0.0496109	0.914413	0.0385649	0.865186	-0.0195244	0.903239	0.00300597	0.988124	0.0489316	0.893377
A_52_P155708	NM_011804	Creg1	5.6778	5.45936	5.66649	5.34681	5.55644	5.49658	5.57331	5.85833	5.56796	5.74597	5.81111	5.84664	5.64271	5.63735	5.53523	-0.218446	0.594318	-0.0113126	0.98383	-0.330997	0.22844	-0.121361	0.799961	-0.181221	0.578481	-0.104494	0.808131	0.18053	0.574867	-0.109841	0.728199	0.0681635	0.849325	0.133309	0.678327	-0.319685	0.397187	-0.0598599	0.934309	-0.189772	0.421075	-0.0313264	0.896079	-0.0315068	0.910867	-0.139839	0.749122
A_52_P352563	NR_003625	1700073E17Rik	15.3872	15.3402	15.4142	15.344	15.4264	15.2884	15.3501	15.2739	15.3281	15.3759	15.2943	15.4686	15.3077	15.3928	15.4387	-0.0470405	0.870629	0.0269822	0.909738	-0.0432176	0.823977	0.0392072	0.881648	-0.0988107	0.517368	-0.0371324	0.868524	-0.113325	0.434898	-0.0591226	0.698006	-0.0112756	0.953621	-0.092934	0.5118	-0.0701998	0.812644	-0.138018	0.457067	-0.104109	0.341008	-0.0883047	0.232486	-0.0948036	0.245619	0.0490916	0.842071
A_52_P188042	NM_198297	Trat1	4.7679	4.66213	4.68592	4.83931	4.68599	4.73198	4.67261	4.62648	4.77136	4.93233	4.76715	5.49405	4.8002	4.61281	4.60525	-0.105772	0.900048	-0.0819833	0.901004	0.0714054	0.904019	-0.0819156	0.916749	-0.0359259	0.952154	-0.0952942	0.880235	-0.141423	0.779564	0.0034562	0.994642	0.164427	0.704314	-0.000747944	0.999005	0.153389	0.867142	0.0459897	0.966721	0.0996892	0.820233	0.0607757	0.841144	0.051083	0.889683	-0.0263105	0.977257
A_51_P334789	NM_029385	Nudt16	7.70032	7.10438	7.19835	7.0789	7.07498	6.81504	7.12387	7.02557	6.88268	7.06049	7.20823	7.55149	7.61015	7.61714	7.45602	-0.595949	0.00366483	-0.50197	0.0123344	-0.621422	0.000868659	-0.625344	0.00144217	-0.885287	4.58487e-06	-0.576459	0.00273643	-0.67475	0.000289159	-0.817643	1.66793e-05	-0.639836	0.000417543	-0.492094	0.00577403	-0.119451	0.785595	-0.259943	0.324048	-0.189697	0.240217	-0.181851	0.0909293	-0.159229	0.202028	0.169738	0.523446
A_52_P682990	NM_025616	Timm50	11.3315	11.4988	11.4418	11.7499	11.5642	11.7195	11.6859	11.5637	11.5398	11.3852	11.1772	11.7202	11.138	11.2219	11.5308	0.167265	0.474845	0.110329	0.64314	0.418401	0.00710288	0.232701	0.2127	0.388026	0.0121427	0.3544	0.0303913	0.232234	0.16404	0.20828	0.2094	0.0537571	0.806926	-0.15432	0.371446	0.308071	0.120643	0.155325	0.552146	0.231698	0.0561373	0.0792581	0.464995	0.113743	0.299067	0.134143	0.556741
A_52_P534235	NM_011481	Srms	5.51704	5.83909	5.30965	5.14016	5.17031	5.19653	5.21752	4.95248	5.06163	5.02652	5.33023	5.13545	4.95308	5.25958	4.75475	0.322051	0.296802	-0.207389	0.526822	-0.376873	0.127562	-0.346723	0.21251	-0.32051	0.206524	-0.299516	0.283912	-0.564552	0.0142626	-0.455408	0.0510514	-0.49052	0.0299185	-0.186802	0.492268	-0.169484	0.741418	0.026213	0.974997	-0.0716355	0.814454	-0.144793	0.3377	-0.136102	0.438945	0.210463	0.524702
A_55_P2157809	NM_001195544	Gm12	4.49297	4.55858	4.60076	4.8013	4.54525	4.81688	4.48974	4.4638	4.46851	4.79402	4.46939	5.418	4.64682	4.72797	4.85519	0.0656113	0.955169	0.107791	0.891086	0.308331	0.566167	0.0522769	0.960463	0.323906	0.532776	-0.00323012	0.997018	-0.0291757	0.967327	-0.0244671	0.968669	0.301046	0.530901	-0.0235836	0.973194	0.20054	0.853424	0.271629	0.743411	0.236085	0.583589	0.0923694	0.792554	0.148741	0.678332	0.0235913	0.983026
A_55_P2113633	NM_025824	Bzw1	11.4721	11.8007	12.0789	12.0153	12.1618	12.1699	11.9506	12.0229	12.0791	11.8241	11.7862	11.2738	11.6159	11.408	11.5388	0.328644	0.247058	0.606872	0.0101379	0.54326	0.0137836	0.689683	0.00285419	0.697791	0.00135145	0.47853	0.0400451	0.55085	0.0116048	0.607029	0.00511067	0.35204	0.112489	0.31412	0.160797	-0.0636122	0.928347	0.00810872	0.992129	-0.0277517	0.935333	0.00803763	0.973952	0.00560554	0.983433	-0.100409	0.817883
A_55_P2111713	NM_001082548	Spint2	10.883	10.5018	10.9902	10.5273	10.9153	10.6017	10.8247	10.3292	10.7978	11.4307	11.4278	10.3396	11.0672	11.0497	10.9878	-0.381203	0.449045	0.107182	0.868221	-0.355701	0.387256	0.0322726	0.971892	-0.281364	0.518236	-0.0582916	0.932807	-0.553881	0.122352	-0.0852171	0.858051	0.547666	0.110878	0.544724	0.109285	-0.462883	0.368101	-0.313636	0.597764	-0.38826	0.172747	-0.346095	0.0759166	-0.424036	0.0426495	0.261257	0.6196
A_55_P1954501	NM_177664	D3Bwg0562e	5.84042	5.87198	5.78894	5.79306	5.84925	5.94446	5.73421	5.8276	5.90626	5.93944	5.80479	5.98842	5.71758	6.0073	6.12342	0.0315594	0.962933	-0.0514731	0.908085	-0.0473579	0.906734	0.008829	0.9879	0.104043	0.757843	-0.106203	0.781083	-0.0128202	0.974262	0.0658409	0.83064	0.0990178	0.744717	-0.0356297	0.922757	0.00411525	0.997232	0.0952142	0.867902	0.0496647	0.875788	0.0770422	0.663525	0.0642374	0.76724	-0.132713	0.738283
A_55_P1958996	NM_001004367	Cxxc4	4.82312	5.38312	5.50163	5.53041	5.44956	5.52792	5.27145	5.53819	5.14166	5.50922	5.91714	6.27844	5.88354	6.08611	5.87607	0.560003	0.0905865	0.678512	0.0269055	0.707289	0.0123492	0.626443	0.0406533	0.704807	0.0119365	0.448329	0.160316	0.71507	0.0106038	0.318547	0.305596	0.686099	0.011818	1.09403	7.31695e-05	0.0287766	0.977435	0.0783637	0.922988	0.0535702	0.895605	0.0270001	0.924982	0.124627	0.598295	-0.0684795	0.918637
A_55_P2058143	NM_001110796	Pclo	7.85818	7.67892	7.60336	7.68463	7.64685	7.74044	7.5119	7.50829	7.64585	7.69988	7.55028	7.65493	7.43388	7.54832	7.73845	-0.179265	0.66857	-0.254822	0.409382	-0.173548	0.581646	-0.211331	0.542738	-0.117737	0.731341	-0.346278	0.19976	-0.349891	0.162105	-0.212327	0.429589	-0.158301	0.578636	-0.3079	0.203486	0.0812744	0.909438	0.0935941	0.877478	0.0874343	0.762966	0.0574345	0.775385	0.057085	0.809182	-0.0651685	0.903164
A_55_P2057803	NM_001081227	6330403A02Rik	4.99648	5.07467	5.10597	5.2207	5.89863	5.23614	4.99376	5.81533	5.36664	5.07842	5.12108	5.4644	5.10391	5.05843	5.36767	0.0781912	0.951512	0.109487	0.900961	0.224219	0.733485	0.902147	0.0637752	0.239665	0.708277	-0.00271423	0.997865	0.81885	0.0713169	0.370158	0.47313	0.0819446	0.903316	0.124604	0.849523	0.114733	0.939138	-0.662481	0.27287	-0.273874	0.554808	0.0769167	0.850368	0.0912718	0.844044	-0.597218	0.256221
A_55_P2122135	NM_146805	Olfr907	5.93943	5.89616	5.89521	5.937	5.71033	5.98778	5.79374	5.93449	5.84607	5.96713	5.64489	5.99845	5.66616	5.91706	5.81999	-0.0432712	0.932156	-0.0442219	0.902566	-0.00242728	0.995367	-0.229101	0.324736	0.0483526	0.872031	-0.145687	0.577194	-0.00493905	0.987697	-0.09336	0.685395	0.0276959	0.921486	-0.294541	0.10267	0.0417946	0.945759	0.277454	0.25887	0.159624	0.333892	0.126577	0.266617	0.153332	0.207487	-0.096538	0.771227
A_55_P2159685	NM_008426	Kcnj3	6.55716	7.6302	7.54204	6.74413	7.61637	6.32653	7.16612	6.0209	5.91895	5.29274	5.93961	5.27144	5.10783	5.28727	5.2636	1.07304	0.0155849	0.984881	0.0228244	0.186967	0.758303	1.05921	0.0123432	-0.230636	0.686204	0.608954	0.182479	-0.536259	0.221484	-0.638216	0.120906	-1.26442	0.00105147	-0.617551	0.123095	-0.797915	0.115479	-1.28984	0.00364278	-1.04388	0.000429032	-1.18888	3.31213e-07	-1.07766	1.00033e-05	1.19619	0.00205636
A_55_P2024468	NM_198100	Tbkbp1	5.60256	5.70826	5.5517	5.81762	5.77778	5.93347	6.00423	6.37028	6.11885	5.54011	5.31916	6.28312	5.60247	5.65781	5.70186	0.105693	0.892684	-0.05086	0.937187	0.215052	0.616854	0.175216	0.760448	0.330906	0.370356	0.401668	0.286645	0.767718	0.013308	0.516284	0.107411	-0.0624566	0.89572	-0.2834	0.424818	0.265912	0.67369	0.15569	0.833999	0.210801	0.504403	0.282149	0.123135	0.262551	0.210939	-0.240333	0.617459
A_55_P2026903	NM_001146325	Tigit	5.21104	4.55706	4.80805	4.57865	4.59262	4.60371	4.55125	4.60534	4.42132	4.71999	5.14505	5.12895	4.41963	4.44826	4.79816	-0.653987	0.205108	-0.402991	0.471293	-0.632395	0.153229	-0.61842	0.207116	-0.607335	0.168437	-0.659795	0.153089	-0.605704	0.168266	-0.789719	0.0560371	-0.491051	0.260195	-0.0659933	0.920913	-0.229405	0.825586	0.0110843	0.993847	-0.10916	0.84381	-0.0983868	0.781268	-0.0547432	0.906646	0.0379171	0.971866
A_51_P423091	NM_008027	Flot1	10.0587	8.73429	9.18497	9.16166	9.66039	9.61759	10.3083	10.4398	10.3571	10.8087	10.619	11.163	11.021	11.0628	11.2824	-1.32442	8.6528e-06	-0.87374	0.00181368	-0.897048	0.000643726	-0.398323	0.20415	-0.441115	0.109008	0.249612	0.480808	0.381071	0.178467	0.298411	0.301769	0.750001	0.00302636	0.560315	0.0269791	-0.0233077	0.981403	-0.0427913	0.95939	-0.0330495	0.935609	0.176147	0.292136	0.0217866	0.944579	-0.0901292	0.874968
A_55_P1971774	NM_027759	Fsip1	5.76651	5.19917	5.60867	5.47488	5.63173	5.70375	5.55339	5.73579	5.48571	5.17811	5.27782	5.69555	5.1685	5.35083	5.19351	-0.56734	0.0591841	-0.15784	0.706971	-0.291636	0.34522	-0.134782	0.786952	-0.0627638	0.885607	-0.213121	0.569361	-0.0307236	0.946137	-0.280804	0.335506	-0.588401	0.0203459	-0.488687	0.0554954	-0.133796	0.847277	0.0720179	0.923803	-0.030889	0.940254	0.00209902	0.994725	0.0402063	0.889777	-0.057357	0.928018
A_52_P582555	NM_172991	Rbm48	8.21981	8.35975	7.88859	7.77285	7.88448	7.94632	7.38492	7.4914	7.42397	7.32223	7.21963	7.3387	6.82081	6.99408	6.9093	0.139933	0.76036	-0.331221	0.229442	-0.446962	0.0574982	-0.335335	0.2246	-0.273488	0.293005	-0.834888	0.000420729	-0.728413	0.00128719	-0.795838	0.000446466	-0.897583	6.83732e-05	-1.00019	1.1253e-05	-0.115741	0.849356	0.0618472	0.92554	-0.0269468	0.940386	-0.0606938	0.751593	0.0175272	0.948946	-0.0727624	0.883845
A_55_P2015842	NM_028860	Mtmr3	5.31961	5.88503	5.43458	5.4738	5.52535	4.98199	5.29768	5.50355	5.39822	5.64869	5.56712	5.67524	5.1911	5.30254	5.30613	0.565421	0.142412	0.114972	0.84106	0.154192	0.748186	0.205741	0.708823	-0.337621	0.36914	-0.021924	0.97561	0.18394	0.680034	0.0786066	0.859693	0.329082	0.346926	0.247508	0.511564	0.0392194	0.97304	-0.543362	0.186355	-0.252071	0.403196	-0.0798171	0.769749	-0.0994262	0.73854	-0.153197	0.802255
A_52_P101982	NM_026698	Tmem129	8.92857	9.09686	9.04307	9.50947	9.2833	9.72567	9.39043	9.68282	9.53975	9.46042	9.44708	9.46679	9.40911	9.36462	9.48824	0.168285	0.518708	0.114502	0.658256	0.580899	0.000530391	0.354729	0.0524362	0.797095	4.2734e-06	0.461862	0.00765471	0.754252	1.12278e-05	0.611176	0.000243082	0.53185	0.00101195	0.518505	0.00123262	0.466397	0.0160753	0.442366	0.0205503	0.454381	0.000262553	0.375491	5.21399e-05	0.400384	6.85327e-05	-0.220853	0.271489
A_51_P498720	NM_009784	Cacna2d1	7.84026	7.61174	7.8655	7.49877	7.6765	7.05919	6.9818	6.45163	6.37527	6.01428	6.47639	6.30185	7.0255	7.04678	5.96988	-0.228522	0.699504	0.0252405	0.971784	-0.341486	0.375734	-0.163757	0.7897	-0.781071	0.0145832	-0.858462	0.00997287	-1.38863	2.22831e-05	-1.46498	8.57371e-06	-1.82598	8.90546e-08	-1.36387	1.84266e-05	-0.366726	0.491135	-0.617314	0.121008	-0.49202	0.047976	-0.661716	0.000177111	-0.504736	0.00840923	0.568345	0.0995123
A_55_P2094019	NM_177016	Slc17a4	4.99834	4.57822	5.42309	4.68505	4.44269	4.89932	5.14989	4.73157	4.73376	4.65681	5.28049	4.83261	4.57691	4.63954	4.4964	-0.420116	0.648826	0.424753	0.581018	-0.313292	0.676966	-0.555653	0.444759	-0.0990155	0.911093	0.15155	0.879683	-0.266766	0.727429	-0.264575	0.692528	-0.341533	0.598473	0.282156	0.682048	-0.738046	0.343838	0.456638	0.630123	-0.140704	0.843027	-0.242796	0.518643	-0.233241	0.595934	0.41722	0.601582
A_51_P187679	NM_028946	Slc9b1	8.5843	7.85998	6.80117	5.58999	6.0447	5.42862	6.12142	5.24825	5.36293	5.43867	5.47668	5.30554	5.64736	5.42642	5.19896	-0.724322	0.0688597	-1.78313	3.71285e-06	-2.99431	5.20681e-12	-2.53961	1.21843e-09	-3.15568	9.42528e-13	-2.46288	1.69669e-09	-3.33605	1.93876e-13	-3.22137	4.50208e-13	-3.14563	5.74806e-13	-3.10762	7.00563e-13	-1.21118	0.00176321	-0.616076	0.159123	-0.91363	0.000352038	-0.914981	3.00656e-06	-0.900143	1.69613e-05	0.815829	0.0176243
A_55_P2013775	NR_030675	D730005E14Rik	5.36202	5.06491	5.23331	5.17792	4.99339	5.2563	5.42741	5.07884	5.1062	5.25103	5.28285	4.93077	4.93032	4.97427	4.80719	-0.297117	0.539964	-0.12871	0.80913	-0.1841	0.673106	-0.368636	0.356766	-0.105728	0.8291	0.0653892	0.914493	-0.28318	0.448985	-0.255821	0.473501	-0.110993	0.79554	-0.0791791	0.862891	-0.0553899	0.95862	0.262908	0.635635	0.103759	0.792063	-0.0632217	0.817031	-0.047017	0.889777	0.33489	0.401166
A_55_P1975685	NM_028334	Nup37	13.1096	13.2989	13.0929	12.9251	12.9982	13.025	12.7058	12.6683	12.6744	11.7055	11.5576	12.4791	11.5296	11.5516	11.9478	0.189331	0.574108	-0.0166787	0.971058	-0.184442	0.480402	-0.111376	0.772458	-0.0845472	0.790764	-0.403755	0.06933	-0.441253	0.0331675	-0.435157	0.0345927	-1.40409	1.42356e-09	-1.55198	9.68526e-11	-0.167763	0.695703	0.0268289	0.969606	-0.0704672	0.789834	-0.10908	0.441883	-0.0594775	0.763498	0.0344502	0.946973
A_51_P509223	NM_145760	Arfgap1	8.52613	8.83805	8.89503	9.05434	8.71542	8.90909	9.01757	9.11742	9.00052	9.29815	9.40739	9.01716	9.13736	8.99124	9.13272	0.311915	0.15414	0.368898	0.0645747	0.52821	0.00312486	0.189286	0.445249	0.382961	0.034044	0.491437	0.00807516	0.591292	0.000875134	0.474393	0.00728541	0.77202	1.6364e-05	0.881257	1.42657e-06	0.159312	0.650865	0.193675	0.501619	0.176494	0.261135	0.14434	0.182243	0.150947	0.209753	-0.0414055	0.922919
A_66_P110817	NM_025547	Mterfd1	9.44502	9.6951	9.80679	9.88219	9.66862	9.90869	9.40949	9.38425	9.34988	9.32635	9.48793	9.26776	9.12952	9.16189	9.17569	0.250083	0.419344	0.361768	0.146257	0.437168	0.0464082	0.223596	0.454492	0.463667	0.0318786	-0.035532	0.935115	-0.0607761	0.862769	-0.0951422	0.730443	-0.118667	0.666167	0.0429099	0.898931	0.0753993	0.907922	0.24007	0.478564	0.157735	0.451695	0.00295146	0.990496	0.0967419	0.587495	0.0424271	0.935916
A_55_P1994688	NM_001037740	Strip2	5.08897	4.86096	4.95467	5.25001	5.0158	6.02589	5.09779	4.70514	4.94992	4.90563	5.00016	5.57098	5.51215	4.85303	4.98389	-0.228007	0.821996	-0.134297	0.877841	0.161043	0.828601	-0.0731637	0.949803	0.936918	0.0422975	0.00882078	0.993418	-0.383832	0.501935	-0.13905	0.821778	-0.183339	0.769196	-0.0888106	0.901661	0.29534	0.781578	1.01008	0.0613228	0.652711	0.0679941	0.209983	0.519727	0.304256	0.356611	0.270262	0.735178
A_55_P2010936	NM_015796	Fbxo17	9.85512	9.56342	9.65713	9.17426	9.59392	9.51656	9.22801	9.07455	9.32651	8.70497	8.68184	8.77599	8.80434	8.80547	8.63203	-0.291704	0.582001	-0.197995	0.700453	-0.680867	0.0374594	-0.2612	0.603305	-0.338564	0.374273	-0.627118	0.0707572	-0.780574	0.0145571	-0.52861	0.109578	-1.15016	0.000245129	-1.17328	0.000171822	-0.482872	0.296418	-0.0773636	0.935185	-0.280118	0.341168	-0.220049	0.279565	-0.237897	0.290196	0.0274742	0.974354
A_52_P109319	NM_007892	E2f5	8.92905	9.23662	9.58743	10.0745	9.6035	10.2166	9.81821	10.1856	10.1021	10.0858	10.156	9.83946	9.81084	9.81345	10.014	0.307571	0.161483	0.658383	0.000616703	1.14541	1.29266e-08	0.674446	0.000361597	1.28753	6.57034e-10	0.889164	4.01543e-06	1.25659	1.14552e-09	1.17307	5.4193e-09	1.15679	5.25238e-09	1.22698	1.09567e-09	0.487028	0.0195433	0.613089	0.00204466	0.550058	4.44377e-05	0.474987	3.22372e-06	0.489181	8.37791e-06	-0.325666	0.0877529
A_55_P2159780	NM_145571	Mob1a	6.0632	5.93391	6.0524	6.18715	6.66028	6.3217	6.12377	6.41066	6.11108	5.99133	6.07401	6.30316	6.11704	5.86901	5.99656	-0.129292	0.878491	-0.0108005	0.990574	0.123949	0.824947	0.597074	0.129396	0.258497	0.569128	0.0605705	0.930847	0.34746	0.396986	0.0478803	0.92523	-0.0718691	0.89054	0.0108087	0.98545	0.134749	0.893327	-0.338577	0.560191	-0.101914	0.82317	-0.0211682	0.95369	0.0276872	0.94635	-0.1371	0.849009
A_52_P357611	NM_016720	Neu3	6.91411	6.74021	6.1303	5.90497	5.99982	5.70291	6.03805	6.16253	5.99274	6.09521	6.39427	6.78579	6.51116	6.56991	6.51071	-0.1739	0.752622	-0.783804	0.00880833	-1.00913	0.000320423	-0.914282	0.00184217	-1.2112	2.06191e-05	-0.876057	0.00233232	-0.751573	0.00648932	-0.921364	0.000839385	-0.818899	0.00233174	-0.519833	0.0563902	-0.225329	0.699952	-0.296915	0.511856	-0.261122	0.293719	-0.115269	0.578824	-0.132586	0.560428	-0.039589	0.955723
A_66_P131896	NM_207155	Olfr117	5.16295	4.81974	4.79416	4.88685	4.98224	5.00882	4.98869	4.65317	4.50299	5.29205	4.86694	5.55337	5.15692	4.82484	5.15884	-0.343209	0.729036	-0.368793	0.640357	-0.276102	0.715839	-0.180708	0.871593	-0.154131	0.856322	-0.174256	0.853962	-0.50978	0.411191	-0.659959	0.234703	0.129099	0.865927	-0.29601	0.656162	0.0926911	0.95862	0.0265767	0.988719	0.0596339	0.941154	-0.158741	0.702975	-0.0720855	0.901565	0.410613	0.601029
A_51_P358894	NM_028417	Ttc9b	6.14943	6.00134	5.86694	5.78896	5.41852	5.33225	6.02351	4.81816	4.8729	5.27418	5.16602	5.7636	5.05661	4.84716	5.03975	-0.148097	0.90147	-0.282489	0.70757	-0.360472	0.563672	-0.730912	0.187786	-0.817185	0.0943914	-0.12592	0.889215	-1.33128	0.00407499	-1.27653	0.00576933	-0.875254	0.0588352	-0.983412	0.030013	-0.0779825	0.962738	-0.086273	0.953592	-0.0821278	0.905154	-0.566593	0.0299939	-0.456538	0.131437	1.17799	0.0112112
A_51_P120461	NM_025910	Mina	11.2481	11.7716	11.6506	11.3086	11.4345	11.2776	10.9988	10.7635	10.7485	10.3288	10.1883	10.5585	9.99567	10.074	10.2899	0.523506	0.0240418	0.402483	0.0837632	0.0604245	0.862646	0.186395	0.545412	0.0295037	0.934729	-0.249316	0.330222	-0.484607	0.0190453	-0.499679	0.0150156	-0.919371	1.01447e-05	-1.05986	6.78622e-07	-0.342058	0.231106	-0.156891	0.697322	-0.249475	0.143056	-0.336777	0.00287362	-0.244747	0.0565357	0.242827	0.355625
A_55_P1983523	NM_145437	Cd300ld	5.55287	5.33825	5.59135	5.48074	5.39385	5.66317	5.53744	5.28123	5.32891	5.36584	5.32685	5.92254	5.44334	5.20121	5.12198	-0.214618	0.764486	0.0384861	0.960181	-0.0721303	0.910306	-0.159013	0.824149	0.110306	0.850043	-0.0154236	0.985063	-0.271635	0.553143	-0.223954	0.608912	-0.187032	0.682736	-0.226021	0.610158	-0.110616	0.92278	0.269319	0.696089	0.0793512	0.873762	-0.0690366	0.829909	-0.032503	0.936998	0.232371	0.69699
A_55_P2045855	NM_176962	Zfp944	5.75461	6.65307	6.25543	5.7997	5.93802	5.74614	5.75704	5.59653	5.5139	5.55672	5.72272	5.9991	5.70415	5.53113	5.80505	0.898461	0.0710074	0.500829	0.367792	0.0450924	0.955343	0.183415	0.834607	-0.00846111	0.99122	0.0024331	0.997894	-0.158079	0.813682	-0.24071	0.655358	-0.197881	0.729617	-0.0318847	0.965316	-0.455736	0.544211	-0.191876	0.858274	-0.323806	0.436728	-0.319432	0.229431	-0.269375	0.398026	0.201827	0.809624
A_51_P165182	NM_028967	Batf2	5.59251	5.61822	5.89432	5.64737	6.38288	5.90504	5.41837	5.40888	5.81086	5.68154	5.66092	6.13819	6.30686	5.65269	5.97298	0.0257046	0.98256	0.301806	0.573139	0.0548588	0.935684	0.790365	0.048977	0.312523	0.502512	-0.174146	0.779975	-0.183629	0.733001	0.218342	0.633536	0.0890239	0.870426	0.0684088	0.906004	-0.246947	0.770639	-0.477842	0.375558	-0.362395	0.261235	-0.205484	0.409157	-0.244757	0.359462	-0.191503	0.778575
A_52_P418644	NM_019755	Plp2	12.8584	12.7551	13.146	12.9391	13.1148	13.216	13.3305	13.5362	13.103	13.1627	13.1702	13.9092	13.0219	13.083	13.3509	-0.103302	0.816218	0.287659	0.238635	0.0807316	0.800591	0.256408	0.320119	0.357665	0.0872909	0.472072	0.0255296	0.67779	0.000704469	0.2446	0.263593	0.304279	0.138247	0.31178	0.123105	-0.206927	0.565767	0.101257	0.8324	-0.0528353	0.846692	0.00148383	0.995073	0.0333493	0.880087	0.0108766	0.983928
A_55_P2082050	NM_001025572	Ankrd12	7.38016	6.7135	6.618	6.39066	6.10677	5.92126	6.24878	5.91452	5.90821	6.75099	7.05927	6.91637	7.05961	7.17115	7.39157	-0.666657	0.125249	-0.762159	0.0580735	-0.989497	0.00621725	-1.27339	0.000841761	-1.45889	6.50668e-05	-1.13138	0.00245645	-1.46563	6.09003e-05	-1.47195	5.42644e-05	-0.629167	0.0812635	-0.320889	0.439311	-0.227337	0.791853	-0.185507	0.828227	-0.206422	0.597517	-0.290852	0.18405	-0.249033	0.337997	0.337413	0.508246
A_51_P240269	NM_146261	Fam199x	4.89809	5.60303	5.72313	5.89954	5.7527	6.23683	5.7632	6.43801	6.25811	6.27828	6.28743	6.65203	6.32373	6.2049	6.30276	0.704933	0.0152135	0.825035	0.00306615	1.00145	0.000149779	0.854607	0.00188762	1.33874	1.13539e-06	0.865109	0.00133894	1.53992	6.39615e-08	1.36002	7.6276e-07	1.38019	4.15024e-07	1.38933	3.15513e-07	0.176415	0.768799	0.48413	0.140326	0.330272	0.118959	0.461781	0.00119138	0.445117	0.00414398	-0.58486	0.0267868
A_51_P134007	NM_010880	Ncl	15.3835	15.6222	15.6624	15.3698	15.4594	15.6903	15.3957	15.4215	15.1439	14.4332	14.1948	15.0763	14.3498	14.3815	14.6336	0.238727	0.598379	0.278919	0.443953	-0.013683	0.979042	0.0759476	0.901106	0.306812	0.327963	0.0122727	0.984408	0.0380514	0.935555	-0.239528	0.444231	-0.950317	0.000313674	-1.18865	1.07006e-05	-0.292602	0.530253	0.230865	0.640545	-0.0308688	0.942225	-0.0994666	0.632789	-0.0119863	0.971056	0.113011	0.838618
A_55_P1973264	NM_001040055	Spint5	4.78177	4.98505	4.81283	4.78985	5.00778	4.97474	4.8695	4.85648	4.7079	4.75606	4.85014	6.0287	5.09459	4.84681	4.68629	0.203277	0.85318	0.0310579	0.976853	0.00807608	0.99418	0.226006	0.805743	0.192969	0.789938	0.0877262	0.925484	0.0747039	0.926797	-0.0738754	0.913672	-0.0257137	0.973601	0.0683634	0.928812	-0.0229818	0.990029	-0.0330372	0.98429	-0.0280095	0.973861	-0.0644617	0.886467	-0.0230138	0.968599	0.0873119	0.939746
A_55_P2194798	NR_045633	A230056J06Rik	6.18822	5.2979	5.16161	5.51519	5.46746	5.39427	5.14522	5.61928	5.0849	5.14048	5.33045	5.44909	5.30243	4.82101	5.2174	-0.890324	0.142753	-1.02661	0.0658161	-0.673033	0.229861	-0.720768	0.237249	-0.793957	0.135212	-1.043	0.0509064	-0.568946	0.323276	-1.10332	0.02708	-1.04775	0.0320354	-0.857769	0.0827208	0.353577	0.751491	-0.0731895	0.965218	0.140194	0.834038	0.145311	0.723659	0.25148	0.531034	-0.206864	0.840759
A_55_P2057984	NM_144517	Tbc1d19	8.78366	8.66394	8.59793	8.76381	8.65984	8.88637	8.53574	8.892	8.69526	8.98181	9.02754	8.76178	8.84996	8.83921	8.87278	-0.119716	0.796554	-0.185731	0.554489	-0.0198461	0.961698	-0.12382	0.75832	0.102715	0.752782	-0.247917	0.369871	0.108341	0.735593	-0.0883935	0.757137	0.198158	0.425481	0.243883	0.300488	0.165885	0.72645	0.226535	0.530519	0.19621	0.320644	0.211527	0.0938651	0.249559	0.0670651	-0.257891	0.350595
A_55_P2170094	NM_001143755	Lrrc27	8.41207	8.35041	8.44102	8.44941	8.38821	8.56958	8.31141	8.34934	8.45703	8.34742	8.13455	8.19626	8.29958	8.21448	8.25987	-0.0616619	0.916878	0.0289458	0.950884	0.0373358	0.925866	-0.023858	0.967844	0.157515	0.597554	-0.100655	0.791752	-0.0627249	0.863037	0.0449562	0.887168	-0.0646532	0.84091	-0.277517	0.233598	0.00839004	0.992694	0.181373	0.66293	0.0948815	0.719725	0.0761263	0.66255	0.0758977	0.708873	-0.0917707	0.840707
A_55_P2118694	NM_027280	Nkd1	4.83922	5.86941	5.38499	5.97211	5.1516	6.37461	5.53417	6.23246	6.22393	5.19513	5.28258	6.30107	5.61456	5.28758	5.70964	1.03019	0.0614561	0.545766	0.381199	1.13289	0.0185312	0.312375	0.705883	1.53539	0.00119422	0.694948	0.211308	1.39324	0.00322128	1.38471	0.00332504	0.355912	0.533103	0.443362	0.412708	0.587126	0.4402	1.22302	0.0260191	0.905072	0.0115897	0.843861	0.0012112	0.836144	0.00322572	-0.694024	0.210506
A_52_P223524	NM_027081	Dennd6b	7.26466	7.98817	7.41385	7.6295	7.19131	7.66856	7.4272	7.83486	7.63863	7.62649	7.71528	8.05994	7.16703	7.1931	7.48977	0.723507	0.069953	0.149193	0.80249	0.364843	0.378829	-0.0733464	0.930423	0.403903	0.306766	0.162539	0.781163	0.570203	0.114678	0.373974	0.329686	0.361831	0.338766	0.450623	0.208207	0.21565	0.792501	0.477249	0.329317	0.34645	0.248181	0.348769	0.0773324	0.366854	0.0926897	-0.30955	0.530735
A_55_P2009013	NM_011262	Dpf2	12.1996	12.7244	12.5861	12.8252	12.4017	12.6661	12.4808	12.5944	12.4708	12.5472	12.6881	12.4327	12.3942	12.3799	12.4375	0.524808	0.00144488	0.386519	0.0169179	0.625548	4.34742e-05	0.202039	0.281126	0.466525	0.00165577	0.281134	0.0847927	0.394796	0.00783253	0.271168	0.0751214	0.34759	0.0166443	0.488522	0.000707757	0.239029	0.253878	0.264485	0.167257	0.251757	0.0275083	0.149612	0.082059	0.205725	0.0231947	-0.0518479	0.874084
A_55_P2020592	NM_001285873	Trim3	7.40481	7.14197	7.26831	7.2359	7.14	7.38838	7.73942	7.74884	7.41008	7.44723	7.75204	7.61792	7.7334	7.73529	7.64856	-0.262832	0.303221	-0.136498	0.639783	-0.168909	0.487137	-0.264804	0.262432	-0.0164242	0.962271	0.334611	0.112919	0.344039	0.0808971	0.00527578	0.985831	0.0424198	0.882108	0.34723	0.0632582	-0.0324109	0.9621	0.24838	0.374593	0.107984	0.601479	0.0632256	0.675692	0.0751321	0.651213	0.159954	0.571661
A_66_P126110	NM_001271809	Pcdh11x	5.1033	4.61557	4.70196	4.59604	4.65901	4.65943	5.01223	4.77387	4.57059	4.47196	5.66991	5.6295	4.9877	4.69094	4.63346	-0.48773	0.433965	-0.401342	0.497977	-0.507263	0.304995	-0.444292	0.455153	-0.443871	0.381931	-0.0910689	0.914621	-0.329432	0.548627	-0.532711	0.247796	-0.631334	0.147622	0.56661	0.19909	-0.105921	0.941987	0.00042169	0.999785	-0.0527496	0.936877	-0.141085	0.676179	-0.114621	0.783924	0.340002	0.599418
A_51_P365859	NM_183173	Sowaha	4.73083	4.92307	4.81171	5.20487	4.7338	5.37997	4.82101	5.08925	4.71969	4.72212	5.18715	5.3751	5.2898	4.81334	5.08115	0.192235	0.705407	0.0808812	0.877622	0.474038	0.100133	0.00296523	0.996246	0.649141	0.0175564	0.0901795	0.858839	0.358419	0.237323	-0.0111392	0.978925	-0.00871355	0.985377	0.456319	0.0929257	0.393156	0.329174	0.646176	0.0435104	0.519666	0.011352	0.309606	0.0441969	0.435857	0.00759029	-0.0834603	0.891003
A_55_P2010197	NM_144834	Serpina10	6.28462	6.60074	6.08031	6.20998	6.17935	6.7202	6.35375	5.96374	6.4072	7.10347	7.31513	6.55222	6.8785	6.71174	6.4706	0.316119	0.587887	-0.204315	0.720369	-0.0746478	0.905876	-0.105273	0.893305	0.435576	0.272683	0.0691266	0.921688	-0.320879	0.457856	0.12258	0.79362	0.81885	0.0162533	1.0305	0.00222631	0.129668	0.901532	0.540849	0.25593	0.335258	0.282459	0.120811	0.662007	0.0935035	0.787253	0.168276	0.804695
A_66_P100113	NM_001166629		5.09168	5.28747	5.34415	5.28672	5.17065	5.02049	5.58875	5.36787	5.21618	5.92847	5.8929	5.47398	5.53804	5.28485	5.67543	0.195787	0.781914	0.252466	0.623935	0.195038	0.693298	0.078969	0.923322	-0.0711901	0.902723	0.497063	0.211043	0.276189	0.525236	0.124491	0.78315	0.83679	0.0113211	0.80122	0.0145989	-0.0574278	0.962683	-0.150159	0.861421	-0.103793	0.818329	-0.145034	0.56616	-0.14282	0.62337	0.296723	0.552547
A_55_P2041514	NM_023774	4930550L24Rik	4.52844	4.4153	4.42922	4.56711	4.57363	4.30384	4.57101	4.77569	4.44614	4.38325	4.5807	4.94031	4.81666	4.62531	5.0959	-0.113137	0.919618	-0.0992193	0.904563	0.0386652	0.960849	0.0451895	0.967534	-0.224601	0.711326	0.0425663	0.96322	0.247249	0.671789	-0.082301	0.89045	-0.145189	0.805434	0.0522568	0.940622	0.137884	0.9169	-0.26979	0.759061	-0.0659529	0.916402	-0.00142583	0.997824	0.0242588	0.962458	-0.0399075	0.971229
A_55_P1962329	NM_153110	Trim61	6.10557	5.26892	5.60882	4.75362	5.34532	4.77868	5.34769	5.97597	4.77584	4.9647	5.64218	5.52951	5.91529	5.78389	6.06164	-0.836649	0.235988	-0.496746	0.521565	-1.35195	0.0143573	-0.760252	0.264623	-1.32689	0.0155447	-0.757881	0.243553	-0.129598	0.888435	-1.32973	0.0147814	-1.14087	0.0337813	-0.463393	0.468523	-0.855204	0.27126	-0.566635	0.534181	-0.710919	0.108929	-0.362915	0.303125	-0.264519	0.554789	-0.028216	0.985137
A_52_P543792	NM_175143	Qrich1	6.7978	7.09338	7.22257	7.25764	6.8271	7.41467	6.99813	7.14901	6.89676	7.10025	6.78616	6.72322	6.30246	5.94402	6.30365	0.295578	0.442985	0.424769	0.166497	0.459845	0.0944175	0.0293018	0.966053	0.616875	0.018316	0.200327	0.602004	0.351215	0.222808	0.0989629	0.774383	0.30245	0.28204	-0.0116398	0.979886	0.0350756	0.969796	0.587573	0.057753	0.311324	0.149714	0.163592	0.337799	0.257846	0.126133	-0.0247623	0.971229
A_51_P502764	NM_199198	Hdac10	8.96749	8.80879	8.72638	9.28085	8.77316	9.5247	9.25613	9.7481	9.63955	9.526	9.34458	9.95355	9.1174	9.25131	9.58543	-0.158699	0.612262	-0.24111	0.294327	0.313357	0.107857	-0.194324	0.44702	0.557211	0.00225351	0.288643	0.168712	0.78061	3.13309e-05	0.672063	0.000252217	0.558511	0.00170162	0.377094	0.0347804	0.554467	0.00860947	0.751535	0.0002552	0.653001	4.04833e-06	0.629741	1.7503e-08	0.599323	3.10303e-07	-0.437694	0.0175986
A_51_P170565	NM_177880	4933411G11Rik	4.75134	3.94213	4.31697	4.31818	4.23023	5.15251	5.33217	4.18973	4.16533	4.54446	4.40225	4.89309	4.93767	4.56115	4.68565	-0.809209	0.326769	-0.434375	0.639998	-0.433163	0.601242	-0.521113	0.572926	0.401168	0.630936	0.580835	0.478212	-0.561611	0.450545	-0.586008	0.396602	-0.206883	0.810139	-0.349087	0.655303	0.00121214	0.999341	0.922281	0.264503	0.461747	0.431641	-0.170019	0.735718	-0.072984	0.917892	1.15464	0.0704771
A_51_P237106	NM_001011804	Olfr1211	5.2736	5.08642	5.10866	5.12471	5.15289	5.32932	4.9142	4.73753	4.81084	4.91598	5.44044	5.38267	5.03306	4.86382	4.77696	-0.187187	0.841284	-0.164947	0.81795	-0.14889	0.822913	-0.120711	0.894936	0.0557184	0.938612	-0.359398	0.527479	-0.536075	0.236103	-0.462764	0.304413	-0.35762	0.44509	0.166838	0.767641	0.0160568	0.992456	0.17643	0.8649	0.0962432	0.865865	-0.057984	0.881997	0.0052699	0.992188	0.140022	0.875352
A_52_P518270	NM_172930	Tmem255a	5.39527	5.32012	5.20936	5.21337	6.10904	5.20429	5.08198	5.40707	5.03956	5.2576	5.61096	6.51481	5.25196	5.12458	5.01275	-0.0751474	0.953294	-0.185903	0.809485	-0.181899	0.793846	0.713777	0.168322	-0.190976	0.777115	-0.31329	0.637908	0.0118073	0.987909	-0.355703	0.494706	-0.137666	0.828383	0.215693	0.715362	0.00400372	0.998255	-0.904753	0.0927343	-0.450375	0.240207	-0.250721	0.400633	-0.191884	0.60732	-0.141342	0.88359
A_51_P115159	NM_027342	Fam162a	13.733	13.3516	13.6666	13.891	13.8687	13.6687	14.2441	13.9995	13.7324	13.1286	12.6416	13.1057	12.8749	12.7986	12.706	-0.381428	0.391065	-0.0663862	0.917061	0.157952	0.736208	0.13564	0.832487	-0.0642987	0.904229	0.511072	0.147827	0.26646	0.498451	-0.000578459	0.999278	-0.604405	0.0504646	-1.0914	0.000323622	0.224339	0.748223	-0.199938	0.763983	0.0122001	0.983124	-0.103558	0.677169	-0.0734039	0.819423	0.378131	0.336942
A_51_P103499	NM_025721	Spesp1	4.91825	5.05643	4.83248	4.90501	4.94752	4.92629	4.8569	4.80977	4.74244	4.84097	4.9765	4.81919	4.66278	4.81563	4.66528	0.138182	0.550204	-0.0857702	0.713239	-0.0132323	0.961354	0.0292754	0.93397	0.00804167	0.975621	-0.061342	0.80906	-0.108471	0.564779	-0.175809	0.263496	-0.0772798	0.678818	0.0582521	0.770877	0.0725379	0.851723	-0.0212337	0.965049	0.0256521	0.904025	-0.0330886	0.793532	0.00139175	0.994231	0.0807978	0.755584
A_51_P197259	NM_007638	Cct7	14.8268	14.9129	15.0435	14.9893	14.9376	15.131	15.035	15.1416	14.8688	14.6162	14.5105	14.8446	14.446	14.4241	14.7009	0.0861525	0.742408	0.216688	0.17036	0.162576	0.295095	0.11082	0.595489	0.304224	0.0241116	0.208205	0.174979	0.314879	0.0189586	0.0420223	0.817039	-0.210531	0.122288	-0.316217	0.0143007	-0.0541125	0.889741	0.193404	0.302175	0.0696457	0.644352	0.0273539	0.821173	0.0819882	0.416689	0.0297549	0.927247
A_51_P520927	NM_028771	Ccdc97	10.6859	10.7816	10.9674	11.0906	10.9643	11.1554	11.1684	11.2476	11.1499	11.2691	11.4168	11.09	11.2972	11.2255	11.3062	0.0957391	0.740777	0.281471	0.0939945	0.404686	0.00650554	0.278368	0.096167	0.469474	0.00144551	0.482527	0.00168595	0.561755	0.000165989	0.464052	0.00159791	0.583263	7.13967e-05	0.730884	1.4881e-06	0.123215	0.688337	0.191106	0.383657	0.157161	0.217497	0.127536	0.148966	0.131183	0.184117	-0.0303764	0.934302
A_51_P102122	NM_031189	Myog	4.49654	4.22028	4.38923	4.11067	4.28444	4.3845	4.33914	4.27735	4.40855	4.32125	4.3287	4.53803	4.51052	4.47248	4.3929	-0.276258	0.722727	-0.107313	0.893709	-0.385875	0.451774	-0.212103	0.786176	-0.112042	0.86835	-0.157398	0.830531	-0.219194	0.709934	-0.0879873	0.880319	-0.175291	0.752563	-0.167836	0.767013	-0.278563	0.767299	0.100062	0.934309	-0.0892504	0.878042	-0.0423366	0.918041	-0.080099	0.854226	-0.00380701	0.997513
A_55_P2075449	NM_001142732	Ttll3	5.32864	5.51959	5.41297	6.06831	5.93032	6.35261	5.836	6.27164	5.89243	6.72999	7.06604	5.88899	5.65864	6.07054	5.63523	0.190956	0.74076	0.084331	0.883245	0.739677	0.0129842	0.601683	0.0662524	1.02398	0.000521344	0.507369	0.12448	0.943005	0.00134446	0.563795	0.0604214	1.40135	3.45921e-06	1.7374	4.21122e-08	0.655346	0.0722309	0.422293	0.309807	0.53882	0.0160527	0.419819	0.00989916	0.504425	0.00424899	-0.246031	0.578691
A_55_P2141093	NM_010165	Eya2	6.63955	6.40471	7.52345	7.27569	7.72456	8.06792	7.9215	8.66821	10.8935	12.142	12.0945	10.7906	12.4719	12.3661	11.6252	-0.234835	0.841514	0.883908	0.136273	0.636143	0.279293	1.08501	0.0535194	1.42838	0.00493261	1.28195	0.0166855	2.02866	8.69458e-05	4.25392	1.38441e-11	5.50242	5.62603e-15	5.45495	6.31532e-15	-0.247765	0.859928	0.343366	0.746155	0.0478004	0.954534	1.00315	0.000356385	0.280771	0.480539	-1.85934	0.000210938
A_52_P399095	NM_177793	Mettl24	5.24589	5.58222	6.61779	6.87613	6.47457	6.56487	6.30955	6.19108	6.3695	6.23989	5.85376	6.42623	6.16545	6.55127	6.15481	0.336331	0.541646	1.3719	0.000251506	1.63024	6.51428e-06	1.22868	0.000789883	1.31898	0.000151741	1.06366	0.0030183	0.945192	0.00596799	1.12361	0.00106885	0.994005	0.00299927	0.607868	0.0755094	0.258337	0.735792	0.0902987	0.928578	0.174318	0.657415	0.0330911	0.925475	0.0767225	0.830905	0.0292594	0.974783
A_52_P413492	NM_145554	Ldlrap1	9.04905	8.62131	9.25397	9.59034	9.49308	9.97323	9.89679	10.2913	10.0548	9.65798	9.95783	9.45048	9.81915	9.63789	9.60631	-0.427736	0.0618324	0.204918	0.443953	0.54129	0.00643234	0.444027	0.0394677	0.924182	6.62252e-06	0.847738	4.8988e-05	1.24228	1.72663e-08	1.00573	1.32543e-06	0.608934	0.00151809	0.908779	5.41745e-06	0.336372	0.214411	0.480155	0.0377907	0.408264	0.00582373	0.429476	9.24754e-05	0.40369	0.000641952	-0.276266	0.23868
A_52_P269158	NM_001003948	Pid1	8.58576	8.90454	9.36359	9.58117	9.57206	9.84764	9.2143	9.08028	9.25122	9.27854	9.31223	8.95851	9.10103	9.06111	9.00549	0.318787	0.392956	0.777837	0.00571675	0.995414	0.000177832	0.986304	0.000382779	1.26188	3.83139e-06	0.628547	0.0226093	0.49452	0.0666365	0.665458	0.0105295	0.692787	0.00631273	0.726474	0.0038996	0.217577	0.688462	0.27558	0.523094	0.246579	0.292896	0.0567563	0.807543	0.11971	0.582944	0.0485581	0.940767
A_55_P2077548	NM_001004144	Git1	12.0988	11.832	11.6599	11.8629	11.7296	11.9613	11.7457	11.8839	11.9919	11.7784	11.4958	12.1582	11.5649	11.6971	11.912	-0.266757	0.189354	-0.438887	0.0122103	-0.235873	0.187287	-0.369147	0.0360495	-0.137421	0.506256	-0.353056	0.0408875	-0.214891	0.232364	-0.106833	0.592211	-0.320365	0.0450199	-0.602917	0.000141499	0.203014	0.428266	0.231726	0.309254	0.21737	0.0947144	0.213276	0.0175213	0.190969	0.058644	-0.192195	0.350167
A_55_P2008895	NM_001081983	Tmsb15b1	8.02545	7.75172	7.47941	7.76617	7.59248	7.64905	7.80136	7.70484	7.92174	8.00576	8.22027	7.81703	8.10515	8.19797	8.14419	-0.273733	0.328423	-0.546039	0.0139367	-0.259274	0.269977	-0.432972	0.0552244	-0.3764	0.0769633	-0.224087	0.396754	-0.320614	0.142946	-0.103708	0.692732	-0.0196908	0.952997	0.194824	0.40073	0.286765	0.350961	0.0565722	0.924344	0.171668	0.371317	0.136034	0.302596	0.0822699	0.644917	-0.0119258	0.983026
A_65_P20433	NM_029249	Parpbp	8.32263	8.6281	8.13018	8.27777	8.27042	8.37463	8.00774	8.37138	8.49784	7.60015	7.53413	8.12773	7.55231	7.47055	7.49329	0.30547	0.304111	-0.192453	0.544122	-0.0448598	0.910863	-0.0522143	0.921819	0.0519916	0.889038	-0.314896	0.226487	0.0487496	0.896955	0.175209	0.504607	-0.722481	0.000788215	-0.788505	0.000249956	0.147593	0.774031	0.104206	0.848155	0.1259	0.600574	0.244294	0.0513868	0.205148	0.158678	-0.426875	0.0667468
A_51_P123314	NM_054091	Olfr74	5.79469	5.84346	5.90985	5.88092	5.75334	5.95607	5.66838	5.93252	5.68263	5.74208	5.8779	5.80165	5.68246	5.69076	5.75245	0.0487633	0.944455	0.115154	0.782951	0.0862312	0.82913	-0.0413525	0.946918	0.161379	0.63138	-0.126317	0.755473	0.137824	0.690461	-0.112058	0.72162	-0.0526182	0.886665	0.0832053	0.812011	-0.0289233	0.974159	0.202731	0.655448	0.086904	0.779507	0.0858487	0.653036	0.145983	0.429211	-0.139199	0.749268
A_55_P1962503	NM_001081668	Nup62cl	9.06314	8.29642	7.84897	7.08105	7.67501	7.97505	8.06714	8.50289	7.49253	5.7028	5.37655	7.70513	7.2548	7.48057	6.4093	-0.766718	0.1749	-1.21417	0.0135456	-1.98209	2.35533e-05	-1.38812	0.00387517	-1.08808	0.0169014	-0.995998	0.0395314	-0.560242	0.27547	-1.57061	0.00052103	-3.36034	2.09673e-10	-3.68658	1.55714e-11	-0.767918	0.218019	0.300041	0.752852	-0.233939	0.648968	-0.100824	0.802501	-0.0107073	0.984244	0.069426	0.952252
A_55_P2002849	NM_175178	Aifm3	8.13379	8.65615	8.56237	6.91383	8.14987	6.50214	8.11304	6.77496	7.03244	8.37712	8.85788	8.06624	8.36258	8.38976	8.44747	0.522358	0.238008	0.428576	0.32698	-1.21996	0.000419442	0.0160777	0.985951	-1.63165	4.79788e-06	-0.02075	0.979421	-1.35883	8.96461e-05	-1.10136	0.00121627	0.243332	0.558545	0.72409	0.0296971	-1.64854	2.56348e-05	-1.64773	2.69788e-05	-1.64813	8.08331e-09	-1.46925	8.28213e-11	-1.54478	2.19146e-10	1.20934	0.0003185
A_66_P118091	NM_023141	Tor3a	7.0353	7.45766	7.23024	6.94839	7.16344	6.32325	6.85391	6.41046	5.45585	5.17588	5.4747	6.0724	5.5072	5.41823	5.44158	0.422356	0.29303	0.194935	0.683233	-0.0869113	0.864597	0.128137	0.836429	-0.71205	0.0183015	-0.18139	0.703315	-0.624836	0.0407878	-1.57945	7.01029e-07	-1.85942	1.60875e-08	-1.5606	5.62907e-07	-0.281847	0.624829	-0.840188	0.0140265	-0.561017	0.013442	-0.79804	3.4755e-06	-0.521827	0.00363328	0.920753	0.00172373
A_55_P2027327	NM_146144	Usp1	11.6148	11.9831	11.8441	11.6669	11.8438	11.6166	11.3349	11.1939	11.1879	10.2947	10.0393	10.6944	10.2156	10.1349	10.3077	0.368269	0.158685	0.229302	0.418432	0.0521121	0.88824	0.229016	0.435635	0.00176181	0.995957	-0.279941	0.274881	-0.420884	0.0524712	-0.426925	0.0466657	-1.32008	1.42005e-08	-1.57555	1.64794e-10	-0.17719	0.686807	-0.227254	0.511643	-0.202222	0.285722	-0.257943	0.0299667	-0.181795	0.203334	0.143963	0.683339
A_51_P486308	NM_001081012	Ccdc171	5.41632	5.52721	5.25288	5.78244	5.29012	4.97594	5.28669	5.168	5.41211	5.40456	5.41937	5.54288	5.60758	5.07286	5.483	0.110889	0.88982	-0.163441	0.759441	0.366111	0.327261	-0.12621	0.851415	-0.44038	0.207802	-0.129636	0.819312	-0.248322	0.545277	-0.00421746	0.993122	-0.01176	0.982536	0.00304302	0.995481	0.529553	0.227256	-0.314171	0.559811	0.107691	0.793885	0.05806	0.842412	0.0322318	0.932024	-0.00336575	0.9971
A_51_P100776	NM_026450	Zfp169	5.16091	5.27218	5.31148	5.32206	5.25366	5.30763	5.35598	5.57199	5.4113	5.70736	5.81505	5.4122	5.42335	5.44507	5.44906	0.111264	0.627679	0.150571	0.387434	0.161147	0.294355	0.0927506	0.680336	0.146714	0.346126	0.195065	0.206936	0.411075	0.0018177	0.250387	0.0634287	0.546451	3.60341e-05	0.654139	1.48237e-06	0.0105762	0.983962	0.053963	0.875575	0.0322696	0.86141	0.096202	0.246218	0.0935165	0.325464	-0.135666	0.451578
A_52_P383089	NM_013488	Cd4	5.37179	5.335	5.39659	5.2891	5.3493	5.49412	5.25343	5.39489	5.6864	5.52345	5.42408	5.72853	5.44067	5.51045	5.48668	-0.0367912	0.966533	0.0247975	0.968854	-0.0826929	0.864634	-0.0224916	0.97667	0.122329	0.781659	-0.118356	0.8167	0.0231029	0.963067	0.314615	0.325663	0.151659	0.683279	0.0522893	0.908391	-0.10749	0.899368	0.144821	0.832378	0.0186651	0.971842	0.133022	0.518907	0.0595965	0.843836	-0.287215	0.465444
A_52_P275649	NM_181548	Eras	10.8276	10.068	9.02199	7.74072	9.07854	8.01939	8.96798	8.22188	8.72531	10.3891	10.4833	9.08829	9.84919	9.80848	9.91388	-0.759588	0.309642	-1.80562	0.00237522	-3.08688	2.84259e-07	-1.74907	0.00281152	-2.80822	1.50768e-06	-1.85963	0.0012041	-2.60573	5.92774e-06	-2.1023	0.000157378	-0.43848	0.503262	-0.344327	0.623489	-1.28126	0.0575173	-1.05915	0.12616	-1.17021	0.00468102	-0.846011	0.00540898	-1.02884	0.00183829	0.494385	0.537533
A_52_P479269	NM_011519	Sdc1	8.9947	9.95819	10.166	10.4294	10.2301	10.0053	10.307	10.2474	9.49473	8.09292	7.91076	9.00045	8.43086	9.56177	8.33463	0.963485	0.199855	1.1713	0.0807245	1.43469	0.0169489	1.23539	0.0601046	1.0106	0.106814	1.31225	0.0381758	1.25267	0.0378671	0.500028	0.473939	-0.901785	0.139005	-1.08394	0.0642432	0.26339	0.87497	-0.224791	0.886156	0.0192995	0.985525	-0.19015	0.690622	-0.00699383	0.993075	0.435902	0.644994
A_55_P2034979	NM_009500	Vav2	5.90795	6.46194	6.39378	6.94713	6.23027	6.87861	6.65111	6.87746	6.84378	6.43294	6.34792	6.35833	5.68035	6.24198	6.15027	0.55399	0.111621	0.485833	0.154316	1.03918	0.000401841	0.322324	0.417768	0.970659	0.000821714	0.743164	0.0146641	0.969515	0.000837942	0.935828	0.00120497	0.524994	0.0706088	0.439969	0.136127	0.55335	0.144804	0.648335	0.0616344	0.600842	0.00580148	0.461689	0.00382345	0.476012	0.00628617	-0.209507	0.653657
A_51_P462546	NM_133708	Gmppa	10.2908	10.1868	9.78043	9.6597	9.89858	9.79691	10.1905	10.1197	10.0273	10.3013	10.3403	10.1259	10.0429	10.1268	10.1795	-0.103932	0.748349	-0.510347	0.00371742	-0.63108	0.000151627	-0.392198	0.0268493	-0.493866	0.0024515	-0.100252	0.698431	-0.171067	0.380825	-0.263512	0.121228	0.010474	0.969517	0.0495384	0.838122	-0.120734	0.740843	-0.101668	0.775034	-0.111201	0.505111	-0.0556156	0.669173	-0.0977388	0.432884	0.117038	0.658406
A_55_P1978481	NM_009473	Nr1h2	12.5376	12.301	12.3372	12.2218	12.3804	12.044	12.1968	11.9309	12.0542	12.0782	11.9558	11.7715	11.7297	11.7727	11.7672	-0.236632	0.353362	-0.200365	0.412161	-0.315829	0.104754	-0.157179	0.576558	-0.493602	0.00694994	-0.340758	0.090743	-0.606704	0.000913598	-0.483406	0.00795895	-0.459364	0.00992794	-0.581763	0.00102641	-0.115465	0.792501	-0.336423	0.148628	-0.225944	0.134462	-0.242118	0.0172802	-0.239278	0.0334257	0.204297	0.394052
A_51_P167292	NM_009892	Chi3l3	5.78833	5.91739	6.09153	9.05066	6.22674	5.85521	6.05956	5.76588	6.25132	6.25078	5.75323	6.75651	6.384	6.42327	6.72264	0.129056	0.971815	0.303201	0.896008	3.26233	0.00554807	0.43841	0.861378	0.0668784	0.974993	0.271227	0.907069	-0.0224456	0.991464	0.462986	0.764566	0.462448	0.775867	-0.035103	0.986494	2.95913	0.0341019	-0.371532	0.909856	1.2938	0.19332	0.604824	0.460395	0.764641	0.375984	0.0509565	0.987696
A_55_P2174646	NM_011422	Smr3a	4.96465	4.5984	4.66831	4.43653	4.66244	4.55224	4.71643	5.37664	4.58836	4.53717	4.62472	5.07549	4.7226	4.9775	4.81394	-0.366248	0.583934	-0.296334	0.628629	-0.528113	0.248491	-0.302206	0.647205	-0.412401	0.395316	-0.248211	0.694985	0.411999	0.392697	-0.376289	0.41743	-0.42748	0.335352	-0.339921	0.470489	-0.231779	0.821258	-0.110195	0.92502	-0.170987	0.72397	0.0560492	0.885477	0.106079	0.791132	-0.266066	0.696246
A_66_P123683	NM_028696	Nabp1	8.46827	7.09961	7.31673	6.874	7.42624	7.40571	7.01578	7.14759	6.81259	6.20728	5.74365	6.44739	6.38612	6.32935	6.242	-1.36866	4.16141e-05	-1.15154	0.000336626	-1.59427	5.96388e-07	-1.04203	0.000916466	-1.06257	0.000352115	-1.45249	5.63249e-06	-1.32068	1.5256e-05	-1.65569	2.1019e-07	-2.261	9.76409e-11	-2.72462	5.16438e-13	-0.442729	0.306337	-0.0205375	0.984899	-0.231633	0.417432	-0.192946	0.315591	-0.110484	0.677083	0.0356883	0.963285
A_51_P146044	NM_144819	Ccdc92	9.99283	10.3926	10.2738	9.34716	10.1949	9.02668	9.50602	9.01413	9.07139	9.11387	9.34208	7.52723	9.0958	8.87475	8.36674	0.399752	0.381425	0.281003	0.544261	-0.645671	0.0527559	0.202052	0.724384	-0.96615	0.00260426	-0.486813	0.192403	-0.978698	0.0022881	-0.921444	0.00397034	-0.878963	0.00494828	-0.650755	0.0386332	-0.926674	0.013261	-1.1682	0.00115907	-1.04744	1.98853e-05	-0.876738	2.25424e-06	-0.862254	1.32199e-05	0.463258	0.220586
A_52_P601782	NM_173386	Mb21d1	4.85893	4.51478	4.72556	4.56675	4.44315	4.58242	4.68531	4.92027	4.52265	4.39335	4.58246	4.78123	4.72231	4.58582	4.6546	-0.344153	0.466972	-0.133375	0.808742	-0.292183	0.462168	-0.415781	0.298844	-0.27651	0.487326	-0.173622	0.735256	0.0613366	0.909719	-0.336281	0.341248	-0.465586	0.150274	-0.276475	0.447213	-0.158808	0.851452	0.139272	0.860982	-0.00976831	0.986266	0.0300169	0.925647	0.0718074	0.825499	-0.0361503	0.965207
A_51_P117739	NM_010216	Figf	7.05575	7.65188	7.01888	6.57003	6.7526	6.16495	7.02947	6.50081	6.04768	5.59789	5.55685	5.63556	5.54949	5.51276	5.48849	0.596121	0.0021426	-0.0368743	0.917863	-0.485728	0.00586906	-0.303154	0.134438	-0.890801	1.50826e-06	-0.0262831	0.943576	-0.55494	0.00149903	-1.00807	1.16046e-07	-1.45787	1.01324e-11	-1.49891	4.01479e-12	-0.448854	0.0314876	-0.587647	0.00274741	-0.518251	8.72862e-05	-0.612782	1.20809e-08	-0.521719	1.98957e-06	0.755224	1.75611e-05
A_55_P2142430	NM_001033350	Bank1	5.20962	4.73031	4.78422	4.8246	5.0728	4.80479	4.76334	4.77881	4.87559	4.75798	4.8613	5.51174	5.0914	5.14497	4.99978	-0.479314	0.351983	-0.4254	0.38146	-0.385018	0.394279	-0.136826	0.863781	-0.404836	0.355391	-0.446283	0.333389	-0.430808	0.312719	-0.334028	0.437794	-0.451642	0.254867	-0.348319	0.408065	0.0403818	0.976129	-0.26801	0.717448	-0.113814	0.817473	-0.052503	0.883235	-0.0707179	0.858944	-0.0638648	0.945501
A_51_P175232	NM_172988	Fbxl4	8.65777	8.3131	8.06809	7.63474	8.16542	7.78968	8.3756	8.0606	7.91451	8.50005	8.55783	8.63633	8.57793	8.62072	8.5681	-0.344662	0.26975	-0.589674	0.0226682	-1.02303	2.88178e-05	-0.492345	0.0604021	-0.868084	0.00026822	-0.282165	0.341268	-0.59717	0.0116881	-0.743256	0.00160499	-0.157714	0.59104	-0.0999411	0.760816	-0.433356	0.167493	-0.375739	0.239316	-0.404547	0.0259054	-0.353157	0.0068038	-0.3747	0.0084769	0.388048	0.142073
A_51_P102911	NM_010450	Hoxa11	4.76111	5.31171	7.10471	7.14291	7.76472	7.16319	7.86405	7.6638	6.43661	4.7393	4.64175	5.49812	6.35139	6.43758	4.84499	0.550594	0.770084	2.34359	0.0192193	2.38179	0.0101342	3.0036	0.00203734	2.40207	0.00890099	3.10294	0.00115315	2.90269	0.00153221	1.6755	0.0749182	-0.0218147	0.988649	-0.119366	0.938609	0.0381978	0.991891	-0.601533	0.756968	-0.281668	0.817584	-0.476201	0.459208	-0.254529	0.777853	0.813846	0.544271
A_51_P198076	NM_025559	Mien1	11.8391	11.5809	11.5387	11.1903	11.644	11.1133	11.4736	11.0728	11.4249	12.0384	12.2181	11.4992	12.2332	12.1596	12.1005	-0.258196	0.140344	-0.300397	0.0617071	-0.648809	1.3687e-05	-0.195155	0.280008	-0.725799	1.63652e-06	-0.365479	0.0151548	-0.766299	5.7007e-07	-0.414174	0.00364617	0.199341	0.183016	0.378979	0.00606792	-0.348412	0.0439188	-0.530644	0.000927891	-0.439528	5.10304e-05	-0.35176	1.41275e-05	-0.426625	2.01598e-06	0.224758	0.167498
A_51_P100997	NM_201363	Serpinb3c	5.56228	5.55108	5.68426	5.614	5.50179	5.85303	5.5195	5.7585	5.81033	5.98543	6.00163	6.35567	6.20053	6.23543	6.26759	-0.0111988	0.99283	0.121987	0.880049	0.0517203	0.94804	-0.0604868	0.954925	0.290755	0.609911	-0.0427744	0.963301	0.196223	0.755099	0.248048	0.635843	0.423154	0.363721	0.439348	0.340238	-0.0702663	0.962738	0.351242	0.650591	0.140488	0.795767	0.190445	0.530666	0.173324	0.629544	-0.264909	0.711844
A_55_P2212503	NR_038163	5730457N03Rik	5.04172	5.17483	6.15235	7.42467	6.33798	7.50893	5.75514	6.24121	7.15171	5.94713	5.69938	6.51601	5.21556	5.47065	5.71911	0.133112	0.884105	1.11063	0.00476092	2.38295	9.80787e-09	1.29626	0.000836526	2.46721	3.60279e-09	0.71342	0.0732321	1.19949	0.00102231	2.10999	1.0857e-07	0.905407	0.0109602	0.657665	0.068909	1.27232	0.00218281	1.17095	0.00428898	1.22163	1.26502e-05	0.999803	2.0634e-06	0.976444	1.37515e-05	-0.941317	0.00966331
A_51_P116581	NM_138603	Ccdc22	11.6334	11.0873	11.4773	11.5865	11.6305	11.7603	11.886	12.0337	12.1163	11.5118	11.3925	12.0323	11.391	11.4133	11.5203	-0.546086	0.000472516	-0.15615	0.403018	-0.0469121	0.841177	-0.0028805	0.994221	0.126887	0.47221	0.252553	0.105321	0.400311	0.00423352	0.482882	0.000577005	-0.12159	0.455764	-0.240883	0.0851624	0.109238	0.719894	0.129768	0.601074	0.119503	0.362597	0.209618	0.00679428	0.128921	0.166064	-0.189044	0.264221
A_51_P258766	NM_176996	Smo	11.4912	12.0486	12.3021	12.9006	12.5284	12.9297	12.6621	12.9472	13.0348	12.7557	12.6877	12.9777	12.8594	12.7427	12.8921	0.557437	0.00188603	0.810954	7.68535e-06	1.40938	6.40206e-12	1.03719	4.03934e-08	1.43845	2.90348e-12	1.17093	1.60977e-09	1.45598	2.02989e-12	1.54357	3.35882e-13	1.26446	5.35071e-11	1.1965	1.94074e-10	0.598425	0.00108095	0.401268	0.033766	0.499847	4.55991e-05	0.45549	1.19795e-06	0.428248	1.61054e-05	-0.328847	0.0512551
A_55_P2032955	NM_001007462	Pabpn1l	4.57624	4.12108	4.40853	4.4835	4.57698	4.44411	4.26439	4.55833	4.39029	4.49561	5.20841	4.9713	4.89398	4.80134	5.07639	-0.455159	0.427795	-0.167708	0.806901	-0.0927352	0.892952	0.000744156	0.999186	-0.13213	0.835362	-0.311844	0.585175	-0.0179115	0.979776	-0.185951	0.713159	-0.080625	0.893315	0.632177	0.108302	0.0749732	0.956053	-0.132874	0.902217	-0.0289506	0.966615	0.0524207	0.891412	0.078677	0.850279	-0.209912	0.771431
A_55_P2121364	NM_172552	Tdg	8.45162	8.84707	8.9075	9.06811	9.05329	9.2561	8.69915	8.85681	9.02907	8.83234	8.8658	8.47334	8.66252	8.65557	8.81924	0.395452	0.0354981	0.455889	0.0106951	0.616493	0.000233017	0.601674	0.000596015	0.804485	3.25933e-06	0.247531	0.197278	0.405195	0.0142208	0.577453	0.000463194	0.380726	0.0181622	0.414187	0.00923806	0.160604	0.602059	0.202811	0.419352	0.181707	0.196138	0.165875	0.0823223	0.173693	0.0997862	-0.243793	0.204209
A_55_P2076635	NM_001284414	Vps25	9.90517	10.166	9.66469	9.84691	9.87776	10.069	9.94184	9.91909	10.1039	10.2929	10.2499	10.1832	10.3696	10.3336	10.2511	0.260825	0.234965	-0.240478	0.248949	-0.0582603	0.836424	-0.027405	0.949898	0.163839	0.433579	0.0366754	0.914453	0.0139194	0.962765	0.198767	0.289635	0.387745	0.0195675	0.344769	0.0377751	0.182218	0.541575	0.191244	0.480161	0.186731	0.197511	0.156635	0.117705	0.116902	0.342509	-0.0696676	0.844797
A_55_P2108948	NM_080450	Gjc3	4.67784	4.52726	4.83911	4.61362	4.49713	4.89177	4.57659	4.57487	4.6601	4.96642	5.00272	5.14586	5.12834	5.09532	5.04968	-0.150584	0.866388	0.161267	0.801964	-0.0642252	0.924108	-0.180717	0.803636	0.213929	0.687986	-0.101251	0.887199	-0.102975	0.865764	-0.017738	0.975695	0.288578	0.510796	0.324879	0.447463	-0.225492	0.802547	0.394646	0.513861	0.084577	0.87083	0.0474813	0.895882	0.0558099	0.89287	-0.0408944	0.966358
A_55_P2035613	NM_027154	Tmbim1	10.1861	9.63012	10.3789	10.5046	10.9331	10.7797	10.7718	10.6231	10.5596	11.0053	10.7787	11.2765	11.4516	11.4002	11.5169	-0.555996	0.114078	0.192826	0.677514	0.318457	0.366413	0.747029	0.0175003	0.5936	0.0478719	0.585665	0.0655009	0.437008	0.167705	0.373464	0.240238	0.819183	0.00396144	0.592577	0.0383138	0.125631	0.880335	-0.153429	0.824232	-0.0138991	0.979148	-0.0778746	0.75378	-0.0588184	0.850279	0.180429	0.724024
A_51_P286460	NM_178187	Hist1h2ae	6.14299	6.26607	5.57868	5.59324	5.43222	5.95843	5.47921	5.87537	5.92277	5.67343	5.81713	5.83857	5.38038	5.41523	5.37642	0.123081	0.846628	-0.564305	0.0649381	-0.549747	0.0508753	-0.710771	0.0147905	-0.184556	0.622269	-0.663777	0.0207202	-0.267613	0.418329	-0.220215	0.495302	-0.469554	0.0865414	-0.325858	0.262863	0.0145578	0.988898	0.526215	0.122198	0.270386	0.261044	0.340751	0.0251173	0.312312	0.0679906	-0.419862	0.17797
A_55_P1986123	NM_178653	Sccpdh	10.5319	10.2504	11.4887	11.9895	11.8885	12.0083	11.8617	11.9729	13.3002	14.048	13.9616	13.5651	14.3024	14.4162	13.8008	-0.281582	0.521875	0.956721	0.00146304	1.45753	1.11472e-06	1.35653	9.41012e-06	1.47638	7.2205e-07	1.32982	9.35545e-06	1.44097	1.13968e-06	2.76825	1.12837e-13	3.51606	5.72128e-17	3.42972	1.02866e-16	0.500808	0.180646	0.119845	0.866639	0.310326	0.191542	0.571426	0.000216651	0.243937	0.193333	-0.774796	0.0048856
A_52_P93066	NM_001081237	Klhdc5	7.79292	7.2804	7.22467	6.83694	7.2747	7.05227	7.40024	7.38516	7.00291	7.23026	7.07542	7.75635	7.6211	7.76066	7.51612	-0.512519	0.069267	-0.568247	0.0327611	-0.955978	0.000108351	-0.518224	0.0518444	-0.740645	0.00212018	-0.392678	0.153174	-0.407757	0.10977	-0.790009	0.0010389	-0.562659	0.0171664	-0.717504	0.00211211	-0.387731	0.255592	-0.222422	0.603319	-0.305076	0.12356	-0.230548	0.103124	-0.208411	0.20108	0.206206	0.566454
A_55_P1980292	NM_011221	Purb	9.99531	10.2988	9.98102	10.4077	10.053	10.4288	10.0337	10.3728	10.162	10.2399	10.1998	10.0441	10.2552	10.1133	9.98733	0.303519	0.39768	-0.0142897	0.980432	0.4124	0.125243	0.0576942	0.924527	0.433512	0.0999142	0.0384302	0.941468	0.377529	0.162717	0.166701	0.589133	0.244571	0.385933	0.204449	0.489517	0.42669	0.214498	0.375818	0.277471	0.401254	0.038613	0.320257	0.0218239	0.380536	0.0117325	-0.233685	0.512239
A_55_P2335529	NR_033782	4921531C22Rik	5.89132	6.33688	5.79663	5.87067	5.71954	6.28191	5.79086	6.14671	5.73486	6.32871	6.5033	6.15816	6.52207	6.74504	6.57493	0.445563	0.314997	-0.0946867	0.881249	-0.0206494	0.974044	-0.17178	0.783569	0.390596	0.298283	-0.100456	0.871075	0.25539	0.546462	-0.156455	0.710608	0.437393	0.203098	0.61198	0.0569387	0.0740372	0.946586	0.562376	0.186727	0.318207	0.272911	0.239528	0.241521	0.330753	0.116813	-0.149924	0.818681
A_66_P120901	NM_016843	Atxn10	13.2246	12.7033	12.6047	12.4928	12.7585	12.4676	12.8249	12.7647	12.6237	12.7739	12.6034	13.0079	12.7545	12.8249	12.8267	-0.521281	0.00317885	-0.619826	0.000338881	-0.731761	1.08914e-05	-0.466094	0.00597845	-0.757011	5.2475e-06	-0.399634	0.0171919	-0.459883	0.0037952	-0.600886	0.000180052	-0.450685	0.00361132	-0.621148	7.72334e-05	-0.111935	0.757099	-0.290917	0.152826	-0.201426	0.123005	-0.142201	0.133214	-0.154367	0.138064	0.130751	0.588274
A_66_P138009	NR_033456	Gm4710	6.85313	6.46967	6.93018	6.97568	6.95965	7.36996	7.16199	7.17135	6.95718	6.74283	6.50409	6.90173	6.54907	6.60715	6.72575	-0.383455	0.227577	0.0770573	0.870743	0.122558	0.743105	0.106523	0.834148	0.516838	0.0401094	0.308865	0.309103	0.318225	0.250443	0.104053	0.747684	-0.110296	0.74233	-0.349034	0.170128	0.0455004	0.95802	0.410315	0.209117	0.227908	0.306849	0.10127	0.58587	0.155059	0.401596	0.097726	0.851808
A_51_P105124	NM_183168	P2ry6	5.22743	5.19465	4.88165	4.57638	4.87651	4.696	4.69265	4.83845	4.6569	4.56989	4.6366	4.68087	5.58911	5.63405	4.82987	-0.0327786	0.968501	-0.345779	0.308883	-0.651048	0.0166087	-0.350917	0.308234	-0.531431	0.0542288	-0.534775	0.0667856	-0.388975	0.183647	-0.570531	0.0349999	-0.65754	0.0119266	-0.590828	0.0234104	-0.305269	0.499493	-0.180513	0.747119	-0.242891	0.320509	-0.125006	0.518773	-0.113328	0.621941	-0.0550214	0.934447
A_51_P467410	NM_008722	Npm1	16.6114	16.5854	16.6793	16.5819	16.6571	16.7783	16.5433	16.5845	16.6656	16.3035	16.1171	16.7139	16.189	16.1853	16.3119	-0.0260023	0.957469	0.0678496	0.816848	-0.0294851	0.922777	0.0457103	0.903982	0.166828	0.407932	-0.0681631	0.818762	-0.0269481	0.926236	0.0541241	0.80979	-0.307938	0.0628979	-0.49434	0.0020355	-0.0973347	0.8161	0.121118	0.715056	0.0118917	0.968019	0.0259975	0.867467	0.0216661	0.910132	-0.0817511	0.798294
A_51_P211491	NM_010368	Gusb	9.5888	9.75983	9.48744	9.7221	9.56447	9.7796	9.97013	10.1554	10.0949	9.90847	10.011	10.0144	10.3755	10.3342	10.2002	0.171025	0.570147	-0.10136	0.739862	0.133293	0.595965	-0.0243293	0.960263	0.190798	0.387299	0.381328	0.053822	0.566629	0.00194898	0.506094	0.00551333	0.319664	0.0829851	0.422229	0.0174473	0.234652	0.415999	0.215127	0.452166	0.22489	0.137931	0.26399	0.00915596	0.211694	0.0660665	-0.155034	0.571106
A_55_P2301312	NM_146254	Wdr78	5.66988	6.42382	6.48123	6.76089	6.4718	6.82553	6.91786	6.87156	6.7731	7.36132	7.65355	7.46483	7.75946	7.58573	7.48566	0.753938	0.0112474	0.811347	0.00474776	1.091	6.72131e-05	0.801912	0.00467738	1.15564	2.45331e-05	1.24798	1.26974e-05	1.20167	1.30988e-05	1.10321	4.75821e-05	1.69143	9.69972e-09	1.98366	1.69778e-10	0.279654	0.558504	0.353733	0.366811	0.316694	0.154891	0.184137	0.279751	0.195694	0.302271	0.095536	0.869513
A_51_P448664	NM_011539	Tbxas1	4.50757	4.46675	4.15182	5.18442	4.64052	5.41976	4.72391	4.57772	4.79912	5.04771	5.00924	5.76931	5.59307	5.25097	5.31154	-0.0408175	0.976657	-0.355747	0.596979	0.676858	0.173655	0.132958	0.896483	0.912193	0.0491239	0.216347	0.779392	0.0701561	0.929409	0.29156	0.602964	0.540142	0.267137	0.501678	0.30843	1.0326	0.0628408	0.779235	0.186182	0.90592	0.00772881	0.489839	0.0578565	0.555216	0.0481088	0.0354893	0.977897
A_51_P394154	NM_027156	Ddx51	10.8917	11.4249	11.236	11.2626	11.1224	11.3164	10.9395	11.0466	10.8326	10.1511	10.0899	10.4212	9.7907	9.83113	9.9891	0.533262	0.0174704	0.344303	0.140173	0.370961	0.0770241	0.230721	0.3925	0.424705	0.0371373	0.0477889	0.903543	0.154921	0.551323	-0.059045	0.830436	-0.740525	0.000174713	-0.801738	5.09767e-05	0.0266581	0.969915	0.193984	0.572889	0.110321	0.618262	0.0152811	0.943349	0.109258	0.485603	-0.000149006	0.999936
A_55_P2166262	NM_027859	Rnf215	9.71243	9.48667	9.86694	10.1742	9.99575	10.1614	10.1176	10.1988	10.4052	11.1227	11.3793	10.7718	11.3904	11.4613	11.1216	-0.225757	0.398436	0.15451	0.572186	0.461745	0.0143627	0.283315	0.208307	0.448966	0.0166172	0.405161	0.0423055	0.486353	0.00906969	0.692807	0.000216622	1.41026	1.26568e-10	1.66683	1.19143e-12	0.307236	0.237551	0.165651	0.62304	0.236443	0.121131	0.241472	0.0201298	0.184693	0.127126	-0.184419	0.475321
A_51_P288479	NM_181328	Slc25a29	6.42076	7.23176	6.70667	6.78652	6.38742	6.86945	6.18084	6.33724	6.7541	7.02077	7.11804	6.38059	7.25696	7.07793	6.63957	0.810996	0.019543	0.285911	0.512232	0.365762	0.312758	-0.0333374	0.967895	0.44869	0.183991	-0.239924	0.598392	-0.0835161	0.870895	0.333338	0.337592	0.600013	0.0502812	0.697277	0.0199216	0.0798515	0.940051	0.482028	0.251647	0.28094	0.317402	0.261852	0.158595	0.239429	0.265763	-0.364835	0.355754
A_51_P475704	NM_001271798	Pcdh9	4.97325	4.20307	4.25685	4.19102	4.84405	4.39237	5.27132	4.00751	3.81303	4.42002	4.12687	5.21034	4.68135	4.53196	4.58551	-0.77018	0.464534	-0.716405	0.452291	-0.782232	0.348634	-0.129196	0.941617	-0.580877	0.519109	0.298073	0.809719	-0.96574	0.210244	-1.16022	0.109257	-0.553233	0.505107	-0.846379	0.256393	-0.0658271	0.980158	-0.451681	0.762071	-0.258754	0.769175	-0.689757	0.0895203	-0.593774	0.20989	1.36105	0.0648797
A_55_P1963639	NM_026716	Sycn	6.1125	6.05996	5.95896	6.19551	6.049	6.27162	6.53351	5.79042	6.02121	6.16893	6.48042	6.56676	6.30832	6.10124	6.12945	-0.0525361	0.953006	-0.153538	0.765528	0.0830148	0.873257	-0.0635015	0.93196	0.159118	0.72214	0.421007	0.244195	-0.322079	0.372226	-0.0912914	0.826283	0.0564275	0.903935	0.367919	0.255756	0.236552	0.719083	0.222619	0.713759	0.229586	0.43899	-0.110799	0.639023	-0.0946381	0.741237	0.627692	0.0466236
A_55_P1958354	NM_009093	Rps29	16.7581	16.7635	16.7763	16.7174	16.6461	16.7453	16.6765	16.6951	16.7111	16.737	16.8679	16.8822	16.9667	16.8939	16.982	0.00541223	0.986641	0.0181913	0.932083	-0.0406939	0.806978	-0.112073	0.43565	-0.01281	0.944375	-0.0816753	0.590497	-0.0630774	0.664356	-0.0470539	0.726294	-0.0211378	0.894296	0.109717	0.337124	-0.0588852	0.824545	0.0992635	0.579438	0.0201892	0.89413	0.0176104	0.854952	0.0196588	0.860028	-0.0266097	0.913962
A_55_P1967015	NM_010206	Fgfr1	7.88143	8.12088	8.17266	8.0196	8.11238	8.27817	7.99417	7.936	8.12616	7.84699	7.63851	7.93279	8.06585	7.85056	7.84878	0.239448	0.436374	0.291225	0.256988	0.138173	0.636897	0.230948	0.419121	0.39674	0.0658488	0.112736	0.742644	0.0545667	0.875672	0.244731	0.287441	-0.0344392	0.915509	-0.242922	0.279115	-0.153052	0.742777	0.165792	0.679089	0.00636999	0.986566	-0.00308377	0.989929	-0.0151432	0.951976	-0.0369126	0.944364
A_52_P63855	NM_199422	S100a7a	4.32044	4.11703	4.45611	4.27209	4.5034	4.22621	4.33655	4.2328	4.06316	4.1186	4.18978	5.1754	4.75101	4.49688	4.73601	-0.203408	0.854242	0.135668	0.88163	-0.0483472	0.956863	0.182962	0.854901	-0.0942328	0.906315	0.0161036	0.987954	-0.0876375	0.914626	-0.257281	0.665459	-0.201845	0.752563	-0.13066	0.8526	-0.184015	0.894009	-0.277195	0.792294	-0.230605	0.669967	-0.233452	0.482318	-0.188317	0.645379	0.188563	0.848813
A_51_P108862	NM_012003	Cops7a	13.6412	13.4305	13.3043	13.0895	13.3144	13.0002	13.2029	12.9463	12.9086	13.0141	12.96	12.9946	12.6523	12.7255	12.7346	-0.2107	0.27921	-0.336833	0.0377237	-0.551638	0.000216276	-0.326755	0.0420465	-0.640946	2.13257e-05	-0.43826	0.00411428	-0.694896	5.57654e-06	-0.732559	1.96531e-06	-0.62705	2.13203e-05	-0.68111	4.76185e-06	-0.214805	0.322143	-0.314191	0.0768908	-0.264498	0.0178613	-0.287727	0.000377435	-0.261877	0.00284427	0.275468	0.0778107
A_51_P127841	NM_019501	Pdss1	9.57703	9.99842	9.67504	9.51395	9.49057	9.72406	9.28405	10.0511	9.09912	8.42472	8.14017	8.6162	8.07058	8.16871	8.37563	0.421391	0.438832	0.098011	0.892783	-0.0630784	0.924959	-0.0864564	0.922645	0.147035	0.799045	-0.292974	0.585887	0.474114	0.251507	-0.477911	0.230404	-1.15231	0.0013158	-1.43686	7.56181e-05	-0.161089	0.87643	0.233492	0.768755	0.0362012	0.952021	0.113847	0.703735	0.27983	0.277815	-0.291076	0.608579
A_55_P2152637	NM_009576	Zic4	5.444	5.50463	4.88446	5.10772	4.84446	4.93812	4.8052	4.83707	4.77847	5.01597	4.90265	5.26967	5.2685	5.23271	5.54137	0.0606304	0.966212	-0.559538	0.347807	-0.336274	0.59387	-0.599543	0.311062	-0.50588	0.353072	-0.638801	0.244171	-0.606927	0.238016	-0.665523	0.173127	-0.428025	0.415798	-0.541345	0.27418	0.223264	0.860805	0.0936629	0.947754	0.158464	0.790566	0.070643	0.870894	0.116267	0.80215	-0.00257594	0.998413
A_66_P136749	NM_001177858	Trim43c	4.14997	4.34285	4.43309	4.5005	5.52167	4.58496	4.48755	4.47353	4.26465	4.31088	4.38077	5.022	5.1193	4.37938	4.43771	0.192879	0.876994	0.283124	0.735588	0.350527	0.617462	1.3717	0.0111004	0.434995	0.499786	0.337585	0.666802	0.323561	0.64365	0.114683	0.873798	0.16091	0.825571	0.230805	0.739065	0.0674026	0.969915	-0.93671	0.144473	-0.434654	0.355458	-0.358197	0.262595	-0.294444	0.448707	0.118463	0.922381
A_55_P2038077	NM_011029	Rpsa	16.7511	16.7213	16.85	16.6962	16.6697	16.7173	16.6903	16.7221	16.6302	16.7152	16.7309	16.9594	16.8592	16.8014	16.9174	-0.0297421	0.939441	0.0989508	0.637465	-0.0548906	0.801786	-0.0814205	0.743784	-0.0337363	0.883426	-0.0607939	0.798482	-0.0289751	0.901269	-0.12088	0.44838	-0.035888	0.859598	-0.0201479	0.928555	-0.153841	0.506911	0.0476842	0.898468	-0.0530786	0.753349	-0.0451993	0.679158	-0.0247795	0.86746	0.0141338	0.969197
A_52_P345539	NM_009484	Uty	5.12742	5.09947	4.99275	5.13542	4.88656	4.89263	5.0741	4.95581	5.19552	5.1679	5.14853	5.87816	5.8463	5.75017	5.65776	-0.0279575	0.978501	-0.134673	0.816546	0.00799992	0.990273	-0.240865	0.659382	-0.234791	0.597554	-0.0533224	0.937045	-0.171613	0.720564	0.0680943	0.885366	0.0404762	0.938791	0.021105	0.970838	0.142673	0.877632	0.00607391	0.995543	0.0743735	0.87291	0.0603761	0.841863	0.0101522	0.980282	-0.00156324	0.998974
A_55_P1990755	NM_024459	Ppp3r1	10.8016	10.8991	11.2267	11.1301	11.1741	11.2122	11.1461	11.0195	11.048	11.0302	10.7474	11.1022	11.1909	11.1362	11.1559	0.0974379	0.860465	0.425067	0.110442	0.328496	0.203751	0.372517	0.174716	0.41054	0.0910962	0.34443	0.202911	0.217903	0.444896	0.246323	0.345931	0.228578	0.380609	-0.0542388	0.879982	-0.0965703	0.884947	0.0380223	0.95939	-0.029274	0.93609	-0.0798558	0.663599	-0.0616917	0.788836	0.112317	0.803163
A_52_P578768	NM_178746	Slc38a9	8.34296	8.2957	8.43689	7.82181	8.19898	7.55108	8.06323	8.03282	8.47339	8.96211	9.12184	8.85235	8.93748	9.0484	8.8955	-0.047264	0.940904	0.0939327	0.809504	-0.52115	0.0207264	-0.14398	0.71132	-0.791883	0.000380897	-0.279734	0.305096	-0.310143	0.20379	0.130427	0.640206	0.619152	0.00408621	0.77888	0.000319236	-0.615083	0.0179033	-0.647904	0.00997311	-0.631493	0.000152967	-0.26326	0.0352148	-0.431132	0.00117935	-0.189876	0.564798
A_55_P2021373	NM_146401	Olfr1305	5.40283	4.34944	4.45887	4.5931	5.19914	4.42975	4.35194	5.48948	4.22634	4.67876	4.84123	4.81999	4.80348	4.62921	4.5511	-1.05339	0.235148	-0.94396	0.266861	-0.809724	0.314997	-0.203685	0.895362	-0.973072	0.197124	-1.05089	0.185472	0.086657	0.942628	-1.17649	0.0967999	-0.72407	0.340387	-0.561598	0.488616	0.134236	0.955198	-0.769387	0.48357	-0.317575	0.694791	0.0146867	0.985552	0.167464	0.811349	-0.50597	0.643435
A_51_P427476	NM_024263	Mxra8	7.11313	7.11813	7.21499	7.09436	7.18791	7.26922	7.86341	8.05818	7.4861	7.85417	8.03688	7.88924	7.99786	7.87881	7.9523	0.00500109	0.994729	0.101864	0.832469	-0.0187719	0.971728	0.0747819	0.902774	0.156093	0.68513	0.750279	0.0071087	0.945052	0.000419889	0.372974	0.190728	0.741043	0.00428322	0.92375	0.00038232	-0.120636	0.871703	0.0813113	0.915282	-0.0196621	0.966774	0.0548619	0.820748	0.0518163	0.856963	0.0912662	0.876944
A_55_P2088550	NM_001162933	Rpl10l	11.2027	10.8324	9.53726	6.1876	8.14503	4.67657	6.1604	4.13788	4.36039	4.18173	4.14746	5.85451	5.86481	5.37207	5.35508	-0.370295	0.700644	-1.66544	0.00277709	-5.01511	3.42926e-13	-3.05767	2.347e-07	-6.52614	9.90288e-17	-5.04231	5.73169e-13	-7.06482	8.8721e-18	-6.84232	1.62022e-17	-7.02097	5.4743e-18	-7.05524	3.93699e-18	-3.34966	1.01136e-07	-3.46846	7.81743e-08	-3.40906	3.2469e-12	-3.10695	8.38438e-15	-2.94688	4.88038e-13	1.91126	0.000182345
A_51_P279100	NM_008969	Ptgs1	5.68404	7.49066	9.71055	9.75296	9.07873	7.79191	7.75537	6.62061	5.90743	4.69503	4.83041	6.51909	5.90956	5.56533	5.60794	1.80662	0.000672093	4.02651	1.04996e-10	4.06892	1.21267e-11	3.39469	4.00945e-09	2.10787	1.85677e-05	2.07133	4.383e-05	0.936568	0.056901	0.223387	0.718216	-0.989006	0.0360083	-0.853632	0.0717365	0.0424127	0.981598	-1.28682	0.0193247	-0.622204	0.10966	-1.32999	1.53582e-06	-0.793057	0.00576371	1.49135	0.0014706
A_51_P109144	NM_025768	Grtp1	11.3955	10.5833	9.69676	8.53648	9.17413	8.02227	8.79966	8.2302	8.14953	7.75178	8.21781	8.12953	8.61664	8.71124	8.03043	-0.812187	0.00446037	-1.69876	3.46861e-08	-2.85905	6.35888e-15	-2.22139	2.91524e-11	-3.37326	3.1586e-17	-2.59587	2.18891e-13	-3.16533	1.8828e-16	-3.24599	7.22841e-17	-3.64375	1.4349e-18	-3.17772	8.94544e-17	-1.16028	7.3563e-05	-1.15187	8.05793e-05	-1.15608	4.19496e-08	-0.988899	1.3511e-09	-0.960537	1.94493e-08	0.60979	0.0189426
A_55_P2153743	NM_134420	Slc26a6	8.20683	8.41715	8.26411	7.85591	8.17025	7.80187	8.06213	7.80166	7.67754	7.32116	7.13794	7.00636	7.68474	7.28051	7.17514	0.210313	0.614335	0.0572788	0.905709	-0.350921	0.194716	-0.036582	0.953597	-0.404961	0.117413	-0.1447	0.70991	-0.405176	0.115883	-0.529294	0.0309329	-0.88567	0.000223252	-1.06889	1.24613e-05	-0.408199	0.226514	-0.368379	0.272744	-0.388289	0.0400235	-0.381253	0.0044764	-0.345685	0.0195438	0.322535	0.275661
A_55_P2159870	NM_011567	Tead4	7.46556	5.93503	7.30797	8.21805	7.70929	9.38344	7.59137	8.92548	8.85924	8.25095	7.869	8.61559	8.02428	7.82925	8.0898	-1.53053	0.000358267	-0.157591	0.816662	0.752496	0.0599092	0.243729	0.72071	1.91788	2.17661e-06	0.125809	0.861336	1.45992	0.000170997	1.39368	0.000300809	0.785392	0.038583	0.403443	0.342577	0.910087	0.0516178	1.67415	0.000117179	1.29212	1.16979e-05	1.31035	2.21375e-08	1.30612	1.48965e-07	-1.30099	0.00057222
A_55_P1991668	NM_001007574	A830010M20Rik	5.4522	4.72904	4.68321	4.74439	4.59235	4.70237	4.8174	5.06093	4.66859	4.58155	4.98715	5.27117	5.39747	4.9955	5.04181	-0.723156	0.153759	-0.768989	0.102544	-0.707808	0.106237	-0.859844	0.0591888	-0.749824	0.0807508	-0.634798	0.181305	-0.391263	0.438607	-0.783608	0.0620335	-0.870644	0.0315426	-0.46505	0.297763	0.0611812	0.967252	0.110021	0.927191	0.0856009	0.885991	0.0964181	0.789114	0.138246	0.718989	-0.0473624	0.965266
A_55_P2134012	NM_026936	Oxa1l	12.3662	12.2965	12.1978	12.4069	12.1041	12.3647	12.4155	12.4962	12.4636	12.0344	11.9785	13.3672	12.2361	12.4286	12.5928	-0.0697362	0.890789	-0.168367	0.564545	0.0406937	0.910961	-0.262131	0.307843	-0.00144839	0.996232	0.0492593	0.900197	0.129999	0.637598	0.0974339	0.70616	-0.331779	0.101994	-0.387649	0.0487268	0.209061	0.560831	0.260683	0.380386	0.234872	0.161625	0.193749	0.0973236	0.183494	0.167301	-0.0644569	0.88359
A_55_P2148921	NM_033327	Zfp423	8.75366	9.57508	8.51222	8.54963	8.30284	8.30285	8.41784	8.49976	7.75943	6.37836	6.28637	7.34592	7.08047	7.02582	6.85122	0.821422	0.0301001	-0.241435	0.638035	-0.204022	0.670528	-0.450816	0.285851	-0.45081	0.22505	-0.335817	0.451412	-0.253897	0.561464	-0.994221	0.00274589	-2.3753	6.00595e-10	-2.46729	2.00007e-10	0.0374127	0.975729	5.98663e-06	0.999994	0.0187093	0.975349	-0.133048	0.600118	0.0397794	0.919385	0.288242	0.560534
A_55_P2108122	NM_145985	Arcn1	12.0753	12.0039	12.1321	12.0955	12.1032	12.3987	12.0663	12.2962	12.3203	12.5418	12.4875	12.171	12.3481	12.2885	12.1437	-0.0714581	0.740777	0.0567244	0.760456	0.0201693	0.921008	0.027868	0.915138	0.323373	0.00326992	-0.00907112	0.970828	0.220819	0.0504988	0.244905	0.0270883	0.466444	2.50807e-05	0.412185	0.000139079	-0.0365551	0.917386	0.295505	0.0198599	0.129475	0.160742	0.177143	0.00348445	0.162947	0.0145337	-0.241933	0.0323885
A_55_P1993285	NM_147000	Olfr173	4.57932	4.71231	4.68738	4.59546	4.69808	4.55145	4.58827	4.56343	4.38671	4.55902	4.6684	5.16067	4.88527	4.48093	4.94803	0.132988	0.876929	0.108061	0.871324	0.0161391	0.980699	0.11876	0.876911	-0.0278648	0.964468	0.00895474	0.991239	-0.0158867	0.97978	-0.192603	0.663123	-0.0202924	0.971944	0.0890832	0.866691	-0.0919219	0.93825	-0.146625	0.870562	-0.119274	0.791925	-0.133646	0.617738	-0.0877962	0.80261	0.1132	0.882191
A_55_P1991906	NM_017366	Acadvl	10.8554	10.3181	10.7225	10.8277	10.7266	10.8211	10.8941	11.1131	10.9924	11.4403	11.7713	12.0458	12.2504	12.1591	12.1467	-0.537338	0.0424566	-0.132931	0.726307	-0.0277301	0.950074	-0.128814	0.76548	-0.0343681	0.932258	0.038728	0.934886	0.257644	0.340607	0.136963	0.636978	0.584901	0.00930166	0.915891	6.03238e-05	0.1052	0.870322	0.0944457	0.87557	0.099823	0.718781	0.157466	0.287912	0.139521	0.42666	-0.158576	0.678809
A_65_P07569	NM_009071	Rock1	8.31266	8.55168	8.68376	8.79558	8.61633	8.90196	8.45108	8.7566	8.50727	8.54848	8.51223	8.73092	8.50149	8.58143	8.5155	0.239017	0.531457	0.371099	0.198626	0.482913	0.0527467	0.30367	0.332005	0.589301	0.0147758	0.138418	0.721726	0.443937	0.075659	0.194603	0.495805	0.235817	0.38456	0.199563	0.48147	0.111814	0.86745	0.285631	0.443716	0.198723	0.382396	0.156626	0.316741	0.234321	0.135522	-0.180852	0.633346
A_55_P2141988	NM_001164312	Gm4847	4.81574	4.95064	4.7423	4.65883	4.78959	5.69587	5.00085	4.68442	4.5832	4.39768	4.86925	5.7965	4.68345	4.68889	5.34434	0.1349	0.922146	-0.0734354	0.946148	-0.15691	0.853256	-0.026146	0.98494	0.880137	0.098196	0.185114	0.840385	-0.131317	0.876861	-0.232533	0.722814	-0.418056	0.482316	0.0535183	0.951024	-0.0834745	0.963332	0.906283	0.163539	0.411404	0.392247	0.0613336	0.902727	0.168793	0.721075	0.367038	0.651407
A_51_P416919	NM_021402	Ube2j2	11.0519	11.4812	11.5668	11.5952	11.5152	11.6621	11.4549	11.3803	11.1769	11.0458	11.046	10.8506	10.8835	10.8652	10.8983	0.429304	0.00930471	0.514912	0.00127234	0.543322	0.000303318	0.463261	0.00323454	0.61021	5.39319e-05	0.403054	0.0093554	0.328441	0.0286196	0.125007	0.474036	-0.00606895	0.980772	-0.00591476	0.981753	0.0284097	0.956053	0.146949	0.560797	0.0876791	0.583341	-0.0586643	0.603277	0.0335815	0.827548	0.17633	0.350739
A_55_P2279927	NR_102383	Katnal1	4.79846	4.86078	4.82232	4.66235	4.81163	4.75975	4.81083	4.73339	4.73855	4.78306	5.44002	5.93938	5.45627	5.53987	5.24783	0.0623186	0.940708	0.0238612	0.97088	-0.136109	0.760713	0.013178	0.986559	-0.0387098	0.939614	0.0123764	0.985549	-0.0650624	0.895356	-0.059906	0.885669	-0.0154015	0.97468	0.641559	0.0228546	-0.159971	0.831243	-0.0518878	0.955696	-0.105929	0.773708	-0.0914188	0.697045	-0.0964324	0.72258	0.0748607	0.913544
A_66_P128055	NM_001033139	AI846148	7.70698	7.29921	7.82325	7.58109	7.4261	7.68003	7.44068	7.61111	7.72053	7.89439	7.54654	8.04323	7.66737	7.67119	7.80753	-0.407772	0.0344777	0.11627	0.660256	-0.125894	0.584679	-0.280886	0.156525	-0.0269549	0.927193	-0.266304	0.170145	-0.0958756	0.691047	0.0135405	0.958105	0.187404	0.311488	-0.160449	0.403682	-0.242164	0.337019	0.253931	0.27803	0.00588358	0.984513	0.084844	0.47838	0.0607318	0.693152	-0.225136	0.271987
A_55_P2177463	NR_045850	B130024G19Rik	4.8624	5.48255	4.66319	5.26987	4.8366	4.86593	4.82104	4.82969	4.75331	5.06617	5.44419	5.64462	5.31925	5.18829	6.3781	0.620155	0.266405	-0.199208	0.784803	0.407472	0.443411	-0.025802	0.983138	0.00353042	0.995957	-0.0413564	0.965434	-0.0327048	0.96501	-0.109092	0.855179	0.203776	0.718104	0.581797	0.185807	0.60668	0.336661	0.0293324	0.984899	0.318006	0.444963	0.15609	0.635507	0.214888	0.530197	0.0295419	0.981078
A_51_P397920	NM_001033279	D17Wsu92e	11.3018	11.0804	11.3696	11.6053	11.2734	11.346	11.3324	11.2858	11.0293	10.8798	10.8517	10.6379	10.627	10.6442	10.7543	-0.221444	0.187856	0.0677803	0.765071	0.303453	0.0259349	-0.0284182	0.930939	0.0442087	0.840115	0.0306167	0.908707	-0.0160514	0.945511	-0.272487	0.0443028	-0.422052	0.0012077	-0.450073	0.000538512	0.235673	0.192217	0.0726269	0.817483	0.15415	0.170885	-0.00854558	0.952441	0.0872104	0.378819	0.174886	0.283613
A_51_P519592	NM_010178	Srsf10	8.57791	8.87061	8.92633	8.75567	8.88059	8.76274	8.30179	8.44876	8.42919	8.18375	8.0903	7.996	7.732	7.79842	7.828	0.292701	0.254121	0.348422	0.125314	0.177761	0.478751	0.302683	0.19965	0.184836	0.448198	-0.276119	0.235796	-0.129144	0.6317	-0.148716	0.528232	-0.394153	0.0422813	-0.487606	0.0100884	-0.170661	0.667141	-0.117847	0.786673	-0.144254	0.457058	-0.103811	0.448011	-0.0471777	0.814893	-0.137189	0.670069
A_51_P107176	NM_029054	Slc25a54	4.75369	4.82715	4.69491	4.83743	4.80753	4.9214	4.77636	4.73724	4.75857	4.70213	4.74196	4.64397	4.58386	4.64869	4.7295	0.0734583	0.891275	-0.0587814	0.887523	0.0837439	0.806087	0.0538455	0.914554	0.167707	0.546527	0.0226763	0.961488	-0.0164516	0.964918	0.00487683	0.988474	-0.051554	0.870673	-0.011732	0.975018	0.142525	0.773189	0.113861	0.81957	0.128193	0.571896	0.0540556	0.767973	0.0724196	0.71349	0.0284637	0.95822
A_55_P2182557	NM_183111	Rfpl3s	4.02851	4.19802	4.13658	4.24649	4.11571	4.30428	4.1297	3.99458	4.18907	4.32003	4.41859	4.86702	4.54559	4.71758	4.52936	0.169512	0.86848	0.108071	0.89783	0.217978	0.729297	0.0871945	0.932925	0.275771	0.638619	0.101186	0.902705	-0.0339358	0.963316	0.160554	0.774229	0.291514	0.572378	0.390082	0.417918	0.109907	0.939383	0.188577	0.859389	0.149242	0.78217	0.0562748	0.891732	0.0544541	0.910867	0.0378771	0.973158
A_51_P113026	NM_009965	Cryba1	5.00832	5.42118	4.97267	5.27874	4.96301	5.08681	4.98039	4.95211	5.04456	5.0387	5.06187	4.9221	4.9089	4.90166	5.09201	0.412855	0.0897697	-0.0356483	0.933195	0.270424	0.248382	-0.0453087	0.928473	0.0784906	0.810083	-0.0279306	0.94975	-0.056215	0.869141	0.0362417	0.903634	0.0303806	0.925014	0.0535513	0.863462	0.306072	0.309696	0.123799	0.785924	0.214936	0.228466	0.118531	0.394924	0.133862	0.380022	-0.0179439	0.974235
A_52_P130912	NM_001122758	Pcdh7	4.92985	4.86158	5.21465	6.91133	5.41473	7.16101	5.88043	6.94821	7.30835	7.13613	7.09426	7.44441	6.63011	6.70479	6.90556	-0.0682707	0.926666	0.284805	0.4267	1.98148	3.93138e-10	0.484881	0.110872	2.23117	1.46299e-11	0.950582	0.000616021	2.01836	1.98245e-10	2.3785	2.17149e-12	2.20628	1.13806e-11	2.16441	1.61406e-11	1.69668	1.33531e-07	1.74628	1.24214e-07	1.72148	5.29821e-12	1.57896	1.15961e-14	1.50358	5.89014e-13	-1.24785	4.33231e-06
A_55_P1996963	NM_001114098	Soga2	12.1295	12.2178	12.0144	11.6556	12.0407	11.8499	11.9445	11.7591	11.167	11.6061	12.1012	11.356	12.4286	12.2606	11.9512	0.0882797	0.869185	-0.115082	0.756463	-0.473884	0.0360603	-0.0888036	0.849563	-0.279569	0.262408	-0.185004	0.557562	-0.370341	0.111237	-0.962497	2.02641e-05	-0.523336	0.014918	-0.028288	0.939502	-0.358802	0.245114	-0.190766	0.636382	-0.274784	0.129204	-0.391943	0.00121052	-0.244968	0.0790905	0.481415	0.0332342
A_55_P2176748	NM_146227	Prss50	6.48544	7.0263	6.46171	5.92528	6.19671	5.4104	6.21373	6.34408	5.18185	5.20602	5.36567	5.71274	5.32689	5.53349	5.35333	0.540866	0.277122	-0.0237277	0.978378	-0.560158	0.175668	-0.28873	0.635318	-1.07503	0.00409336	-0.271708	0.631304	-0.141359	0.810355	-1.30358	0.000512975	-1.27942	0.000501166	-1.11976	0.00201107	-0.53643	0.337652	-0.786304	0.0858637	-0.661367	0.0210659	-0.575311	0.00540792	-0.397462	0.0976944	0.450762	0.344511
A_55_P2049835	NM_008751	Nxph1	4.80468	4.71216	4.70522	4.6716	4.54364	4.53578	4.67537	4.80175	4.56122	4.5874	4.64834	4.9721	4.45382	4.46424	4.77933	-0.0925181	0.937427	-0.0994564	0.90421	-0.133075	0.847452	-0.26104	0.722812	-0.2689	0.642361	-0.12931	0.868812	-0.00292575	0.996351	-0.243455	0.640142	-0.217276	0.687238	-0.156335	0.790532	-0.0336182	0.983475	-0.00786066	0.995543	-0.0207394	0.977948	0.00117986	0.997986	0.0283019	0.955695	-0.00611994	0.995611
A_55_P2090996	NM_026932	Ebna1bp2	14.5367	14.5421	14.3392	14.2521	14.3468	14.4559	14.1757	14.2387	14.1511	13.674	13.4054	14.6067	13.5836	13.7281	14.0927	0.0053632	0.99174	-0.197589	0.406685	-0.284595	0.141717	-0.189988	0.446513	-0.0808008	0.766851	-0.361077	0.0625211	-0.298008	0.114667	-0.385679	0.0321186	-0.8627	2.66213e-06	-1.1313	8.70945e-09	-0.0870058	0.85976	0.109187	0.780565	0.0110907	0.973288	-0.0127194	0.947515	0.0284168	0.886278	-0.0192334	0.96791
A_66_P110769	NM_027687	Cabyr	5.35128	5.32508	5.6414	5.74818	5.37636	5.82287	5.46926	5.66074	5.63408	5.44917	5.41938	5.61622	5.60229	5.6741	5.53625	-0.0261965	0.973372	0.290117	0.373237	0.396903	0.141626	0.0250764	0.970437	0.471586	0.0678043	0.117983	0.782332	0.309458	0.27314	0.282798	0.307792	0.0978938	0.77754	0.0680967	0.855864	0.106786	0.880766	0.446509	0.163401	0.276647	0.192118	0.220794	0.136376	0.248257	0.124542	-0.178145	0.659045
A_55_P1965728	NM_001031621	Abca17	6.58563	6.86023	6.30026	6.50079	6.73965	6.3841	6.04826	6.179	6.79351	6.39202	6.22044	6.46899	6.53773	6.5432	6.57665	0.2746	0.74079	-0.285362	0.669024	-0.0848344	0.912175	0.15402	0.866724	-0.201524	0.751535	-0.537366	0.301384	-0.406629	0.433368	0.207888	0.703646	-0.193609	0.735262	-0.365192	0.460276	0.200528	0.86481	-0.355544	0.652939	-0.0775079	0.901378	0.101628	0.783801	-0.00809315	0.98774	-0.437995	0.446736
A_55_P2054897	NM_172612	Rnd1	6.13937	5.71581	5.88693	5.45394	5.69366	5.83602	5.95285	5.42321	5.14737	4.82091	4.75038	5.10138	5.08619	4.8749	4.54771	-0.423557	0.342285	-0.252432	0.599726	-0.685429	0.0383894	-0.445708	0.26929	-0.30335	0.448545	-0.186511	0.719265	-0.71616	0.0280485	-0.991997	0.00197451	-1.31845	4.24979e-05	-1.38899	1.66526e-05	-0.432997	0.38065	0.142358	0.861954	-0.14532	0.705199	-0.37935	0.0367733	-0.273429	0.210695	0.667567	0.0462212
A_55_P2074141	NM_145561	Tmprss11d	5.0246	4.77844	4.50873	4.65163	4.71369	4.37266	4.98691	4.67544	4.36489	4.3059	4.66755	4.81685	4.89581	4.56915	4.29031	-0.246167	0.725665	-0.515879	0.249508	-0.372974	0.405252	-0.310914	0.580712	-0.651948	0.0877959	-0.0376963	0.962933	-0.349167	0.434625	-0.659716	0.0778447	-0.718706	0.0466427	-0.35705	0.384464	0.142905	0.894291	-0.341034	0.594049	-0.0990644	0.841559	-0.220288	0.363924	-0.169867	0.57536	0.466745	0.29874
A_55_P1989871	NM_152821	Purg	5.89091	6.29012	6.1679	6.33555	6.60685	6.66795	6.16062	6.38534	6.0509	6.36064	6.28856	6.29843	6.13546	6.23042	6.17386	0.399217	0.275872	0.276998	0.465828	0.444645	0.136954	0.715947	0.0157968	0.777039	0.00485665	0.269712	0.470564	0.494434	0.0866193	0.159995	0.645898	0.469735	0.0923011	0.397655	0.161639	0.167647	0.805302	0.061092	0.942146	0.11437	0.733304	0.0481428	0.851359	0.151154	0.485405	-0.0575027	0.933248
A_51_P459012	NM_027964	Zswim2	4.58989	4.495	4.65616	4.68863	4.54995	5.41015	4.84683	4.77091	4.59561	4.62551	4.64172	5.29422	4.74212	4.86733	4.69615	-0.0948856	0.931016	0.0662749	0.934866	0.0987385	0.88457	-0.0399333	0.969981	0.820262	0.0393787	0.256946	0.672565	0.181023	0.759374	0.00572473	0.992315	0.0356195	0.955135	0.0518301	0.936918	0.0324635	0.982579	0.860196	0.0664259	0.44633	0.175462	0.182008	0.518038	0.272245	0.33447	0.163572	0.839966
A_55_P2013586	NM_133351	Prss8	8.59331	7.87401	7.97386	7.21297	8.18814	7.26795	8.04997	7.29809	8.08063	8.89679	9.24109	7.92567	9.123	8.99298	8.77306	-0.719307	0.0889884	-0.619449	0.137397	-1.38035	0.000151932	-0.405172	0.405637	-1.32536	0.000236004	-0.543347	0.190037	-1.29522	0.000317699	-0.51268	0.177277	0.303477	0.467439	0.647781	0.0670573	-0.760896	0.0906544	-0.920188	0.0263916	-0.840542	0.00167699	-0.605746	0.00205262	-0.810986	0.000167883	0.360604	0.463764
A_66_P114782	NM_010151	Nr2f1	5.61043	5.80086	5.32962	5.77866	4.8768	6.01276	4.87015	5.88959	6.75279	4.69286	4.36246	6.51108	6.65014	6.7241	5.42917	0.190425	0.853031	-0.280811	0.68574	0.168228	0.810657	-0.733636	0.147013	0.402331	0.457772	-0.740286	0.129427	0.279158	0.642036	1.14236	0.00827037	-0.917577	0.031838	-1.24797	0.00291811	0.449039	0.566957	1.13597	0.0236568	0.792503	0.0164214	1.08293	1.10113e-05	0.86815	0.000851593	-1.45104	0.000664261
A_55_P2112997	NM_025860	Ddx18	12.8917	13.2666	13.2013	13.0853	13.2286	13.1584	12.8719	12.7568	12.8568	12.2064	11.7524	12.1849	11.5595	11.5692	11.9329	0.374931	0.0605055	0.309617	0.119101	0.193586	0.34522	0.33687	0.0812213	0.266743	0.150046	-0.0198109	0.958439	-0.134922	0.545594	-0.0349116	0.888079	-0.685268	6.32683e-05	-1.13929	3.0248e-09	-0.116032	0.772061	-0.0701271	0.87598	-0.0930793	0.627295	-0.136268	0.197	-0.100423	0.447846	0.0651061	0.860743
A_55_P1996573	NM_145607	Ttc13	12.6245	12.4101	12.6194	12.524	12.7889	12.4186	12.6023	12.482	12.8368	13.2362	13.3808	12.9639	13.2489	13.2378	13.1776	-0.214425	0.417756	-0.00513155	0.99147	-0.100515	0.707339	0.164415	0.547219	-0.205917	0.333577	-0.0221626	0.955691	-0.142532	0.545726	0.21226	0.291189	0.611683	0.000586444	0.756324	2.93093e-05	-0.0953839	0.843394	-0.370332	0.0978975	-0.232858	0.116706	-0.104883	0.394509	-0.195362	0.0921799	-0.0570268	0.887038
A_55_P2117169	NM_026670	Zmym1	11.8526	12.1562	11.9413	11.5876	11.8274	11.5224	11.4969	11.3808	11.396	10.5852	10.5758	10.9959	10.4936	10.539	10.7491	0.303641	0.159206	0.0886865	0.764273	-0.264978	0.167027	-0.0251651	0.955435	-0.330173	0.0682136	-0.355659	0.0600801	-0.471808	0.00681713	-0.456615	0.00864868	-1.26739	3.68612e-10	-1.2768	2.62185e-10	-0.353664	0.11348	-0.305008	0.178392	-0.329336	0.0126901	-0.283514	0.00315024	-0.258274	0.0144945	0.108552	0.72061
A_51_P511315	NM_011193	Pstpip1	7.77484	6.94594	6.88732	5.98272	7.26325	6.75034	7.13235	7.01714	5.62013	5.13801	5.13818	5.70425	5.25392	5.24969	5.26713	-0.828898	0.168003	-0.887513	0.110711	-1.79212	0.000264634	-0.511587	0.450727	-1.0245	0.0378558	-0.642485	0.272469	-0.757694	0.143923	-2.15471	1.49003e-05	-2.63683	2.61199e-07	-2.63666	2.27994e-07	-0.90461	0.156185	-0.512915	0.521149	-0.708762	0.0638036	-0.751729	0.00480345	-0.510911	0.098961	0.813717	0.128783
A_51_P255257	NM_146723	Olfr513	6.22077	6.02765	6.09459	6.11701	5.95567	6.39049	5.80009	5.93489	5.70291	5.90343	5.79889	5.80494	5.46992	5.58925	5.62392	-0.193116	0.716035	-0.12618	0.79449	-0.10376	0.820444	-0.265095	0.520277	0.169723	0.67103	-0.420676	0.196492	-0.285875	0.39512	-0.517859	0.0707404	-0.317342	0.297804	-0.421881	0.138827	0.0224203	0.983962	0.434818	0.254442	0.228619	0.389726	0.0862078	0.705436	0.197346	0.327598	-0.0188092	0.981771
A_52_P355014	NM_025875	Rbm8a	12.4917	12.6715	12.5393	12.3879	12.6927	12.6108	12.4589	12.3828	12.4205	12.1727	12.0786	12.7417	12.5394	12.594	12.6095	0.179836	0.482304	0.0476228	0.884054	-0.103842	0.66549	0.201031	0.367015	0.119131	0.601004	-0.0328076	0.922847	-0.108896	0.637411	-0.071167	0.745845	-0.319001	0.055901	-0.413085	0.0107871	-0.151465	0.647032	-0.0819002	0.840448	-0.116683	0.490987	-0.113142	0.294156	-0.103151	0.416005	0.0572241	0.877034
A_55_P1991054	NM_001081111	Tmf1	8.51403	8.42757	8.81076	8.90572	9.03276	8.94673	8.83107	8.94165	9.10752	9.12994	9.10389	8.68131	8.9639	8.81218	8.90342	-0.0864609	0.902308	0.296734	0.418098	0.391689	0.198291	0.518735	0.0937922	0.432701	0.140398	0.317044	0.360401	0.427617	0.144766	0.593492	0.0312323	0.615909	0.0214778	0.589863	0.0267399	0.094955	0.911255	-0.0860336	0.91175	0.00446072	0.992108	0.0838704	0.707482	0.0398314	0.89762	-0.19351	0.664534
A_55_P2005552	NM_172415	Arhgef10l	9.24726	8.54994	8.46819	8.14522	8.81767	8.37528	8.84119	8.4614	7.52545	7.0096	6.89582	8.37444	7.97882	7.98106	8.60797	-0.697317	0.0543608	-0.779074	0.0231527	-1.10204	0.000509637	-0.429587	0.276003	-0.871981	0.00534623	-0.406074	0.287707	-0.785862	0.0123259	-1.72181	3.10746e-07	-2.23766	5.57142e-10	-2.35144	1.36922e-10	-0.322966	0.568927	-0.442395	0.321519	-0.38268	0.140429	-0.582179	0.000744835	-0.381716	0.050585	0.847764	0.00627955
A_51_P223709	NM_080850	Pask	11.0005	11.307	11.0652	10.9032	11.0316	10.8311	10.9839	10.8503	10.9209	10.2884	10.402	10.7096	10.1302	10.0842	10.4653	0.306551	0.128912	0.0647011	0.828244	-0.0972325	0.687962	0.0310948	0.940842	-0.169323	0.400628	-0.0165159	0.964664	-0.150125	0.469035	-0.0795636	0.711334	-0.712044	2.0983e-05	-0.598484	0.000234707	-0.161934	0.602615	-0.200417	0.434674	-0.181176	0.203524	-0.150488	0.126682	-0.16532	0.125826	0.0983286	0.739808
A_52_P519653	NM_147219	Abca5	5.27149	4.98645	5.32649	5.35397	5.40895	5.34324	5.24659	5.42587	5.27488	5.15065	5.05817	5.74845	5.54881	5.62678	5.71658	-0.285038	0.568337	0.0549998	0.929399	0.0824864	0.874834	0.137464	0.824188	0.0717503	0.889304	-0.0248972	0.970978	0.154384	0.731191	0.00339103	0.9944	-0.120834	0.775694	-0.213314	0.570356	0.0274866	0.981394	-0.0657137	0.943677	-0.0191135	0.972959	0.0221474	0.946288	0.047018	0.890289	-0.103785	0.877034
A_55_P2036615	NM_001039488	Lrif1	8.80966	8.92474	8.7479	8.68141	8.89117	9.0029	8.5114	8.841	8.91211	8.96313	8.86589	8.91343	8.66424	8.73087	8.84286	0.115083	0.789008	-0.0617568	0.875114	-0.12825	0.659043	0.0815116	0.850636	0.193237	0.442976	-0.298261	0.2111	0.0313396	0.930011	0.102452	0.695153	0.153468	0.530441	0.0562327	0.853986	-0.0664936	0.918232	0.111726	0.814804	0.022616	0.944225	0.14253	0.270152	0.124944	0.417132	-0.365157	0.0972789
A_55_P2180176	NM_027209	Ms4a6b	4.8139	4.41288	4.49552	4.25142	4.20332	4.82447	4.24274	4.29586	4.3507	4.11309	4.5665	4.85274	4.54559	4.68333	4.47798	-0.401018	0.311752	-0.318386	0.415693	-0.562481	0.0650349	-0.610585	0.0593034	0.0105706	0.983944	-0.57116	0.0731434	-0.518039	0.0899906	-0.463198	0.128729	-0.700809	0.0139774	-0.247399	0.470437	-0.244095	0.688162	0.621155	0.0799178	0.18853	0.536574	0.116757	0.59948	0.143394	0.548803	-0.0805416	0.906238
A_51_P116326	NM_145526	P2rx3	5.54665	5.8491	5.47943	5.47208	5.58003	5.67626	5.49415	5.61557	5.62861	5.74111	5.8743	5.83509	5.58198	5.62149	5.69981	0.302454	0.296588	-0.0672141	0.871235	-0.0745688	0.83491	0.0333825	0.952054	0.129618	0.674528	-0.0524964	0.901369	0.0689208	0.843815	0.0819687	0.775179	0.194467	0.433095	0.327654	0.135561	-0.00735466	0.993307	0.096235	0.860094	0.0444402	0.887415	0.0802606	0.631195	0.0700992	0.729945	-0.127941	0.738898
A_55_P2094771	NM_010980	Olfr32	4.74481	4.68475	4.70069	4.41434	4.78879	4.90652	4.51507	4.80359	4.79047	4.64878	4.59281	5.4681	5.36795	5.3016	5.44757	-0.0600621	0.940708	-0.0441194	0.940826	-0.330469	0.315463	0.0439792	0.951317	0.161713	0.689973	-0.229746	0.570855	0.058778	0.902678	0.0456574	0.911356	-0.0960334	0.810259	-0.151997	0.681518	-0.28635	0.573203	0.117734	0.870942	-0.084308	0.821869	0.0605485	0.808602	0.0399693	0.900008	-0.281964	0.465118
A_52_P466659	NR_001583	Speer9-ps1	4.70443	4.65558	4.7108	4.63804	4.34681	4.71785	4.80197	4.90191	4.64268	4.58339	4.76064	5.072	4.88177	4.94799	5.3983	-0.0488498	0.95311	0.00636874	0.993024	-0.0663945	0.894197	-0.357618	0.330576	0.0134229	0.979557	0.0975393	0.852154	0.197481	0.603944	-0.0617495	0.878929	-0.121046	0.754698	0.0562053	0.900621	-0.0727632	0.940264	0.371041	0.374685	0.149139	0.639798	0.10526	0.631086	0.13274	0.571305	0.0296737	0.968687
A_51_P396854	NM_019502	Timm10b	11.8147	12.2607	12.2811	12.1411	12.3231	12.2436	12.2909	12.3144	12.3389	12.0618	12.0681	12.5007	12.4297	12.3942	12.4116	0.446026	0.0297864	0.466355	0.0180988	0.326384	0.0872585	0.508375	0.00840035	0.428914	0.0186097	0.476208	0.0119776	0.499671	0.00563651	0.524146	0.00358024	0.247063	0.193008	0.253382	0.175423	-0.139971	0.721644	-0.0794606	0.863356	-0.109716	0.570399	-0.0388672	0.810142	-0.0653228	0.691026	-0.0357003	0.936307
A_51_P112237	NM_144524	Angel1	8.85687	8.81301	8.45896	8.50636	8.28808	8.33398	8.29402	8.25796	8.42151	8.18694	8.09195	8.14302	7.83812	7.86277	8.17068	-0.0438628	0.915894	-0.397908	0.0185293	-0.350506	0.0264818	-0.568789	0.00055742	-0.522894	0.000746044	-0.562853	0.000505631	-0.598912	0.000134163	-0.435357	0.00472819	-0.669925	1.78759e-05	-0.764924	1.5741e-06	0.047402	0.924998	0.0458953	0.91727	0.0466487	0.82182	0.0329328	0.812378	0.0190795	0.915811	-0.0457184	0.897805
A_55_P2021709	NM_145460	Oxnad1	10.9888	11.2207	10.5905	10.4103	10.7475	10.413	10.1667	10.0347	10.1204	10.1074	9.96194	10.6219	10.0262	10.0756	10.5982	0.231919	0.520745	-0.398264	0.136371	-0.578464	0.0126425	-0.241245	0.454523	-0.575795	0.0123446	-0.822136	0.000592433	-0.954107	4.64886e-05	-0.868434	0.000171523	-0.881415	0.000106199	-1.02685	8.94448e-06	-0.1802	0.714729	-0.33455	0.297952	-0.257375	0.186847	-0.256985	0.0486529	-0.215574	0.153907	0.0891345	0.855928
A_52_P282762	NM_010851	Myd88	8.53135	8.07906	8.78972	9.04586	8.99296	8.85616	8.80055	8.74762	8.86384	8.90588	8.86248	8.32551	8.90918	8.82543	8.76149	-0.452289	0.0241714	0.258369	0.232698	0.514509	0.00402636	0.461612	0.0154387	0.324807	0.0796472	0.269203	0.191663	0.216264	0.285545	0.332493	0.0673221	0.374531	0.0322526	0.331127	0.0587136	0.256139	0.33213	-0.136805	0.693717	0.059667	0.796789	0.01729	0.92456	0.0221318	0.914259	-0.00517561	0.991737
A_55_P2004511	NM_001169153	Cd300lf	7.97475	7.8618	8.30611	7.8126	8.40839	7.58845	8.12283	7.30041	8.02505	8.1765	7.84463	7.2285	7.41485	7.45763	7.0994	-0.112954	0.922363	0.331355	0.601136	-0.162151	0.813638	0.433641	0.473142	-0.386303	0.467388	0.148081	0.850065	-0.674338	0.136589	0.0503	0.937563	0.201749	0.721711	-0.130122	0.835293	-0.493507	0.484127	-0.819944	0.122429	-0.656726	0.0474487	-0.597482	0.0108847	-0.711957	0.00513009	0.4601	0.413358
A_55_P2104363	NM_021476	Cysltr1	6.57232	5.86696	7.00998	6.30171	7.07286	5.85384	6.05834	5.34943	4.6641	4.43683	4.84218	5.0602	4.8481	4.87937	4.86861	-0.705353	0.102061	0.437663	0.350629	-0.270611	0.582653	0.500539	0.269277	-0.71848	0.05357	-0.513977	0.230099	-1.22289	0.000738555	-1.90821	6.93035e-07	-2.13549	4.84485e-08	-1.73014	2.82806e-06	-0.708274	0.130428	-1.21902	0.00265172	-0.963646	0.000381699	-1.17146	6.8982e-08	-0.878735	6.29044e-05	1.05157	0.00313248
A_55_P2049687	NM_007909	Efna2	7.53833	7.80849	7.85635	8.4443	8.14379	8.75481	8.17346	8.55115	9.02777	9.04254	9.15421	8.59769	9.14562	9.07494	8.87415	0.270156	0.465841	0.318017	0.305977	0.90597	0.00027878	0.605458	0.0224433	1.21647	2.48454e-06	0.635128	0.0136913	1.01281	5.26581e-05	1.48944	3.80483e-08	1.50421	2.14794e-08	1.61587	3.55546e-09	0.587952	0.0483804	0.611015	0.0332191	0.599484	0.00110962	0.63664	5.63013e-06	0.525551	0.000369095	-0.615999	0.0121845
A_66_P118752	NM_145510	Rabif	9.35161	9.28225	8.84526	8.72659	8.88818	9.07779	8.62745	8.62103	8.79913	8.72865	8.3425	8.58205	8.3668	8.37021	8.4007	-0.0693592	0.875009	-0.506351	0.00904412	-0.625014	0.000559856	-0.463424	0.0159874	-0.273817	0.157595	-0.724157	0.000121777	-0.73058	6.25098e-05	-0.552481	0.00195017	-0.622957	0.000395614	-1.0091	1.15817e-07	-0.118663	0.777735	0.189607	0.522043	0.0354719	0.891848	0.0191709	0.915359	0.0215069	0.918813	-0.0826266	0.81777
A_55_P2005145	NM_001048204	Zfp455	5.82926	5.61465	5.76155	5.36659	5.71699	5.61222	6.03892	5.60417	5.61342	5.28224	5.33363	6.10503	5.41852	5.52446	5.69056	-0.214607	0.65931	-0.0677083	0.901004	-0.462662	0.110506	-0.112269	0.844624	-0.21704	0.540837	0.209662	0.601781	-0.225082	0.51569	-0.215832	0.505069	-0.547013	0.0416795	-0.495625	0.0648197	-0.394954	0.32701	-0.104771	0.884952	-0.249862	0.3099	-0.290049	0.0624243	-0.311489	0.0683677	0.430119	0.161926
A_55_P2046877	NM_008239	Foxq1	7.05862	6.42248	7.18223	9.37652	8.53323	11.5485	10.1811	11.9553	13.354	14.2926	14.1734	12.8419	13.7055	13.6136	13.6156	-0.636138	0.446493	0.123609	0.913753	2.3179	5.87399e-05	1.47461	0.0142638	4.48988	5.13892e-11	3.12244	5.44346e-07	4.89672	4.94428e-12	6.29543	2.9285e-15	7.23399	2.76024e-17	7.11482	4.02819e-17	2.19429	0.000554231	3.01527	4.67919e-06	2.60478	2.00627e-08	2.92643	5.00074e-13	2.32795	1.70294e-09	-2.47363	1.26121e-05
A_51_P466824	NM_018793	Tyk2	8.8322	8.69817	7.92859	7.60902	7.75774	7.60439	8.04534	7.83216	7.85444	8.26556	8.30942	8.20595	8.14162	8.02426	8.25722	-0.134023	0.736179	-0.903609	5.77213e-05	-1.22318	6.83418e-08	-1.07445	2.37111e-06	-1.22781	5.20116e-08	-0.786855	0.000236817	-1.00004	3.1089e-06	-0.977754	4.3066e-06	-0.566638	0.00432424	-0.522774	0.00799759	-0.319569	0.272539	-0.153356	0.704264	-0.236462	0.168626	-0.185556	0.124839	-0.228704	0.076788	0.202042	0.475606
A_55_P2142393	NM_007578	Cacna1a	8.92609	8.53705	8.31919	8.27868	8.29156	8.42489	8.33731	8.17879	7.98513	7.49434	7.31677	8.51564	8.08199	7.95919	7.8371	-0.389041	0.280048	-0.606906	0.0436477	-0.64741	0.0185676	-0.634533	0.0313607	-0.501203	0.0757267	-0.588777	0.0425863	-0.7473	0.00572533	-0.940964	0.000518965	-1.43175	4.93128e-07	-1.60932	3.71943e-08	-0.0405046	0.967127	0.13333	0.838754	0.0464128	0.908921	-0.0991473	0.638342	-0.0218992	0.946541	0.255355	0.50715
A_55_P1958976	NM_001004157	Scarf1	4.45391	4.34244	4.27968	4.55791	4.57619	5.08959	4.46276	4.49089	4.13817	4.18507	4.49277	5.52829	5.37242	4.64806	4.55303	-0.111468	0.940682	-0.17423	0.856896	0.104001	0.912034	0.122286	0.922398	0.63568	0.284016	0.0088505	0.994062	0.0369806	0.967846	-0.315738	0.626817	-0.268837	0.691984	0.0388615	0.965316	0.27823	0.838853	0.513395	0.561744	0.395812	0.434346	0.129595	0.773262	0.273252	0.508036	0.148229	0.901192
A_55_P2046661	NM_178931	Tnfrsf14	7.75066	7.26806	7.58459	7.7542	7.42959	7.54358	6.99641	6.95927	7.44392	7.37536	7.23633	7.45078	7.12745	6.76982	7.17941	-0.482593	0.534954	-0.166065	0.854898	0.00354659	0.997955	-0.321065	0.706458	-0.207073	0.784238	-0.754247	0.180638	-0.791387	0.127573	-0.306733	0.61388	-0.375297	0.520372	-0.514326	0.340488	0.169612	0.911139	0.113992	0.938495	0.141802	0.829219	0.0883807	0.84498	0.0821545	0.878916	-0.205187	0.839145
A_55_P2084812	NM_026969	Sec31a	10.0955	10.3212	10.1803	10.224	10.051	10.1791	10.2007	10.2496	10.1325	10.4452	10.5019	9.85183	9.95645	9.95451	9.93607	0.225683	0.31016	0.0848021	0.759334	0.128502	0.558532	-0.0445804	0.90569	0.083533	0.730863	0.105212	0.682209	0.154042	0.446242	0.0369639	0.874635	0.349709	0.030204	0.406401	0.0103448	0.0437002	0.937437	0.128113	0.687983	0.0859068	0.643187	0.0522824	0.693035	0.0735479	0.595563	0.00970908	0.983026
A_55_P2053127	NM_001160112	Foxg1	6.96846	6.60887	6.39915	6.77741	6.07335	5.99246	5.50224	5.49825	6.0633	6.88151	7.04631	6.48709	9.89861	9.23113	6.46113	-0.359593	0.734876	-0.569308	0.441962	-0.191051	0.832024	-0.895113	0.163431	-0.976005	0.0878089	-1.46622	0.0102732	-1.47021	0.00699432	-0.90516	0.109719	-0.0869525	0.918652	0.0778482	0.931477	0.378257	0.762879	-0.0808917	0.96495	0.148683	0.841182	0.0912722	0.857622	0.0977899	0.869642	-0.27853	0.787141
A_55_P2078335	NM_172632	Mapk4	5.51084	5.56145	5.73546	5.54424	5.66391	5.63005	5.50509	5.26142	5.44561	5.44476	5.27997	5.74414	5.39971	5.21401	5.70703	0.0506109	0.953201	0.224618	0.61193	0.0333984	0.952311	0.153074	0.786732	0.119208	0.795728	-0.00574748	0.993418	-0.24942	0.503286	-0.0652281	0.876504	-0.0660784	0.881739	-0.230867	0.511736	-0.191219	0.783369	-0.0338659	0.974817	-0.112543	0.758387	-0.164492	0.413546	-0.156253	0.502541	0.151576	0.784079
A_51_P245895	NM_172632	Mapk4	7.20449	7.90585	7.92048	7.11805	7.74271	6.75484	7.15975	5.9528	5.82148	6.52369	6.2579	6.49451	6.52047	6.64642	6.84247	0.701355	0.117712	0.715981	0.0902668	-0.0864453	0.895829	0.538216	0.239527	-0.449653	0.292341	-0.0447412	0.956436	-1.2517	0.000777176	-1.38301	0.000216423	-0.680803	0.0672179	-0.946599	0.00835055	-0.802426	0.0848443	-0.987869	0.0212681	-0.895147	0.00129934	-1.19585	8.05839e-08	-0.999083	1.27552e-05	1.27261	0.000501025
A_52_P564413	NM_207683	Pik3c2g	5.4229	5.38957	5.26131	5.41334	5.36223	5.35991	5.17368	5.11486	5.27013	5.36956	5.32758	5.36329	5.33684	5.06688	5.2152	-0.0333274	0.972603	-0.161588	0.757735	-0.00956351	0.987383	-0.0606667	0.937303	-0.0629867	0.905356	-0.249224	0.581967	-0.308043	0.412779	-0.15277	0.702577	-0.0533408	0.91207	-0.0953172	0.835179	0.152025	0.858323	-0.00231998	0.997471	0.0748523	0.863429	0.0238188	0.94293	0.0302951	0.933947	-0.0188175	0.982971
A_55_P2056846	NM_146956	Olfr525	4.82034	4.79673	4.82042	4.84348	5.34497	4.87546	4.78587	4.61723	4.6263	4.82208	4.78942	5.27965	5.38715	4.76286	5.00184	-0.0236151	0.983652	7.41517e-05	0.999884	0.0231351	0.97454	0.524631	0.263361	0.0551189	0.933489	-0.0344683	0.967395	-0.203116	0.70845	-0.194037	0.687162	0.00173936	0.997768	-0.0309253	0.962444	0.023061	0.986395	-0.469512	0.408924	-0.223225	0.580849	-0.243137	0.320534	-0.205033	0.486515	0.164108	0.830764
A_51_P109171	NM_177614	Os9	10.3581	9.78954	9.78284	9.8965	9.84149	9.74886	10.0141	9.93837	10.204	10.7368	10.7914	10.4127	10.795	10.7459	10.5801	-0.568536	0.0194044	-0.575233	0.0143686	-0.461573	0.0376505	-0.516589	0.0275971	-0.60921	0.00474498	-0.344014	0.164501	-0.4197	0.0592989	-0.154111	0.557805	0.378763	0.0814181	0.433367	0.0405694	0.11366	0.842909	-0.0926213	0.866976	0.0105191	0.978959	0.0674632	0.700442	-0.0182159	0.944126	-0.0571082	0.911287
A_55_P2027436	NM_018772	Bri3	13.9288	13.346	13.1959	13.2628	13.2334	13.417	13.7981	13.8487	13.9931	14.329	14.4536	14.6778	14.5209	14.5342	14.6203	-0.582766	0.000344505	-0.732882	7.45896e-06	-0.66594	1.19965e-05	-0.695377	1.28096e-05	-0.511711	0.000469209	-0.130622	0.521511	-0.0800478	0.703236	0.0643171	0.734427	0.400274	0.00475834	0.524871	0.000233531	0.0669413	0.869537	0.183665	0.403995	0.125303	0.356539	0.221281	0.00592937	0.100394	0.342831	-0.122757	0.574448
A_52_P578840	NM_018889	Pigb	4.97611	4.99511	5.0004	5.23456	4.96224	5.08251	5.13389	5.30467	4.78853	4.7613	5.07377	5.52791	5.20311	5.13425	4.96995	0.0189976	0.982566	0.0242881	0.968376	0.258449	0.451453	-0.0138767	0.985234	0.1064	0.804835	0.157783	0.718849	0.328553	0.291164	-0.187584	0.573952	-0.214814	0.506937	0.097661	0.802058	0.234161	0.67313	0.120276	0.862041	0.177219	0.531629	0.0703897	0.763319	0.175069	0.387902	0.0872981	0.883856
A_55_P1952900	NR_033138	Gm833	4.49999	4.57186	4.46799	4.76766	4.52074	4.64137	4.49815	4.73377	4.2425	4.58061	4.84171	5.0159	5.12143	4.85531	4.90511	0.0718702	0.942777	-0.0319984	0.967544	0.267665	0.57201	0.0207515	0.983508	0.141377	0.796782	-0.00183772	0.997903	0.233781	0.625515	-0.257489	0.543765	0.0806136	0.878569	0.34172	0.387438	0.299663	0.676668	0.120625	0.900643	0.210144	0.57633	0.100695	0.729725	0.218636	0.407401	0.0100166	0.991883
A_55_P2334684	NM_001081267	Rsf1	6.18067	5.62254	6.00853	6.13527	6.22908	6.23398	6.0412	6.39563	6.5253	6.84738	6.46443	6.5373	6.56816	6.38542	6.53445	-0.558128	0.23561	-0.172134	0.783414	-0.0454007	0.947668	0.0484136	0.960106	0.0533127	0.933506	-0.139467	0.83163	0.214962	0.675382	0.344631	0.411006	0.66671	0.0667558	0.283765	0.515034	0.126733	0.910793	0.00489905	0.996654	0.0658162	0.902552	0.229605	0.336555	0.16202	0.598561	-0.419263	0.372803
A_51_P236197	NM_009088	Polr1a	12.3181	12.585	12.5908	12.5514	12.3336	12.5198	12.3666	12.4671	12.4121	11.6596	11.3297	12.3338	11.4932	11.5288	11.8916	0.266861	0.396239	0.272722	0.333011	0.23328	0.381037	0.0154612	0.979885	0.20166	0.46262	0.0485068	0.912312	0.148989	0.617274	0.0939487	0.743403	-0.658552	0.00204203	-0.988422	8.05358e-06	-0.0394428	0.959094	0.186199	0.647177	0.073378	0.798	0.0572393	0.760454	0.0824129	0.674901	-0.0729623	0.879812
A_51_P324529	NM_001271018	Calcoco2	8.25369	6.93544	6.16316	5.49958	5.92467	5.43753	5.81641	6.10463	5.70854	5.86755	5.93834	5.83776	6.15512	5.87334	6.11285	-1.31824	0.0166319	-2.09053	9.80025e-05	-2.75411	2.63665e-07	-2.32902	1.3738e-05	-2.81616	1.38352e-07	-2.43728	4.59542e-06	-2.14906	2.0829e-05	-2.54515	9.55625e-07	-2.38614	2.33322e-06	-2.31534	3.57177e-06	-0.663577	0.376402	-0.487136	0.559811	-0.575356	0.161624	-0.280508	0.399951	-0.287498	0.445622	-0.0901739	0.94169
A_51_P122723	NM_024478	Grpel1	13.5434	13.7597	13.4921	13.3894	13.4945	13.3865	13.3654	13.3241	13.2714	13.575	13.6917	13.1361	13.4339	13.3728	13.4411	0.216298	0.185198	-0.0512598	0.825453	-0.15396	0.31276	-0.0488499	0.861197	-0.156817	0.293446	-0.177917	0.252927	-0.219217	0.110047	-0.272002	0.0383463	0.0316576	0.870451	0.148308	0.292222	-0.1027	0.711671	-0.107967	0.658346	-0.105334	0.394665	-0.107823	0.170579	-0.0839891	0.384766	0.0676924	0.781131
A_51_P185713	NM_013782	Ptdss2	9.14378	9.17865	9.32667	9.45803	9.21976	9.47957	9.42593	9.53307	9.28655	9.26838	9.35453	9.38478	9.15482	9.00965	9.24171	0.0348707	0.950168	0.182898	0.489008	0.314254	0.122296	0.075986	0.850511	0.335798	0.091125	0.28215	0.202101	0.389296	0.0441837	0.142772	0.531015	0.124602	0.597381	0.21075	0.307391	0.131356	0.762648	0.259812	0.341824	0.195584	0.236526	0.115185	0.359969	0.166105	0.191538	0.0161162	0.974783
A_55_P1980311	NM_001103165	Pcbp2	11.391	11.1714	11.4843	11.4696	11.3216	11.5088	10.91	10.9947	11.1505	10.8803	10.8828	10.5604	10.885	10.7644	10.7776	-0.219653	0.365091	0.0932956	0.747022	0.0786014	0.768073	-0.0694345	0.849875	0.11778	0.619555	-0.481029	0.00763332	-0.396341	0.0228133	-0.24054	0.192257	-0.510782	0.00234626	-0.508215	0.00230138	-0.0146942	0.982044	0.187215	0.505919	0.0862603	0.663236	0.0422646	0.779025	0.0857362	0.542498	-0.162589	0.50715
A_55_P1965248	NM_146939	Olfr354	4.59702	4.31417	4.3214	4.27249	4.28934	4.39459	4.47733	4.27825	4.45198	4.18611	4.42041	5.72421	5.18853	4.75942	5.25127	-0.282851	0.59221	-0.275618	0.542261	-0.324532	0.399754	-0.307674	0.50072	-0.202433	0.64633	-0.119686	0.832652	-0.318769	0.399648	-0.145043	0.721892	-0.410905	0.21716	-0.176613	0.667556	-0.0489131	0.96602	0.105241	0.903439	0.0281638	0.957286	-0.0133681	0.969357	-0.0475852	0.89287	0.11222	0.87016
A_55_P1956443	NM_001080949	Ttc5	9.54447	9.79782	9.5686	8.88567	9.34049	8.80575	9.48504	9.23367	9.11457	9.78016	10.098	9.49942	9.7767	9.72314	9.69837	0.253352	0.317198	0.0241317	0.951957	-0.6588	0.000466526	-0.203979	0.427178	-0.738714	9.14579e-05	-0.0594275	0.866012	-0.310791	0.114085	-0.429892	0.0211675	0.235693	0.234276	0.553504	0.00207591	-0.682932	0.00119847	-0.534735	0.0113913	-0.608833	1.82812e-05	-0.454791	1.52883e-05	-0.489677	1.78532e-05	0.310914	0.131713
A_66_P113401	NM_009557	Zfp46	5.32246	4.4733	4.44302	4.53561	4.37481	4.37607	4.47475	4.59276	4.3565	4.5195	5.3338	5.12893	5.31891	4.40377	4.67654	-0.849161	0.211214	-0.879435	0.161375	-0.786851	0.180842	-0.947646	0.121319	-0.946393	0.0897533	-0.847711	0.163947	-0.729699	0.214685	-0.965962	0.0768222	-0.802955	0.142542	0.0113372	0.990239	0.0925839	0.961325	0.00125277	0.999254	0.0469183	0.958283	0.0343712	0.951955	0.0706163	0.908425	0.000119009	1
A_51_P112817	NM_024264	Cyp27a1	5.19926	5.13641	4.98996	5.17806	5.0082	4.99454	5.08796	5.005	4.85139	4.93789	5.08291	5.01935	4.8373	4.87856	4.76239	-0.0628483	0.862186	-0.209297	0.261354	-0.0211972	0.940601	-0.19106	0.328837	-0.204714	0.221849	-0.111298	0.621816	-0.194259	0.251349	-0.347865	0.0213522	-0.261362	0.08506	-0.11635	0.520829	0.1881	0.434878	-0.013654	0.979826	0.0872229	0.594606	-0.0214571	0.883211	0.0304949	0.849551	0.159764	0.430826
A_51_P210732	NM_134234	Vmn1r82	4.69367	4.62322	4.63361	4.68984	4.54908	4.74366	4.50893	4.57969	4.40047	4.66307	4.94677	5.21818	5.12129	4.44584	4.76626	-0.0704515	0.932179	-0.0600613	0.920366	-0.00382793	0.995494	-0.144589	0.802234	0.0499919	0.921061	-0.184744	0.687746	-0.113978	0.802771	-0.293195	0.380413	-0.0306015	0.948896	0.253098	0.458795	0.0562334	0.956053	0.194581	0.752018	0.125407	0.722214	0.0395457	0.890499	0.107193	0.685961	0.0188428	0.982381
A_51_P126437	NM_007930	Enc1	12.3336	12.6017	12.1235	11.0919	12.1569	11.6457	11.7131	11.2238	10.9565	11.026	11.2507	11.5951	11.1773	11.2394	11.167	0.268063	0.535721	-0.210103	0.606321	-1.2417	1.1685e-05	-0.176775	0.710138	-0.687888	0.0114888	-0.620507	0.031399	-1.10985	5.99821e-05	-1.3771	1.47705e-06	-1.30762	2.79239e-06	-1.08295	5.5396e-05	-1.0316	0.000801835	-0.511113	0.136499	-0.771356	0.000156931	-0.76834	1.10375e-06	-0.677351	4.16629e-05	0.622969	0.0238653
A_55_P1968778	NM_145452	Rasa1	8.78711	9.21197	9.15855	9.20357	9.07491	8.63707	8.8298	8.83849	8.97058	8.75609	8.67091	8.90335	8.71089	8.67614	8.75719	0.424857	0.186372	0.371434	0.233858	0.41646	0.131249	0.287802	0.410277	-0.150043	0.683948	0.042692	0.935124	0.0513771	0.906948	0.183474	0.555216	-0.0310205	0.939845	-0.116198	0.74072	0.0450255	0.960203	-0.437845	0.191683	-0.19641	0.430502	-0.108659	0.56959	-0.128045	0.537819	-0.0747336	0.898504
A_55_P1974957	NM_022312	Tnr	5.03551	5.88677	4.9139	4.84087	4.9838	5.6967	5.22375	4.93602	4.69672	4.94323	4.90489	5.13428	5.1324	4.83579	4.92611	0.851261	0.273256	-0.121609	0.919519	-0.194643	0.842252	-0.0517098	0.974194	0.661188	0.337401	0.188238	0.865215	-0.0994909	0.922981	-0.338791	0.647214	-0.0922839	0.920127	-0.130621	0.886989	-0.0730335	0.973047	0.712898	0.428911	0.319932	0.623732	0.0020929	0.997821	0.117378	0.851029	0.407379	0.673908
A_55_P2106666	NM_009624	Adcy9	7.88473	7.89805	7.54217	7.06326	7.22625	6.70106	6.89188	7.17043	6.82829	7.55501	7.97084	7.93744	8.34604	8.54104	8.57662	0.0133227	0.988877	-0.342557	0.376087	-0.821468	0.00574978	-0.658475	0.0418911	-1.18367	8.01314e-05	-0.992853	0.0012418	-0.714303	0.0159641	-1.05644	0.000357673	-0.329718	0.306959	0.0861063	0.845067	-0.478912	0.24827	-0.525198	0.167864	-0.502055	0.0269742	-0.279342	0.106778	-0.241853	0.231729	-0.107484	0.866546
A_52_P531175	NM_013902	Fkbp3	14.1334	14.0915	13.9964	13.9469	13.9706	14.0109	14.0201	14.1084	13.9264	13.6598	13.5204	14.2132	13.6237	13.7229	13.9544	-0.0419412	0.910869	-0.136969	0.489614	-0.186456	0.249594	-0.1628	0.39789	-0.122552	0.49893	-0.113342	0.58494	-0.0249899	0.919873	-0.206976	0.169196	-0.473562	0.000654188	-0.612974	1.64631e-05	-0.0494875	0.910793	0.040248	0.922089	-0.00461971	0.985533	0.00245992	0.988052	0.0263708	0.863409	0.00264124	0.994799
A_51_P412866	NM_146562	Olfr862	4.5354	4.88857	4.34834	5.18027	4.52013	5.47257	4.62406	4.21432	4.27408	4.19864	4.5701	5.55472	4.6267	4.50795	4.32364	0.353173	0.752253	-0.187055	0.858536	0.644875	0.331496	-0.0152712	0.991901	0.937177	0.115224	0.0886632	0.939154	-0.321078	0.687616	-0.261318	0.718988	-0.336762	0.636627	0.0346986	0.972014	0.831931	0.312292	0.952448	0.196372	0.892189	0.0406208	0.287802	0.465757	0.458213	0.233337	0.379861	0.685949
A_55_P2137576	NM_028721	Nphp3	6.01581	6.45478	6.20768	7.60882	6.03797	6.58638	6.42144	6.77115	7.19949	7.56001	7.94492	6.88634	7.24748	7.15875	6.95691	0.438967	0.442672	0.191873	0.770495	1.59301	5.76392e-05	0.0221641	0.983807	0.570574	0.174008	0.405635	0.422907	0.755341	0.0567076	1.18368	0.00202635	1.54421	5.81507e-05	1.92911	1.21359e-06	1.40113	0.00134065	0.548409	0.315008	0.974771	0.000724411	0.819094	0.000130834	0.766416	0.00090466	-0.563878	0.210566
A_52_P32864	NM_026662	Prps2	9.16654	9.49385	9.25215	8.99617	9.05627	9.08083	8.78282	8.64632	7.83545	5.74777	4.88294	7.37166	6.67742	6.46516	6.80202	0.327311	0.56059	0.0856133	0.901884	-0.170367	0.745925	-0.11027	0.88679	-0.0857054	0.883036	-0.383713	0.3892	-0.52022	0.164201	-1.33108	0.000135902	-3.41877	7.81088e-14	-4.2836	7.9092e-17	-0.25598	0.739912	0.0245648	0.98429	-0.115708	0.797661	-0.390721	0.0464216	-0.122641	0.697611	0.541939	0.167902
A_55_P2186205	NM_025432	Trappc2	5.22655	5.8958	5.2185	5.16877	5.56695	5.60621	5.2473	5.21638	5.34321	5.38911	5.18217	5.72798	5.72965	5.63295	5.44797	0.669249	0.266085	-0.00804522	0.995246	-0.0577769	0.946835	0.340402	0.65213	0.379666	0.519265	0.0207517	0.984463	-0.0101657	0.990044	0.116667	0.8561	0.162563	0.802157	-0.0443761	0.955947	-0.0497317	0.976333	0.0392645	0.98111	-0.00523358	0.994707	-0.0106051	0.984042	-0.0137949	0.98088	-0.0324988	0.980631
A_66_P105635	NM_146526	Olfr859	4.42967	4.27063	4.29785	4.39209	4.4305	4.33419	4.51126	4.46315	4.33934	4.80062	4.66829	5.24784	4.6814	4.61109	4.81535	-0.159045	0.859753	-0.131821	0.849126	-0.0375814	0.957982	0.000828817	0.999141	-0.0954832	0.88006	0.0815856	0.914131	0.0334728	0.960082	-0.0903293	0.865437	0.370945	0.381081	0.238618	0.61592	0.0942399	0.941987	-0.096312	0.930419	-0.00103607	0.998582	-0.0310113	0.938514	-0.0167283	0.971322	0.110014	0.898403
A_55_P2098995	NM_001025575	Cfhr2	9.0874	9.34622	9.2623	8.88456	9.0035	8.84561	8.96849	8.51778	8.84897	8.74769	8.65261	8.63685	9.03848	8.81724	8.93646	0.258828	0.64506	0.174904	0.741771	-0.202833	0.654058	-0.0838932	0.909823	-0.241786	0.567331	-0.118906	0.836912	-0.569621	0.0863144	-0.238431	0.533822	-0.339709	0.333617	-0.434784	0.188619	-0.377737	0.469414	-0.157893	0.836352	-0.267815	0.370046	-0.303869	0.102785	-0.328782	0.108091	0.28512	0.537533
A_55_P2183378	NM_028965	Snx11	11.4569	11.7092	11.44	11.0764	11.1501	10.951	10.6297	10.3997	10.8528	11.2456	11.6377	10.0214	11.2397	11.0266	10.9018	0.252346	0.519595	-0.0168863	0.976615	-0.380521	0.163582	-0.306787	0.348207	-0.505832	0.0477363	-0.827161	0.00142282	-1.05719	3.44204e-05	-0.604042	0.015335	-0.211272	0.467783	0.180868	0.552137	-0.363634	0.32449	-0.199045	0.677571	-0.281339	0.182982	-0.253286	0.0785689	-0.264237	0.0971568	0.0034571	0.995971
A_55_P2107775	NM_173786	Apol9a	4.83529	5.51135	5.14208	5.49032	5.24204	4.9766	5.42817	4.93148	5.19958	4.73375	5.25002	5.4437	5.31947	5.02057	5.74219	0.676054	0.247309	0.306787	0.66228	0.655031	0.187635	0.40675	0.545677	0.141308	0.849115	0.592876	0.275416	0.0961861	0.900222	0.364286	0.493834	-0.101538	0.880755	0.414724	0.419043	0.348244	0.720554	-0.265442	0.792294	0.0414012	0.955336	-0.121268	0.748991	-0.137962	0.745883	0.362639	0.596716
A_51_P105068	NM_027990	Lypd6b	6.89133	6.49726	8.0449	7.64624	8.24032	7.19332	8.39244	7.82085	8.45609	10.5382	11.0956	8.69464	10.4884	10.4552	9.98302	-0.394064	0.634835	1.15357	0.0266597	0.754909	0.142423	1.34899	0.00767791	0.301993	0.651457	1.50112	0.00237239	0.929525	0.0568703	1.56476	0.000945684	3.64687	8.51999e-11	4.20432	1.55467e-12	-0.398664	0.685709	-1.047	0.0662855	-0.72283	0.0519347	-0.446763	0.108842	-0.672417	0.0197956	0.253975	0.772313
A_66_P113556	NM_053116	Wnt16	5.72585	5.61769	5.65004	5.51479	5.74257	5.76215	5.55534	5.60063	5.42229	5.36149	5.31914	6.02067	5.31124	5.40453	5.32543	-0.108167	0.853227	-0.0758112	0.873598	-0.211058	0.513129	0.0167149	0.980707	0.0362938	0.933506	-0.170513	0.654422	-0.125223	0.731596	-0.303561	0.262906	-0.364359	0.154467	-0.406709	0.101773	-0.135247	0.833667	0.0195789	0.982426	-0.0578338	0.868389	-0.0743505	0.714767	-0.023459	0.935353	0.0438787	0.944362
A_51_P162098	NM_026742	Ndufaf4	11.2008	11.8197	12.319	12.5112	12.3823	12.2987	11.7504	11.4072	11.1962	10.6673	10.3727	10.9597	10.1807	10.1867	10.5101	0.618884	0.0314291	1.11817	5.87144e-05	1.3104	1.31765e-06	1.18145	1.81432e-05	1.09788	2.4231e-05	0.549553	0.0426944	0.206339	0.52498	-0.00459474	0.990349	-0.533527	0.0322949	-0.828154	0.000751324	0.192234	0.729718	-0.0835713	0.905088	0.0543313	0.881093	-0.297217	0.0373733	-0.0781836	0.744506	0.448681	0.102904
A_55_P2146185	NM_011302	Rs1	12.4722	12.3434	12.9812	12.5928	12.8186	12.0874	12.5883	12.0033	12.6154	12.9021	12.7375	11.7486	12.4038	12.4986	11.9632	-0.128774	0.859952	0.508972	0.15683	0.120629	0.806062	0.346433	0.404981	-0.384849	0.266768	0.116052	0.833185	-0.46895	0.153726	0.143159	0.717249	0.42994	0.176994	0.265338	0.455687	-0.388343	0.420804	-0.731282	0.0420539	-0.559813	0.0158779	-0.471322	0.00511124	-0.568209	0.00187988	0.278948	0.526019
A_52_P656628	NM_007770	Crx	4.31833	4.56237	4.22524	4.15211	4.5017	5.47639	4.33302	4.30467	4.36549	5.61908	6.63993	5.15283	5.21405	5.27942	5.96683	0.244042	0.829668	-0.0930909	0.926861	-0.166218	0.840819	0.183373	0.863904	1.15806	0.0205766	0.0146879	0.989926	-0.0136616	0.987686	0.0471594	0.950584	1.30075	0.00699153	2.3216	4.11768e-06	-0.0731266	0.967511	0.974691	0.114201	0.450782	0.317695	0.221346	0.543318	0.291071	0.444536	-0.00206102	0.999088
A_51_P246224	NM_177409	Tram2	8.47532	8.30572	8.10758	8.27471	8.12329	7.88533	8.03568	7.70025	7.82164	8.0654	8.94754	7.23612	8.52125	8.32815	8.41986	-0.169596	0.882485	-0.367733	0.58906	-0.200603	0.779685	-0.352024	0.637168	-0.589987	0.255299	-0.439638	0.481995	-0.775063	0.109679	-0.653675	0.180864	-0.409915	0.438279	0.472223	0.354964	0.167131	0.903607	-0.237963	0.827491	-0.0354162	0.965341	-0.168367	0.637179	-0.135419	0.760434	0.274731	0.735284
A_55_P2033272	NM_001277847	Treh	5.0311	4.68378	4.68971	5.00865	4.87563	4.83073	4.69689	5.28308	4.63077	4.71618	5.1853	5.0971	4.46783	4.84584	4.9325	-0.347325	0.636652	-0.341393	0.582679	-0.0224487	0.978131	-0.155469	0.863781	-0.200372	0.750664	-0.334211	0.586076	0.25198	0.670253	-0.400329	0.40752	-0.31492	0.533485	0.154195	0.796584	0.318944	0.729712	-0.0449025	0.975784	0.137021	0.803753	0.184232	0.552856	0.286744	0.347818	-0.260036	0.722137
A_55_P2123616	NM_001033541	Gm5127	5.13535	4.59895	4.61791	4.5555	4.96644	5.39958	4.64928	5.30979	4.99342	4.58623	4.73879	5.69172	5.3057	5.17348	5.40196	-0.5364	0.36843	-0.517439	0.344878	-0.579848	0.224526	-0.168909	0.851426	0.26423	0.66016	-0.486064	0.367895	0.174446	0.791331	-0.141932	0.804484	-0.549114	0.221792	-0.396559	0.412032	-0.0624091	0.967511	0.433139	0.54342	0.185365	0.715071	0.320028	0.224803	0.343747	0.237309	-0.502321	0.353289
A_51_P108659	NM_011134	Pon1	4.59992	4.51225	4.53282	4.51759	4.54215	4.59863	4.68837	5.11376	4.7679	4.94692	5.19189	5.07017	5.3455	5.65542	5.07221	-0.0876626	0.8307	-0.0670992	0.835989	-0.0823247	0.765652	-0.0577656	0.885221	-0.00128833	0.996232	0.0884563	0.77081	0.513843	0.00398709	0.167983	0.41664	0.347004	0.0508865	0.591975	0.000660755	-0.0152255	0.982044	0.0564773	0.911164	0.0206259	0.942018	0.161689	0.127291	0.155546	0.196591	-0.252457	0.23389
A_66_P123155	NM_027442	Ddo	5.35629	4.56933	4.52465	4.54234	4.56249	5.45805	4.77901	5.21775	4.69222	4.75957	5.03753	5.47074	5.36426	5.204	5.33151	-0.786961	0.267021	-0.831643	0.197616	-0.813958	0.1688	-0.793805	0.22677	0.101757	0.91134	-0.577286	0.411217	-0.138542	0.877777	-0.664076	0.259214	-0.596727	0.31097	-0.318764	0.646397	0.0176854	0.993618	0.895561	0.209088	0.456623	0.364794	0.35554	0.307319	0.450663	0.218423	-0.175977	0.88125
A_65_P16680	NM_019835	B4galt5	10.7407	10.5561	10.7826	11.1494	10.8686	11.3209	10.7502	10.9214	10.4943	9.88613	9.99858	10.7025	10.6525	10.6264	10.3365	-0.184592	0.765809	0.0418922	0.948973	0.408649	0.235033	0.127867	0.840111	0.580185	0.065368	0.00945501	0.989676	0.180717	0.673332	-0.246381	0.494823	-0.854589	0.00383246	-0.742136	0.0115791	0.366757	0.457595	0.452318	0.284369	0.409538	0.0946825	0.171054	0.41029	0.330112	0.0880033	0.0422874	0.956718
A_51_P225506	NM_026383	Pnrc2	11.1167	11.194	10.9777	10.8061	11.0762	10.805	10.8591	10.8253	11.3049	11.2448	11.3119	11.2144	11.1562	11.3081	11.1585	0.0773479	0.887837	-0.138984	0.689005	-0.31061	0.199087	-0.0405049	0.94091	-0.31167	0.19097	-0.257566	0.345013	-0.291365	0.227718	0.188224	0.459391	0.128094	0.644291	0.195164	0.436558	-0.171627	0.711684	-0.271165	0.409735	-0.221396	0.244535	-0.0356706	0.861062	-0.158864	0.30434	-0.205995	0.502936
A_55_P1973844	NM_013661	Sema5b	6.13519	6.48483	5.40523	5.71071	5.93488	5.55774	5.67909	6.39807	8.04829	9.71391	9.82869	8.05102	9.54441	9.52636	9.1231	0.349639	0.727721	-0.729958	0.254805	-0.424484	0.536608	-0.200316	0.85728	-0.577456	0.34633	-0.456101	0.533434	0.262877	0.731802	1.9131	0.000250204	3.57872	1.40481e-09	3.6935	5.52857e-10	0.305474	0.815832	-0.37714	0.717381	-0.0358331	0.969489	0.755634	0.0085366	0.215771	0.630662	-1.54409	0.00252941
A_51_P432403	NM_010207	Fgfr2	6.05289	6.29286	5.59824	5.08619	5.23557	5.54399	5.75393	6.24894	5.30005	5.74271	6.14062	5.43844	5.82055	5.86677	5.68451	0.239969	0.518201	-0.454647	0.090381	-0.9667	6.7092e-05	-0.817318	0.00112634	-0.508898	0.0342884	-0.298965	0.302701	0.196051	0.514871	-0.752838	0.00138062	-0.310176	0.214633	0.0877331	0.793922	-0.512053	0.0830593	0.30842	0.378089	-0.101816	0.719866	0.0155472	0.951153	0.0971278	0.634549	-0.0205715	0.974235
A_55_P2062811	NM_001134646	Tomm5	12.7693	13.1174	12.6357	12.5112	12.691	12.9543	12.5997	12.7656	12.6712	12.0679	11.7328	12.8231	12.0987	12.1693	12.392	0.348129	0.117955	-0.133632	0.638035	-0.258085	0.212157	-0.078276	0.838375	0.184968	0.410741	-0.169573	0.506969	-0.00371178	0.991171	-0.0980652	0.67739	-0.701401	0.000125023	-1.03651	1.24259e-07	-0.124453	0.772471	0.263244	0.314002	0.0693955	0.764165	0.0834367	0.537	0.101551	0.482365	-0.118684	0.708329
A_55_P1978576	NM_001256096	Dtx2	11.94	12.0132	12.2328	12.1324	12.1928	12.0677	11.9348	11.6773	11.8447	11.5214	11.592	11.3319	11.6299	11.4924	11.4634	0.0732356	0.858061	0.292809	0.145872	0.19239	0.348681	0.252816	0.228627	0.12774	0.578865	-0.00520571	0.989799	-0.262637	0.156278	-0.095231	0.662748	-0.418562	0.0125041	-0.347948	0.0384647	-0.100419	0.817867	-0.125076	0.716283	-0.112747	0.527772	-0.189574	0.0529294	-0.160975	0.155745	0.173728	0.462405
A_55_P2173626	NM_001115154	Samd3	4.95145	4.55065	5.20592	5.66502	4.97399	5.26197	4.98175	5.47126	6.26909	7.94175	7.99437	6.4317	7.69529	7.79647	7.61207	-0.400806	0.610145	0.254462	0.739837	0.713563	0.155552	0.0225407	0.985705	0.310519	0.624658	0.0303018	0.977606	0.519808	0.332535	1.31763	0.00397066	2.9903	5.48336e-09	3.04292	3.11751e-09	0.459101	0.587509	0.287978	0.773251	0.37354	0.393341	0.612946	0.0165005	0.412195	0.179622	-0.888419	0.067915
A_51_P104125	NM_176836	Fam76b	9.89283	9.71123	9.58931	9.46388	9.51881	9.61703	9.43373	9.51023	9.5329	9.45092	9.38988	9.88556	9.36617	9.52124	9.53095	-0.181596	0.511185	-0.303521	0.141878	-0.428951	0.0166418	-0.374015	0.0556462	-0.275795	0.147096	-0.459096	0.013265	-0.382596	0.032905	-0.359931	0.0444901	-0.441914	0.0102906	-0.502945	0.00320322	-0.125429	0.752997	0.0982197	0.811461	-0.0136048	0.96537	0.017059	0.925082	0.01643	0.936681	-0.0878321	0.795841
A_52_P27244	NM_207692	Mapk9	7.55725	7.47416	7.42903	7.46159	7.53271	7.37582	7.31038	7.37921	7.39992	7.18534	7.21245	7.07775	6.8117	6.91549	6.96047	-0.0830943	0.861271	-0.128222	0.685966	-0.0956607	0.752435	-0.0245446	0.9627	-0.181437	0.465653	-0.246873	0.314343	-0.178042	0.472746	-0.157328	0.506709	-0.371913	0.0603426	-0.344803	0.0810056	0.0325611	0.963471	-0.156893	0.682189	-0.0621658	0.813585	-0.0199038	0.921843	-0.0185	0.93659	-0.0791882	0.850166
A_52_P148212	NM_172578	Mis18bp1	9.64525	9.6517	9.2445	9.01681	9.0679	8.87804	8.664	8.74685	8.9493	7.91039	7.85535	8.30158	7.48701	7.46937	7.76522	0.00644801	0.992974	-0.400745	0.17328	-0.628436	0.0122433	-0.57735	0.0325227	-0.767207	0.00194652	-0.981247	0.000165325	-0.898397	0.000319584	-0.695948	0.00479406	-1.73486	9.36091e-10	-1.78989	3.69499e-10	-0.227692	0.637556	-0.189857	0.696516	-0.208774	0.37031	-0.0943833	0.622347	-0.111566	0.59382	-0.184074	0.640934
A_55_P1970287	NM_001163730	Gm9125	5.06754	4.79341	4.93475	4.93839	5.07947	4.95434	4.79408	5.06951	4.91683	4.74236	4.96301	5.12556	4.82158	4.88151	4.90587	-0.274132	0.505496	-0.132792	0.767789	-0.129144	0.748491	0.0119268	0.986601	-0.113198	0.781716	-0.273462	0.433446	0.00196844	0.996147	-0.150713	0.651844	-0.32518	0.250762	-0.10453	0.778035	0.00364814	0.997769	-0.125125	0.848155	-0.0607383	0.870682	0.0336709	0.897377	0.051318	0.856963	-0.19909	0.632081
A_55_P2182134	NM_030174	Mctp1	4.71641	4.68844	4.65393	4.8473	4.66067	4.75018	4.71402	4.70783	4.52929	4.73282	4.65191	4.97485	4.43644	4.74542	4.81289	-0.0279704	0.975237	-0.0624764	0.918079	0.130893	0.777979	-0.0557357	0.940701	0.0337728	0.950142	-0.00238368	0.997018	-0.00857199	0.987479	-0.18712	0.6137	0.0164161	0.973658	-0.0644938	0.890485	0.193369	0.783704	0.0895085	0.916486	0.141439	0.684252	0.032442	0.913396	0.0922298	0.743579	0.0954622	0.883856
A_55_P1971347	NM_001171054	Mta3	8.96535	9.00904	8.28979	7.7247	8.1033	8.11314	8.36532	8.3039	8.07003	7.47845	7.56237	7.93935	7.54372	7.42005	7.60127	0.0436902	0.948158	-0.675566	0.00661403	-1.24065	6.07023e-07	-0.862056	0.000437933	-0.852212	0.000242692	-0.60003	0.0129938	-0.661451	0.00398709	-0.895324	0.000119864	-1.48691	6.50494e-09	-1.40298	2.10008e-08	-0.565088	0.0416907	0.00984383	0.991095	-0.277622	0.147083	-0.19986	0.146956	-0.205555	0.182116	0.178358	0.619162
A_66_P129893	NR_015458	1700047M11Rik	5.66075	5.58625	5.87186	5.59183	5.91779	5.87444	5.51029	5.57959	5.57694	5.61931	5.51014	5.97418	5.59256	5.64292	5.69589	-0.0744974	0.952669	0.211111	0.773259	-0.0689119	0.93041	0.257041	0.741843	0.213697	0.736724	-0.150454	0.848797	-0.0811558	0.913242	-0.0838044	0.892217	-0.0414388	0.952721	-0.150607	0.805648	-0.280023	0.781578	-0.0433433	0.97727	-0.161683	0.762793	-0.110943	0.762429	-0.0846895	0.853269	-0.0679738	0.950571
A_51_P131442	NM_013874	Dpf1	7.58804	8.46032	7.8645	7.97321	7.8147	8.50228	7.63585	8.33396	7.99648	6.35603	6.25842	8.37627	6.57424	6.64804	7.29185	0.872274	0.069233	0.276454	0.669821	0.385172	0.459053	0.226657	0.768432	0.91424	0.0282845	0.0478116	0.957919	0.745915	0.0814965	0.408441	0.38468	-1.23201	0.00207297	-1.32962	0.000854153	0.108718	0.938159	0.687583	0.205876	0.39815	0.27764	0.429801	0.0692931	0.498135	0.0518903	-0.529366	0.294626
A_55_P1987245	NM_011740	Ywhaz	9.89624	9.90592	10.2415	10.2017	10.2736	10.1419	10.2722	10.1934	10.2542	10.1186	10.1322	9.37372	9.74871	9.6419	9.73399	0.00967805	0.985121	0.345294	0.0677429	0.305422	0.0843898	0.377374	0.0401678	0.245704	0.180715	0.375911	0.0357878	0.297151	0.090905	0.357915	0.034748	0.22238	0.210212	0.235917	0.174202	-0.0398718	0.944494	-0.13167	0.686351	-0.0857708	0.654071	-0.0646446	0.617246	-0.0834337	0.542719	0.0483775	0.900069
A_51_P383194	NM_008804	Pde9a	7.71948	7.3683	7.45108	6.73881	7.48396	6.29863	7.45382	6.52372	7.55253	9.4535	9.96789	7.90367	9.6539	9.52358	9.28902	-0.351179	0.612548	-0.2684	0.67565	-0.980674	0.0168564	-0.235527	0.751664	-1.42086	0.000468899	-0.265664	0.674153	-1.19577	0.00306068	-0.166953	0.754454	1.73401	2.08247e-05	2.24841	1.54855e-07	-0.712274	0.193528	-1.18533	0.00977962	-0.948803	0.00174052	-0.684533	0.00210201	-0.94257	0.000116798	0.415696	0.45198
A_55_P2011097	NM_029727	Gsdma2	5.6074	4.78557	4.86601	5.15338	4.9058	5.075	4.75714	4.84674	4.8707	4.8893	4.96572	5.09558	4.8862	5.06141	5.05088	-0.821825	0.0750636	-0.741383	0.0997327	-0.454017	0.330024	-0.701597	0.121398	-0.532398	0.224812	-0.850256	0.0440724	-0.760655	0.0609484	-0.736691	0.0675969	-0.718093	0.0685412	-0.641672	0.105235	0.287365	0.745321	0.169199	0.866639	0.228282	0.593913	0.143471	0.640476	0.182055	0.57956	-0.101582	0.913544
A_55_P2085776	NM_145449	Ifi27l2b	5.74191	5.67371	5.72173	5.62144	5.63101	5.95344	5.61795	5.72588	5.8199	5.76336	6.06311	6.02004	5.76874	5.94274	5.90259	-0.0681964	0.902308	-0.0201799	0.966549	-0.120471	0.703642	-0.110902	0.790043	0.211531	0.424248	-0.12396	0.722396	-0.016034	0.96652	0.0779873	0.787235	0.0214479	0.951327	0.321195	0.145094	-0.100291	0.867501	0.322433	0.281365	0.111071	0.65098	0.123267	0.40096	0.110023	0.527501	-0.154936	0.657241
A_51_P234714	NM_025957	Ceacam14	4.95175	4.62992	4.83997	4.69947	4.77225	5.22525	4.75134	4.77727	4.63999	4.82435	4.94047	5.11205	4.62768	4.81822	4.51507	-0.321835	0.271491	-0.111779	0.7664	-0.252284	0.337213	-0.1795	0.609352	0.273498	0.279325	-0.200412	0.515679	-0.174483	0.543481	-0.311766	0.186905	-0.127402	0.654157	-0.0112817	0.976773	-0.140505	0.791692	0.452999	0.0962065	0.156247	0.482773	0.0476383	0.80993	0.112807	0.527808	0.042713	0.937586
A_51_P190961	NM_010374	Gzmf	4.48991	4.39728	4.45487	4.37937	4.51897	4.34165	4.47694	4.67768	4.46646	4.22767	4.39537	4.69791	4.53147	4.60766	4.76925	-0.0926309	0.891013	-0.0350401	0.950884	-0.110542	0.793699	0.0290558	0.967534	-0.148257	0.702691	-0.0129736	0.983292	0.187769	0.599682	-0.0234515	0.954654	-0.262239	0.382414	-0.0945412	0.804172	-0.0755021	0.931847	-0.177312	0.751623	-0.126407	0.685056	-0.0173009	0.951938	-0.0173572	0.957815	-0.0951325	0.87016
A_66_P139295	NM_001109748	Tomm40	13.6441	13.9146	13.8019	13.8965	13.7661	13.7464	13.5395	13.4288	13.593	13.0386	12.6614	12.9626	12.4427	12.3157	12.7296	0.270479	0.248024	0.157825	0.541354	0.252378	0.209495	0.121991	0.693668	0.102336	0.694763	-0.104542	0.717629	-0.215261	0.295321	-0.0511001	0.83782	-0.60551	0.000575419	-0.982736	2.10954e-07	0.0945531	0.84274	-0.0196548	0.975784	0.0374492	0.885984	-0.0363363	0.824315	-0.0119402	0.957094	0.0286385	0.950571
A_55_P2083609	NM_015814	Dkk3	7.53473	6.71829	6.83156	6.33059	6.65467	6.0017	7.14721	7.28619	6.31547	5.18724	5.62353	6.22783	7.55521	7.37409	6.24281	-0.816435	0.128044	-0.703166	0.181977	-1.20414	0.00688792	-0.880056	0.0755971	-1.53302	0.000543981	-0.387515	0.533856	-0.248532	0.693946	-1.21926	0.00558696	-2.34749	4.47095e-07	-1.91119	1.60503e-05	-0.500973	0.502782	-0.652969	0.289261	-0.576971	0.108398	-0.394326	0.133685	-0.33832	0.274357	0.346379	0.613455
A_55_P1956652	NM_001198809	Sfmbt2	9.14814	8.70286	8.65707	7.08274	8.10756	6.74499	7.281	6.67419	6.76765	6.90244	6.85464	6.23496	6.67702	6.85956	6.2617	-0.445277	0.555314	-0.491066	0.436422	-2.06539	1.95864e-05	-1.04057	0.0416538	-2.40315	1.18875e-06	-1.86713	0.000137984	-2.47395	6.72307e-07	-2.38048	1.30538e-06	-2.24569	2.79208e-06	-2.29349	1.67727e-06	-1.57433	0.00309117	-1.36258	0.00991736	-1.46845	3.42561e-05	-1.19782	6.59519e-06	-1.18124	3.26933e-05	0.560082	0.344585
A_52_P392216	NM_177259	Dab1	7.64164	8.17239	8.27157	7.61592	8.05916	7.66513	7.22104	6.88706	8.37828	8.89846	9.12939	7.37109	9.39003	9.30199	8.50102	0.530748	0.444095	0.62993	0.278509	-0.025722	0.977378	0.417521	0.554008	0.0234893	0.978423	-0.420606	0.518323	-0.754586	0.128972	0.736635	0.130679	1.25682	0.00562866	1.48775	0.00100622	-0.655652	0.350547	-0.394032	0.649918	-0.524842	0.185545	-0.213994	0.52842	-0.461221	0.128564	-0.41163	0.547921
A_52_P584188	NM_008043	Frat1	7.34658	7.10857	7.20015	9.32202	7.82095	9.41056	9.01386	10.1811	10.7117	9.86034	9.55748	10.6271	9.64453	9.82695	9.90243	-0.238007	0.724403	-0.146429	0.813177	1.97544	2.58173e-07	0.474373	0.28636	2.06398	8.63019e-08	1.66729	1.00953e-05	2.83453	3.9602e-11	3.36508	3.13378e-13	2.51376	5.31487e-10	2.21091	1.01971e-08	2.12187	4.15086e-07	1.58961	6.85168e-05	1.85574	1.02952e-09	1.89468	2.15519e-13	1.62624	1.22366e-10	-1.43252	4.14561e-05
A_55_P1973339	NM_001038663	Mapk1	10.4888	10.1558	10.6162	10.3681	10.628	10.2347	10.0035	10.4663	10.6119	10.3785	10.2069	10.1695	10.148	10.1569	10.2961	-0.333028	0.637783	0.127421	0.868916	-0.120699	0.85952	0.139232	0.875059	-0.254101	0.65618	-0.485266	0.335936	-0.0225102	0.974804	0.123169	0.823887	-0.11025	0.853209	-0.281894	0.571359	-0.24812	0.80132	-0.393333	0.570633	-0.320727	0.407742	0.00433559	0.992487	-0.0595659	0.895911	-0.535596	0.274281
A_66_P129747	NM_026992	Dnajc24	10.2491	10.6671	10.5174	10.3768	10.6032	10.4972	10.3949	10.4108	10.3198	10.0792	9.93669	10.3621	10.149	10.2801	10.2224	0.417987	0.00515399	0.268307	0.0776859	0.127737	0.451774	0.354091	0.0141429	0.248141	0.0768562	0.145798	0.404505	0.161718	0.293877	0.0707348	0.681606	-0.169918	0.236486	-0.312389	0.0166236	-0.14057	0.560835	-0.10595	0.684271	-0.12326	0.313616	-0.103983	0.211768	-0.0768667	0.460693	0.029572	0.928943
A_65_P20699	NM_001112705	Tlk2	9.5788	9.46219	9.42707	9.59126	9.58348	9.68703	9.20162	9.2605	9.37974	9.52723	9.52224	9.637	9.25259	9.41146	9.45956	-0.116605	0.819059	-0.151731	0.674526	0.0124647	0.977596	0.00467772	0.994221	0.108232	0.752426	-0.377174	0.144554	-0.318301	0.204837	-0.199063	0.455744	-0.0515724	0.880889	-0.0565575	0.871565	0.164196	0.748568	0.103554	0.856466	0.133875	0.587529	0.0755757	0.678785	0.108874	0.562921	-0.118492	0.781788
A_55_P2127015	NM_146392	Olfr720	5.5463	4.8347	4.79755	4.71343	4.78623	4.79826	4.78303	4.69158	4.98589	4.7185	4.78175	5.42828	5.16966	5.07575	5.25492	-0.711603	0.0638103	-0.748746	0.0403377	-0.832873	0.0125165	-0.760072	0.0345031	-0.748035	0.0249673	-0.763267	0.0291254	-0.854722	0.00959397	-0.560414	0.100327	-0.827803	0.00997379	-0.764548	0.0167054	-0.0841266	0.941024	0.0120362	0.99216	-0.0360452	0.94567	0.00835061	0.982647	-0.0545151	0.881402	-0.0556992	0.946973
A_55_P2106901	NM_021426	Nkain4	7.27441	6.55144	6.46419	5.51896	6.35858	5.12457	5.80353	5.26899	5.35868	6.28911	6.81351	6.15107	7.64084	7.37202	6.85623	-0.722973	0.221634	-0.81022	0.129757	-1.75545	0.000180562	-0.915832	0.0757633	-2.14984	7.12324e-06	-1.47088	0.00215714	-2.00543	2.29895e-05	-1.91573	4.3769e-05	-0.985305	0.0295722	-0.460906	0.371291	-0.945234	0.106979	-1.23401	0.019971	-1.08962	0.001568	-0.890971	0.000450499	-0.904598	0.00104468	0.489701	0.428362
A_51_P388801	NM_178385	Tbcc	11.7065	11.941	11.6569	12.0575	11.7092	11.7647	11.6032	11.7734	11.9636	12.143	12.2553	12.2933	12.5124	12.5049	12.3382	0.234444	0.390894	-0.0496747	0.896008	0.350963	0.0809505	0.00266377	0.995611	0.058177	0.854849	-0.103374	0.74315	0.0668958	0.825948	0.257044	0.211584	0.436413	0.019697	0.54873	0.00295826	0.400637	0.0974649	0.0555132	0.919751	0.228075	0.152633	0.233398	0.029772	0.208807	0.0858034	-0.265344	0.245463
A_55_P2039537	NR_040647	1700003M07Rik	4.87988	5.09488	5.33394	4.86656	5.13237	5.37181	5.73973	4.86325	4.87584	4.89079	5.08679	5.17913	5.43294	5.29308	4.99369	0.215006	0.815803	0.454066	0.412735	-0.0133199	0.98689	0.252496	0.736561	0.491931	0.304481	0.859847	0.0548929	-0.0166296	0.981996	-0.00403522	0.995208	0.0109094	0.9873	0.206912	0.710915	-0.467385	0.506911	0.239435	0.800386	-0.113975	0.839836	-0.40765	0.0912896	-0.368143	0.184941	0.870179	0.0430153
A_66_P108815	NM_025396	Pgls	10.4084	10.7614	10.5615	10.7762	10.6624	10.6917	10.8202	10.8361	10.8699	10.9171	10.8375	11.2292	11.1505	11.2312	11.2111	0.352929	0.0519233	0.153086	0.483628	0.36778	0.0213405	0.253954	0.172322	0.2833	0.0850206	0.411783	0.0124473	0.427705	0.0064445	0.461445	0.00317244	0.508689	0.000921577	0.429044	0.00467577	0.214694	0.370378	0.0293463	0.953326	0.12202	0.423425	0.112117	0.259235	0.086654	0.481122	-0.0327916	0.933118
A_55_P1973006	NM_001171739	Bag1	12.8648	13.0135	13.2449	13.4911	13.2321	13.5917	13.2143	13.4805	13.4586	13.3466	13.3417	13.2247	13.3832	13.2486	13.4382	0.148677	0.453228	0.380073	0.00803271	0.62633	6.74535e-06	0.367289	0.00945426	0.726863	3.57974e-07	0.349467	0.0118665	0.615708	7.96465e-06	0.59385	1.35576e-05	0.481839	0.000225352	0.476883	0.00023579	0.246257	0.159489	0.359575	0.0182632	0.302916	0.00227447	0.275078	0.000182484	0.290691	0.000267184	-0.255311	0.0688758
A_55_P2097264	NM_053256	Pth2	5.43435	5.41622	5.28884	5.68141	5.31855	5.063	5.11611	4.9411	4.85608	5.15865	5.00368	5.67321	5.5294	5.43505	5.13245	-0.0181302	0.986641	-0.145511	0.810254	0.247057	0.603019	-0.115797	0.879888	-0.371351	0.366331	-0.318241	0.504185	-0.493249	0.191295	-0.578265	0.1056	-0.275695	0.500282	-0.430669	0.239092	0.392568	0.499481	-0.255554	0.710711	0.0685072	0.891568	-0.105769	0.707482	-0.0126645	0.976452	0.217516	0.715345
[truncated: 26,996 more rows]
[truncated: 35 more columns]
