# Supplementary material for: PRC2 promotes canalisation during endodermal differentiation
Source: PLoS Genet. 2025 Jan 30;21(1):e1011584. doi: 10.1371/journal.pgen.1011584 (PMC11813121; doi:10.1371/journal.pgen.1011584)
Supplement: S2 Table — (XLSX) [file pgen.1011584.s010.xlsx]

## Sheet: Definitive Endoderm (DE)
Symbol	Annotation
Foxa2	forkhead box A2
Sox17	SRY-box containing gene 17
Hhex	hematopoietically expressed homeobox
Cer1	cerberus 1 homolog (Xenopus laevis)
Lefty1	left right determination factor 1
Fzd5	frizzled homolog 5 (Drosophila)
Dlx3	distal-less homeobox 3
Dlx5	distal-less homeobox 5
Foxg1	forkhead box G1
Id4	inhibitor of DNA binding 4
Pax9	paired box gene 9
Sp6	trans-acting transcription factor 6
Trp63	transformation related protein 63
Ripk4	receptor-interacting serine-threonine kinase 4
Foxa1	forkhead box A1
Sowahb	ankyrin repeat domain 56; 5730467H21Rik; Ankrd56
Sox7	SRY-box containing gene 7
Cckbr	cholecystokinin B receptor
Cyp26a1	cytochrome P450, family 26, subfamily a, polypeptide 1
Calcr	calcitonin receptor
Prdm1	PR domain containing 1, with ZNF domain
Shisa2	shisa homolog 2 (Xenopus laevis); Tmem46
Dkk4	dickkopf homolog 4 (Xenopus laevis)
Fgf17	fibroblast growth factor 17
Otx2	orthodenticle homolog 2 (Drosophila)
Pyy	peptide YY
Tmprss2	transmembrane protease, serine 2
Clic6	chloride intracellular channel 6
Cpm	carboxypeptidase M
Cpn1	carboxypeptidase N, polypeptide 1
Fxyd3	FXYD domain-containing ion transport regulator 3
Tspan7	tetraspanin 7
Apoa1	apolipoprotein A-I
Sfrp5	secreted frizzled-related sequence protein 5

## Sheet: Ecto-Mesoderm
Symbol	Annotation
T	brachyury
Bmp4	bone morphogenetic protein 4
Srf	Serum response factor
Bmpr2	Bone morphogenetic protein receptor type-2
Cebpa	CCAAT/enhancer-binding protein alpha
Msx2	Homeobox protein MSX-2
Runx1	Runt-related transcription factor 1
Cdx4	Homeobox protein CDX-4
Tal1	T-cell acute lymphocytic leukemia protein 1 homolog
Bmp6	Bone morphogenetic protein 6
Reference (for gene lists)
1. Marks H, Kalkan T, Menafra R, Denissov S, Jones K, Hofemeister H, et al. The transcriptional and epigenomic foundations of ground state pluripotency. Cell. 2012; 149(3):590-604. doi: 10.1016/j.cell.2012.03.026. PubMed PMID: 22541430.

## Sheet: Ectoderm
Symbol	Annotation
Krt18	Keratin, type I cytoskeletal 18
Otx2	Homeobox protein OTX2
Tcf15	Transcription factor 15
Dsp	Desmoplakin
Col5a1	Collagen alpha-1(V) chain
Pax6	Paired box protein Pax-6
Tgm3	Protein-glutamine gamma-glutamyltransferase E
Evpl	Envoplakin
Runx3	Runt-related transcription factor 3
Sox18	Transcription factor SOX-18
Nes	Nestin
Reference (for gene lists)
1. Marks H, Kalkan T, Menafra R, Denissov S, Jones K, Hofemeister H, et al. The transcriptional and epigenomic foundations of ground state pluripotency. Cell. 2012; 149(3):590-604. doi: 10.1016/j.cell.2012.03.026. PubMed PMID: 22541430.

## Sheet: Endoderm
Symbol	Annotation
Ctnnb1	Catenin beta-1
Gdf3	Growth/differentiation factor 3
Nckap1	Nck-associated protein 1
Nodal	Nodal
Ext1	Exostosin-1
Arc	Activity-regulated cytoskeleton-associated protein
Hhex	Hematopoietically-expressed homeobox protein Hhex
Cfc1	Cryptic protein
Gata4	Transcription factor GATA-4
Gsc	Homeobox protein goosecoid
Hnf1b	Hepatocyte nuclear factor 1-beta
Sox7	Transcription factor SOX-7
Reference (for gene lists)
1. Marks H, Kalkan T, Menafra R, Denissov S, Jones K, Hofemeister H, et al. The transcriptional and epigenomic foundations of ground state pluripotency. Cell. 2012; 149(3):590-604. doi: 10.1016/j.cell.2012.03.026. PubMed PMID: 22541430.

## Sheet: Pluripotency (ICM)
Symbol	Annotation
Pou5f1	POU domain, class 5, transcription factor 1
Nanog	Nanog homeobox
Nanos3	nanos homolog 3 (Drosophila)
Klf4	Kruppel-like factor 4 (gut)
Pecam1	platelet/endothelial cell adhesion molecule 1
Dppa3	developmental pluripotency-associated 3 (Stella)
Nr0b1	nuclear receptor subfamily 0, group B, member 1
Zfp42	zinc finger protein 42 (Rex1)
Eras	ES cell-expressed Ras
Esrrb	estrogen related receptor, beta
Klf2	Kruppel-like factor 2 (lung)
2410004A20Rik	RIKEN cDNA 2410004A20 gene (Ecat1)
Dppa5a	developmental pluripotency associated 5A
Fbxo15	F-box protein 15
Krt42	keratin 42
Dnmt3l	DNA (cytosine-5-)-methyltransferase 3-like
Tdrd12	tudor domain containing 12
Tdgf1	teratocarcinoma-derived growth factor; Cripto
Cyr61	cysteine rich protein 61
Tbx3	T-box 3
Foxd3	forkhead box D3
Sox2	SRY-box containing gene 2
Fut4	fucosyltransferase 4 (Ssea1)

## Sheet: Mesendoderm
Symbol	Annotation
Grp	gastrin releasing peptide
Chek1	checkpoint kinase 1 homolog (S. pombe)
Cxcr4	chemokine (C-X-C motif) receptor 4
Gsc	goosecoid homeobox
Eomes	eomesodermin homolog (Xenopus laevis)
Mesp1	mesoderm posterior 1
Mixl1	Mix1 homeobox-like 1 (Xenopus laevis)
Wnt3a	wingless-related MMTV integration site 3A
T	brachyury
Foxa2	forkhead box A2
Lhx1	LIM homeobox protein 1; Lim1

## Sheet: Mesoderm
Symbol	Annotation
T	brachyury
Mixl1	Mix1 homeobox-like 1 (Xenopus laevis)
Kdr	kinase insert domain protein receptor; Flk1
Gata1	GATA binding protein 1
Fgf5	fibroblast growth factor 5
Cdh5	cadherin 5
Meox1	mesenchyme homeobox 1
Meox2	mesenchyme homeobox 2
Pdgfrb	platelet derived growth factor receptor, beta polypeptide
Cdh11	cadherin 11; Cad11
Kdr	kinase insert domain protein receptor; Flk1; Vegfr2
Vcam1	vascular cell adhesion molecule 1
Tbx4	T-box 4
Wnt5a	wingless-related MMTV integration site 5A
Wnt5b	wingless-related MMTV integration site 5B
Wnt8a	wingless-related MMTV integration site 8A
Foxf1a	forkhead box F1a
Msx2	homeobox, msh-like 2
Mesp2	mesoderm posterior 2
Isl1	ISL1 transcription factor, LIM/homeodomain
Lmo2	LIM domain only 2
Tbx6	T-box 6

## Sheet: Neurectoderm
Symbol	Annotation
Pax6	paired box gene 6
Six3	sine oculis-related homeobox 3 homolog (Drosophila)
Sox1	SRY-box containing gene 1
Wnt1	wingless-related MMTV integration site 1
Tubb3	tubulin, beta 3; Tuj1
Nes	nestin
Sox2	SRY-box containing gene 2

## Sheet: Visceral Endoderm (VE)
Symbol	Annotation
Cited1	Cbp/p300-interacting transactivator 1
Foxa3	Hepatocyte nuclear factor 3-gamma
Irf6	Interferon regulatory factor 6
Nfatc2	Nuclear factor of activated T-cells, cytoplasmic 2
Npas2	Neuronal PAS domain-containing protein 2
Vdr	Vitamin D3 receptor
TTR	Transthyretin
Fxyd3	FXYD domain-containing ion transport regulator 3
Bmp2	Bone morphogenetic protein 2
Hhex	Hematopoietically-expressed homeobox protein Hhex
Grb2	Growth factor receptor-bound protein 2
Kit	Mast/stem cell growth factor receptor Kit
Ihh	Indian hedgehog protein

## Sheet: Trophoblast
Symbol	Annotation
Cdx2	caudal type homeo box 2
Krt7	keratin 7
Gcm1	glial cells missing homolog 1 (Drosophila)
Hand1	heart and neural crest derivatives expressed transcript 1
Elf5	E74-like factor 5
Eomes	eomesodermin homolog (Xenopus laevis)
Serpine2	serine (or cysteine) peptidase inhibitor, clade E, member 2
Etv2	ets variant gene 2
Gata3	GATA binding protein 3
Tcfap2c	transcription factor AP-2, gamma
Tead4	TEA domain family member 4

[truncated: 1 more sheets: Cell Cycle Inhibitors]
