# Supplementary material for: PRC2 promotes canalisation during endodermal differentiation
Source: PLoS Genet. 2025 Jan 30;21(1):e1011584. doi: 10.1371/journal.pgen.1011584 (PMC11813121; doi:10.1371/journal.pgen.1011584)
Supplement: S3 Table — Data table of normalised expression data (total RNA/microarray and 4sU-seq) and differential gene expression analysis statistics for ADE d3 and d4 G+ and G- populations. Data is annotated for both microarray probes and genes (RefSeq and Gene Symbols) for the mm9 genome build and includes gene set assignments as defined in Fig 2. 4sU-seq expression data is given as normalised read per kilobase (RPK) values for both introns and exons (summed values for all introns and exons per gene where applicable). (XLSX) [file pgen.1011584.s011.xlsx]

## Sheet: Expression Summary - RNA & 4SU
Gene Annotation (genome build - mm9)							ADE Expression - log2 normalised m'array values				ADE Differential Expression Statistics (Gsc+ vs. Gsc-; m'array values)						ADE Expression - log2 normalised RPK (4sU-seq)				ADE Exon Expression - normalised RPK (4sU-seq)				ADE Intron Expression - normalised RPK (4sU-seq)				ADE - normalised log2 Exon/Intron (4sU-seq)				ADE Differential Expression Statistics (Gsc+ vs. Gsc-; 4sU-seq)								Gene Set Ovelap
Refseq Gene ID	Microarray Probe Name	Chromosome	Start	End	Strand	Gene Name	d3_G-	d3_G+	d4_G-	d4_G+	d3_logFC	d3_AveExpr	d3_adj.P	d4_logFC	d4_AveExpr	d4_adj.P	d3_G-	d3_G+	d4_G-	d4_G+	d3_G-	d3_G+	d4_G-	d4_G+	d3_G-	d3_G+	d4_G-	d4_G+	d3_G-	d3_G+	d4_G-	d4_G+	d3_logFC	d3_AveExpr	d3_adj.P	d3_MA	d4_logFC	d4_AveExpr	d4_adj.P	d4_MA	Up_d3_4SU	Down_d3_4SU	Up_d3_Both	Down_d3_Both	Up_d3_Array	Down_d3_Array
NM_001001130	A_65_P11504	chr13	67848737	67856071	-	Zfp85-rs1	6.07803	6.04001	6.03237	6.41441	-0.0380244	6.09377	0.954196	0.382033	6.09377	0.104062	3.13528	3.40203	3.75856	3.95943	25.4039	28.2897	30.1726	34.7082	2.92364	3.59359	5.7534	7.67561	3.11921	2.97678	2.39075	2.17692	0.266753	3.56383	0.62846	0.950661	0.200865	3.56383	0.774688	0.715848	0	0	0	0	0	0
NM_001001130	A_55_P1967301	chr13	67848737	67856071	-	Zfp85-rs1	5.14976	5.00278	5.03405	5.27414	-0.146978	5.0486	0.859195	0.240082	5.0486	0.678626	3.13528	3.40203	3.75856	3.95943	25.4039	28.2897	30.1726	34.7082	2.92364	3.59359	5.7534	7.67561	3.11921	2.97678	2.39075	2.17692	0.266753	3.56383	0.62846	0.950661	0.200865	3.56383	0.774688	0.715848	0	0	0	0	0	0
NM_001001144	A_52_P485971	chr9	110235860	110287453	+	Scap	11.887	11.5852	11.6905	11.1768	-0.301758	11.119	0.196725	-0.513685	11.119	0.00841405	5.50925	4.86121	5.04301	4.72376	76.6938	54.2917	67.6003	51.2352	42.4785	26.7865	30.3204	24.6767	0.852376	1.01922	1.15674	1.05399	-0.648042	5.03431	0.00828431	-3.26244	-0.319249	5.03431	0.151477	-1.6072	0	0	0	0	0	0
NM_001001152	A_55_P2093934	chr13	67355854	67370004	-	Zfp458	5.73811	6.00973	5.61065	6.06961	0.271625	5.76254	0.376811	0.458957	5.76254	0.0550354	2.11648	2.56195	2.52999	3.05645	7.97754	9.48043	7.78604	14.4262	3.32681	5.11664	5.21153	6.80208	1.26181	0.889756	0.579181	1.08465	0.445472	2.56622	0.252247	1.14318	0.526465	2.56622	0.193373	1.35102	0	0	0	0	0	0
NM_001001160	A_52_P317820	chr6	85419570	85452988	-	Fbxo41	5.59668	4.90676	5.17946	4.85996	-0.689921	5.30677	0.0122055	-0.319502	5.30677	0.354972	1.83899	1.00861	1.61405	0.774773	3.93669	2.01558	3.57916	1.90772	3.57071	2.00135	2.92364	1.70357	0.140771	0.0102203	0.291853	0.163293	-0.83038	1.30911	0.00571971	-1.08706	-0.839276	1.30911	0.00763523	-1.0987	0	0	0	0	0	0
NM_001001176	A_55_P2244722	chrX	103402213	103415181	-	Taf9b	6.29229	6.29695	6.18918	6.29648	0.00466303	6.04274	0.99551	0.107305	6.04274	0.793432	2.84269	3.09014	2.70205	3.19349	13.9823	15.024	9.10213	17.8479	5.62658	7.2902	5.83689	7.19362	1.31327	1.04324	0.641004	1.31097	0.247444	2.95709	0.397185	0.731715	0.491434	2.95709	0.0952911	1.45322	0	0	0	0	0	0
NM_001001178	A_55_P2329180	chr2	58674109	58998684	-	Ccdc148	5.07992	5.16811	5.56543	5.17212	0.0881899	5.07289	0.934012	-0.393305	5.07289	0.416212	1.14219	1.06654	0.995315	1.04141	5.05166	5.72876	4.61992	5.13463	2.18493	2.03318	1.97307	2.02505	1.20917	1.49449	1.22742	1.3423	-0.0756558	1.06136	0.731814	-0.0802984	0.046098	1.06136	0.909381	0.0489267	0	0	0	0	0	0
NM_001001179	A_55_P2090777	chr6	128489840	128531624	-	BC048546	4.68436	4.78523	4.9252	4.96965	0.100869	4.69297	0.91818	0.0444556	4.69297	0.9659	0.028184	0.0482046	0	0.0590532	1.07861	1.18625	1	1	1.01078	1.02676	1	1.04685	0.0937123	0.208316	0	-0.0660516	0.0200207	0.0338605	0.898562	0.000677908	0.0590532	0.0338605	0.456065	0.00199957	0	0	0	0	0	0
NM_001001179	A_55_P1965574	chr6	128489840	128531624	-	BC048546	5.38664	5.45443	5.31385	5.69041	0.0677887	5.38227	0.917275	0.376559	5.38227	0.147206	0.028184	0.0482046	0	0.0590532	1.07861	1.18625	1	1	1.01078	1.02676	1	1.04685	0.0937123	0.208316	0	-0.0660516	0.0200207	0.0338605	0.898562	0.000677908	0.0590532	0.0338605	0.456065	0.00199957	0	0	0	0	0	0
NM_001001180	A_55_P2062652	chr7	147995576	148008077	-	Zfp941	8.19631	7.27147	7.97743	7.19913	-0.924839	7.3613	0.00329146	-0.778301	7.3613	0.0131814	6.62829	5.59574	6.26531	5.36069	189.913	99.1098	136.351	74.9088	61.5814	27.4451	45.6544	24.9057	1.62477	1.85248	1.5785	1.58866	-1.03255	5.96251	0.00153236	-6.1566	-0.904612	5.96251	0.00430993	-5.39376	0	0	0	0	0	0
NM_001001180	A_55_P2109479	chr7	147995576	148008077	-	Zfp941	9.03072	7.9909	9.00897	7.84459	-1.03982	8.65278	0.000191827	-1.16438	8.65278	3.40015e-05	6.62829	5.59574	6.26531	5.36069	189.913	99.1098	136.351	74.9088	61.5814	27.4451	45.6544	24.9057	1.62477	1.85248	1.5785	1.58866	-1.03255	5.96251	0.00153236	-6.1566	-0.904612	5.96251	0.00430993	-5.39376	0	0	0	0	0	0
NM_001001181	A_51_P107090	chr18	75165554	75169587	+	BC031181	9.91233	10.155	9.98985	10.2742	0.242652	10.1161	0.274588	0.284307	10.1161	0.15195	6.49839	6.62812	6.80521	6.78202	137.451	141.941	165.925	166.107	78.6941	84.5903	92.1252	89.6224	0.804586	0.746731	0.848865	0.890186	0.129732	6.67843	0.683589	0.866405	-0.0231893	6.67843	1	-0.154868	0	0	0	0	0	0
NM_001001182	A_55_P1996837	chr2	59737420	59963797	-	Baz2b	9.46646	9.83359	9.48259	9.75128	0.367126	10.0421	0.265844	0.26869	10.0421	0.461699	6.18266	6.61804	6.35205	6.66317	164.026	229.851	207.318	257.465	68.4399	92.5825	78.3168	95.0274	1.26102	1.31189	1.40445	1.43796	0.435375	6.45398	0.148971	2.8099	0.311126	6.45398	0.347724	2.008	0	0	0	0	0	0
NM_001001183	A_52_P288251	chr17	25194647	25218059	-	Tmem204	4.84865	4.83204	4.64737	4.95966	-0.0166091	4.87589	0.990029	0.312284	4.87589	0.61347	0.332825	0.348127	0.281084	0.222478	1.4391	1.3205	1.56275	1	1.28149	1.27493	1.21207	1.19778	0.167348	0.0506608	0.366607	-0.26036	0.0153019	0.296129	1	0.00453133	-0.0586063	0.296129	0.979555	-0.017355	0	0	0	0	0	0
NM_001001184	A_52_P378765	chr8	47660948	47702554	-	Ccdc111	6.38398	6.22334	6.40486	6.34689	-0.160642	6.86677	0.832674	-0.0579716	6.86677	0.949159	5.72155	5.27142	5.4322	5.28979	58.4839	44.4065	47.9532	48.1001	52.2089	38.3059	42.3742	37.6497	0.163743	0.213203	0.178441	0.353401	-0.450126	5.42874	0.0151452	-2.44362	-0.142418	5.42874	0.450281	-0.773149	0	0	0	0	0	0
NM_001001185	A_52_P460929	chr13	67964263	67964860	+	BC048507	11.4151	11.2899	11.8322	11.6321	-0.125181	11.5721	0.90699	-0.200143	11.5721	0.803414	1.88669	0.331289	0.635129	0.90344	5.09223	1.42904	1.85462	2.14527	NA	NA	NA	NA	NA	NA	NA	NA	-1.5554	0.939136	0.271908	-1.46073	0.268311	0.939136	0.985758	0.251981	0	0	0	0	0	0
NM_001001186	A_55_P2061779	chr13	67464520	67476699	-	Zfp456	4.9444	4.87539	4.84652	4.96645	-0.0690185	4.94913	0.920091	0.119929	4.94913	0.808949	2.36881	2.73259	3.17766	2.82712	8.43815	12.3803	14.7213	12.3762	3.75723	3.98317	5.57393	4.42121	1.16726	1.63606	1.40114	1.48505	0.363785	2.77654	0.0174439	1.01006	-0.35054	2.77654	0.0262187	-0.97329	0	0	0	0	0	0
NM_001001187	A_52_P379297	chr13	67768378	67784449	-	Zfp738	5.70537	6.07528	5.63006	5.38567	0.369913	5.40134	0.225266	-0.24439	5.40134	0.491435	4.74089	4.6666	5.09987	4.84	60.1696	54.0577	67.0685	53.8412	14.9813	15.6751	20.6312	18.9189	2.00587	1.78603	1.70081	1.50888	-0.074283	4.83684	0.933665	-0.359295	-0.259872	4.83684	0.435338	-1.25696	0	0	0	0	0	0
NM_001001295	A_55_P2083844	chr9	64154563	64189064	-	Dis3l	9.38715	9.55081	9.41016	9.48094	0.163657	9.28109	0.69324	0.0707778	9.28109	0.894888	4.65725	4.99809	4.58217	4.81479	46.2247	62.7986	46.1587	50.2284	23.2214	28.4475	21.3361	25.3253	0.993208	1.14243	1.11331	0.987925	0.340839	4.76308	0.0534904	1.62344	0.232622	4.76308	0.199487	1.108	0	0	0	0	0	0
NM_001001309	A_51_P309920	chr2	12028261	12223571	-	Itga8	6.85192	8.36541	7.14475	8.14866	1.51349	7.63932	0.00219955	1.00391	7.63932	0.0518853	2.83354	4.88921	3.52897	4.31772	13.9583	60.0949	22.7473	41.9751	7.35871	28.7273	11.254	18.6711	0.923604	1.06482	1.01526	1.16873	2.05567	3.89236	0.00182619	8.0014	0.78875	3.89236	0.127526	3.0701	0	0	1	0	0	0
NM_001001319	A_55_P1980526	chr4	143649029	143659221	+	Pramel4	4.32636	4.05071	3.99544	4.12829	-0.275652	4.23153	0.530253	0.132855	4.23153	0.824023	0	0	0	0	1	1	1	1	1	1	1	1	0	0	0	0	0	0	1	0	0	0	1	0	0	0	0	0	0	0
NM_001001321	A_55_P1993998	chr13	64197618	64230638	-	Slc35d2	5.67469	5.50996	5.60228	5.35355	-0.164729	5.64023	0.760866	-0.248733	5.64023	0.52683	3.26285	3.51595	3.16788	3.73812	9.58409	9.84221	7.639	13.1633	9.42106	11.6224	9.27132	13.201	0.0247518	-0.239851	-0.279392	-0.00412035	0.253106	3.4212	0.66132	0.865927	0.570245	3.4212	0.252123	1.95092	0	0	0	0	0	0
NM_001001321	A_52_P193194	chr13	64197618	64230638	-	Slc35d2	5.23461	4.83302	5.11953	4.73706	-0.401595	5.36846	0.390786	-0.382465	5.36846	0.403155	3.26285	3.51595	3.16788	3.73812	9.58409	9.84221	7.639	13.1633	9.42106	11.6224	9.27132	13.201	0.0247518	-0.239851	-0.279392	-0.00412035	0.253106	3.4212	0.66132	0.865927	0.570245	3.4212	0.252123	1.95092	0	0	0	0	0	0
NM_001001322	A_55_P1967712	chr2	26828936	26865145	+	Adamts13	4.94622	5.24849	5.11913	5.06021	0.302273	4.9687	0.47995	-0.0589166	4.9687	0.940229	0.149656	0.200891	0.109856	0.0845561	1.12647	1.26804	1.09846	1.2548	1.11112	1.12266	1.09223	1.03481	0.0198034	0.175682	0.00820389	0.278097	0.0512348	0.13624	0.83335	0.00698022	-0.0253002	0.13624	1	-0.0034469	0	0	0	0	0	0
NM_001001322	A_52_P400831	chr2	26828936	26865145	+	Adamts13	4.72566	4.81868	4.51363	4.64644	0.0930202	4.60616	0.903224	0.132808	4.60616	0.825467	0.149656	0.200891	0.109856	0.0845561	1.12647	1.26804	1.09846	1.2548	1.11112	1.12266	1.09223	1.03481	0.0198034	0.175682	0.00820389	0.278097	0.0512348	0.13624	0.83335	0.00698022	-0.0253002	0.13624	1	-0.0034469	0	0	0	0	0	0
NM_001001326	A_51_P352594	chr7	116667425	116760661	-	St5	6.78963	6.77425	6.74679	7.02871	-0.0153768	6.91678	0.986124	0.281922	6.91678	0.446611	4.93332	5.0998	4.77399	5.16406	53.3213	53.1643	44.3468	55.1192	29.3638	33.3573	26.6789	34.6146	0.860676	0.672456	0.733129	0.671174	0.166478	4.99279	0.263063	0.83119	0.390068	4.99279	0.0204575	1.94753	0	0	0	0	0	0
NM_001001332	A_55_P1981999	chr16	36321751	36334418	-	BC117090	4.56265	4.68839	4.64315	5.57988	0.125734	5.31819	0.927449	0.936724	5.31819	0.0679554	0	0	0	0.0280733	1	1	1	1	1	1	1	1.01679	0	0	0	-0.0240233	0	0.00701832	1	0	0.0280733	0.00701832	0.426429	0.000197027	0	0	0	0	0	0
NM_001001333	A_52_P610808	chr11	121065747	121083970	+	Hexdc	7.57797	7.72985	7.29236	7.65548	0.151885	7.69058	0.725565	0.363124	7.69058	0.149948	5.6198	5.58808	5.32466	5.56947	58.3377	55.3356	47.6529	58.1795	47.6807	47.6359	39.1728	46.218	0.291024	0.216157	0.282711	0.332056	-0.0317225	5.5255	0.916397	-0.175283	0.244805	5.5255	0.0568125	1.35267	0	0	0	0	0	0
NM_001001334	A_55_P2045745	chr2	18620649	18671232	+	BC061194	4.3414	4.33917	4.54174	4.61143	-0.00223042	4.60224	0.998875	0.0696897	4.60224	0.97075	0.0662369	0.108134	0.00079192	0.0410058	1	1	1	1.12917	1.05107	1.0668	1.0017	1.01683	-0.071856	-0.0932886	-0.00245609	0.151189	0.041897	0.0540421	0.688267	0.0022642	0.0402139	0.0540421	0.729433	0.00217324	0	0	0	0	0	0
NM_001001334	A_55_P2132154	chr2	18620649	18671232	+	BC061194	4.35124	4.37689	4.34623	4.27646	0.0256503	4.36736	0.976129	-0.0697719	4.36736	0.916875	0.0662369	0.108134	0.00079192	0.0410058	1	1	1	1.12917	1.05107	1.0668	1.0017	1.01683	-0.071856	-0.0932886	-0.00245609	0.151189	0.041897	0.0540421	0.688267	0.0022642	0.0402139	0.0540421	0.729433	0.00217324	0	0	0	0	0	0
NM_001001444	A_51_P486432	chr2	152364450	152365777	-	Defb29	5.34594	5.48695	5.28674	5.41351	0.141007	5.19248	0.829947	0.126771	5.19248	0.836118	0	0	0	0	1	1	1	1	1	1	1	1	0	0	0	0	0	0	1	0	0	0	1	0	0	0	0	0	0	0
NM_001001445	A_55_P1954990	chr11	73047651	73074824	+	Trpv1	4.87924	5.12812	5.13134	5.24162	0.248884	5.11218	0.647954	0.11028	5.11218	0.878829	0.0122896	0.122984	0.063701	0.0287384	1	1	1.01172	1.08022	1.01129	1.12325	1.05864	1.00994	-0.0161919	-0.167678	-0.0654051	0.0970514	0.110695	0.0569283	0.471519	0.00630165	-0.0349626	0.0569283	0.940639	-0.00199036	0	0	0	0	0	0
NM_001001446	A_51_P209782	chr19	44079512	44103737	-	Cyp2c44	4.91098	4.72886	4.92201	4.73464	-0.182122	4.8609	0.706375	-0.187368	4.8609	0.66341	0.559442	0.550211	0.37154	0.246314	1.88351	1.71672	1.37751	1.71545	1.44644	1.42767	1.3024	1.17195	0.380916	0.265994	0.080897	0.549679	-0.00923094	0.431877	1	-0.00398663	-0.125226	0.431877	0.620162	-0.054082	0	0	0	0	0	0
NM_001001447	A_55_P2134785	chr7	13483158	13494432	+	Zscan22	9.00112	9.07782	8.85764	8.86987	0.0767039	8.65253	0.906506	0.012238	8.65253	0.987794	5.64696	5.17462	5.71671	5.35035	83.2663	52.9518	77.2634	66.6442	37.392	29.6689	40.8237	32.782	1.155	0.835727	0.920376	1.02357	-0.472348	5.47216	0.0975436	-2.58477	-0.366369	5.47216	0.220839	-2.00483	0	0	0	0	0	0
NM_001001447	A_55_P2100025	chr7	13483158	13494432	+	Zscan22	6.19089	6.53252	6.24819	6.45458	0.341627	6.19211	0.159065	0.206395	6.19211	0.482595	5.64696	5.17462	5.71671	5.35035	83.2663	52.9518	77.2634	66.6442	37.392	29.6689	40.8237	32.782	1.155	0.835727	0.920376	1.02357	-0.472348	5.47216	0.0975436	-2.58477	-0.366369	5.47216	0.220839	-2.00483	0	0	0	0	0	0
NM_001001449	A_51_P512119	chrUn_random	125698	127960	-	AF067063	8.01418	8.08206	8.07323	8.10585	0.0678803	8.0855	0.897597	0.0326179	8.0855	0.954285	0	0	0	0	1	1	1	1	1	1	1	1	0	0	0	0	0	0	1	0	0	0	1	0	0	0	0	0	0	0
NM_001001450	A_55_P1975076	chrX	8031469	8038852	-	Ssxb2	4.44743	4.65369	4.62905	4.50081	0.206268	4.49932	0.56852	-0.128241	4.49932	0.764789	0	0	0	0	1	1	1	1	1	1	1	1	0	0	0	0	0	0	1	0	0	0	1	0	0	0	0	0	0	0
NM_001001451	A_55_P2002908	chr6	40562314	40563309	-	Tas2r138	4.57363	4.61644	4.94478	4.69262	0.0428151	4.7061	0.973496	-0.252158	4.7061	0.718021	0	0	0	0	1	1	1	1	NA	NA	NA	NA	NA	NA	NA	NA	0	0	1	0	0	0	1	0	0	0	0	0	0	0
NM_001001452	A_66_P104119	chr6	42350237	42351118	+	Tas2r143	5.30364	5.51164	5.33087	5.35653	0.208006	5.11672	0.764152	0.0256518	5.11672	0.98111	1.65594	1.57936	2.23224	2.16	3.39642	3.21973	4.91317	5.99484	NA	NA	NA	NA	NA	NA	NA	NA	-0.0765777	1.90688	1	-0.146025	-0.0722352	1.90688	1	-0.137744	0	0	0	0	0	0
NM_001001453	A_55_P2004646	chr6	42165327	42166286	+	Tas2r144	4.27814	4.40087	4.32476	4.27896	0.122736	4.30515	0.886058	-0.0458014	4.30515	0.96275	0	0	0	0	1	1	1	1	NA	NA	NA	NA	NA	NA	NA	NA	0	0	1	0	0	0	1	0	0	0	0	0	0	0
NM_001001488	A_51_P472932	chr18	64688633	64820654	-	Atp8b1	4.39694	4.38464	4.4172	4.32486	-0.0123013	4.52126	0.993613	-0.0923364	4.52126	0.932421	0.972448	0.193555	0.763737	0.214102	3.64975	1	2.57391	1.5641	1.89829	1.12889	1.67773	1.14103	0.943099	-0.174906	0.617452	0.454995	-0.778893	0.53596	0.000856186	-0.417456	-0.549635	0.53596	0.00658589	-0.294583	0	0	0	0	0	0
NM_001001489	A_52_P472923	chr10	39687959	39706452	-	BC021785	4.77277	4.83858	4.74198	4.71615	0.0658086	4.66776	0.920566	-0.0258314	4.66776	0.971794	0.111934	0.438657	0.0212906	0.0784275	1.0504	1	1.05649	1	1.09141	1.403	1.00962	1.05579	-0.0552592	-0.488518	0.0654782	-0.078328	0.326724	0.162577	0.273648	0.0531179	0.0571369	0.162577	0.983867	0.00928917	0	0	0	0	0	0
NM_001001490	A_55_P2049216	chr14	120418807	120441657	-	Oxgr1	4.21858	4.20676	4.24064	4.29938	-0.0118171	4.35419	0.990029	0.0587457	4.35419	0.93442	0	0	0.0354757	0.0341382	1	1	1	1.11683	1	1	1.03688	1	0	0	-0.0522515	0.159415	0	0.0174035	1	0	-0.00133751	0.0174035	1	-2.32773e-05	0	0	0	0	0	0
NM_001001491	A_51_P225592	chr8	74659191	74677028	+	Tpm4	13.7402	14.4653	14.1423	14.6877	0.725139	14.22	0.00682869	0.54546	14.22	0.0478478	7.69442	8.46318	7.86002	8.34978	527.481	1029.47	701.411	1082.65	164.027	262.932	169.405	228.465	1.68518	1.96914	2.04979	2.24453	0.768753	8.09185	0.00178882	6.22064	0.489762	8.09185	0.0200493	3.96308	0	0	0	0	0	0
NM_001001492	A_55_P1980986	chr16	96380013	96413864	-	Lca5l	5.59906	5.84791	5.20019	5.81458	0.248851	5.56151	0.608106	0.614392	5.56151	0.0433349	1.49195	1.69142	1.56569	1.65026	3.4603	4.26995	3.17863	3.43015	2.76329	3.1069	2.9816	3.12403	0.32451	0.45874	0.0923165	0.134867	0.199473	1.59983	0.187783	0.319122	0.0845772	1.59983	0.668715	0.135309	0	0	0	0	0	0
NM_001001492	A_55_P1984967	chr16	96380013	96413864	-	Lca5l	5.37396	5.49532	5.58956	5.55139	0.121367	5.32229	0.809495	-0.0381669	5.32229	0.952819	1.49195	1.69142	1.56569	1.65026	3.4603	4.26995	3.17863	3.43015	2.76329	3.1069	2.9816	3.12403	0.32451	0.45874	0.0923165	0.134867	0.199473	1.59983	0.187783	0.319122	0.0845772	1.59983	0.668715	0.135309	0	0	0	0	0	0
NM_001001493	A_55_P1960506	chr8	87604862	87606238	+	BC056474	10.3561	10.5699	10.3713	10.5956	0.213799	10.2749	0.763826	0.224251	10.2749	0.717486	6.68598	6.72682	6.45963	6.44522	83.5451	73.1046	62.8718	67.4046	123.787	141.568	109.482	107.955	-0.567234	-0.953466	-0.800203	-0.679511	0.0408376	6.57941	1	0.268688	-0.0144042	6.57941	1	-0.0947714	0	0	0	0	0	0
NM_001001493	A_55_P2046907	chr8	87604862	87606238	+	BC056474	10.7291	10.8537	10.8012	11.0012	0.124679	10.6504	0.887463	0.200055	10.6504	0.754406	6.68598	6.72682	6.45963	6.44522	83.5451	73.1046	62.8718	67.4046	123.787	141.568	109.482	107.955	-0.567234	-0.953466	-0.800203	-0.679511	0.0408376	6.57941	1	0.268688	-0.0144042	6.57941	1	-0.0947714	0	0	0	0	0	0
NM_001001495	A_51_P200544	chr6	65540392	65584034	+	Tnip3	4.24186	4.24697	3.9502	4.17667	0.005108	4.30971	0.997769	0.226472	4.30971	0.778301	0.590752	0.575032	0.463848	0.311442	2.28724	1.74139	1.2843	1.11646	1.44976	1.43386	1.40347	1.25002	0.657797	0.280334	-0.128012	-0.163024	-0.0157204	0.485269	1	-0.00762863	-0.152407	0.485269	0.415111	-0.0739582	0	0	0	0	0	0
NM_001001495	A_55_P2054200	chr6	65540392	65584034	+	Tnip3	5.36524	5.57664	5.60905	5.55042	0.2114	5.31023	0.56193	-0.0586308	5.31023	0.920089	0.590752	0.575032	0.463848	0.311442	2.28724	1.74139	1.2843	1.11646	1.44976	1.43386	1.40347	1.25002	0.657797	0.280334	-0.128012	-0.163024	-0.0157204	0.485269	1	-0.00762863	-0.152407	0.485269	0.415111	-0.0739582	0	0	0	0	0	0
NM_001001496	A_51_P434059	chrX	157340048	157344984	-	Gja6	5.02095	4.76138	4.89254	4.85509	-0.259572	4.81613	0.597667	-0.0374507	4.81613	0.966721	5.24283	5.21622	5.21313	5.05068	45.2789	36.7971	38.4506	34.6527	35.8297	39.074	35.737	31.7332	0.337682	-0.086619	0.105586	0.126975	-0.0266079	5.18071	1	-0.137848	-0.162445	5.18071	0.835278	-0.841579	0	0	0	0	0	0
NM_001001559	A_55_P2002988	chr7	110398600	110401019	-	Usp17ld	5.97774	5.99519	5.92092	6.14046	0.0174508	5.84396	0.984691	0.219545	5.84396	0.608937	0	0	0	0	1	1	1	1	1	1	1	1	0	0	0	0	0	0	1	0	0	0	1	0	0	0	0	0	0	0
NM_001001565	A_55_P2118268	chr1	75471144	75476046	-	Chpf	11.4415	11.4192	11.4202	11.1656	-0.0223123	11.4427	0.969028	-0.254548	11.4427	0.244138	5.45622	5.41487	5.98606	5.81028	57.6704	55.1584	77.8035	69.4646	21.6126	24.5255	28.1687	27.8787	1.41596	1.1693	1.46574	1.31711	-0.0413405	5.66686	1	-0.23427	-0.175776	5.66686	0.609112	-0.996099	0	0	0	0	0	0
NM_001001650	A_55_P2133452	chr3	85797732	85806413	-	Prss48	6.5317	6.62506	6.43591	6.63639	0.0933603	6.48156	0.856567	0.200483	6.48156	0.521305	0.16081	0.0990179	0.378394	0.272511	1.12127	1.52221	2.09668	1.24512	1.12484	1	1.22729	1.24632	-0.0045762	0.606167	0.772635	-0.00139273	-0.0617919	0.227683	0.934519	-0.014069	-0.105883	0.227683	0.783618	-0.0241077	0	0	0	0	0	0
NM_001001714	A_55_P1957543	chr2	25698517	25702768	-	Sohlh1	5.2155	4.85759	5.247	5.06562	-0.357912	5.23732	0.505371	-0.181376	5.23732	0.802527	0	0	0	0	1	1	1	1	1	1	1	1	0	0	0	0	0	0	1	0	0	0	1	0	0	0	0	0	0	0
NM_001001735	A_55_P2060454	chr8	26712756	26788444	+	Whsc1l1	9.13179	9.04974	8.91337	8.77781	-0.0820479	8.61174	0.893169	-0.135564	8.61174	0.758051	5.9995	6.07238	5.85515	5.96396	177.374	180.937	171.799	176.906	58.4362	61.6008	52.4856	56.2097	1.60186	1.55447	1.71073	1.65409	0.0728789	5.97275	0.840708	0.435287	0.10881	5.97275	0.706	0.649897	0	0	0	0	0	0
NM_001001735	A_55_P2060459	chr8	26712756	26788444	+	Whsc1l1	6.39729	6.84927	6.88593	6.90591	0.451982	6.63473	0.360098	0.0199789	6.63473	0.986783	5.9995	6.07238	5.85515	5.96396	177.374	180.937	171.799	176.906	58.4362	61.6008	52.4856	56.2097	1.60186	1.55447	1.71073	1.65409	0.0728789	5.97275	0.840708	0.435287	0.10881	5.97275	0.706	0.649897	0	0	0	0	0	0
NM_001001738	A_55_P2129614	chr19	47969086	47993789	-	Itprip	9.73393	10.092	10.0451	10.0547	0.358094	10.2082	0.666376	0.00958513	10.2082	0.994458	4.96834	4.83296	5.16833	5.3373	47.9453	50.6342	53.557	58.8143	28.5074	25.2299	32.8916	36.9019	0.750052	1.00498	0.703355	0.672471	-0.135382	5.07673	0.61917	-0.687296	0.16897	5.07673	0.529984	0.857817	0	0	0	0	0	0
NM_001001792	A_55_P2020148	chr6	117813095	117822784	+	Zfp239	7.54132	7.52626	7.34336	7.35434	-0.0150533	7.33544	0.986727	0.0109769	7.33544	0.991095	4.40239	4.19664	4.30852	4.23343	36.546	33.145	28.9102	31.2274	15.5226	12.8903	15.4961	14.5036	1.23535	1.36251	0.899677	1.1064	-0.205755	4.28525	0.410128	-0.881709	-0.0750939	4.28525	0.877079	-0.321796	0	0	0	0	0	0
NM_001001792	A_51_P231630	chr6	117813095	117822784	+	Zfp239	8.82337	8.54458	8.48404	8.50468	-0.278794	8.55077	0.118141	0.0206472	8.55077	0.96483	4.40239	4.19664	4.30852	4.23343	36.546	33.145	28.9102	31.2274	15.5226	12.8903	15.4961	14.5036	1.23535	1.36251	0.899677	1.1064	-0.205755	4.28525	0.410128	-0.881709	-0.0750939	4.28525	0.877079	-0.321796	0	0	0	0	0	0
NM_001001796	A_66_P121349	chr14	33413113	33462432	+	Prrxl1	4.49092	4.34438	4.29675	4.53327	-0.146541	4.53692	0.812484	0.236522	4.53692	0.579565	0.176592	0.341938	0.302332	0.410572	1.07886	1.22517	1	1	1.13441	1.24669	1.265	1.34864	-0.0724319	-0.0251156	-0.339142	-0.431505	0.165346	0.307859	0.245808	0.0509032	0.10824	0.307859	0.507525	0.0333226	0	0	0	0	0	0
NM_001001803	A_55_P2051983	chr18	62752067	62755918	-	Spink7	4.7767	4.91561	4.73076	4.69653	0.138912	4.73149	0.92328	-0.0342346	4.73149	0.982741	0	0	0	0	1	1	1	1	1	1	1	1	0	0	0	0	0	0	1	0	0	0	1	0	0	0	0	0	0	0
NM_001001804	A_55_P2074694	chr5	107832532	107859050	+	Ephx4	6.75746	5.53937	6.63115	5.26371	-1.21809	6.91155	0.00798776	-1.36744	6.91155	0.00216376	1.66026	1.16492	1.41602	0.851105	4.41928	3.4156	3.39713	1.57357	3.12829	2.18493	2.63839	1.82808	0.498439	0.644556	0.364654	-0.216285	-0.495339	1.27308	0.0773043	-0.630604	-0.56491	1.27308	0.0581114	-0.719174	0	0	0	0	0	0
NM_001001805	A_55_P2005605	chr7	110113616	110114554	+	Olfr576	5.75942	5.79044	5.85341	5.92125	0.031019	5.90452	0.980628	0.0678381	5.90452	0.948471	0	0	0	0	1	1	1	1	NA	NA	NA	NA	NA	NA	NA	NA	0	0	1	0	0	0	1	0	0	0	0	0	0	0
NM_001001806	A_66_P114102	chr17	84583269	84587287	-	Zfp36l2	12.5606	12.2654	12.6007	12.3708	-0.295189	12.345	0.564065	-0.229895	12.345	0.671414	8.5153	8.39606	9.19936	8.69275	426.934	382.338	634.682	437.888	68.3343	65.2482	154.053	113.417	2.64333	2.55084	2.0426	1.94893	-0.119237	8.70087	0.289497	-1.03746	-0.506612	8.70087	0.00182789	-4.40797	0	0	0	0	0	0
NM_001001807	A_55_P2045337	chr15	98327905	98328837	+	Olfr279	5.24882	5.17542	5.09867	5.51662	-0.0733994	5.138	0.919246	0.417947	5.138	0.146159	0	0	0	0	1	1	1	1	NA	NA	NA	NA	NA	NA	NA	NA	0	0	1	0	0	0	1	0	0	0	0	0	0	0
NM_001001808	A_55_P1953112	chr14	52654849	52655784	-	Olfr221	5.00045	4.65731	4.64642	4.72245	-0.343142	4.86341	0.410453	0.0760297	4.86341	0.921336	0	0	0	0.897159	1	1	1	2.20838	NA	NA	NA	NA	NA	NA	NA	NA	0	0.22429	1	0	0.897159	0.22429	0.168872	0.201223	0	0	0	0	0	0
NM_001001809	A_55_P2144150	chr1	175133489	175134430	+	Olfr218	4.37888	4.71283	4.71868	4.48327	0.333956	4.66571	0.574876	-0.235419	4.66571	0.72046	0	0	0	0	1	1	1	1	NA	NA	NA	NA	NA	NA	NA	NA	0	0	1	0	0	0	1	0	0	0	0	0	0	0
NM_001001810	A_55_P1998529	chr2	88704764	88705687	+	Olfr1206	4.02821	4.53158	4.31622	4.34666	0.503369	4.36307	0.242038	0.0304451	4.36307	0.977489	0	0	0	0	1	1	1	1	NA	NA	NA	NA	NA	NA	NA	NA	0	0	1	0	0	0	1	0	0	0	0	0	0	0
NM_001001880	A_51_P228295	chr1	167522312	167564672	-	Mpzl1	12.4008	12.3231	12.2627	12.5078	-0.0777001	12.6959	0.859068	0.245076	12.6959	0.260836	6.56628	6.42544	6.43343	6.60044	183.08	181.856	180.114	195.514	89.001	80.0323	82.8008	92.2363	1.04058	1.18414	1.12119	1.08386	-0.140838	6.5064	0.288474	-0.916349	0.167014	6.5064	0.223456	1.08666	0	0	0	0	0	0
NM_001001881	A_52_P94521	chr16	21649118	21694738	-	2510009E07Rik	4.99414	5.69562	5.11357	5.18917	0.701484	4.99846	0.130221	0.0756031	4.99846	0.945385	2.19461	3.05642	2.16266	2.5068	3.77021	8.00891	3.7551	6.03648	4.76896	8.51444	4.56742	5.70836	-0.339031	-0.088306	-0.282529	0.0806319	0.861802	2.48012	0.00784918	2.13738	0.344146	2.48012	0.243388	0.853525	0	0	0	0	0	0
NM_001001882	A_55_P2137431	chr2	181054429	181091321	+	Rtel1	11.8462	11.4606	11.5923	11.5508	-0.385579	11.2258	0.0456167	-0.041488	11.2258	0.929608	7.25971	7.06214	6.89083	6.89506	238.962	199.596	184.454	186.032	140.255	124.618	113.753	112.4	0.768725	0.679573	0.697362	0.726908	-0.197575	7.02694	0.281766	-1.38835	0.00423229	7.02694	1	0.02974	0	0	0	0	0	0
NM_001001883	A_55_P2144716	chr1	53863718	54251878	-	Hecw2	8.29553	6.29713	8.09988	6.46201	-1.99841	7.12118	3.72585e-07	-1.63786	7.12118	1.57717e-05	2.87429	2.55488	2.5123	2.56455	14.0224	8.50644	9.45358	8.13819	7.07092	5.9171	5.64214	5.8578	0.987763	0.523665	0.744619	0.474349	-0.319409	2.6265	0.0403275	-0.838928	0.0522473	2.6265	0.850029	0.137228	0	0	0	0	0	0
NM_001001883	A_51_P454190	chr1	53863718	54251878	-	Hecw2	6.17885	5.56061	6.02077	5.24091	-0.618232	5.64677	0.017476	-0.779864	5.64677	0.00170149	2.87429	2.55488	2.5123	2.56455	14.0224	8.50644	9.45358	8.13819	7.07092	5.9171	5.64214	5.8578	0.987763	0.523665	0.744619	0.474349	-0.319409	2.6265	0.0403275	-0.838928	0.0522473	2.6265	0.850029	0.137228	0	0	0	0	0	0
NM_001001884	A_51_P349281	chr15	99252465	99288179	-	Nckap5l	7.34038	7.73318	7.40593	7.85291	0.3928	7.37254	0.229175	0.446979	7.37254	0.13161	5.67563	5.74644	5.71878	6.04961	78.0547	87.1696	96.0859	112.883	47.0253	48.9752	46.259	59.1805	0.731047	0.831772	1.05459	0.931629	0.0708118	5.79762	0.854362	0.41054	0.330828	5.79762	0.141693	1.91801	0	0	0	0	0	0
NM_001001885	A_55_P1967746	chr19	5079337	5085477	-	Tmem151a	4.37096	4.49907	4.58317	4.63576	0.12811	4.58149	0.774031	0.0525932	4.58149	0.924849	2.85276	1.72615	2.73058	1.32381	5.72326	3.0612	5.32887	2.4717	10.4175	4.38252	8.45652	2.63698	-0.864094	-0.517663	-0.666234	-0.0933829	-1.12661	2.15832	0.0119852	-2.43158	-1.40677	2.15832	0.00598562	-3.03627	0	0	0	0	0	0
NM_001001885	A_55_P1967752	chr19	5079337	5085477	-	Tmem151a	6.52524	6.57563	6.58344	6.38046	0.050396	6.50814	0.935614	-0.202975	6.50814	0.501972	2.85276	1.72615	2.73058	1.32381	5.72326	3.0612	5.32887	2.4717	10.4175	4.38252	8.45652	2.63698	-0.864094	-0.517663	-0.666234	-0.0933829	-1.12661	2.15832	0.0119852	-2.43158	-1.40677	2.15832	0.00598562	-3.03627	0	0	0	0	0	0
NM_001001892	A_51_P198434	chr17	34132957	34137278	-	H2-K1	11.7828	11.7165	12.272	11.2079	-0.0662325	11.7878	0.96602	-1.06413	11.7878	0.0320862	6.22906	5.48291	6.38271	5.03866	110.15	70.8187	126.187	49.0082	55.3396	30.5212	55.678	22.3377	0.993086	1.21432	1.18039	1.13355	-0.746154	5.78334	0.0398576	-4.31526	-1.34405	5.78334	0.00405274	-7.77307	0	0	0	0	0	0
NM_001001892	A_55_P2049647	chr17	34132957	34137278	-	H2-K1	10.249	10.1524	10.7141	9.74283	-0.0966097	10.1563	0.946764	-0.971267	10.1563	0.0563761	6.22906	5.48291	6.38271	5.03866	110.15	70.8187	126.187	49.0082	55.3396	30.5212	55.678	22.3377	0.993086	1.21432	1.18039	1.13355	-0.746154	5.78334	0.0398576	-4.31526	-1.34405	5.78334	0.00405274	-7.77307	0	0	0	0	0	0
NM_001001932	A_55_P2012369	chr10	95403297	95508152	+	Eea1	7.12171	7.6869	7.05574	7.83607	0.565188	7.41802	0.192811	0.780326	7.41802	0.0381608	2.99842	4.06457	3.6601	4.48748	20.3095	47.8786	38.2525	59.7388	7.01398	14.5457	10.5804	18.7736	1.53385	1.71878	1.85415	1.66997	1.06615	3.80264	0.00496549	4.05419	0.827383	3.80264	0.0210456	3.14624	0	0	0	0	0	0
NM_001001979	A_55_P1964568	chr18	57292744	57457121	+	Megf10	5.28294	4.82025	5.14049	4.85494	-0.46269	5.80621	0.360632	-0.285547	5.80621	0.643859	1.02129	0.442835	0.687984	0.343065	3.72777	1.77986	2.12023	1.41068	2.01931	1.32904	1.58964	1.26233	0.884448	0.421383	0.415521	0.1603	-0.57845	0.623793	0.0286199	-0.360833	-0.344919	0.623793	0.18875	-0.215158	0	0	0	0	0	0
NM_001001980	A_55_P2023732	chr5	67137079	67448398	+	Limch1	8.69782	9.26405	8.9996	8.75265	0.566228	7.51864	0.709035	-0.24695	7.51864	0.899691	3.20055	3.43202	3.15791	2.78215	23.5592	23.5463	21.3821	18.9361	8.81659	10.6497	8.66664	6.73741	1.41799	1.14469	1.30286	1.49087	0.231466	3.14316	0.296133	0.727532	-0.375761	3.14316	0.0996679	-1.18108	0	0	0	0	0	0
NM_001001980	A_55_P2023727	chr5	67137079	67448398	+	Limch1	7.39979	8.17007	7.84973	7.64114	0.770284	6.53591	0.451622	-0.208587	6.53591	0.905302	3.20055	3.43202	3.15791	2.78215	23.5592	23.5463	21.3821	18.9361	8.81659	10.6497	8.66664	6.73741	1.41799	1.14469	1.30286	1.49087	0.231466	3.14316	0.296133	0.727532	-0.375761	3.14316	0.0996679	-1.18108	0	0	0	0	0	0
NM_001001981	A_51_P153693	chr1	78654400	78664176	+	Utp14b	6.16203	6.02303	6.26588	6.30529	-0.139001	6.18052	0.897597	0.0394086	6.18052	0.975784	9.69075	9.31526	9.74956	9.58961	1333.52	1017.25	1441.54	1255.32	528.303	416.886	528.303	441.305	1.3358	1.28695	1.44817	1.5082	-0.375487	9.58629	0.054588	-3.59953	-0.159951	9.58629	0.456275	-1.53333	0	0	0	0	0	0
NM_001001982	A_55_P2181251	chr2	118579881	118588397	-	A430105I19Rik	5.84204	5.9327	5.86409	5.6811	0.0906584	6.87003	0.942479	-0.182991	6.87003	0.835251	1.03979	1.25111	1.40785	1.34695	2.15441	2.4587	2.84603	2.94449	2.11803	2.38277	2.32318	2.1198	0.0245665	0.0452547	0.292852	0.474091	0.211319	1.26142	0.728307	0.266563	-0.0608994	1.26142	1	-0.07682	0	0	0	0	0	0
NM_001001983	A_52_P454994	chr16	17280444	17406407	-	Pi4ka	12.3761	12.2432	12.2218	12.103	-0.132961	12.426	0.590064	-0.118758	12.426	0.62413	4.53247	4.36198	4.24318	4.35367	56.4804	50.9082	49.9003	53.2399	21.8878	18.8796	18.0284	18.4684	1.36763	1.43107	1.46878	1.52745	-0.17049	4.37283	0.440924	-0.745523	0.110489	4.37283	0.692568	0.48315	0	0	0	0	0	0
NM_001001984	A_52_P92557	chr19	4316147	4397077	-	Kdm2a	8.74006	8.85524	8.66253	8.74205	0.115171	8.72385	0.822601	0.0795188	8.72385	0.880304	6.86887	6.9073	6.67972	6.69056	409.756	408.857	386.139	363.107	89.3796	90.9245	73.4888	77.1556	2.19675	2.16885	2.39352	2.23455	0.0384313	6.78661	0.875289	0.260818	0.0108379	6.78661	1	0.0735528	0	0	0	0	0	0
NM_001001984	A_55_P1971278	chr19	4316147	4397077	-	Kdm2a	8.56006	8.37794	8.54254	8.53896	-0.182121	8.63894	0.630751	-0.00357436	8.63894	0.995543	6.86887	6.9073	6.67972	6.69056	409.756	408.857	386.139	363.107	89.3796	90.9245	73.4888	77.1556	2.19675	2.16885	2.39352	2.23455	0.0384313	6.78661	0.875289	0.260818	0.0108379	6.78661	1	0.0735528	0	0	0	0	0	0
NM_001001985	A_55_P1997821	chr5	34338633	34348565	+	Nat8l	8.05858	7.01172	7.88163	6.75229	-1.04686	6.61965	0.0240459	-1.12934	6.61965	0.0112834	4.49879	3.39523	4.55211	3.3948	26.4491	12.7489	24.7114	12.331	17.7934	7.97328	20.569	8.33349	0.571875	0.677123	0.264701	0.565301	-1.10356	3.96023	0.0406022	-4.37036	-1.15731	3.96023	0.0416358	-4.58323	0	0	0	0	0	0
NM_001001986	A_52_P476029	chr2	153233197	153270215	-	8430427H17Rik	7.04498	8.54601	7.84714	9.69399	1.50102	9.33681	0.0190629	1.84685	9.33681	0.00252962	3.10741	5.09113	4.83687	6.03175	14.9363	66.9386	56.264	128.033	7.91691	28.2326	24.9176	55.3337	0.915809	1.24548	1.17505	1.21028	1.98373	4.76679	0.00161914	9.45602	1.19488	4.76679	0.0234386	5.69575	0	0	1	0	0	0
NM_001001999	A_55_P2039876	chr16	18620412	18622496	-	Gp1bb	4.53769	4.74471	4.84217	4.81301	0.207022	4.87901	0.692502	-0.0291555	4.87901	0.974477	0.912307	1.32228	1.9647	2.77262	1.9742	2.68778	3.75457	7.1374	NA	NA	NA	NA	NA	NA	NA	NA	0.409968	1.74298	0.443193	0.714565	0.807911	1.74298	0.126437	1.40817	0	0	0	0	0	0
NM_001001999	A_51_P151576	chr16	18620412	18622496	-	Gp1bb	5.42423	5.78687	5.71232	5.80424	0.362635	5.71436	0.327342	0.0919266	5.71436	0.890324	0.912307	1.32228	1.9647	2.77262	1.9742	2.68778	3.75457	7.1374	NA	NA	NA	NA	NA	NA	NA	NA	0.409968	1.74298	0.443193	0.714565	0.807911	1.74298	0.126437	1.40817	0	0	0	0	0	0
NM_001002004	A_52_P542794	chr11	78075256	78104127	+	2610507B11Rik	13.143	12.9096	12.8384	12.5392	-0.233413	12.6335	0.18497	-0.299247	12.6335	0.0548679	7.73875	7.45959	7.55796	7.46175	447.295	362.876	400.792	347.46	138.822	112.653	118.462	114.493	1.68798	1.68759	1.75843	1.60158	-0.279159	7.55451	0.157704	-2.10891	-0.0962061	7.55451	0.731138	-0.72679	0	0	0	0	0	0
NM_001002005	A_55_P2058315	chr15	88890156	88901337	+	Panx2	5.06667	4.893	4.84874	4.65183	-0.173676	5.03465	0.763165	-0.196903	5.03465	0.685546	5.04265	2.95506	4.42857	2.76739	21.2647	4.55993	13.3796	5.50643	37.9898	9.85852	26.4402	7.47357	-0.837156	-1.11236	-0.982694	-0.440679	-2.08759	3.79842	0.0039931	-7.92955	-1.66118	3.79842	0.015728	-6.30986	0	1	0	0	0	0
NM_001002005	A_55_P1978347	chr15	88890156	88901337	+	Panx2	5.18589	5.23109	5.22028	5.05622	0.0451995	5.12702	0.951449	-0.164061	5.12702	0.699142	5.04265	2.95506	4.42857	2.76739	21.2647	4.55993	13.3796	5.50643	37.9898	9.85852	26.4402	7.47357	-0.837156	-1.11236	-0.982694	-0.440679	-2.08759	3.79842	0.0039931	-7.92955	-1.66118	3.79842	0.015728	-6.30986	0	1	0	0	0	0
NM_001002008	A_52_P317923	chr17	21704010	21725649	+	Zfp948	8.39684	8.05266	8.27659	8.65646	-0.344186	8.5992	0.289307	0.379865	8.5992	0.200494	6.50115	6.58564	6.60636	6.83001	103.353	109.596	115.969	155.333	88.6116	94.7127	95.895	108.162	0.222013	0.210565	0.274208	0.52217	0.0844944	6.63079	0.923864	0.560265	0.223644	6.63079	0.567704	1.48294	0	0	0	0	0	0
NM_001002239	A_55_P1998461	chr18	75160131	75163035	+	Rpl17	9.58571	9.61985	9.93075	9.94391	0.0341426	9.78085	0.954068	0.0131632	9.78085	0.982608	8.9303	8.74288	9.12662	8.93517	439.37	383.062	550.589	474.592	486.351	438.218	582.623	522.662	-0.14656	-0.194068	-0.0815859	-0.13919	-0.187427	8.93374	0.436984	-1.67443	-0.191444	8.93374	0.453628	-1.71031	0	0	0	0	0	0
NM_001002239	A_55_P2057519	chr18	75160131	75163035	+	Rpl17	13.3494	13.3275	13.6076	13.4317	-0.0218968	13.6351	0.98609	-0.175887	13.6351	0.826481	8.9303	8.74288	9.12662	8.93517	439.37	383.062	550.589	474.592	486.351	438.218	582.623	522.662	-0.14656	-0.194068	-0.0815859	-0.13919	-0.187427	8.93374	0.436984	-1.67443	-0.191444	8.93374	0.453628	-1.71031	0	0	0	0	0	0
NM_001002239	A_55_P2011674	chr18	75160131	75163035	+	Rpl17	15.9857	15.9998	16.0068	15.9805	0.0140515	16.1886	0.97797	-0.0262863	16.1886	0.953091	8.9303	8.74288	9.12662	8.93517	439.37	383.062	550.589	474.592	486.351	438.218	582.623	522.662	-0.14656	-0.194068	-0.0815859	-0.13919	-0.187427	8.93374	0.436984	-1.67443	-0.191444	8.93374	0.453628	-1.71031	0	0	0	0	0	0
NM_001002239	A_55_P1954896	chr18	75160131	75163035	+	Rpl17	15.1523	15.5431	15.667	15.5621	0.390763	15.769	0.213396	-0.104922	15.769	0.854137	8.9303	8.74288	9.12662	8.93517	439.37	383.062	550.589	474.592	486.351	438.218	582.623	522.662	-0.14656	-0.194068	-0.0815859	-0.13919	-0.187427	8.93374	0.436984	-1.67443	-0.191444	8.93374	0.453628	-1.71031	0	0	0	0	0	0
NM_001002239	A_55_P1978615	chr18	75160131	75163035	+	Rpl17	15.2723	15.1954	15.1812	15.2259	-0.0768321	15.3818	0.867276	0.0446807	15.3818	0.926388	8.9303	8.74288	9.12662	8.93517	439.37	383.062	550.589	474.592	486.351	438.218	582.623	522.662	-0.14656	-0.194068	-0.0815859	-0.13919	-0.187427	8.93374	0.436984	-1.67443	-0.191444	8.93374	0.453628	-1.71031	0	0	0	0	0	0
NM_001002239	A_55_P2061135	chr18	75160131	75163035	+	Rpl17	14.5289	14.567	14.4921	14.4319	0.0381064	14.6958	0.944494	-0.0602109	14.6958	0.887702	8.9303	8.74288	9.12662	8.93517	439.37	383.062	550.589	474.592	486.351	438.218	582.623	522.662	-0.14656	-0.194068	-0.0815859	-0.13919	-0.187427	8.93374	0.436984	-1.67443	-0.191444	8.93374	0.453628	-1.71031	0	0	0	0	0	0
NM_001002239	A_55_P2181084	chr18	75160131	75163035	+	Rpl17	14.4987	14.5198	14.5792	14.4374	0.0210945	14.5742	0.984349	-0.141852	14.5742	0.826492	8.9303	8.74288	9.12662	8.93517	439.37	383.062	550.589	474.592	486.351	438.218	582.623	522.662	-0.14656	-0.194068	-0.0815859	-0.13919	-0.187427	8.93374	0.436984	-1.67443	-0.191444	8.93374	0.453628	-1.71031	0	0	0	0	0	0
NM_001002267	A_55_P1967227	chr9	123168175	123169907	-	Tmem158	9.64616	9.73307	9.60548	9.54337	0.0869152	9.88378	0.865809	-0.0621125	9.88378	0.903075	4.31821	4.59988	4.64395	4.75653	20.7643	26.337	23.1545	27.5628	NA	NA	NA	NA	NA	NA	NA	NA	0.281663	4.57964	0.697409	1.28992	0.112579	4.57964	0.980299	0.515572	0	0	0	0	0	0
NM_001002268	A_66_P114451	chr10	14122391	14264842	-	Gpr126	5.04733	4.57422	4.74366	4.69086	-0.473116	5.42673	0.16467	-0.0528026	5.42673	0.947289	0.955907	0.446238	0.77802	0.480074	2.36301	1.65413	2.06728	1.89779	1.92821	1.33626	1.70241	1.37574	0.293364	0.307869	0.280153	0.464115	-0.50967	0.66506	0.00245381	-0.338961	-0.297945	0.66506	0.0370792	-0.198152	0	0	0	0	0	0
NM_001002272	A_66_P116998	chrX	147079253	147091979	-	Tro	12.5938	12.5371	12.4814	12.5075	-0.0567	12.6955	0.921996	0.0260711	12.6955	0.965723	7.06167	6.96123	7.55497	7.3202	194.162	179.618	262.067	222.51	68.5071	57.9978	88.6116	67.1041	1.50294	1.63086	1.56437	1.7294	-0.100436	7.22452	0.757982	-0.725599	-0.234777	7.22452	0.35969	-1.69615	0	0	0	0	0	0
NM_001002764	A_55_P2061021	chr11	74739374	74977950	+	Smg6	11.4112	11.542	11.3302	11.4584	0.13076	11.5953	0.706652	0.128123	11.5953	0.68658	6.08346	6.19496	5.7838	6.0929	290.713	304.07	277.18	312.497	62.0436	67.0445	51.0021	61.8915	2.22824	2.18121	2.4422	2.33603	0.111498	6.03878	0.705095	0.673313	0.309101	6.03878	0.19811	1.8666	0	0	0	0	0	0
NM_001002786	A_55_P2000409	chr17	29272001	29285921	+	Rab44	5.04586	4.59285	4.67805	4.90649	-0.453007	4.93581	0.537879	0.228437	4.93581	0.817293	0.0764042	0.154838	0.125657	0.16856	1	1.28848	1	1	1.07569	1.07982	1.13784	1.19363	-0.105261	0.254889	-0.186294	-0.255359	0.0784341	0.131365	0.769252	0.0103035	0.0429034	0.131365	0.954675	0.00563599	0	0	0	0	0	0
NM_001002787	A_51_P518893	chr4	43996376	43998405	+	Ccin	8.30768	8.34494	8.1654	8.21943	0.0372559	8.17162	0.939424	0.0540267	8.17162	0.886357	3.31652	4.82711	4.66438	6.21987	10.2276	30.4631	23.0231	73.1624	NA	NA	NA	NA	NA	NA	NA	NA	1.51059	4.75697	0.00596079	7.18582	1.5555	4.75697	0.00729457	7.39944	1	0	0	0	0	0
NM_001002791	A_51_P277563	chr2	152311402	152315874	-	Defb22	4.97124	5.12856	4.98516	4.88004	0.157322	4.89013	0.789939	-0.105119	4.89013	0.868373	0	0	0	0	1	1	1	1	1	1	1	1	0	0	0	0	0	0	1	0	0	0	1	0	0	0	0	0	0	0
NM_001002842	A_55_P1999561	chr17	33775001	33782651	+	Pram1	5.90103	5.8257	5.89749	5.83947	-0.0753226	6.59138	0.929249	-0.0580151	6.59138	0.94198	3.71714	3.68474	3.49619	3.75479	9.80042	9.75553	11.3168	10.2541	14.7777	14.5934	11.2878	14.9386	-0.592506	-0.581027	0.00369465	-0.542849	-0.0324001	3.66322	1	-0.118689	0.258598	3.66322	0.462358	0.947301	0	0	0	0	0	0
NM_001002894	A_55_P2125160	chr7	114310504	114341617	+	Nlrp14	5.06121	4.98822	4.99069	4.94479	-0.0729821	4.95311	0.934127	-0.0458991	4.95311	0.957316	0.281565	0.151382	0.137593	0.139757	2.32551	1.21668	1.20705	1.08349	1.10525	1.07564	1.10662	1.10978	1.07317	0.177758	0.125331	-0.0345784	-0.130183	0.177574	0.402047	-0.0231171	0.00216446	0.177574	1	0.000384353	0	0	0	0	0	0
NM_001002895	A_66_P112855	chr17	27700714	27702672	-	AI413582	10.1497	9.03495	9.89564	9.03859	-1.11477	10.0055	0.00127026	-0.857044	10.0055	0.0139167	3.60382	3.09203	3.87327	4.02583	11.8232	8.23129	15.2459	11.6353	12.9302	10.1478	13.7854	18.0536	-0.129123	-0.301984	0.145281	-0.633782	-0.511798	3.64874	0.392898	-1.86742	0.152562	3.64874	0.921706	0.556658	0	0	0	0	0	0
NM_001002896	A_51_P298802	chr9	103327254	103382658	-	Bfsp2	5.75538	5.89845	5.63832	5.81372	0.143073	5.9263	0.785595	0.175393	5.9263	0.681154	0.292729	0.560126	0.364198	0.569015	1.50197	3.47317	2.31349	3.13745	1.22606	1.38523	1.26707	1.43566	0.292827	1.32613	0.86858	1.12788	0.267397	0.446517	0.116266	0.119397	0.204817	0.446517	0.256918	0.0914543	0	0	0	0	0	0
NM_001002897	A_55_P2183899	chr5	23889999	23897961	-	Atg9b	5.05909	4.90308	4.92905	4.74281	-0.15601	4.90315	0.745867	-0.186237	4.90315	0.635636	2.77886	2.01223	2.91058	2.11813	7.09972	4.52254	8.70028	5.85334	6.74039	3.88006	6.08431	2.8618	0.0749285	0.221054	0.515969	1.03234	-0.766629	2.45495	0.0570376	-1.88204	-0.792448	2.45495	0.0611385	-1.94542	0	0	0	0	0	0
NM_001002898	A_55_P1955308	chr3	15371827	15426427	-	Sirpb1a	4.93151	4.93532	4.71368	4.89758	0.00380615	4.79913	0.996703	0.183898	4.79913	0.553884	0	0	0	0	1	1	1	1	1	1	1	1	0	0	0	0	0	0	1	0	0	0	1	0	0	0	0	0	0	0
NM_001002898	A_55_P1955305	chr3	15371827	15426427	-	Sirpb1a	4.60134	4.78371	4.84917	4.77655	0.182375	4.80464	0.750626	-0.0726264	4.80464	0.921359	0	0	0	0	1	1	1	1	1	1	1	1	0	0	0	0	0	0	1	0	0	0	1	0	0	0	0	0	0	0
NM_001002900	A_55_P2046666	chr15	100195016	100214386	+	Higd1c	5.06989	4.92891	4.77354	4.81569	-0.140981	4.80392	0.890232	0.0421569	4.80392	0.973274	0	0	0.026456	0.0851371	1	1	1	1.47471	1	1	1.0139	1.04618	0	0	-0.0199174	0.495291	0	0.0278983	1	0	0.0586811	0.0278983	0.400571	0.0016371	0	0	0	0	0	0
NM_001002927	A_55_P2035946	chr4	4060683	4065592	-	Penk	9.68751	9.80012	9.47152	9.15752	0.112615	11.2682	0.96603	-0.314006	11.2682	0.865502	2.51544	3.79712	3.18508	3.66343	11.2279	28.3676	13.5342	23.6539	3.89941	8.97653	7.05267	8.86052	1.52576	1.66001	0.940368	1.41662	1.28168	3.29027	0.00969698	4.21709	0.478354	3.29027	0.306107	1.57391	0	0	0	0	0	0
NM_001002929	A_55_P1981296	chr11	115425758	115445238	+	Nup85	13.0418	13.63	13.8614	13.856	0.588234	13.4868	0.311372	-0.00547757	13.4868	0.996654	7.39701	7.41093	7.31656	7.35361	204.928	213.527	212.324	203.286	160.684	163.644	156.622	162.189	0.350892	0.383855	0.438985	0.325833	0.0139171	7.36953	1	0.102562	0.0370498	7.36953	0.820694	0.273039	0	0	0	0	0	0
NM_001003393	A_52_P120655	chr7	18761843	18767211	+	Igfl3	4.62871	4.78049	4.54226	4.63607	0.151777	4.68305	0.864991	0.093803	4.68305	0.91879	0	0	0.032917	0	1	1	1	1	1	1	1.02023	1	0	0	-0.0288978	0	0	0.00822926	1	0	-0.032917	0.00822926	0.41895	-0.000270883	0	0	0	0	0	0
NM_001003405	A_55_P2095513	chr6	41261231	41264709	-	Try5	4.78615	5.19446	5.10473	5.40389	0.40831	5.18775	0.523008	0.299159	5.18775	0.672416	0	0.260928	0	0	1	1	1	1	1	1.33262	1	1	0	-0.414262	0	0	0.260928	0.0652319	0.375427	0.0170208	0	0.0652319	1	0	0	0	0	0	0	0
NM_001003664	A_55_P2042860	chr6	41365306	41369592	+	Gm5409	5.45089	6.35463	5.77125	6.32508	0.903746	7.10402	0.271337	0.553832	7.10402	0.578284	0	0	0	0	1	1	1	1	1	1	1	1	0	0	0	0	0	0	1	0	0	0	1	0	0	0	0	0	0	0
NM_001003666	A_55_P2059085	chr13	67393387	67407348	-	Zfp457	9.60791	9.3818	9.52433	9.11714	-0.226109	8.85836	0.418665	-0.407192	8.85836	0.0534372	2.00491	2.61795	2.01464	2.90601	3.67354	5.41946	4.20485	6.76819	4.32158	6.33075	4.03523	7.80822	-0.234385	-0.224228	0.0594013	-0.206225	0.613045	2.38588	0.0621645	1.46265	0.891375	2.38588	0.0174204	2.12671	0	0	0	0	0	0
NM_001003666	A_55_P2120324	chr13	67393387	67407348	-	Zfp457	6.89888	7.07201	6.98045	7.3104	0.173134	6.95955	0.769989	0.329951	6.95955	0.384409	2.00491	2.61795	2.01464	2.90601	3.67354	5.41946	4.20485	6.76819	4.32158	6.33075	4.03523	7.80822	-0.234385	-0.224228	0.0594013	-0.206225	0.613045	2.38588	0.0621645	1.46265	0.891375	2.38588	0.0174204	2.12671	0	0	0	0	0	0
NM_001003667	A_55_P2177290	chr15	101690287	101700049	-	Krt77	4.72224	4.80977	4.90823	4.63508	0.0875334	4.67725	0.895895	-0.273151	4.67725	0.43498	0	0	0.0113612	0.0396159	1	1	1	1.12425	1	1	1.00966	1	0	0	-0.0138625	0.168958	0	0.0127443	1	0	0.0282547	0.0127443	0.617841	0.000360086	0	0	0	0	0	0
NM_001003668	A_55_P1966450	chr15	101261921	101269235	-	Krt83	4.70012	4.90668	5.52012	4.88067	0.206561	5.72539	0.861474	-0.639455	5.72539	0.281398	0	0.49534	0.0865458	0.333108	1	1.4249	1	2.13257	1	1.43306	1.09703	1.03916	0	-0.00823367	-0.133605	1.03718	0.49534	0.228748	0.184445	0.113308	0.246563	0.228748	0.587181	0.0564008	0	0	0	0	0	0
NM_001003670	A_55_P2186629	chr15	101454459	101458619	-	Gm5414	4.81196	4.89044	4.81411	4.92734	0.0784768	4.61539	0.919886	0.113231	4.61539	0.850836	0	0	0	0	1	1	1	1	1	1	1	1	0	0	0	0	0	0	1	0	0	0	1	0	0	0	0	0	0	0
NM_001003671	A_55_P2006630	chr18	37249790	37347311	+	Pcdhac1	4.88741	5.06007	4.88566	4.97848	0.172659	4.83116	0.750682	0.0928136	4.83116	0.884952	1.90314	2.21229	2.25055	2.14275	7.9334	8.36646	11.1731	8.09643	3.56311	4.44986	4.35615	4.15107	1.1548	0.910857	1.3589	0.963803	0.309153	2.12719	0.311754	0.657625	-0.107804	2.12719	0.838372	-0.229319	0	0	0	0	0	0
NM_001003672	A_55_P2471752	chr18	37303623	37347311	+	Pcdhac2	4.86015	4.81084	4.88698	4.83266	-0.0493064	4.79621	0.952995	-0.0543219	4.79621	0.940992	2.07016	2.38624	2.31683	2.31296	8.41125	7.69876	9.67468	7.98962	3.70435	4.96138	4.29945	4.59622	1.1831	0.633883	1.17006	0.797679	0.316072	2.27155	0.188463	0.717972	-0.00387522	2.27155	1	-0.00880274	0	0	0	0	0	0
NM_001003672	A_55_P1963533	chr18	37303623	37347311	+	Pcdhac2	6.299	6.35637	6.30926	6.16225	0.0573646	6.48418	0.960203	-0.147007	6.48418	0.857398	2.07016	2.38624	2.31683	2.31296	8.41125	7.69876	9.67468	7.98962	3.70435	4.96138	4.29945	4.59622	1.1831	0.633883	1.17006	0.797679	0.316072	2.27155	0.188463	0.717972	-0.00387522	2.27155	1	-0.00880274	0	0	0	0	0	0
NM_001003685	A_51_P475545	chr6	55326289	55338524	+	Ghrhr	4.92079	4.95645	4.73446	4.72962	0.0356658	4.826	0.97255	-0.00484943	4.826	0.995766	0	0.125893	0.0226938	0.13926	1	1	1	1	1	1.09335	1.01737	1.11083	0	-0.128749	-0.0248474	-0.151636	0.125893	0.0719617	0.510194	0.00905946	0.116566	0.0719617	0.579922	0.00838831	0	0	0	0	0	0
NM_001003817	A_52_P49250	chr11	98273798	98299030	+	Erbb2	8.00391	8.46624	8.26172	8.67792	0.462326	8.60217	0.0431205	0.4162	8.60217	0.0678679	3.53839	3.8895	3.65501	4.31826	18.2387	27.5269	23.146	38.5336	9.9809	12.1158	9.79866	15.1728	0.869759	1.18396	1.24011	1.34464	0.351112	3.85029	0.11294	1.35188	0.663251	3.85029	0.0122095	2.55371	0	0	0	0	0	0
NM_001003824	A_55_P2086240	chr2	180810284	180869994	-	Kcnq2	5.55271	5.37834	5.31221	5.24763	-0.174376	5.01048	0.753505	-0.0645822	5.01048	0.928505	2.84746	2.24295	2.71802	1.95584	7.22762	4.32101	5.56746	3.73054	7.12954	4.76815	6.77007	4.01893	0.0197118	-0.142061	-0.282151	-0.107428	-0.604518	2.44107	0.0230263	-1.47567	-0.762188	2.44107	0.0109761	-1.86055	0	0	0	0	0	0
NM_001003893	A_55_P1990505	chr4	147976653	147989589	+	Masp2	4.79355	4.65948	4.83248	4.68415	-0.134072	4.62193	0.808732	-0.148331	4.62193	0.752151	2.67816	3.48944	2.85308	3.52842	7.12862	10.4028	8.92565	15.0159	6.38528	11.754	6.84681	10.8434	0.158873	-0.176186	0.382525	0.469672	0.811284	3.13728	0.0520829	2.54522	0.675335	3.13728	0.114655	2.11871	0	0	0	0	0	0
NM_001003908	A_55_P2008879	chr11	86508155	86570994	-	Cltc	10.2565	10.26	10.0516	10.1694	0.00354932	10.1473	0.998255	0.117787	10.1473	0.924951	8.34909	8.2575	8.31779	8.37927	912.469	935.18	920.022	922.955	256.25	241.061	258.379	270.393	1.83222	1.95585	1.83218	1.7712	-0.0915919	8.32591	0.7108	-0.762586	0.0614734	8.32591	0.871172	0.511822	0	0	0	0	0	0
NM_001003908	A_55_P2008884	chr11	86508155	86570994	-	Cltc	13.0664	13.0963	12.9883	12.8736	0.0299305	13.2625	0.96603	-0.114699	13.2625	0.79061	8.34909	8.2575	8.31779	8.37927	912.469	935.18	920.022	922.955	256.25	241.061	258.379	270.393	1.83222	1.95585	1.83218	1.7712	-0.0915919	8.32591	0.7108	-0.762586	0.0614734	8.32591	0.871172	0.511822	0	0	0	0	0	0
NM_001003909	A_52_P504330	chr5	3689999	3803124	-	Ankib1	8.55376	8.71872	8.60981	9.00412	0.164961	8.89232	0.619596	0.394304	8.89232	0.0572446	5.99373	6.1214	5.93971	6.18734	129.523	150.427	143.641	166.523	59.6165	64.4827	56.652	66.9372	1.11943	1.22208	1.34227	1.31484	0.127673	6.06055	0.73913	0.77377	0.247624	6.06055	0.431874	1.50074	0	0	0	0	0	0
NM_001003910	A_52_P253299	chr10	86168556	86239588	+	BC030307	5.4702	5.51708	5.2172	5.39691	0.046876	5.52034	0.963471	0.179707	5.52034	0.771452	2.54282	2.85698	2.33961	2.84461	10.5767	11.5725	7.44151	12.8712	5.44231	7.02275	4.98468	6.86838	0.958597	0.720597	0.578095	0.906099	0.314154	2.64601	0.245808	0.831253	0.505001	2.64601	0.0764621	1.33624	0	0	0	0	0	0
NM_001003911	A_55_P1961451	chr9	90057816	90094940	+	Adamts7	7.32056	6.70078	7.56343	6.3512	-0.619788	6.93071	0.288394	-1.21223	6.93071	0.00804058	3.74433	2.87113	3.49717	2.89181	27.3966	12.7435	22.4257	13.3072	11.0488	6.53798	9.72845	6.56108	1.31011	0.962846	1.20487	1.02021	-0.873203	3.25111	0.00596655	-2.83888	-0.605367	3.25111	0.0389544	-1.96811	0	0	0	0	0	0
NM_001003912	A_55_P1975041	chr3	87422673	87541955	+	Arhgef11	8.43321	8.4479	8.35109	8.68385	0.0146978	8.50192	0.980328	0.332759	8.50192	0.0838272	5.50539	5.75188	5.50247	5.86384	74.7389	74.9483	83.4664	100.177	43.6072	52.8538	44.3505	56.6078	0.777294	0.503888	0.912247	0.823485	0.246495	5.6559	0.115331	1.39415	0.361368	5.6559	0.0360941	2.04386	0	0	0	0	0	0
NM_001003913	A_51_P479902	chr10	126733277	126748842	-	Mars	11.2757	11.236	11.2889	11.3942	-0.0396755	11.5738	0.969849	0.105245	11.5738	0.89485	6.54907	6.92349	6.81537	7.22161	168.611	215.861	191.018	248.289	76.7529	99.4234	94.6145	125.21	1.1354	1.11844	1.01358	0.987673	0.374419	6.87739	0.0247096	2.57502	0.406248	6.87739	0.0224991	2.79393	0	0	0	0	0	0
NM_001003915	A_55_P2403769	chr2	110437456	110489502	+	Slc5a12	4.6372	4.60896	4.58865	4.5889	-0.0282315	4.68299	0.975517	0.000248582	4.68299	0.999785	0.730995	0.368765	0.873869	0.334033	1.51478	1.41092	1.83072	1.37203	1.69669	1.26124	1.83263	1.248	-0.163608	0.161795	-0.00150079	0.136697	-0.362229	0.576916	0.218987	-0.208976	-0.539837	0.576916	0.0826119	-0.31144	0	0	0	0	0	0
NM_001003915	A_55_P1965030	chr2	110437456	110489502	+	Slc5a12	5.14743	4.95739	4.94743	4.64132	-0.190035	4.87848	0.688383	-0.306113	4.87848	0.356907	0.730995	0.368765	0.873869	0.334033	1.51478	1.41092	1.83072	1.37203	1.69669	1.26124	1.83263	1.248	-0.163608	0.161795	-0.00150079	0.136697	-0.362229	0.576916	0.218987	-0.208976	-0.539837	0.576916	0.0826119	-0.31144	0	0	0	0	0	0
NM_001003916	A_55_P2003473	chrX	92834533	92853848	-	Zc4h2	8.07441	8.23147	8.05011	8.52289	0.157063	8.1943	0.655072	0.47278	8.1943	0.0199529	2.76072	3.18101	2.93052	3.44125	26.5623	28.0026	23.918	32.2361	4.59399	6.81194	5.56082	8.24582	2.53156	2.03943	2.10473	1.96694	0.420292	3.07838	0.166297	1.29382	0.51073	3.07838	0.110435	1.57222	0	0	0	0	0	0
NM_001003917	A_55_P2424459	chr1	75177435	75188584	-	Atg9a	6.34523	6.49053	6.44374	6.5474	0.145307	6.30101	0.750113	0.103657	6.30101	0.830462	4.6707	4.93997	4.71892	4.88752	39.2547	45.8344	34.943	43.4649	19.1935	23.8348	20.8133	22.5146	1.03225	0.943362	0.747498	0.948986	0.269262	4.80428	0.21627	1.29361	0.168598	4.80428	0.499441	0.809992	0	0	0	0	0	0
NM_001003918	A_55_P1970935	chr16	8688815	8738435	-	Usp7	13.3653	12.9188	13.1396	12.9004	-0.446495	12.9756	0.00523662	-0.239126	12.9756	0.189461	8.78505	8.58207	8.81942	8.75667	853.928	711.279	953.349	874.449	382.415	340.52	411.992	373.325	1.15898	1.06268	1.21039	1.22794	-0.202985	8.7358	0.0252537	-1.77324	-0.0627482	8.7358	0.528826	-0.548156	0	0	0	0	0	0
NM_001003918	A_66_P136834	chr16	8688815	8738435	-	Usp7	9.20159	8.87295	8.82853	8.80004	-0.328635	8.62187	0.310683	-0.0284981	8.62187	0.970505	8.78505	8.58207	8.81942	8.75667	853.928	711.279	953.349	874.449	382.415	340.52	411.992	373.325	1.15898	1.06268	1.21039	1.22794	-0.202985	8.7358	0.0252537	-1.77324	-0.0627482	8.7358	0.528826	-0.548156	0	0	0	0	0	0
NM_001003919	A_52_P432904	chr17	66472860	66501514	+	Ddx11	7.99723	7.77146	7.85999	7.83798	-0.22577	7.48464	0.335755	-0.0220136	7.48464	0.966721	6.81983	6.60047	6.42299	6.31587	198.406	163.213	153.04	135.653	98.4783	85.9964	76.5615	71.8927	1.01058	0.924406	0.999216	0.916003	-0.219357	6.53979	0.418406	-1.43455	-0.107114	6.53979	0.791429	-0.700503	0	0	0	0	0	0
NM_001003920	A_55_P2134092	chr7	4642530	4667599	+	Brsk1	9.05685	9.45056	9.14092	9.61723	0.393714	9.46921	0.154309	0.476304	9.46921	0.0568738	5.17221	5.26442	5.03234	5.43367	33.3067	40.2619	36.2134	49.5387	36.5337	38.5345	32.6787	43.1449	-0.133415	0.063266	0.148175	0.199365	0.0922084	5.22566	0.688589	0.48185	0.401328	5.22566	0.0429341	2.09721	0	0	0	0	0	0
NM_001003920	A_55_P2051991	chr7	4642530	4667599	+	Brsk1	9.19291	9.63295	9.31798	9.72355	0.440039	9.60684	0.0573547	0.405569	9.60684	0.0769171	5.17221	5.26442	5.03234	5.43367	33.3067	40.2619	36.2134	49.5387	36.5337	38.5345	32.6787	43.1449	-0.133415	0.063266	0.148175	0.199365	0.0922084	5.22566	0.688589	0.48185	0.401328	5.22566	0.0429341	2.09721	0	0	0	0	0	0
NM_001003934	A_52_P191975	chr19	7500385	7557781	-	Rtn3	10.7932	11.0809	10.888	10.7704	0.28771	10.7764	0.294869	-0.11754	10.7764	0.775823	7.66928	7.16449	7.20989	6.92041	262.882	199.335	208.262	174.59	193.167	138.891	146.501	115.985	0.444569	0.521238	0.507484	0.590027	-0.504792	7.24102	0.0697621	-3.65521	-0.289484	7.24102	0.332393	-2.09616	0	0	0	0	0	0
NM_001003939	A_55_P2107627	chr10	86168556	86187329	+	BC030307	5.23201	4.96093	5.09034	5.00043	-0.271081	4.88765	0.428183	-0.0899081	4.88765	0.871844	3.4192	3.48028	3.0035	3.45407	14.9805	16.9463	10.7285	16.7851	10.144	10.622	7.88783	10.6701	0.562463	0.67391	0.443743	0.653608	0.0610802	3.33926	0.956256	0.203963	0.450572	3.33926	0.112601	1.50458	0	0	0	0	0	0
NM_001003947	A_66_P114580	chr4	114781287	114806582	-	Cyp4x1	4.66974	4.77459	4.69392	4.88813	0.104849	4.72442	0.897808	0.194209	4.72442	0.72789	2.27121	1.34541	1.53486	1.01796	6.53079	3.05546	4.08991	3.07424	4.67179	2.51459	2.82999	1.96817	0.483284	0.281066	0.531272	0.643371	-0.925797	1.54236	0.00251494	-1.42791	-0.516902	1.54236	0.0449568	-0.797247	0	0	0	0	0	0
NM_001003948	A_52_P269158	chr1	84032868	84281220	-	Pid1	9.36359	9.58117	9.57206	9.84764	0.217577	9.48967	0.688462	0.27558	9.48967	0.523094	6.80847	6.92991	6.60566	6.59036	263.967	291.925	245.538	231.367	108.183	118.867	98.0421	94.2765	1.28689	1.29625	1.32447	1.29522	0.121443	6.7336	0.781999	0.817751	-0.015294	6.7336	1	-0.102983	0	0	0	0	0	0
NM_001003949	A_55_P1975326	chr10	79439865	79447075	-	ORF61	12.8612	12.8852	12.8685	12.874	0.0240306	12.8969	0.950668	0.00550112	12.8969	0.989652	6.93804	6.92493	7.16502	7.11452	111.786	122.14	146.632	151.811	127.681	121.251	145.962	132.777	-0.191806	0.0105332	0.00660644	0.193273	-0.0131089	7.03563	1	-0.0922292	-0.0504936	7.03563	0.989046	-0.355254	0	0	0	0	0	0
NM_001003950	A_66_P118004	chr10	116342840	116387436	-	Rab3ip	11.823	11.2454	11.7358	11.031	-0.577615	11.5827	0.00569791	-0.704833	11.5827	0.00054112	6.31178	5.64867	5.89768	5.27034	132.52	80.1911	97.2762	66.9786	75.365	48.8349	57.4354	36.3892	0.814242	0.71553	0.760146	0.880189	-0.663115	5.78212	0.00915979	-3.83421	-0.627338	5.78212	0.0156943	-3.62734	0	0	0	0	0	0
NM_001003951	A_52_P500112	chr8	96038095	96059607	-	Ces5a	4.86391	5.00728	4.8869	4.84855	0.143367	4.85879	0.768575	-0.0383585	4.85879	0.954407	0.0258957	0	0.0395393	0	1	1	1.28389	1	1.02389	1	1.01253	1	-0.0340603	0	0.342566	0	-0.0258957	0.0163587	0.641224	-0.000423621	-0.0395393	0.0163587	0.441643	-0.000646814	0	0	0	0	0	0
NM_001003951	A_55_P2014565	chr8	96038095	96059607	-	Ces5a	4.403	4.35491	4.28772	4.42976	-0.0480856	4.48628	0.963349	0.14204	4.48628	0.841775	0.0258957	0	0.0395393	0	1	1	1.28389	1	1.02389	1	1.01253	1	-0.0340603	0	0.342566	0	-0.0258957	0.0163587	0.641224	-0.000423621	-0.0395393	0.0163587	0.441643	-0.000646814	0	0	0	0	0	0
NM_001003952	A_55_P2151927	chr6	41918139	41923089	+	Sval3	4.62887	4.2628	4.31486	4.75777	-0.36607	4.47588	0.406615	0.442909	4.47588	0.248892	0	0	0	0	1	1	1	1	1	1	1	1	0	0	0	0	0	0	1	0	0	0	1	0	0	0	0	0	0	0
NM_001003953	A_55_P2065154	chr5	123320681	123439108	-	Kdm2b	8.94871	9.1286	8.7933	8.83174	0.179889	8.16289	0.615548	0.0384391	8.16289	0.947754	6.85964	6.52606	6.50045	6.18052	237.509	208.664	238.679	186.645	108.885	86.9776	85.9274	68.1846	1.12518	1.26246	1.47388	1.45278	-0.333572	6.51667	0.133569	-2.17378	-0.319929	6.51667	0.171727	-2.08487	0	0	0	0	0	0
NM_001003953	A_55_P2065149	chr5	123320681	123439108	-	Kdm2b	13.0785	13.4094	13.2542	13.1102	0.330944	12.6531	0.271653	-0.143984	12.6531	0.742678	6.85964	6.52606	6.50045	6.18052	237.509	208.664	238.679	186.645	108.885	86.9776	85.9274	68.1846	1.12518	1.26246	1.47388	1.45278	-0.333572	6.51667	0.133569	-2.17378	-0.319929	6.51667	0.171727	-2.08487	0	0	0	0	0	0
NM_001003955	A_52_P529360	chr6	85284956	85324628	-	Rab11fip5	8.01109	7.98488	8.42242	8.43625	-0.026212	9.54019	0.985283	0.0138261	9.54019	0.99216	3.74373	4.08302	4.08782	4.86263	17.6807	22.4166	25.0417	41.7365	12.6136	16.1022	15.6887	27.5822	0.487197	0.477316	0.674608	0.597571	0.339289	4.1943	0.15462	1.42308	0.774809	4.1943	0.00864606	3.24978	0	0	0	0	0	0
NM_001003961	A_55_P1975903	chr2	153475185	153513466	+	Dnmt3b	14.3301	13.2385	14.063	12.8647	-1.0916	13.8422	0.00155773	-1.19836	13.8422	0.000443345	8.98918	7.78605	8.76731	7.69453	1231.2	496.052	1069.11	465.244	410.137	185.556	378.1	179.051	1.58589	1.41863	1.49957	1.37762	-1.20312	8.30927	0.0017766	-9.99707	-1.07278	8.30927	0.0045726	-8.91405	0	0	0	0	0	0
NM_001003961	A_55_P2130535	chr2	153475185	153513466	+	Dnmt3b	15.4938	14.4092	15.2802	14.2867	-1.08461	15.2281	0.000109837	-0.993574	15.2281	0.000337744	8.98918	7.78605	8.76731	7.69453	1231.2	496.052	1069.11	465.244	410.137	185.556	378.1	179.051	1.58589	1.41863	1.49957	1.37762	-1.20312	8.30927	0.0017766	-9.99707	-1.07278	8.30927	0.0045726	-8.91405	0	0	0	0	0	0
NM_001003961	A_55_P2008874	chr2	153475185	153513466	+	Dnmt3b	13.796	12.5899	13.4388	12.413	-1.20605	13.3616	0.000680586	-1.02578	13.3616	0.00351726	8.98918	7.78605	8.76731	7.69453	1231.2	496.052	1069.11	465.244	410.137	185.556	378.1	179.051	1.58589	1.41863	1.49957	1.37762	-1.20312	8.30927	0.0017766	-9.99707	-1.07278	8.30927	0.0045726	-8.91405	0	0	0	0	0	0
NM_001003972	A_51_P462516	chr16	56075517	56126693	+	Senp7	7.07668	7.31762	6.99922	7.42623	0.240938	7.13423	0.43484	0.427015	7.13423	0.0653272	3.76236	4.16968	3.86783	4.4378	21.9844	25.6626	23.5919	36.2347	13.4974	17.6841	15.0569	20.8732	0.703799	0.537211	0.647868	0.795717	0.407322	4.05942	0.328529	1.65349	0.569967	4.05942	0.178371	2.31373	0	0	0	0	0	0
NM_001004025	A_55_P2031352	chr4	49691619	49694855	-	Ppp3r2	4.90091	4.72192	4.72165	4.62615	-0.178995	4.75448	0.706774	-0.0954961	4.75448	0.867934	0.0909991	0.657575	0.747902	0.540353	1.08194	1.70256	1.67945	1.62759	1	1.83185	1.54466	1	0.113625	-0.105597	0.1207	0.702734	0.566576	0.509207	0.391251	0.288505	-0.207549	0.509207	0.86738	-0.105685	0	0	0	0	0	0
NM_001004061	A_55_P1962889	chr18	50438023	50442673	+	Fam170a	4.61505	4.83228	4.76591	4.7398	0.217229	4.74061	0.841542	-0.0261127	4.74061	0.986418	0	0	0.0665363	0	1	1	1.04596	1	1	1	1.03493	1	0	0	0.0152936	0	0	0.0166341	1	0	-0.0665363	0.0166341	0.404469	-0.00110677	0	0	0	0	0	0
NM_001004061	A_55_P1962886	chr18	50438023	50442673	+	Fam170a	4.82962	5.02879	4.85696	4.95733	0.199167	4.81047	0.743674	0.100371	4.81047	0.889753	0	0	0.0665363	0	1	1	1.04596	1	1	1	1.03493	1	0	0	0.0152936	0	0	0.0166341	1	0	-0.0665363	0.0166341	0.404469	-0.00110677	0	0	0	0	0	0
NM_001004062	A_55_P2112170	chr8	72906257	72963472	-	Crtc1	8.87666	9.0142	8.57619	8.39197	0.137544	8.49357	0.815832	-0.184219	8.49357	0.684271	5.48639	5.07075	4.97962	4.82048	44.2892	41.9026	33.3891	34.9557	44.1951	33.2778	33.6535	28.4781	0.00306893	0.332477	-0.0113778	0.295675	-0.415641	5.08931	0.316054	-2.11533	-0.159142	5.08931	0.810386	-0.809925	0	0	0	0	0	0
NM_001004066	A_55_P2023703	chr12	117285935	117301675	+	Zfp386	7.89371	8.18893	8.06922	8.50884	0.295216	8.12836	0.163775	0.439629	8.12836	0.0165275	7.04731	7.01006	7.24729	7.03944	207.523	194.627	220.134	207.414	107.236	102.328	122.363	99.5625	0.952487	0.92751	0.847216	1.05884	-0.0372565	7.08603	1	-0.264001	-0.207846	7.08603	0.561578	-1.4728	0	0	0	0	0	0
NM_001004066	A_55_P2153941	chr12	117285935	117301675	+	Zfp386	9.75771	9.27411	9.81064	9.53726	-0.483599	9.47184	0.313561	-0.273382	9.47184	0.654413	7.04731	7.01006	7.24729	7.03944	207.523	194.627	220.134	207.414	107.236	102.328	122.363	99.5625	0.952487	0.92751	0.847216	1.05884	-0.0372565	7.08603	1	-0.264001	-0.207846	7.08603	0.561578	-1.4728	0	0	0	0	0	0
NM_001004066	A_55_P2023697	chr12	117285935	117301675	+	Zfp386	9.26609	9.5625	9.53639	9.85281	0.296414	9.67931	0.632248	0.316423	9.67931	0.562582	7.04731	7.01006	7.24729	7.03944	207.523	194.627	220.134	207.414	107.236	102.328	122.363	99.5625	0.952487	0.92751	0.847216	1.05884	-0.0372565	7.08603	1	-0.264001	-0.207846	7.08603	0.561578	-1.4728	0	0	0	0	0	0
NM_001004139	A_55_P2075313	chr7	46773136	46795785	+	Zfp619	6.72584	6.49897	6.37158	6.37723	-0.226872	6.22809	0.604586	0.00565313	6.22809	0.994458	4.64334	4.91213	4.69261	4.76567	30.6521	42.3603	34.6827	38.7714	23.4118	26.2077	21.6947	22.7028	0.388751	0.692724	0.676872	0.772121	0.268785	4.75344	0.238163	1.27765	0.0730666	4.75344	0.871373	0.347318	0	0	0	0	0	0
NM_001004139	A_55_P2002622	chr7	46773136	46795785	+	Zfp619	8.09204	7.75915	7.99146	7.67988	-0.332887	7.56317	0.270474	-0.311577	7.56317	0.29231	4.64334	4.91213	4.69261	4.76567	30.6521	42.3603	34.6827	38.7714	23.4118	26.2077	21.6947	22.7028	0.388751	0.692724	0.676872	0.772121	0.268785	4.75344	0.238163	1.27765	0.0730666	4.75344	0.871373	0.347318	0	0	0	0	0	0
NM_001004140	A_52_P162099	chr8	23278624	23296291	-	Ckap2	10.5441	9.85637	10.4844	9.68644	-0.687746	9.70761	0.00621639	-0.797939	9.70761	0.00110365	7.54171	6.50403	6.97938	6.28198	397.821	207.544	304.15	171.146	154.883	72.4583	97.0952	61.5271	1.36094	1.51819	1.64731	1.47593	-1.03768	6.82677	0.00128494	-7.084	-0.697405	6.82677	0.0120669	-4.76103	0	0	0	0	0	0
NM_001004141	A_52_P121800	chr4	95961199	96015371	-	Cyp2j11	4.90626	4.87	5.23547	4.9044	-0.0362581	5.20774	0.97797	-0.331076	5.20774	0.606889	0	0	0.00205292	0	1	1	1	1	1	1	1.00239	1	0	0	-0.00344876	0	0	0.000513229	1	0	-0.00205292	0.000513229	0.972444	-1.05362e-06	0	0	0	0	0	0
NM_001004142	A_55_P2023146	chr11	70904699	70958206	-	Nlrp1a	4.98572	5.11279	4.96848	5.06247	0.127066	4.95925	0.745867	0.0939932	4.95925	0.819411	0.00943289	0	0.00763315	0.00981622	1	1	1	1	1.00913	1	1.00616	1.00969	-0.0131161	0	-0.0088664	-0.0139181	-0.00943289	0.00672056	0.697655	-6.33944e-05	0.00218307	0.00672056	1	1.46715e-05	0	0	0	0	0	0
NM_001004142	A_55_P1955998	chr11	70904699	70958206	-	Nlrp1a	17.2614	16.7332	17.0513	16.3138	-0.528247	15.9878	0.18222	-0.737456	15.9878	0.032235	0.00943289	0	0.00763315	0.00981622	1	1	1	1	1.00913	1	1.00616	1.00969	-0.0131161	0	-0.0088664	-0.0139181	-0.00943289	0.00672056	0.697655	-6.33944e-05	0.00218307	0.00672056	1	1.46715e-05	0	0	0	0	0	0
NM_001004143	A_52_P413623	chr11	60965283	60988561	-	Usp22	8.64022	8.82911	8.591	9.03558	0.188886	8.67594	0.544014	0.44458	8.67594	0.0305284	7.86599	8.18698	8.21985	8.61463	443.018	555.503	544.303	721.764	183.471	229.939	243.093	310.753	1.27182	1.27254	1.1629	1.21576	0.320996	8.22186	0.00152478	2.63919	0.394783	8.22186	0.00100563	3.24585	0	0	0	0	0	0
NM_001004144	A_55_P2077548	chr11	77306914	77321276	+	Git1	11.6599	11.8629	11.7296	11.9613	0.203014	11.7279	0.428266	0.231726	11.7279	0.309254	6.21411	6.62934	6.59223	6.82911	115.127	141.796	155.291	181.36	61.4662	85.4045	76.7163	90.8502	0.90536	0.731432	1.01737	0.997297	0.415225	6.5662	0.0468582	2.72645	0.236883	6.5662	0.274133	1.55542	0	0	0	0	0	0
NM_001004145	A_66_P109996	chr9_random	113027	134714	+	Nlrp4g	4.57327	4.61498	4.69639	4.50348	0.0417072	4.6585	0.961325	-0.192911	4.6585	0.674011	0	0	0	0	1	1	1	1	1	1	1	1	0	0	0	0	0	0	1	0	0	0	1	0	0	0	0	0	0	0
NM_001004147	A_55_P1971139	chr11	35610882	35612386	-	Fbll1	5.57171	5.47116	5.57469	5.4969	-0.100546	5.62431	0.871944	-0.0777879	5.62431	0.898266	0	1.03761	0.848912	1.47518	1	2.90569	1.84827	3.34433	NA	NA	NA	NA	NA	NA	NA	NA	1.03761	0.840426	0.431663	0.872034	0.626268	0.840426	0.716692	0.526331	0	0	0	0	0	0
NM_001004148	A_55_P2044242	chr11	72055496	72080106	-	Slc13a5	5.77188	5.26511	5.93128	5.23504	-0.506772	5.97685	0.256146	-0.696239	5.97685	0.0667719	1.23855	0.821669	0.924671	0.602016	3.19782	2.4287	1.49493	1.12962	2.26721	1.66591	1.95373	1.58413	0.496171	0.543873	-0.386147	-0.48785	-0.416886	0.896728	0.003532	-0.373833	-0.322655	0.896728	0.0158514	-0.289334	0	0	0	0	0	0
NM_001004148	A_55_P1963508	chr11	72055496	72080106	-	Slc13a5	5.59602	5.26783	5.49821	4.93675	-0.328188	5.72551	0.525257	-0.561464	5.72551	0.137364	1.23855	0.821669	0.924671	0.602016	3.19782	2.4287	1.49493	1.12962	2.26721	1.66591	1.95373	1.58413	0.496171	0.543873	-0.386147	-0.48785	-0.416886	0.896728	0.003532	-0.373833	-0.322655	0.896728	0.0158514	-0.289334	0	0	0	0	0	0
NM_001004149	A_55_P2103661	chr13	99954778	100016987	+	Zfp366	4.97606	5.24114	5.24188	5.40147	0.265088	5.24519	0.688158	0.159584	5.24519	0.833999	0.0249628	0.0614903	0.007826	0.0387443	1	1	1.14808	1	1.01794	1.03541	1.00281	1.02973	-0.0256592	-0.0501971	0.195181	-0.0422674	0.0365275	0.0332559	0.69889	0.00121475	0.0309183	0.0332559	0.788005	0.00102821	0	0	0	0	0	0
NM_001004151	A_51_P415958	chr16	23429206	23434033	+	Rtp1	5.16943	5.21374	5.03737	5.23717	0.0443132	5.10597	0.974034	0.199798	5.10597	0.817664	0	0	0.0633134	0.128525	1	1	1.02674	1.13382	1	1	1	1	0	0	0.038064	0.181198	0	0.0479596	1	0	0.0652119	0.0479596	0.785486	0.00312754	0	0	0	0	0	0
NM_001004152	A_55_P2051721	chr7	19303439	19312597	+	Psg22	5.69311	5.31616	5.13849	5.46725	-0.376952	5.23694	0.454883	0.328756	5.23694	0.523503	0	0.0763282	0	0	1	1.30958	1	1	1	1	1	1	0	0.389109	0	0	0.0763282	0.0190821	0.376744	0.0014565	0	0.0190821	1	0	0	0	0	0	0	0
NM_001004153	A_52_P565847	chr7	3154660	3169204	-	AU018091	5.80945	4.43547	5.22768	4.27877	-1.37398	5.2406	0.0302611	-0.948906	5.2406	0.166942	4.25488	0.836222	2.38574	0.0825825	35.1079	1.56198	9.06096	1.12347	16.2948	1.93997	5.46214	1.0386	1.10738	-0.312661	0.730196	0.113316	-3.41866	1.88986	0.00179564	-6.46078	-2.30316	1.88986	0.0159531	-4.35264	0	0	0	0	0	0
NM_001004154	A_52_P599549	chrX	149574501	149606486	+	Rragb	7.8958	6.73988	7.28129	6.57908	-1.15592	6.48899	0.000307204	-0.70221	6.48899	0.0337764	5.81949	4.80714	5.35315	4.40403	131.138	56.9861	88.3901	45.7045	52.2267	25.8679	36.7614	18.6461	1.32822	1.13945	1.26569	1.29346	-1.01234	5.09595	0.00643577	-5.15886	-0.94912	5.09595	0.0118795	-4.83667	0	0	0	0	0	0
NM_001004155	A_52_P421713	chr14	70554212	70559309	-	9930012K11Rik	7.52378	6.3773	7.58587	6.47855	-1.14648	6.93836	0.00279555	-1.10733	6.93836	0.00333171	3.63824	2.72249	3.54657	2.55959	19.8927	11.978	20.3417	10.6487	7.92268	4.51946	5.88388	3.97478	1.32818	1.40616	1.7896	1.42172	-0.915753	3.11672	0.176951	-2.85415	-0.986981	3.11672	0.16667	-3.07614	0	0	0	0	0	0
NM_001004157	A_55_P1958976	chr11	75327043	75340082	+	Scarf1	4.27968	4.55791	4.57619	5.08959	0.27823	4.60218	0.838853	0.513395	4.60218	0.561744	2.03512	2.43628	1.76128	3.1523	4.89638	4.07514	4.52843	9.7005	4.06858	5.87185	3.10472	8.85474	0.26719	-0.526965	0.544545	0.131609	0.40116	2.34624	0.278756	0.94122	1.39101	2.34624	0.00414969	3.26366	0	0	0	0	0	0
NM_001004158	A_52_P1036735	chr14	59777340	59797586	-	Gm5142	4.68256	4.81419	4.31283	4.7132	0.13163	4.90817	0.951416	0.400366	4.90817	0.76757	0.20832	0.0621449	0.178253	0.120899	1	1	1	1	1.16181	1.05714	1.15316	1.09446	-0.216374	-0.0801653	-0.205598	-0.130221	-0.146176	0.142404	0.443096	-0.020816	-0.0573542	0.142404	0.873571	-0.00816748	0	0	0	0	0	0
NM_001004159	A_55_P2079645	chr6	123123041	123154689	+	Clec4b2	4.36004	5.11447	4.45856	4.32916	0.75443	4.39977	0.0947726	-0.129403	4.39977	0.893089	0	0	0	0	1	1	1	1	1	1	1	1	0	0	0	0	0	0	1	0	0	0	1	0	0	0	0	0	0	0
NM_001004164	A_55_P2108201	chr10	87842157	87910074	+	Gnptab	9.86448	9.50075	9.58804	9.36325	-0.363731	8.95275	0.310946	-0.224796	8.95275	0.605025	5.72472	5.64019	5.32959	5.28925	110.082	100.98	87.3155	79.6859	47.8767	46.0606	36.6534	35.8476	1.20119	1.13247	1.25229	1.15245	-0.0845355	5.49594	0.693313	-0.464602	-0.0403377	5.49594	0.945792	-0.221694	0	0	0	0	0	0
NM_001004173	A_51_P267169	chr1	78306921	78416861	+	Sgpp2	4.42326	4.22873	4.50411	4.25827	-0.194534	5.14746	0.871703	-0.245842	5.14746	0.803213	0.77088	0.826302	0.599879	0.784843	3.3652	2.98553	2.44089	2.34063	1.67543	1.74508	1.50001	1.71962	1.00616	0.77469	0.702436	0.444809	0.0554212	0.745476	0.994072	0.0413151	0.184964	0.745476	0.619146	0.137886	0	0	0	0	0	0
NM_001004174	A_55_P2137049	chr2	122463623	122466812	+	AA467197	6.16948	5.48759	6.24135	5.78524	-0.681884	6.36589	0.310447	-0.45611	6.36589	0.558996	2.01416	2.62642	2.76421	2.82908	5.10172	3.07997	6.3341	8.50644	3.91284	7.0451	7.13541	7.10314	0.38277	-1.1937	-0.171856	0.260097	0.612263	2.55847	0.134854	1.56645	0.0648663	2.55847	1	0.165958	0	0	0	0	0	0
NM_001004176	A_55_P2147747	chr3	51491535	51908928	-	Maml3	5.95492	6.59288	6.18322	6.59815	0.637969	6.48926	0.0843344	0.414928	6.48926	0.324541	5.4293	6.1163	5.81596	6.06472	85.8304	115.052	126.758	135.493	44.0555	68.973	55.7508	65.8088	0.962169	0.73818	1.18501	1.04187	0.687	5.85657	0.121189	4.02346	0.248756	5.85657	0.666202	1.45686	0	0	0	0	0	0
NM_001004176	A_52_P47126	chr3	51491535	51908928	-	Maml3	5.24719	5.78545	5.37242	5.42644	0.538254	5.47878	0.17538	0.0540241	5.47878	0.95467	5.4293	6.1163	5.81596	6.06472	85.8304	115.052	126.758	135.493	44.0555	68.973	55.7508	65.8088	0.962169	0.73818	1.18501	1.04187	0.687	5.85657	0.121189	4.02346	0.248756	5.85657	0.666202	1.45686	0	0	0	0	0	0
NM_001004176	A_55_P2182497	chr3	51491535	51908928	-	Maml3	8.49346	9.29078	8.74204	8.98871	0.797315	9.40987	0.0432396	0.246674	9.40987	0.702544	5.4293	6.1163	5.81596	6.06472	85.8304	115.052	126.758	135.493	44.0555	68.973	55.7508	65.8088	0.962169	0.73818	1.18501	1.04187	0.687	5.85657	0.121189	4.02346	0.248756	5.85657	0.666202	1.45686	0	0	0	0	0	0
NM_001004177	A_52_P350148	chr3	108193766	108218412	-	Celsr2	6.5283	6.44997	6.34354	6.69401	-0.0783307	6.40656	0.892656	0.35047	6.40656	0.169409	4.11755	2.88172	4.10459	3.10361	25.6176	11.4601	27.7185	13.7995	11.3127	5.01966	7.94855	5.26514	1.17919	1.19096	1.80209	1.39007	-1.23583	3.55187	0.00910722	-4.38951	-1.00097	3.55187	0.0297742	-3.55533	0	0	0	0	0	0
NM_001004178	A_66_P126842	chr4	119202923	119211374	-	AA415398	5.52559	5.30876	5.45388	5.67289	-0.216833	6.06674	0.934127	0.219014	6.06674	0.9236	3.72133	4.35176	3.57892	4.01836	8.78652	20.2197	12.2647	14.8683	14.5277	20.5928	11.6825	16.4016	-0.725442	-0.0263775	0.0701689	-0.141593	0.630428	3.91759	0.00144065	2.46976	0.439437	3.91759	0.0113209	1.72154	0	0	0	0	0	0
NM_001004180	A_52_P251623	chr5	115018260	115063227	+	Fam222a	8.90396	9.09052	8.87342	8.16344	0.186567	8.40996	0.860892	-0.709987	8.40996	0.147388	5.08072	4.95693	5.05327	4.50211	36.2134	41.1727	42.5574	28.4657	33.6956	31.149	35.0531	22.8802	0.103966	0.402503	0.27987	0.315125	-0.12379	4.89826	0.899329	-0.606357	-0.551165	4.89826	0.232316	-2.69975	0	0	0	0	0	0
NM_001004182	A_66_P111322	chr6	40060252	40198352	+	Tmem178b	6.14893	5.99751	5.82991	5.98278	-0.151427	6.19467	0.922996	0.152869	6.19467	0.911111	0.862865	1.57415	1.34565	2.07634	1.77253	4.89638	3.00509	4.99218	1.83935	2.86659	2.60112	4.26825	-0.0533887	0.77238	0.208276	0.226026	0.711286	1.46475	0.0317428	1.04186	0.730695	1.46475	0.0358193	1.07029	0	0	0	0	0	0
NM_001004184	A_55_P2081183	chr7	88259685	88315302	+	Slc28a1	9.13451	8.15466	8.6533	8.035	-0.979858	8.32699	0.000664856	-0.618303	8.32699	0.0380444	3.18707	1.16592	2.22745	1.15748	12.5735	2.96201	7.45813	2.74813	8.79411	2.18554	4.77779	2.19688	0.515772	0.438587	0.64247	0.322995	-2.02115	1.93448	0.000215505	-3.90987	-1.06996	1.93448	0.00536779	-2.06982	0	0	0	0	0	0
NM_001004185	A_55_P2076538	chr7	88716178	88741722	+	Whamm	5.27347	5.51673	5.52678	5.6472	0.243258	5.29121	0.739241	0.120424	5.29121	0.890382	5.29956	4.62058	5.07644	4.57432	54.4809	34.6106	47.0591	34.5143	37.3728	23.3947	31.519	21.9521	0.543763	0.565032	0.578251	0.652838	-0.67898	4.89273	0.00565652	-3.32206	-0.502122	4.89273	0.028789	-2.45675	0	0	0	0	0	0
NM_001004185	A_66_P138673	chr7	88716178	88741722	+	Whamm	7.16986	6.68837	7.35727	6.82393	-0.481488	6.97921	0.19593	-0.533338	6.97921	0.120615	5.29956	4.62058	5.07644	4.57432	54.4809	34.6106	47.0591	34.5143	37.3728	23.3947	31.519	21.9521	0.543763	0.565032	0.578251	0.652838	-0.67898	4.89273	0.00565652	-3.32206	-0.502122	4.89273	0.028789	-2.45675	0	0	0	0	0	0
NM_001004190	A_52_P664220	chr9	20149580	20189602	-	Zfp560	4.85202	4.75521	5.27377	5.23186	-0.0968132	5.20222	0.943583	-0.0419113	5.20222	0.976124	3.44301	3.60885	3.0774	3.26788	17.3151	24.3524	12.666	17.0586	9.94679	10.7425	7.79404	8.58971	0.799727	1.18074	0.700519	0.989816	0.165841	3.34929	0.717494	0.555449	0.190479	3.34929	0.680094	0.63797	0	0	0	0	0	0
NM_001004191	A_55_P2183894	chr9	48303448	48304080	+	Gm5617	9.66437	9.81326	9.91147	9.80763	0.148894	10.5016	0.748223	-0.103841	10.5016	0.833999	4.13898	4.1612	4.75615	4.1856	18.5755	24.1273	25.3471	18.585	NA	NA	NA	NA	NA	NA	NA	NA	0.0222279	4.31048	1	0.095813	-0.570545	4.31048	0.57626	-2.45933	0	0	0	0	0	0
NM_001004192	A_52_P297527	chr9	108338813	108348414	+	BC048562	4.96819	5.32474	5.23805	5.116	0.356547	5.02042	0.706564	-0.122052	5.02042	0.925273	0	0.0862861	0	0	1	1	1	1	1	1.06225	1	1	0	-0.0871212	0	0	0.0862861	0.0215715	0.0816127	0.00186132	0	0.0215715	1	0	0	0	0	0	0	0
NM_001004193	A_55_P1981829	chrX	35227953	35232121	-	Rhox8	14.675	14.3894	14.1143	13.6283	-0.28559	13.8074	0.827383	-0.485942	13.8074	0.581684	0	0	0	0	1	1	1	1	1	1	1	1	0	0	0	0	0	0	1	0	0	0	1	0	0	0	0	0	0	0
NM_001004193	A_55_P2130725	chrX	35227953	35232121	-	Rhox8	7.11881	7.16257	7.02453	7.34272	0.0437568	7.16934	0.969028	0.31819	7.16934	0.552678	0	0	0	0	1	1	1	1	1	1	1	1	0	0	0	0	0	0	1	0	0	0	1	0	0	0	0	0	0	0
NM_001004194	A_55_P2168827	chr7	24086211	24147296	+	Nlrp4e	4.73964	4.97946	4.67725	4.72747	0.239818	4.62027	0.676789	0.0502222	4.62027	0.955696	3.32815	4.37669	3.64627	4.53319	1	1	1	1	10.6327	21.6504	13.6718	24.1109	-3.41044	-4.43632	-3.77313	-4.59161	1.04853	3.97108	0.00900899	4.16381	0.886928	3.97108	0.024622	3.52206	0	0	0	0	0	0
NM_001004194	A_55_P1971739	chr7	24086211	24147296	+	Nlrp4e	5.13461	4.57289	4.8476	4.48746	-0.561724	4.68072	0.0813372	-0.360145	4.68072	0.329922	3.32815	4.37669	3.64627	4.53319	1	1	1	1	10.6327	21.6504	13.6718	24.1109	-3.41044	-4.43632	-3.77313	-4.59161	1.04853	3.97108	0.00900899	4.16381	0.886928	3.97108	0.024622	3.52206	0	0	0	0	0	0
NM_001004194	A_55_P2170564	chr7	24086211	24147296	+	Nlrp4e	4.18049	4.37963	4.20949	4.16651	0.199143	4.29713	0.712169	-0.0429796	4.29713	0.957561	3.32815	4.37669	3.64627	4.53319	1	1	1	1	10.6327	21.6504	13.6718	24.1109	-3.41044	-4.43632	-3.77313	-4.59161	1.04853	3.97108	0.00900899	4.16381	0.886928	3.97108	0.024622	3.52206	0	0	0	0	0	0
NM_001004357	A_52_P215750	chr6	45010060	47251370	+	Cntnap2	4.82776	4.76723	4.82994	4.83357	-0.060525	4.93537	0.96146	0.00362697	4.93537	0.996979	0.498739	0.895354	0.693137	1.45495	7.67512	17.9948	12.0007	29.2355	1.40116	1.78672	1.59623	2.66726	2.45357	3.33219	2.91038	3.45429	0.396614	0.885544	0.0050843	0.35122	0.761809	0.885544	0.000422036	0.674615	0	0	0	0	0	0
NM_001004357	A_52_P168559	chr6	45010060	47251370	+	Cntnap2	5.44118	5.96171	5.32697	6.5406	0.520522	6.6028	0.235085	1.21363	6.6028	0.00057137	0.498739	0.895354	0.693137	1.45495	7.67512	17.9948	12.0007	29.2355	1.40116	1.78672	1.59623	2.66726	2.45357	3.33219	2.91038	3.45429	0.396614	0.885544	0.0050843	0.35122	0.761809	0.885544	0.000422036	0.674615	0	0	0	0	0	0
NM_001004361	A_66_P116226	chr18	25294540	25327378	-	Tpgs2	6.55221	6.13988	5.90008	6.23068	-0.412332	5.88528	0.321886	0.330596	5.88528	0.451334	3.52821	3.90055	3.44158	3.93536	20.2354	29.7215	23.0143	27.0793	10.4556	13.201	9.19273	13.7298	0.952603	1.17086	1.32397	0.979879	0.372345	3.70142	0.174051	1.37821	0.493781	3.70142	0.0887721	1.82769	0	0	0	0	0	0
NM_001004361	A_55_P2077914	chr18	25294540	25327378	-	Tpgs2	7.14472	7.24094	7.12041	7.27801	0.0962241	6.91762	0.864095	0.157598	6.91762	0.688837	3.52821	3.90055	3.44158	3.93536	20.2354	29.7215	23.0143	27.0793	10.4556	13.201	9.19273	13.7298	0.952603	1.17086	1.32397	0.979879	0.372345	3.70142	0.174051	1.37821	0.493781	3.70142	0.0887721	1.82769	0	0	0	0	0	0
NM_001004362	A_52_P161087	chr10	78527119	78560345	-	2610008E11Rik	7.46098	8.12441	8.14893	8.56762	0.663425	8.69495	0.014546	0.41869	8.69495	0.162005	5.97045	6.17094	6.10694	6.51242	134.171	159.446	171.69	229.048	52.7066	59.6671	53.3947	70.8218	1.34801	1.41806	1.68504	1.69338	0.200491	6.19019	0.558852	1.24108	0.405478	6.19019	0.204476	2.50999	0	0	0	0	0	0
NM_001004363	A_51_P168613	chr10	83834064	83903216	-	Nuak1	6.45395	7.90342	7.06776	8.1184	1.44947	7.38869	0.000319364	1.05065	7.38869	0.00916379	6.03767	7.39391	6.63425	7.60801	206.731	546.89	272.117	499.987	54.9226	137.344	88.5141	173.871	1.91228	1.99345	1.62025	1.52388	1.35624	6.91846	0.000245939	9.38309	0.973761	6.91846	0.00160409	6.73693	0	0	0	0	0	0
NM_001004365	A_55_P1966615	chr5	25265791	25356509	+	Actr3b	8.33179	7.53619	7.78485	7.40671	-0.795601	7.46468	0.000548104	-0.378143	7.46468	0.143067	2.72649	2.04968	2.12471	1.82011	11.4575	4.56776	7.14524	6.51471	6.4664	4.08937	4.36046	3.48103	0.825259	0.159606	0.712503	0.904184	-0.676803	2.18025	0.00740143	-1.4756	-0.304597	2.18025	0.179363	-0.664098	0	0	0	0	0	0
NM_001004366	A_55_P2167525	chr17	28279471	28308290	+	Scube3	6.38246	6.73107	6.52765	7.14138	0.34861	6.68214	0.581898	0.613731	6.68214	0.168904	2.87293	3.40751	3.56733	4.30296	15.4144	19.2227	23.7109	39.0696	6.39384	9.80945	10.6701	18.1014	1.26953	0.970566	1.15198	1.10994	0.534576	3.53768	0.0866053	1.89116	0.735629	3.53768	0.0324587	2.60242	0	0	0	0	0	0
NM_001004367	A_55_P1958996	chr3	133899459	133925053	+	Cxxc4	5.50163	5.53041	5.44956	5.52792	0.0287766	5.55468	0.977435	0.0783637	5.55468	0.922988	4.25864	4.15798	4.68062	3.89297	20.7927	23.6223	24.7057	14.8446	19.4754	17.4647	25.5312	14.7798	0.0944254	0.435703	-0.047416	0.00631784	-0.100663	4.24755	0.966262	-0.427571	-0.787653	4.24755	0.109696	-3.3456	0	0	0	0	0	0
NM_001004367	A_55_P2070603	chr3	133899459	133925053	+	Cxxc4	5.13971	5.24837	5.02887	5.21334	0.108662	5.21326	0.829521	0.184475	5.21326	0.588627	4.25864	4.15798	4.68062	3.89297	20.7927	23.6223	24.7057	14.8446	19.4754	17.4647	25.5312	14.7798	0.0944254	0.435703	-0.047416	0.00631784	-0.100663	4.24755	0.966262	-0.427571	-0.787653	4.24755	0.109696	-3.3456	0	0	0	0	0	0
NM_001004367	A_55_P2070601	chr3	133899459	133925053	+	Cxxc4	4.97562	5.02417	5.13538	5.02517	0.0485457	5.05253	0.948885	-0.110205	5.05253	0.837114	4.25864	4.15798	4.68062	3.89297	20.7927	23.6223	24.7057	14.8446	19.4754	17.4647	25.5312	14.7798	0.0944254	0.435703	-0.047416	0.00631784	-0.100663	4.24755	0.966262	-0.427571	-0.787653	4.24755	0.109696	-3.3456	0	0	0	0	0	0
NM_001004435	A_52_P215106	chr11	68316521	68366197	+	Pik3r6	8.29804	8.32472	8.22856	8.28862	0.0266798	8.44059	0.977306	0.0600567	8.44059	0.938543	0.0869582	0.159593	0.0395552	0.0291485	1.19513	1.21907	1	1	1.05615	1.08731	1.04427	1.01773	0.178354	0.165019	-0.0625016	-0.0253481	0.0726348	0.0788138	0.198221	0.00572463	-0.0104067	0.0788138	0.992114	-0.000820192	0	0	0	0	0	0
NM_001004436	A_55_P2021378	chr14	35487114	35561169	+	Wapal	11.5897	11.2003	11.5848	11.1669	-0.389352	11.0535	0.0273088	-0.417965	11.0535	0.0137503	7.39951	6.9673	7.27471	6.94988	644.042	507.008	753.33	574.141	126.885	89.7767	98.9642	79.6592	2.34363	2.49759	2.9283	2.84949	-0.432214	7.14785	0.111882	-3.0894	-0.324829	7.14785	0.259522	-2.32183	0	0	0	0	0	0
NM_001004468	A_55_P2004797	chr7	137720998	137908296	+	Tacc2	11.6735	11.4621	11.8492	11.5557	-0.211403	11.7652	0.704358	-0.293488	11.7652	0.486536	6.2259	6.0051	6.25708	6.17776	116.693	96.9465	119.994	98.6427	72.2927	62.5422	75.3387	72.2204	0.690796	0.632359	0.671495	0.449805	-0.220799	6.16646	0.281406	-1.36155	-0.0793254	6.16646	0.811479	-0.489157	0	0	0	0	0	0
NM_001004721	A_52_P222709	chr2	155103988	155183160	-	Pigu	9.55008	9.86566	9.61757	9.8992	0.315581	9.81163	0.343457	0.281639	9.81163	0.400416	4.74067	4.98951	4.52277	4.79476	39.5607	47.8541	40.9105	46.1638	26.6562	31.3962	23.8778	27.709	0.569597	0.608053	0.776802	0.736408	0.248844	4.76193	0.29909	1.18498	0.271989	4.76193	0.276715	1.29519	0	0	0	0	0	0
NM_001004761	A_52_P133578	chr2	21289194	21752169	+	Gpr158	4.59976	4.43331	4.49097	4.66537	-0.166457	4.6391	0.75915	0.174396	4.6391	0.714518	0.0717775	0.100663	0.0465302	0.0297651	1.0601	1	1.3005	1	1.05482	1.03875	1.03905	1.01061	0.00719524	-0.0548451	0.323798	-0.015222	0.0288859	0.0621841	0.384926	0.00179624	-0.0167652	0.0621841	0.695579	-0.00104253	0	0	0	0	0	0
NM_001005223	A_52_P654618	chr11	84724457	84729858	-	Znhit3	9.90667	9.93498	9.78637	10.1755	0.0283099	9.39961	0.970155	0.389157	9.39961	0.156976	5.95014	6.27968	6.06177	6.20487	121.701	164.651	101.737	119.073	49.8382	59.9665	59.8607	65.6963	1.28802	1.45718	0.765169	0.857965	0.329535	6.12411	0.124576	2.01811	0.143093	6.12411	0.582248	0.876319	0	0	0	0	0	0
NM_001005225	A_55_P2133756	chr2	88568810	88569754	-	Olfr1197	4.49491	4.38957	4.18308	4.25938	-0.105336	4.33439	0.932423	0.0762987	4.33439	0.947747	0	0	0	0	1	1	1	1	NA	NA	NA	NA	NA	NA	NA	NA	0	0	1	0	0	0	1	0	0	0	0	0	0	0
NM_001005227	A_55_P2081525	chr2	88607460	88608470	-	Olfr1200	4.617	4.91111	4.91161	4.8344	0.294108	4.71594	0.603869	-0.0772142	4.71594	0.930805	0	0	0	0	1	1	1	1	NA	NA	NA	NA	NA	NA	NA	NA	0	0	1	0	0	0	1	0	0	0	0	0	0	0
NM_001005230	A_55_P1979625	chr2	85744226	85745209	-	Olfr1024	4.77632	4.85662	4.72296	4.72287	0.0803009	4.78621	0.938663	-8.13652e-05	4.78621	0.99983	0	0	0	0	1	1	1	1	NA	NA	NA	NA	NA	NA	NA	NA	0	0	1	0	0	0	1	0	0	0	0	0	0	0
NM_001005232	A_51_P156144	chr7	56886869	56892205	-	Dbx1	4.54028	4.32351	4.36789	4.24889	-0.216776	6.05778	0.948565	-0.119002	6.05778	0.973386	0	0.114664	0.0572622	0.0624083	1	1	1	1	1	1.14564	1.07974	1.06957	0	-0.196156	-0.110683	-0.0970261	0.114664	0.0585835	0.492321	0.0067174	0.00514614	0.0585835	1	0.000301479	0	0	0	0	0	0
NM_001005247	A_55_P2108938	chr7	54015836	54051251	-	Hps5	8.73881	8.62974	8.74137	8.73475	-0.109074	8.79737	0.828547	-0.00662332	8.79737	0.992483	5.18927	5.26594	5.04943	5.25501	63.6382	70.0686	57.4035	65.4868	32.5823	33.8427	29.3638	33.9503	0.965805	1.04992	0.9671	0.947779	0.0766705	5.18991	0.640236	0.397913	0.205581	5.18991	0.14987	1.06695	0	0	0	0	0	0
NM_001005247	A_55_P2091294	chr7	54015836	54051251	-	Hps5	5.16896	5.17961	5.3901	5.4243	0.0106459	5.23911	0.992901	0.0342059	5.23911	0.974982	5.18927	5.26594	5.04943	5.25501	63.6382	70.0686	57.4035	65.4868	32.5823	33.8427	29.3638	33.9503	0.965805	1.04992	0.9671	0.947779	0.0766705	5.18991	0.640236	0.397913	0.205581	5.18991	0.14987	1.06695	0	0	0	0	0	0
NM_001005341	A_66_P114381	chr11	86749927	86807264	-	Ypel2	5.50255	4.81082	5.05999	4.56819	-0.691728	6.74945	0.206944	-0.491799	6.74945	0.421344	3.87952	1.95252	3.17182	1.85935	18.2716	5.00808	9.51846	5.46044	15.633	3.96613	9.81611	3.49135	0.225002	0.336525	-0.0444243	0.645234	-1.927	2.7158	0.0124695	-5.23336	-1.31247	2.7158	0.0735567	-3.5644	0	0	0	0	0	0
NM_001005342	A_55_P1961608	chr2	84574361	84578034	+	Ypel4	4.64595	4.7295	4.65616	4.73006	0.083551	4.79303	0.883844	0.0738945	4.79303	0.888874	1.56365	0.709723	1.15578	0.39519	2.50076	1.63415	1.4997	1	3.4232	1.73089	2.54547	1.40633	-0.452979	-0.0829785	-0.763263	-0.491939	-0.853928	0.956085	0.247586	-0.816428	-0.760587	0.956085	0.341338	-0.727185	0	0	0	0	0	0
NM_001005343	A_55_P2121794	chr2	73109983	73113828	+	Sp9	4.75954	4.71661	4.67588	4.5789	-0.0429276	4.67332	0.947432	-0.0969813	4.67332	0.833999	0.219756	0.742305	0.9382	0.271268	1.17372	1.96388	1.95069	1.15682	1.11698	1	1.80074	1.45627	0.0714852	0.973705	0.11539	-0.332118	0.522549	0.542882	0.191922	0.283683	-0.666933	0.542882	0.112924	-0.362066	0	0	0	0	0	0
NM_001005358	A_55_P1972541	chr17	17201067	17226595	+	Zfp960	11.0968	10.3895	10.8017	10.3402	-0.707379	10.2928	0.00865568	-0.461497	10.2928	0.111521	4.59732	4.21382	4.04544	4.05929	21.7902	19.1059	14.9898	17.4439	25.0043	18.561	17.0229	16.4225	-0.198493	0.0417504	-0.183498	0.0870465	-0.383501	4.22896	0.15347	-1.62181	0.0138498	4.22896	1	0.0585704	0	0	0	0	0	0
NM_001005370	A_52_P282838	chrX	150266836	150268783	+	Spin2	9.44398	9.59471	9.88235	10.8931	0.150735	10.6656	0.912135	1.01078	10.6656	0.0521192	4.56478	5.19411	5.57459	6.06387	30.9872	50.673	60.6133	90.6689	15.9351	22.2551	12.776	21.179	0.959463	1.18708	2.2462	2.09798	0.629327	5.34934	0.351206	3.36648	0.48928	5.34934	0.515714	2.61732	0	0	0	0	0	0
NM_001005371	A_55_P2023161	chr4	143399894	143405996	-	Gm13084	4.47592	4.54523	4.59617	4.59182	0.06931	4.60438	0.962193	-0.00434702	4.60438	0.996979	0	0	0	0	1	1	1	1	1	1	1	1	0	0	0	0	0	0	1	0	0	0	1	0	0	0	0	0	0	0
NM_001005371	A_65_P14622	chr4	143399894	143405996	-	Gm13084	4.86189	4.71803	4.69319	4.89847	-0.143857	4.86351	0.863331	0.205274	4.86351	0.742326	0	0	0	0	1	1	1	1	1	1	1	1	0	0	0	0	0	0	1	0	0	0	1	0	0	0	0	0	0	0
NM_001005419	A_66_P122837	chr10	67007259	67011703	-	Ado	7.28012	7.49442	7.22843	7.7377	0.214297	7.21763	0.600102	0.509275	7.21763	0.0500686	7.76166	8.22982	8.13811	8.16876	233.201	302.937	275.078	277.772	NA	NA	NA	NA	NA	NA	NA	NA	0.468164	8.07459	0.00815648	3.78023	0.0306589	8.07459	0.978935	0.247558	0	0	0	0	0	0
NM_001005419	A_52_P24951	chr10	67007259	67011703	-	Ado	9.80513	10.1571	9.9437	10.2811	0.351955	9.64224	0.222089	0.337376	9.64224	0.227608	7.76166	8.22982	8.13811	8.16876	233.201	302.937	275.078	277.772	NA	NA	NA	NA	NA	NA	NA	NA	0.468164	8.07459	0.00815648	3.78023	0.0306589	8.07459	0.978935	0.247558	0	0	0	0	0	0
NM_001005420	A_55_P1999473	chr2	28303461	28311028	+	Ppp1r26	7.70154	7.61522	7.54097	7.65098	-0.0863231	7.49959	0.907812	0.110012	7.49959	0.857137	4.92012	4.85255	5.0876	4.79817	39.4447	40.4933	40.5333	36.2387	9.74676	5.77175	9.10777	5.85288	2.01684	2.8106	2.15394	2.63031	-0.0675694	4.91461	0.954714	-0.332077	-0.289436	4.91461	0.380624	-1.42247	0	0	0	0	0	0
NM_001005421	A_52_P375312	chr9	44887266	44916614	+	Amica1	5.32311	5.42803	5.56986	5.49223	0.10492	7.25369	0.955787	-0.0776225	7.25369	0.966355	1.05559	1.87242	0.98754	1.60887	2.59459	4.32762	2.74933	4.14237	2.04038	3.60188	1.90259	2.95227	0.346671	0.264823	0.53112	0.488632	0.81683	1.38111	0.00581444	1.12813	0.621332	1.38111	0.0261375	0.858126	0	0	0	0	0	0
NM_001005422	A_55_P2015832	chr13	46369090	46395484	+	Stmnd1	4.47758	4.55447	4.84765	4.52641	0.076889	4.59864	0.963471	-0.321245	4.59864	0.740579	0.0320876	0.0502253	0.0198609	0	1	1	1	1	1.02968	1.04781	1.01403	1	-0.0422029	-0.0673828	-0.0200988	0	0.0181378	0.0255435	0.889358	0.000463301	-0.0198609	0.0255435	0.872496	-0.000507316	0	0	0	0	0	0
NM_001005423	A_55_P2096917	chr1	72205807	72258881	-	Mreg	8.27899	7.1399	7.39199	6.95239	-1.13909	9.30923	0.0187308	-0.4396	9.30923	0.518511	5.40475	3.99956	4.15077	3.83792	62.8913	30.9995	31.2274	26.7511	42.2663	15.2939	18.1854	13.5627	0.573353	1.01929	0.780033	0.979954	-1.40519	4.34825	0.00610386	-6.11012	-0.312852	4.34825	0.537646	-1.36036	0	0	0	0	0	0
NM_001005424	A_55_P2143851	chr2	25430936	25435619	-	Gm996	6.50775	5.86104	6.46715	5.64795	-0.646704	6.07229	0.0113655	-0.819199	6.07229	0.000899165	2.89253	2.23587	2.51579	2.54266	7.71786	5.00663	5.63936	5.86593	NA	NA	NA	NA	NA	NA	NA	NA	-0.656664	2.54671	0.242155	-1.67233	0.0268712	2.54671	1	0.0684332	0	0	0	0	0	0
NM_001005424	A_55_P2137557	chr2	25430936	25435619	-	Gm996	4.94804	5.27344	5.21358	4.99693	0.325397	4.88869	0.30776	-0.21665	4.88869	0.559045	2.89253	2.23587	2.51579	2.54266	7.71786	5.00663	5.63936	5.86593	NA	NA	NA	NA	NA	NA	NA	NA	-0.656664	2.54671	0.242155	-1.67233	0.0268712	2.54671	1	0.0684332	0	0	0	0	0	0
NM_001005425	A_52_P116973	chr2	165176797	165187619	-	Zfp663	4.58749	4.76595	4.79132	4.79581	0.178457	4.63916	0.749046	0.00449567	4.63916	0.995572	0.291668	0	0.25478	0.0487581	1.26752	1	1.77284	1	1.25177	1	1	1.06135	0.0180389	0	0.826064	-0.0858987	-0.291668	0.148802	0.384597	-0.0434006	-0.206022	0.148802	0.602073	-0.0306564	0	0	0	0	0	0
NM_001005425	A_55_P2131274	chr2	165176797	165187619	-	Zfp663	12.0459	12.4174	11.8802	12.2022	0.371506	12.2984	0.270632	0.321995	12.2984	0.347607	0.291668	0	0.25478	0.0487581	1.26752	1	1.77284	1	1.25177	1	1	1.06135	0.0180389	0	0.826064	-0.0858987	-0.291668	0.148802	0.384597	-0.0434006	-0.206022	0.148802	0.602073	-0.0306564	0	0	0	0	0	0
NM_001005426	A_52_P154026	chr5	138229030	138263849	+	Zcwpw1	6.31924	6.37127	6.58749	5.81973	0.0520297	6.65633	0.966344	-0.767764	6.65633	0.0565542	2.72537	2.23657	2.23452	1.97851	17.4542	11.1388	12.1837	10.0549	5.8608	4.37019	4.26734	3.59948	1.57441	1.34983	1.51354	1.48204	-0.488799	2.29374	0.130736	-1.12118	-0.256006	2.29374	0.489052	-0.587211	0	0	0	0	0	0
NM_001005477	A_55_P2026809	chr5	106881542	106887185	-	Barhl2	4.15098	4.37604	3.99504	4.53792	0.225056	4.42955	0.822991	0.542875	4.42955	0.336665	0.843879	3.57831	1.89755	4.08951	2.38842	15.8249	4.28239	26.0209	1.46536	9.95017	3.656	11.1401	0.704802	0.669401	0.228151	1.22391	2.73443	2.60231	0.00043309	7.11583	2.19195	2.60231	0.00188481	5.70414	1	0	0	0	0	0
NM_001005481	A_55_P2127080	chr17	38267194	38268135	-	Olfr132	4.86191	4.62963	4.7001	4.61214	-0.23228	4.85737	0.75066	-0.0879664	4.85737	0.926388	0	0	0	0	1	1	1	1	NA	NA	NA	NA	NA	NA	NA	NA	0	0	1	0	0	0	1	0	0	0	0	0	0	0
NM_001005485	A_55_P2163368	chr17	37666902	37667942	+	Olfr111	4.41142	4.56079	4.54197	5.31778	0.14937	4.67776	0.914487	0.775803	4.67776	0.173297	0	0	0	0	1	1	1	1	NA	NA	NA	NA	NA	NA	NA	NA	0	0	1	0	0	0	1	0	0	0	0	0	0	0
NM_001005488	A_55_P2084077	chr7	114958100	114959020	+	Olfr467	4.56352	4.64402	4.64808	4.68021	0.0804991	4.71506	0.932106	0.0321291	4.71506	0.975512	0	0	0	0	1	1	1	1	NA	NA	NA	NA	NA	NA	NA	NA	0	0	1	0	0	0	1	0	0	0	0	0	0	0
NM_001005506	A_55_P2003891	chr4	129303321	129318049	-	Txlna	10.7649	11.0989	10.7879	11.1865	0.333973	10.8014	0.0281571	0.398561	10.8014	0.0057739	7.6817	7.84624	7.60468	7.85288	399.314	460.881	356.409	423.5	120.564	123.727	118.089	134.208	1.72773	1.89724	1.59366	1.65789	0.164544	7.74638	0.424738	1.27462	0.248202	7.74638	0.227708	1.92266	0	0	0	0	0	0
NM_001005506	A_51_P485458	chr4	129303321	129318049	-	Txlna	8.83265	8.96952	8.78205	8.95164	0.136868	8.19192	0.780007	0.169593	8.19192	0.668004	7.6817	7.84624	7.60468	7.85288	399.314	460.881	356.409	423.5	120.564	123.727	118.089	134.208	1.72773	1.89724	1.59366	1.65789	0.164544	7.74638	0.424738	1.27462	0.248202	7.74638	0.227708	1.92266	0	0	0	0	0	0
NM_001005507	A_52_P487024	chr1	154684125	154749776	-	Smg7	9.57509	9.63785	9.44711	9.60515	0.0627635	9.48925	0.941952	0.158043	9.48925	0.769642	7.8861	7.74083	7.52531	7.62264	504.044	449.201	404.774	428.175	206.276	192.2	164.923	175.36	1.28898	1.22475	1.29532	1.28788	-0.14527	7.69372	0.443968	-1.11767	0.0973256	7.69372	0.680303	0.748796	0	0	0	0	0	0
NM_001005508	A_55_P2052897	chr1	173319091	173340370	+	Arhgap30	4.95386	4.30212	4.38371	4.41909	-0.651742	4.72075	0.0570564	0.0353822	4.72075	0.971687	1.11584	0.573286	0.925953	0.505863	4.75425	1.96107	3.19884	1.62894	1.64321	1.3995	1.52363	1.39475	1.5327	0.486726	1.07003	0.223924	-0.542553	0.780235	0.197542	-0.423319	-0.420091	0.780235	0.366243	-0.32777	0	0	0	0	0	0
NM_001005509	A_52_P620793	chr3	58329743	58361423	+	Eif2a	11.0135	10.5946	10.8697	10.7365	-0.418864	10.4221	0.33004	-0.133184	10.4221	0.853664	6.88076	6.58601	6.67293	6.64879	262.747	197.631	247.54	252.591	106.956	88.55	90.7568	88.0246	1.29666	1.15825	1.44759	1.52082	-0.294754	6.69712	0.083811	-1.974	-0.0241411	6.69712	1	-0.161676	0	0	0	0	0	0
NM_001005510	A_51_P210143	chr12	76919305	77211915	+	Syne2	7.92118	7.98375	7.47407	7.25909	0.0625684	7.71725	0.958931	-0.214978	7.71725	0.777408	3.81752	3.63565	4.08343	3.61875	52.502	43.6465	70.9851	44.537	11.3503	10.1062	12.4712	9.61003	2.20964	2.11062	2.50892	2.21239	-0.181866	3.78884	0.570637	-0.689061	-0.464684	3.78884	0.116377	-1.76061	0	0	0	0	0	0
NM_001005510	A_55_P1979863	chr12	76919305	77211915	+	Syne2	8.71968	8.38681	8.73903	7.96214	-0.332873	9.17675	0.611407	-0.776893	9.17675	0.0609279	3.81752	3.63565	4.08343	3.61875	52.502	43.6465	70.9851	44.537	11.3503	10.1062	12.4712	9.61003	2.20964	2.11062	2.50892	2.21239	-0.181866	3.78884	0.570637	-0.689061	-0.464684	3.78884	0.116377	-1.76061	0	0	0	0	0	0
NM_001005511	A_55_P1976200	chr7	53039317	53059512	+	Lmtk3	10.0721	9.63479	10.0635	9.5187	-0.437304	9.82424	0.0403836	-0.544836	9.82424	0.00645992	4.40609	3.95106	4.29563	4.1246	36.1416	30.2797	34.2052	33.1666	16.9044	11.1698	15.218	13.2185	1.09627	1.43875	1.16844	1.32717	-0.455028	4.19434	0.107697	-1.90855	-0.171031	4.19434	0.630285	-0.717362	0	0	0	0	0	0
NM_001005520	A_55_P2134381	chr1	176047222	176048145	-	Olfr231	4.50149	4.38641	4.44495	4.56651	-0.115084	4.56852	0.864672	0.121557	4.56852	0.835336	0	0	0	0	1	1	1	1	NA	NA	NA	NA	NA	NA	NA	NA	0	0	1	0	0	0	1	0	0	0	0	0	0	0
NM_001005524	A_55_P1989140	chr16	59118974	59119894	-	Olfr194	4.81822	4.63612	4.5408	4.79336	-0.182093	4.80758	0.805072	0.252561	4.80758	0.651157	0	0	0	0	1	1	1	1	NA	NA	NA	NA	NA	NA	NA	NA	0	0	1	0	0	0	1	0	0	0	0	0	0	0
NM_001005525	A_51_P327418	chr5	124178435	124199423	-	Rsrc2	11.2596	11.6868	11.8616	11.8211	0.427206	11.7231	0.522841	-0.0405058	11.7231	0.976544	9.18823	9.06523	8.98636	9.0681	1028.07	968.906	971.59	991.005	527.204	481.435	468.27	487.569	0.963506	1.00901	1.05301	1.02329	-0.123004	9.07698	0.495621	-1.11651	0.0817438	9.07698	0.725195	0.741987	0	0	0	0	0	0
NM_001005568	A_55_P2014787	chr2	111168578	111169495	+	Olfr1281	4.41176	4.08579	4.11576	4.34951	-0.32597	4.26921	0.535184	0.233755	4.26921	0.689923	0	0	0	0	1	1	1	1	NA	NA	NA	NA	NA	NA	NA	NA	0	0	1	0	0	0	1	0	0	0	0	0	0	0
NM_001005569	A_52_P68633	chr2	37075011	37075940	+	Olfr366	4.58773	4.70591	4.67629	4.51501	0.11818	4.50118	0.845653	-0.161286	4.50118	0.725114	0	0	0	0	1	1	1	1	NA	NA	NA	NA	NA	NA	NA	NA	0	0	1	0	0	0	1	0	0	0	0	0	0	0
NM_001005570	A_55_P2122125	chr7	114034698	114035621	-	Olfr707	4.85751	4.68655	4.73413	4.66789	-0.170961	4.8384	0.736733	-0.0662449	4.8384	0.919773	0	0	0	0	1	1	1	1	NA	NA	NA	NA	NA	NA	NA	NA	0	0	1	0	0	0	1	0	0	0	0	0	0	0
NM_001005605	A_55_P2165544	chr6	140572023	140604002	+	Aebp2	9.23887	9.26023	9.19142	9.48398	0.021365	8.72173	0.976843	0.292561	8.72173	0.300253	7.27887	7.17509	7.24593	7.12175	271.939	270.572	300.378	264.308	128.624	113.457	115.313	104.906	1.08012	1.25387	1.38123	1.33312	-0.103776	7.20541	0.641224	-0.747752	-0.124186	7.20541	0.576785	-0.894813	0	0	0	0	0	0
NM_001005608	A_55_P1998299	chr11	115836039	115869725	+	Itgb4	7.34625	6.70666	7.54237	6.17172	-0.639591	7.7697	0.344813	-1.37065	7.7697	0.00722134	2.23927	0.871694	1.79318	0.897413	5.60501	2.03185	4.50924	2.02567	4.53255	1.80473	3.26267	1.8446	0.306394	0.171009	0.466832	0.135088	-1.36758	1.45039	0.00144771	-1.98353	-0.895765	1.45039	0.0148782	-1.29921	0	0	0	0	0	0
NM_001005748	A_52_P605517	chr13	43218208	43233881	+	Phactr1	6.10352	5.91255	6.12747	5.94937	-0.190975	6.65827	0.739912	-0.178101	6.65827	0.73773	2.30579	1.99764	2.70174	2.20013	9.31952	5.93377	12.8427	8.57469	3.62276	3.56603	4.18729	3.26951	1.36317	0.734631	1.61685	1.39101	-0.308154	2.30133	0.264442	-0.709162	-0.501611	2.30133	0.0825313	-1.15437	0	0	0	0	0	0
NM_001005748	A_51_P182572	chr13	43218208	43233881	+	Phactr1	7.71605	7.40176	7.73933	7.4195	-0.314288	8.2684	0.424738	-0.31983	8.2684	0.387895	2.30579	1.99764	2.70174	2.20013	9.31952	5.93377	12.8427	8.57469	3.62276	3.56603	4.18729	3.26951	1.36317	0.734631	1.61685	1.39101	-0.308154	2.30133	0.264442	-0.709162	-0.501611	2.30133	0.0825313	-1.15437	0	0	0	0	0	0
NM_001005748	A_55_P2068233	chr13	43218208	43233881	+	Phactr1	6.72352	6.52551	6.91229	6.62253	-0.198006	7.30679	0.664055	-0.289763	7.30679	0.391667	2.30579	1.99764	2.70174	2.20013	9.31952	5.93377	12.8427	8.57469	3.62276	3.56603	4.18729	3.26951	1.36317	0.734631	1.61685	1.39101	-0.308154	2.30133	0.264442	-0.709162	-0.501611	2.30133	0.0825313	-1.15437	0	0	0	0	0	0
NM_001005767	A_52_P247943	chr16	20279894	20302435	-	Parl	10.7866	10.5154	10.6634	10.616	-0.271252	10.087	0.359529	-0.0474255	10.087	0.9353	7.74935	7.57913	7.70923	7.6981	264.941	213.625	253.143	252.023	205.832	190.329	210.209	212.41	0.364201	0.166583	0.268125	0.246702	-0.170221	7.68395	0.222673	-1.30797	-0.0111289	7.68395	1	-0.0855137	0	0	0	0	0	0
NM_001005767	A_55_P2130877	chr16	20279894	20302435	-	Parl	12.1134	11.9655	12.1223	12.0421	-0.147861	11.6656	0.753855	-0.0801272	11.6656	0.884955	7.74935	7.57913	7.70923	7.6981	264.941	213.625	253.143	252.023	205.832	190.329	210.209	212.41	0.364201	0.166583	0.268125	0.246702	-0.170221	7.68395	0.222673	-1.30797	-0.0111289	7.68395	1	-0.0855137	0	0	0	0	0	0
NM_001005784	A_52_P667567	chr4	98062517	98164324	+	Inadl	7.07517	7.18612	6.96561	7.01045	0.110953	7.2213	0.85014	0.0448386	7.2213	0.947289	6.81251	6.79283	6.7679	6.5814	289.373	277.524	283.939	252.644	104.424	104.652	104.932	89.8166	1.47048	1.40702	1.43613	1.49205	-0.0196775	6.73866	1	-0.1326	-0.186501	6.73866	0.486123	-1.25677	0	0	0	0	0	0
NM_001005784	A_55_P2104425	chr4	98062517	98164324	+	Inadl	8.39441	8.30083	8.30473	8.17734	-0.0935791	8.25811	0.914064	-0.127392	8.25811	0.852591	6.81251	6.79283	6.7679	6.5814	289.373	277.524	283.939	252.644	104.424	104.652	104.932	89.8166	1.47048	1.40702	1.43613	1.49205	-0.0196775	6.73866	1	-0.1326	-0.186501	6.73866	0.486123	-1.25677	0	0	0	0	0	0
NM_001005787	A_55_P2104422	chr4	98213325	98355701	+	Inadl	8.59124	8.82549	8.77274	8.5452	0.234247	9.0635	0.681228	-0.227536	9.0635	0.663436	5.32683	5.51026	5.32353	5.27878	110.702	121.571	98.0926	94.5486	39.0153	44.3246	39.1873	37.3245	1.50457	1.45562	1.32376	1.34093	0.183425	5.35985	0.663211	0.983128	-0.0447515	5.35985	1	-0.239861	0	0	0	0	0	0
NM_001005788	A_55_P2034385	chr4	120602742	120624306	-	Zfp69	6.19321	6.30671	6.29318	6.43058	0.113499	5.88549	0.894318	0.137396	5.88549	0.848178	2.66543	2.97979	2.59303	3.09075	25.6748	25.975	18.8467	30.6887	4.34707	5.92921	4.35333	5.65904	2.56224	2.13121	2.11412	2.43908	0.314358	2.83225	0.21429	0.890341	0.497721	2.83225	0.065239	1.40967	0	0	0	0	0	0
NM_001005847	A_51_P119544	chr8	54597056	54608776	+	Aga	7.12207	6.62706	7.18286	6.44264	-0.495005	7.38111	0.177863	-0.740224	7.38111	0.0191572	3.05427	2.11349	3.05747	2.20629	12.0986	7.71203	10.1516	6.26433	7.87188	4.05008	8.03118	4.58951	0.620061	0.929159	0.338017	0.448821	-0.940782	2.60788	0.0137552	-2.45345	-0.851178	2.60788	0.02741	-2.21977	0	0	0	0	0	0
NM_001005854	A_55_P1960251	chr16	45416868	45493082	-	Gm609	4.634	4.64548	4.67805	4.8219	0.0114879	4.63542	0.992066	0.143845	4.63542	0.830057	0.0343419	0.0662525	0.00496321	0.0129941	1	1	1	1	1.02086	1.03204	1.00463	1.01188	-0.0297835	-0.0454919	-0.00666794	-0.0170355	0.0319106	0.0296379	0.584271	0.000945765	0.00803092	0.0296379	1	0.00023802	0	0	0	0	0	0
NM_001005858	A_66_P117933	chr19	34682447	34687891	+	I830012O16Rik	4.08465	4.15489	4.38305	4.51697	0.0702373	4.44379	0.965003	0.133921	4.44379	0.91573	0	0	0	0	1	1	1	1	1	1	1	1	0	0	0	0	0	0	1	0	0	0	1	0	0	0	0	0	0	0
NM_001005858	A_55_P1972872	chr19	34682447	34687891	+	I830012O16Rik	4.7931	4.86019	4.77293	4.76656	0.0670857	4.70247	0.950072	-0.00636916	4.70247	0.995458	0	0	0	0	1	1	1	1	1	1	1	1	0	0	0	0	0	0	1	0	0	0	1	0	0	0	0	0	0	0
NM_001005859	A_55_P2024358	chr3	130429745	130433316	-	Rpl34	15.9311	15.9477	15.8053	15.9502	0.0165972	16.0685	0.977296	0.144963	16.0685	0.613439	9.34688	9.45107	9.31875	9.27735	400.992	407.81	429.286	398.629	659.066	723.823	709.613	702.871	-0.716852	-0.827738	-0.725093	-0.818212	0.104186	9.34851	0.797857	0.973988	-0.0413973	9.34851	1	-0.387004	0	0	0	0	0	0
NM_001005859	A_55_P2029022	chr3	130429745	130433316	-	Rpl34	16.6088	16.6228	16.5515	16.643	0.0140589	16.7637	0.975729	0.0915718	16.7637	0.716807	9.34688	9.45107	9.31875	9.27735	400.992	407.81	429.286	398.629	659.066	723.823	709.613	702.871	-0.716852	-0.827738	-0.725093	-0.818212	0.104186	9.34851	0.797857	0.973988	-0.0413973	9.34851	1	-0.387004	0	0	0	0	0	0
NM_001005860	A_55_P2103887	chr6	122940385	122974439	+	Clec4a4	4.33459	4.13685	4.64642	4.33486	-0.197747	4.52181	0.736933	-0.311567	4.52181	0.449867	0.385149	0.32045	0.384339	0.215253	1	1.46917	1.07261	1	1.32477	1.23494	1.31658	1.16662	-0.405738	0.250565	-0.295666	-0.22234	-0.0646985	0.326298	0.887151	-0.021111	-0.169085	0.326298	0.501285	-0.0551722	0	0	0	0	0	0
NM_001005868	A_55_P1987839	chr13	104608866	104710666	-	Erbb2ip	9.16137	9.66335	8.96687	9.4448	0.50198	9.38267	0.0533534	0.477931	9.38267	0.0609296	6.54334	7.14184	6.6799	7.04768	178.193	279.729	250.008	300.969	86.4623	131.776	93.4439	120.488	1.0433	1.08594	1.4198	1.32073	0.598492	6.85319	0.0718413	4.10158	0.367783	6.85319	0.29688	2.52049	0	0	0	0	0	0
NM_001005916	A_55_P1977289	chr17	27110124	27113148	+	Zbtb9	9.85367	9.75769	9.84881	9.62515	-0.0959864	9.65455	0.793022	-0.223655	9.65455	0.293025	7.38562	7.47099	7.52524	7.5466	189.699	190.757	185.909	194.512	42.0666	63.104	62.8917	56.1398	2.17297	1.59594	1.56366	1.79276	0.0853737	7.48211	0.626772	0.638775	0.0213582	7.48211	1	0.159804	0	0	0	0	0	0
NM_001005916	A_55_P1977284	chr17	27110124	27113148	+	Zbtb9	7.30575	7.27945	7.14549	7.30592	-0.0262997	7.05971	0.969915	0.160436	7.05971	0.668004	7.38562	7.47099	7.52524	7.5466	189.699	190.757	185.909	194.512	42.0666	63.104	62.8917	56.1398	2.17297	1.59594	1.56366	1.79276	0.0853737	7.48211	0.626772	0.638775	0.0213582	7.48211	1	0.159804	0	0	0	0	0	0
NM_001007077	A_52_P175679	chr4	143379237	143385488	+	Gm13023	6.55044	6.70789	6.81308	7.1265	0.157451	6.90026	0.842174	0.313424	6.90026	0.526006	0	0	0	0	1	1	1	1	1	1	1	1	0	0	0	0	0	0	1	0	0	0	1	0	0	0	0	0	0	0
NM_001007077	A_55_P2135865	chr4	143379237	143385488	+	Gm13023	4.17856	4.43038	4.44422	4.59085	0.251824	4.45521	0.628308	0.146624	4.45521	0.817293	0	0	0	0	1	1	1	1	1	1	1	1	0	0	0	0	0	0	1	0	0	0	1	0	0	0	0	0	0	0
NM_001007220	A_55_P2028465	chr5	8092260	8368160	-	Adam22	5.50448	5.21712	5.83109	5.26551	-0.287365	5.34708	0.827818	-0.565579	5.34708	0.495032	3.65326	2.53363	3.0795	1.99281	25.5671	13.2282	21.1721	8.21334	12.3823	5.82126	8.41118	3.90252	1.04601	1.18422	1.33178	1.07356	-1.11962	2.8148	0.00069167	-3.15151	-1.08669	2.8148	0.00132475	-3.05882	0	0	0	0	0	0
NM_001007222	A_55_P2010596	chr3	93455464	93456608	-	Tdpoz2	5.40192	5.3556	5.11665	5.29205	-0.0463203	5.22392	0.94291	0.175395	5.22392	0.59564	0	0	0	0	1	1	1	1	NA	NA	NA	NA	NA	NA	NA	NA	0	0	1	0	0	0	1	0	0	0	0	0	0	0
NM_001007223	A_55_P2155751	chr8	116941934	116952033	+	Clec3a	4.5571	4.54378	4.39056	4.7188	-0.0133216	4.51561	0.987205	0.328241	4.51561	0.312594	0.169931	0	0.0946699	0.0341382	1.1168	1	1.02849	1	1.13521	1	1.07173	1.03071	-0.0235856	0	-0.0594107	-0.0436411	-0.169931	0.0746849	0.269477	-0.0126913	-0.0605317	0.0746849	0.80666	-0.0045208	0	0	0	0	0	0
NM_001007266	A_55_P2106720	chr10	23658378	23661389	+	Taar2	4.34729	4.82991	4.50924	4.46611	0.482617	4.4999	0.208146	-0.0431276	4.4999	0.963011	0.05668	0	0	0.106161	1.11276	1	1	1	1	1	1	1.11957	0.154148	0	0	-0.162943	-0.05668	0.0407103	0.753293	-0.00230746	0.106161	0.0407103	0.469808	0.00432185	0	0	0	0	0	0
NM_001007268	A_55_P2036171	chr14	22552618	22567844	-	Dusp13	5.06805	5.34484	5.23722	5.15607	0.276794	5.10802	0.550792	-0.0811473	5.10802	0.9125	0.484591	0.530433	0.704395	1.02526	2.01809	2.03748	2.26415	1.40911	1.33173	1.34564	1.53857	2.11212	0.599688	0.598496	0.557377	-0.583907	0.0458413	0.68617	0.930814	0.0314549	0.320867	0.68617	0.0951084	0.220169	0	0	0	0	0	0
NM_001007268	A_55_P2030647	chr14	22552618	22567844	-	Dusp13	4.95035	4.9253	5.06742	4.89659	-0.0250484	4.91568	0.97684	-0.170834	4.91568	0.717612	0.484591	0.530433	0.704395	1.02526	2.01809	2.03748	2.26415	1.40911	1.33173	1.34564	1.53857	2.11212	0.599688	0.598496	0.557377	-0.583907	0.0458413	0.68617	0.930814	0.0314549	0.320867	0.68617	0.0951084	0.220169	0	0	0	0	0	0
NM_001007460	A_66_P123282	chr16	43969259	43979163	-	Zdhhc23	4.81348	4.76072	5.03222	5.15841	-0.0527662	4.70552	0.96146	0.126188	4.70552	0.872943	4.04113	3.29647	3.50784	2.77694	24.4903	11.3202	20.197	12.4207	15.7113	9.8847	9.87238	6.02176	0.640404	0.195625	1.03267	1.04449	-0.744657	3.40559	0.0400444	-2.536	-0.730902	3.40559	0.0526957	-2.48916	0	0	0	0	0	0
NM_001007461	A_55_P2180536	chr11	98487674	98499403	+	Gsdma3	5.16165	4.97922	5.22051	4.99536	-0.182425	4.93951	0.773284	-0.225152	4.93951	0.659487	0.0222903	0.100158	0.0273952	0	1	1	1	1	1.02331	1.07674	1.0329	1	-0.0332425	-0.106667	-0.0466936	0	0.0778673	0.0374608	0.217154	0.00291697	-0.0273952	0.0374608	0.774045	-0.00102625	0	0	0	0	0	0
NM_001007462	A_55_P2032955	chr8	125143371	125146635	-	Pabpn1l	4.40853	4.4835	4.57698	4.44411	0.0749732	4.6449	0.956053	-0.132874	4.6449	0.902217	0.193341	0	0	0	1.33733	1	1	1	1.05845	1	1	1	0.33741	0	0	0	-0.193341	0.0483353	0.375427	-0.0093452	0	0.0483353	1	0	0	0	0	0	0	0
NM_001007463	A_66_P115187	chr4	43664548	43666466	-	Spag8	4.7207	4.93226	4.84703	4.71544	0.211562	4.80227	0.742148	-0.131585	4.80227	0.854453	3.08914	3.38889	3.97147	3.7842	8.28378	10.4609	13.5591	14.8374	10.2021	13.3501	17.7381	16.9582	-0.300511	-0.351843	-0.387585	-0.192748	0.299743	3.55843	0.668547	1.06661	-0.187275	3.55843	0.864388	-0.666403	0	0	0	0	0	0
NM_001007472	A_55_P2096742	chr6	85373880	85378871	+	Noto	4.48319	4.68319	4.63727	4.62338	0.200002	4.77493	0.740987	-0.013888	4.77493	0.988894	0.314185	1.8884	1.3914	1.21079	1.92358	8.23564	3.62301	4.0546	1	1.92405	2.11349	1.81009	0.943793	2.09773	0.777562	1.16349	1.57421	1.20119	0.0272064	1.89093	-0.180612	1.20119	0.919297	-0.21695	0	0	0	0	0	0
NM_001007567	A_51_P371675	chr8	108724338	108734833	-	Slc7a6os	9.87583	9.9793	9.75795	10.0467	0.103471	9.44187	0.806034	0.288791	9.44187	0.200079	7.23832	7.28193	6.91848	7.06532	260.684	277.921	240.071	253.624	132.601	135.802	104.478	115.215	0.975212	1.03317	1.20027	1.13836	0.0436051	7.12601	0.978682	0.31073	0.146843	7.12601	0.572325	1.04641	0	0	0	0	0	0
NM_001007568	A_65_P15340	chr15	76682574	76701865	-	Zfp251	9.33444	9.42119	9.22729	9.47157	0.0867533	9.08207	0.801079	0.244284	9.08207	0.182918	5.17785	5.24962	5.10917	5.19573	88.235	110.582	92.9526	94.201	25.7904	22.2262	22.1058	25.7009	1.77451	2.31478	2.07207	1.87392	0.0717745	5.18309	0.901234	0.372014	0.0865582	5.18309	0.858173	0.448639	0	0	0	0	0	0
NM_001007569	A_51_P222993	chr7	17545144	17547669	+	Pnmal1	5.85471	5.85588	5.73289	5.53121	0.00116305	5.56863	0.998555	-0.201684	5.56863	0.578387	2.41731	1.52383	1.96608	1.27648	7.05002	4.30226	5.00663	3.10937	2.74662	1.27259	1.3183	1.56141	1.35997	1.75732	1.92516	0.993769	-0.893476	1.79593	0.185298	-1.60462	-0.689593	1.79593	0.352208	-1.23846	0	0	0	0	0	0
NM_001007570	A_55_P1955931	chr8	72708239	72736180	-	Slc25a42	8.50568	8.07276	8.31671	7.87047	-0.432927	8.25328	0.373451	-0.446241	8.25328	0.32656	3.7983	3.29142	3.47715	3.12612	15.5174	11.9626	12.4332	11.6425	13.7831	9.72074	11.4091	8.857	0.170986	0.299395	0.124018	0.394514	-0.50688	3.42325	0.204683	-1.73518	-0.351035	3.42325	0.428732	-1.20168	0	0	0	0	0	0
NM_001007571	A_66_P140408	chr8	86770134	86773660	-	D8Ertd738e	11.4329	11.4763	11.4996	11.6355	0.0434433	11.5167	0.941987	0.135875	11.5167	0.686337	7.38916	7.24532	7.29161	7.27493	393.044	304.862	312.054	303.611	119.527	116.853	125.017	121.641	1.71735	1.38346	1.31967	1.3196	-0.143842	7.30026	0.597036	-1.05008	-0.0166852	7.30026	1	-0.121806	0	0	0	0	0	0
NM_001007572	A_51_P239601	chr6	41602769	41630722	-	Trpv5	4.91952	4.56907	4.4692	4.52717	-0.350445	4.65347	0.449683	0.0579759	4.65347	0.948415	0	0	0.0104692	0.077596	1	1	1	1	1	1	1.00871	1.05308	0	0	-0.0125126	-0.0746139	0	0.0220163	1	0	0.0671268	0.0220163	0.486637	0.00147788	0	0	0	0	0	0
NM_001007573	A_55_P1953266	chr4	124532483	124539415	-	Maneal	8.37394	7.89988	7.86096	7.23882	-0.474057	6.67635	0.271091	-0.622131	6.67635	0.0933673	3.57533	2.81232	3.89497	2.54226	13.7836	8.81339	18.6773	8.48672	10.9342	6.27572	11.5269	5.07968	0.334105	0.489917	0.696277	0.740469	-0.763011	3.20622	0.102854	-2.44638	-1.35271	3.20622	0.0141087	-4.33708	0	0	0	0	0	0
NM_001007574	A_55_P1991668	chr5	107926764	107941575	+	A830010M20Rik	4.68321	4.74439	4.59235	4.70237	0.0611812	4.88356	0.967252	0.110021	4.88356	0.927191	4.05515	4.60641	4.31978	4.64054	19.7716	31.6604	24.8769	33.0123	14.6225	19.541	13.884	18.2101	0.435241	0.696173	0.841387	0.858268	0.55127	4.40547	0.127544	2.4286	0.320762	4.40547	0.425754	1.41311	0	0	0	0	0	0
NM_001007575	A_55_P2000903	chr13	67591103	67601458	-	Zfp58	7.02135	7.01214	6.75193	6.96759	-0.00920826	7.49563	0.994075	0.21566	7.49563	0.726167	5.29705	5.52948	5.32611	5.56442	87.6507	101.972	70.2611	93.4939	26.945	31.2109	31.1298	34.3183	1.70175	1.70806	1.17443	1.4459	0.232426	5.42926	0.587245	1.2619	0.238311	5.42926	0.601907	1.29386	0	0	0	0	0	0
NM_001007575	A_55_P2159860	chr13	67591103	67601458	-	Zfp58	6.26941	6.3298	6.08532	6.37535	0.0603906	6.9004	0.968471	0.290032	6.9004	0.74147	5.29705	5.52948	5.32611	5.56442	87.6507	101.972	70.2611	93.4939	26.945	31.2109	31.1298	34.3183	1.70175	1.70806	1.17443	1.4459	0.232426	5.42926	0.587245	1.2619	0.238311	5.42926	0.601907	1.29386	0	0	0	0	0	0
NM_001007576	A_55_P2135763	chrX	138513832	138631479	-	Gucy2f	4.48979	4.48226	4.66802	4.63254	-0.0075342	4.70196	0.996817	-0.0354808	4.70196	0.979319	0.0194604	0.14893	0.00170066	0.161454	1	1.18112	1	1.12658	1.01852	1.07996	1.00038	1.1193	-0.026477	0.129174	-0.000554627	0.00936233	0.12947	0.0828862	0.00404007	0.0107312	0.159753	0.0828862	0.00223264	0.0132413	0	0	0	0	0	0
NM_001007577	A_55_P2124043	chrX	162937747	162948410	-	Tceanc	4.81329	5.0808	4.66693	4.76	0.267516	4.9685	0.75764	0.0930744	4.9685	0.93478	4.30099	4.53299	4.51695	4.48785	37.9635	43.9486	37.0397	37.9141	9.10777	11.7356	12.378	12.7612	2.05944	1.90492	1.5813	1.57097	0.232	4.4597	0.0230526	1.03465	-0.0291053	4.4597	0.885659	-0.129801	0	0	0	0	0	0
NM_001007578	A_55_P2014319	chrX	131282994	131285958	-	Armcx6	9.17677	8.76407	9.16686	8.57643	-0.412705	8.99221	0.167237	-0.590439	8.99221	0.0232726	4.35295	3.91556	4.25121	3.41009	23.578	19.1017	18.1892	11.4569	14.7104	9.97085	17.725	10.2773	0.680604	0.937915	0.037301	0.156751	-0.437384	3.98245	0.193982	-1.74186	-0.841126	3.98245	0.026292	-3.34975	0	0	0	0	0	0
NM_001007578	A_55_P2108993	chrX	131282994	131285958	-	Armcx6	5.7633	5.60716	6.23779	5.70664	-0.156144	5.93671	0.847563	-0.531152	5.93671	0.175599	4.35295	3.91556	4.25121	3.41009	23.578	19.1017	18.1892	11.4569	14.7104	9.97085	17.725	10.2773	0.680604	0.937915	0.037301	0.156751	-0.437384	3.98245	0.193982	-1.74186	-0.841126	3.98245	0.026292	-3.34975	0	0	0	0	0	0
NM_001007579	A_55_P1959379	chr4	143157370	143163701	+	BC080695	6.77419	6.82091	6.60696	6.80676	0.0467172	6.70582	0.96392	0.1998	6.70582	0.735041	0	0	0	0	1	1	1	1	1	1	1	1	0	0	0	0	0	0	1	0	0	0	1	0	0	0	0	0	0	0
NM_001007580	A_55_P1960896	chrX	103615382	103680568	-	Fndc3c1	10.7928	11.1209	11.0172	10.8729	0.328079	9.83778	0.705822	-0.144323	9.83778	0.89658	5.76969	5.5646	5.90725	5.35963	113.78	105.896	135.931	96.253	50.3256	43.6846	55.6064	36.6461	1.17688	1.27745	1.28955	1.39317	-0.205092	5.65029	0.818386	-1.15883	-0.547627	5.65029	0.376687	-3.09425	0	0	0	0	0	0
NM_001007581	A_51_P468505	chr2	165315612	165318814	-	2810408M09Rik	6.48373	6.81037	6.40916	6.85166	0.326638	6.47125	0.152977	0.442499	6.47125	0.0281499	5.86804	6.33167	6.28688	6.3726	76.1875	87.7586	78.4557	92.4277	41.9686	77.4757	71.354	73.8884	0.860244	0.179797	0.136882	0.322977	0.463629	6.2148	0.133546	2.88136	0.0857175	6.2148	0.912279	0.532717	0	0	0	0	0	0
NM_001007582	A_55_P2130024	chr8	22812996	22814119	-	AY761184	5.19128	5.36815	5.35865	5.06625	0.176864	5.12181	0.880964	-0.292399	5.12181	0.72612	0	0	0	0	1	1	1	1	1	1	1	1	0	0	0	0	0	0	1	0	0	0	1	0	0	0	0	0	0	0
NM_001007583	A_55_P1957453	chr10	116423370	116462096	+	Best3	4.59826	4.599	4.32298	4.52152	0.000739832	4.57288	0.999303	0.198539	4.57288	0.718648	0.0198	0	0.00364376	0.0128022	1	1	1	1	1.01096	1	1.00231	1.01221	-0.0157327	0	-0.00333227	-0.0175152	-0.0198	0.00906148	0.377124	-0.000179417	0.00915844	0.00906148	0.781484	8.29891e-05	0	0	0	0	0	0
NM_001007584	A_66_P130444	chr11	94555812	94565813	-	Gm11541	4.27587	4.34305	4.43933	4.6701	0.0671819	4.56985	0.959341	0.230774	4.56985	0.778951	0.0215786	0	0.0955481	0.0669792	1.07202	1	1.28239	1.27654	1	1	1.02577	1	0.100331	0	0.322133	0.352238	-0.0215786	0.0460265	1	-0.000993186	-0.0285689	0.0460265	0.960332	-0.00131492	0	0	0	0	0	0
NM_001007589	A_55_P2011967	chr4	34497864	34514157	+	Akirin2	12.2003	12.4327	12.305	12.4777	0.232429	12.5334	0.146883	0.172639	12.5334	0.321063	7.71249	7.70841	7.69066	7.75535	433.608	485.835	526.205	536.196	181.364	178.667	170.864	180.219	1.2575	1.44319	1.62278	1.57301	-0.00408096	7.71673	1	-0.0314917	0.0646989	7.71673	0.968238	0.499264	0	0	0	0	0	0
NM_001008230	A_55_P2155136	chr16	23925634	23930880	-	Rtp2	5.65642	5.7131	5.69916	5.84621	0.0566828	5.65754	0.934817	0.147051	5.65754	0.727631	0	0	0	0.177528	1	1	1	1.09827	1	1	1	1.1697	0	0	0	-0.090911	0	0.0443821	1	0	0.177528	0.0443821	0.157343	0.00787907	0	0	0	0	0	0
NM_001008231	A_55_P2010871	chr17	49595347	49703662	-	Daam2	5.36489	6.92107	5.7262	6.86144	1.55618	5.84005	0.0197787	1.13524	5.84005	0.106827	0.870223	2.51815	1.38242	2.76656	3.46635	10.5271	4.13585	11.5203	1.77267	5.4933	2.52243	6.60741	0.967498	0.938368	0.713371	0.802017	1.64792	1.88434	0.000242725	3.10525	1.38413	1.88434	0.00085188	2.60818	0	0	0	0	0	0
NM_001008232	A_55_P2079860	chr4	135762280	135802488	+	Asap3	7.9459	7.18131	7.8121	6.97069	-0.764595	7.65852	0.0229171	-0.841407	7.65852	0.00906018	4.11329	2.95483	3.48759	2.63607	23.5349	11.4685	18.2201	7.88846	16.3794	7.28471	10.3686	5.97718	0.522916	0.654734	0.813306	0.400279	-1.15845	3.29795	0.000768918	-3.82051	-0.851522	3.29795	0.00488512	-2.80827	0	0	0	0	0	0
NM_001008233	A_55_P2123262	chr4	155595565	155602651	-	Plekhn1	5.2497	5.17717	5.39476	5.14323	-0.0725364	5.47102	0.920441	-0.251533	5.47102	0.488802	4.21186	4.80048	4.7833	4.84692	16.7277	20.6794	20.8809	25.2945	19.6708	31.519	30.9896	30.9859	-0.233819	-0.608027	-0.569601	-0.292787	0.588619	4.66064	0.0314864	2.74334	0.0636151	4.66064	0.941037	0.296487	0	0	0	0	0	0
NM_001008238	A_55_P2137973	chr9	69837273	69859466	+	Bnip2	7.34364	7.4731	7.53326	7.84376	0.129463	7.27531	0.876293	0.310497	7.27531	0.525957	7.35178	7.73563	7.59351	7.73687	229.82	280.451	243.786	274.752	141.801	193.015	174.616	192.09	0.696637	0.539038	0.481433	0.516347	0.383848	7.60445	0.0105073	2.91895	0.143363	7.60445	0.316807	1.0902	0	0	0	0	0	0
NM_001008419	A_55_P2156870	chr1	58335170	58436108	+	Aox3l1	4.29251	4.42999	4.18386	4.1918	0.13748	4.46125	0.841863	0.00794305	4.46125	0.993441	0.0470849	0.156584	0.0470179	0.0877711	1.21071	1	1.12113	1.09996	1.02542	1.08531	1.0393	1.05032	0.23964	-0.118109	0.109341	0.0666217	0.109499	0.0846145	0.209726	0.00926522	0.0407533	0.0846145	0.747185	0.00344832	0	0	0	0	0	0
NM_001008420	A_55_P2103746	chr15	21041207	21519288	+	Cdh12	6.65825	6.72336	6.80172	6.78148	0.0651156	6.57217	0.908197	-0.0202385	6.57217	0.975708	0.446376	0.187477	0.456354	0.115234	1.0461	1.1737	1.55264	1.2047	1.37834	1.11483	1.37118	1.07814	-0.397916	0.0742403	0.179304	0.160138	-0.258899	0.30136	0.0175193	-0.0780218	-0.34112	0.30136	0.00683648	-0.1028	0	0	0	0	0	0
NM_001008421	A_52_P475854	chr12	17355299	17436901	+	Nol10	7.03386	7.15793	7.22946	7.28148	0.124073	6.70371	0.796365	0.0520125	6.70371	0.92868	7.59992	7.49625	7.37853	7.45651	351.174	334.394	322.563	322.008	181.755	172.709	164.381	172.104	0.950189	0.953205	0.972541	0.90382	-0.103672	7.4828	0.340113	-0.775757	0.0779739	7.4828	0.523467	0.583463	0	0	0	0	0	0
NM_001008422	A_55_P2051124	chr7	52258320	52271619	-	Scaf1	12.8485	12.8792	12.784	12.7137	0.0307383	12.7685	0.96146	-0.0702874	12.7685	0.880564	7.24886	7.28204	7.40414	7.34572	181.409	175.419	218.269	197.1	139.815	146.844	152.953	150.543	0.375725	0.256526	0.513023	0.388747	0.0331829	7.32019	1	0.242905	-0.0584213	7.32019	0.950567	-0.427655	0	0	0	0	0	0
NM_001008423	A_55_P1990200	chr12	81856434	81861702	-	Ccdc177	5.82801	5.12508	5.58121	5.01531	-0.702927	5.21706	0.0505344	-0.565895	5.21706	0.127867	1.86036	0.962451	1.65859	1.49052	4.1811	2.274	3.12233	2.92467	1.5973	1	2.78763	2.27517	1.38825	1.18523	0.163583	0.362298	-0.89791	1.49298	0.0420226	-1.34056	-0.168067	1.49298	0.811611	-0.250921	0	0	0	0	0	0
NM_001008424	A_55_P2190994	chr17	35689073	35694125	+	Cdsn	5.92932	5.55041	5.89616	5.56741	-0.378908	5.75499	0.383415	-0.32875	5.75499	0.459584	0.567548	0.326352	0.744809	0.13146	1.79207	1.39343	2.05018	1.1657	1.20809	1.36854	1.22792	1	0.568904	0.0259979	0.739533	0.221197	-0.241197	0.442542	0.733775	-0.10674	-0.613349	0.442542	0.275406	-0.271433	0	0	0	0	0	0
NM_001008425	A_52_P631568	chr17	23805586	23810737	-	Thoc6	11.4873	11.3367	11.3964	11.3115	-0.150659	11.1259	0.723381	-0.0849603	11.1259	0.865013	6.49249	6.07537	6.45301	6.17551	151.811	115.428	141.941	116.067	68.6068	50.6246	66.7212	56.2042	1.14586	1.18908	1.08908	1.04621	-0.417111	6.2991	0.114593	-2.62742	-0.277508	6.2991	0.334768	-1.74805	0	0	0	0	0	0
NM_001008425	A_55_P2169849	chr17	23805586	23810737	-	Thoc6	11.2874	11.1921	11.1813	11.0964	-0.0952876	10.8635	0.785843	-0.0849185	10.8635	0.801167	6.49249	6.07537	6.45301	6.17551	151.811	115.428	141.941	116.067	68.6068	50.6246	66.7212	56.2042	1.14586	1.18908	1.08908	1.04621	-0.417111	6.2991	0.114593	-2.62742	-0.277508	6.2991	0.334768	-1.74805	0	0	0	0	0	0
NM_001008426	A_66_P135003	chr1	155721475	155724001	+	Gm5531	4.56446	4.58076	4.42537	4.72575	0.0163037	4.58262	0.984053	0.300378	4.58262	0.297602	0.0710538	0	0	0	1.04871	1	1	1	NA	NA	NA	NA	NA	NA	NA	NA	-0.0710538	0.0177634	0.377195	-0.00126216	0	0.0177634	1	0	0	0	0	0	0	0
NM_001008427	A_55_P2048378	chr7	49915478	49948088	-	Gm5595	10.7688	10.3821	10.5699	9.96147	-0.38673	10.3366	0.154358	-0.608463	10.3366	0.009136	5.47927	5.87028	5.40165	5.78911	60.5119	87.017	81.3451	91.9554	42.6583	55.9649	38.1761	51.1632	0.504391	0.636775	1.09139	0.845828	0.391014	5.63508	0.0906987	2.20339	0.387456	5.63508	0.108602	2.18335	0	0	0	0	0	0
NM_001008427	A_55_P2139341	chr7	49915478	49948088	-	Gm5595	10.8431	10.971	10.7462	10.5481	0.127876	10.6782	0.818424	-0.198041	10.6782	0.614949	5.47927	5.87028	5.40165	5.78911	60.5119	87.017	81.3451	91.9554	42.6583	55.9649	38.1761	51.1632	0.504391	0.636775	1.09139	0.845828	0.391014	5.63508	0.0906987	2.20339	0.387456	5.63508	0.108602	2.18335	0	0	0	0	0	0
NM_001008427	A_55_P2088131	chr7	49915478	49948088	-	Gm5595	10.2315	9.9443	10.0044	9.70099	-0.287201	9.86881	0.348849	-0.303379	9.86881	0.284525	5.47927	5.87028	5.40165	5.78911	60.5119	87.017	81.3451	91.9554	42.6583	55.9649	38.1761	51.1632	0.504391	0.636775	1.09139	0.845828	0.391014	5.63508	0.0906987	2.20339	0.387456	5.63508	0.108602	2.18335	0	0	0	0	0	0
NM_001008427	A_55_P2062714	chr7	49915478	49948088	-	Gm5595	9.54743	9.10696	9.47535	9.115	-0.440473	8.58547	0.589716	-0.360353	8.58547	0.6694	5.47927	5.87028	5.40165	5.78911	60.5119	87.017	81.3451	91.9554	42.6583	55.9649	38.1761	51.1632	0.504391	0.636775	1.09139	0.845828	0.391014	5.63508	0.0906987	2.20339	0.387456	5.63508	0.108602	2.18335	0	0	0	0	0	0
NM_001008427	A_52_P235102	chr7	49915478	49948088	-	Gm5595	10.1701	9.76432	9.79025	9.36768	-0.4058	9.58182	0.10449	-0.422571	9.58182	0.0757159	5.47927	5.87028	5.40165	5.78911	60.5119	87.017	81.3451	91.9554	42.6583	55.9649	38.1761	51.1632	0.504391	0.636775	1.09139	0.845828	0.391014	5.63508	0.0906987	2.20339	0.387456	5.63508	0.108602	2.18335	0	0	0	0	0	0
NM_001008428	A_55_P2026360	chr9	109119946	109137268	-	Fbxw20	4.93843	5.18794	4.81553	5.27775	0.249509	5.14741	0.709695	0.462225	5.14741	0.291621	0	0.0390123	0	0.0143449	1	1	1	1.13826	1	1.04026	1	1	0	-0.056947	0	0.186835	0.0390123	0.0133393	0.418549	0.000520396	0.0143449	0.0133393	0.879064	0.00019135	0	0	0	0	0	0
NM_001008429	A_55_P2106725	chr10	23669364	23670395	+	Taar3	4.69602	4.58042	4.66162	4.92972	-0.115604	4.72629	0.938663	0.268102	4.72629	0.781198	0	0	0.275024	0	1	1	1.22083	1	NA	NA	NA	NA	NA	NA	NA	NA	0	0.0687561	1	0	-0.275024	0.0687561	0.403081	-0.0189096	0	0	0	0	0	0
NM_001008498	A_55_P2157676	chr2	29887078	29904399	-	Wdr34	14.7754	14.7828	14.5982	14.3607	0.00744274	14.6291	0.997539	-0.237565	14.6291	0.822363	4.99401	5.18844	4.92623	5.0026	41.6148	41.6956	46.4898	50.981	30.7097	36.4995	28.9412	30.76	0.438403	0.192018	0.68379	0.728906	0.194429	5.02782	0.551167	0.977554	0.0763736	5.02782	0.924077	0.383993	0	0	0	0	0	0
NM_001008499	A_52_P334796	chr10	23680300	23681343	+	Taar4	5.09535	5.19545	5.47524	5.15693	0.100095	5.2152	0.949414	-0.318311	5.2152	0.739431	0.273166	0	0	0.688032	1.24113	1	1	2.27615	NA	NA	NA	NA	NA	NA	NA	NA	-0.273166	0.240299	0.842748	-0.0656416	0.688032	0.240299	0.43868	0.165334	0	0	0	0	0	0
NM_001008501	A_55_P1999022	chr17	21844708	21862603	+	Zfp760	8.69009	9.30063	9.42818	10.0015	0.610543	9.30577	0.239259	0.573355	9.30577	0.258444	6.85462	6.96648	7.24833	7.38699	124.685	137.477	184.461	200.361	112.854	122.285	143.97	159.006	0.143826	0.168942	0.357548	0.333522	0.111859	7.11411	0.735535	0.795774	0.138662	7.11411	0.663007	0.986454	0	0	0	0	0	0
NM_001008533	A_55_P2101776	chr1	136095792	136132034	-	Adora1	6.48744	7.64918	7.21702	9.35429	1.16174	9.58119	0.0174628	2.13727	9.58119	1.043e-05	2.46361	4.79412	3.7047	5.49825	9.10213	46.9029	21.0121	87.3155	4.9567	24.3405	11.5131	37.3728	0.876826	0.946322	0.867944	1.22425	2.33051	4.11517	0.000297313	9.59046	1.79355	4.11517	0.00150748	7.38076	0	0	0	0	0	0
NM_001008542	A_55_P1987096	chr19	53384996	53450300	+	Mxi1	4.50613	4.53495	4.49646	4.43721	0.0288268	4.66724	0.977435	-0.0592549	4.66724	0.945502	4.79844	4.65	4.79945	4.54974	44.2342	40.5239	48.4007	38.7737	26.7247	24.1853	26.0468	21.3265	0.726985	0.744642	0.89392	0.862428	-0.148443	4.69941	0.727557	-0.697593	-0.249703	4.69941	0.495941	-1.17346	0	0	0	0	0	0
NM_001008546	A_55_P2005135	chr4	147986491	148001105	-	Tardbp	9.30438	9.24445	9.35037	9.74742	-0.0599286	9.51976	0.894291	0.397051	9.51976	0.0251129	10.4591	10.4285	10.2408	10.3057	1731.48	1643.85	1639.31	1567.43	1156.45	1158.63	988.387	946.367	0.582304	0.504664	0.729938	0.727929	-0.0306059	10.3585	0.819848	-0.317032	0.0649499	10.3585	0.498968	0.672786	0	0	0	0	0	0
NM_001008547	A_55_P2083153	chr5	146994026	146996880	-	1700001J03Rik	4.92869	4.75771	4.71041	4.8697	-0.17098	4.95706	0.775506	0.159284	4.95706	0.775942	2.08991	3.38794	1.86855	2.38033	2.79952	14.7994	4.09911	5.62828	4.83904	9.88215	3.62055	5.46948	-0.789538	0.582638	0.179104	0.0412906	1.29803	2.43168	0.0841014	3.15639	0.511787	2.43168	0.566003	1.2445	0	0	0	0	0	0
NM_001008549	A_55_P2024600	chr7	50817740	50830831	+	Zfp658	14.1143	14.0274	14.2002	14.082	-0.0869094	13.6598	0.905082	-0.118291	13.6598	0.839413	3.25886	3.54902	3.46927	4.01853	18.5534	24.6683	22.877	30.6521	6.59143	7.60863	6.92652	11.4983	1.49302	1.69695	1.72369	1.41456	0.29016	3.57392	0.39606	1.03701	0.549261	3.57392	0.11002	1.96301	0	0	0	0	0	0
NM_001008550	A_52_P566390	chr12	80333334	80397269	-	Zfyve26	8.75035	8.8079	8.53273	8.60453	0.0575425	8.76168	0.897808	0.0717962	8.76168	0.847574	5.56552	5.36284	5.46751	5.47013	87.0896	76.1617	86.803	86.7448	40.9247	35.2865	36.3122	36.7614	1.08953	1.10995	1.25729	1.23859	-0.202681	5.4665	0.146697	-1.10796	0.0026172	5.4665	1	0.0143069	0	0	0	0	0	0
NM_001008700	A_55_P2017789	chr7	132695796	132722988	+	Il4ra	5.44587	5.51345	5.24437	5.57983	0.067576	5.35161	0.931947	0.335462	5.35161	0.324752	3.04535	3.62525	2.94986	3.66234	9.89334	17.8796	11.9429	22.0131	7.78188	11.3352	6.66578	10.7477	0.346339	0.65751	0.841304	1.03434	0.579894	3.3207	0.0232328	1.92566	0.712479	3.3207	0.0124531	2.36593	0	0	0	0	0	0
NM_001008700	A_55_P1966189	chr7	132695796	132722988	+	Il4ra	5.72011	5.44281	5.95604	5.80283	-0.277302	5.70709	0.438954	-0.153206	5.70709	0.740694	3.04535	3.62525	2.94986	3.66234	9.89334	17.8796	11.9429	22.0131	7.78188	11.3352	6.66578	10.7477	0.346339	0.65751	0.841304	1.03434	0.579894	3.3207	0.0232328	1.92566	0.712479	3.3207	0.0124531	2.36593	0	0	0	0	0	0
NM_001008705	A_55_P1965620	chr5	145901245	145908947	+	Bud31	13.4068	13.503	13.5069	13.6786	0.0962245	13.4747	0.814992	0.171742	13.4747	0.526153	6.79869	6.97866	7.00356	7.0367	228.173	233.71	233.47	244.224	99.3281	115.215	118.507	121.882	1.19985	1.02039	0.978268	1.00272	0.179972	6.9544	0.32191	1.2516	0.0331331	6.9544	0.989287	0.230421	0	0	0	0	0	0
NM_001008706	A_52_P329414	chr13	3853419	3854007	+	Calm5	4.50654	4.5195	4.45091	4.53328	0.0129649	4.47259	0.989546	0.0823736	4.47259	0.904541	0	0	0	0	1	1	1	1	1	1	1	1	0	0	0	0	0	0	1	0	0	0	1	0	0	0	0	0	0	0
NM_001008785	A_52_P374157	chr6	95067874	95079787	+	Kbtbd8	8.10206	8.0629	7.90255	8.04295	-0.0391574	7.53971	0.968743	0.140393	7.53971	0.833999	6.1619	6.05419	6.57493	6.04814	169.66	146.262	181.704	132.148	20.2821	16.9731	32.5989	20.9931	3.06437	3.10723	2.47869	2.65417	-0.107708	6.20979	0.923501	-0.668844	-0.526789	6.20979	0.230075	-3.27125	0	0	0	0	0	0
NM_001008791	A_51_P303620	chr4	63075944	63157025	-	Whrn	9.71748	9.8783	9.825	9.76762	0.160817	9.99765	0.652301	-0.0573768	9.99765	0.909584	6.17516	6.09962	6.05569	5.89765	76.2957	76.5959	92.9228	82.7788	71.2734	68.2298	65.8707	58.0449	0.0982373	0.166866	0.496395	0.512092	-0.0755438	6.05703	0.824885	-0.457571	-0.158038	6.05703	0.514597	-0.957243	0	0	0	0	0	0
NM_001008793	A_55_P2134172	chr4	63075944	63157025	-	Whrn	6.66794	6.55172	6.44107	6.45988	-0.116215	5.9437	0.891613	0.0188082	5.9437	0.986289	6.17437	6.09905	6.05529	5.89708	76.576	77.5979	93.4599	83.4037	71.1935	68.1757	65.8632	58.0106	0.105147	0.186761	0.504875	0.523796	-0.0753194	6.05644	0.825408	-0.456168	-0.158208	6.05644	0.513477	-0.958181	0	0	0	0	0	0
NM_001008973	A_55_P1974947	chr17	65605345	65890122	-	Tmem232	4.53508	4.41578	4.30093	4.48317	-0.119297	4.49057	0.846316	0.182245	4.49057	0.681411	0.470528	0.86807	0.501842	0.878894	1.2458	2.46345	1.58898	2.15372	1.39121	1.79276	1.42039	1.84304	-0.159266	0.458502	0.161815	0.224741	0.397542	0.679833	0.00200364	0.270262	0.377052	0.679833	0.00388412	0.256333	0	0	0	0	0	0
NM_001009544	A_52_P382133	chr17	33201088	33205003	-	4921501E09Rik	4.46375	4.66378	4.70863	5.26607	0.200021	4.77389	0.808561	0.557443	4.77389	0.205833	0	0.16091	0.390663	0.295709	1	1.19719	1.30445	1.23225	NA	NA	NA	NA	NA	NA	NA	NA	0.16091	0.21182	0.526391	0.034084	-0.094954	0.21182	0.792866	-0.0201132	0	0	0	0	0	0
NM_001009545	A_51_P234233	chr12	114727776	114730046	+	Adam6b	5.29675	5.58921	5.38548	5.68204	0.292463	5.48567	0.195337	0.296564	5.48567	0.167723	0	0	0	0	1	1	1	1	NA	NA	NA	NA	NA	NA	NA	NA	0	0	1	0	0	0	1	0	0	0	0	0	0	0
NM_001009546	A_55_P1968443	chr19	6105798	6115555	+	Naaladl1	5.17754	5.02744	4.93325	4.92357	-0.150104	5.03211	0.752136	-0.00967659	5.03211	0.990218	5.68148	5.10751	4.91181	5.09438	49.6529	31.6743	29.8919	35.911	51.6939	35.9731	29.4547	33.1233	-0.058117	-0.183606	0.0212552	0.116579	-0.573967	5.19879	0.0152118	-2.98393	0.182571	5.19879	0.447563	0.94915	0	0	0	0	0	0
NM_001009547	A_55_P2125937	chr8	44605218	44613491	-	Adam26b	6.83283	7.24963	7.12388	7.68775	0.416808	6.73505	0.334808	0.563878	6.73505	0.120225	0	0	0	0	1	1	1	1	1	1	1	1	0	0	0	0	0	0	1	0	0	0	1	0	0	0	0	0	0	0
NM_001009548	A_55_P2152676	chr8	41878627	41882657	+	Adam20	4.47531	4.34794	4.28001	4.132	-0.127376	4.29997	0.886058	-0.148013	4.29997	0.844768	0	0	0	0	1	1	1	1	1	1	1	1	0	0	0	0	0	0	1	0	0	0	1	0	0	0	0	0	0	0
NM_001009549	A_55_P2127959	chrX	51075863	51079571	-	Zfp36l3	8.99205	8.49163	9.09099	8.1026	-0.500414	8.06114	0.208188	-0.988384	8.06114	0.00239697	4.044	2.38042	3.79817	1.31674	21.8544	6.34464	16.6643	2.96713	5.07377	4.29298	4.6642	1.42745	2.10679	0.563559	1.83706	1.05563	-1.66358	2.88483	0.00297449	-4.79915	-2.48143	2.88483	0.000814463	-7.15851	0	0	0	0	0	0
NM_001009550	A_55_P2025343	chr4	61808866	61811875	-	Mup21	5.23656	5.25053	5.12303	5.24197	0.0139762	5.21244	0.986395	0.118932	5.21244	0.82447	0.114557	0	0.105339	0.278568	1.34096	1	1.32292	1	1	1	1	1.41632	0.423268	0	0.403728	-0.502145	-0.114557	0.124616	0.851482	-0.0142757	0.173229	0.124616	0.715247	0.0215872	0	0	0	0	0	0
NM_001009573	A_55_P1976928	chr11	115923410	115939275	-	Unc13d	6.26791	6.27494	6.67245	6.19133	0.00702722	6.44103	0.996795	-0.48112	6.44103	0.340403	0.96769	1.07473	1.16306	2.03085	2.73887	2.97435	2.61727	4.33799	1.73375	1.9137	2.10462	3.96054	0.659687	0.636207	0.314507	0.13133	0.107039	1.30908	0.836986	0.140124	0.867791	1.30908	0.0157829	1.13601	0	0	0	0	0	0
NM_001009574	A_55_P2106715	chr10	23690512	23691525	+	Taar5	5.09736	4.90168	4.85872	4.90734	-0.195673	4.85617	0.706905	0.0486271	4.85617	0.949071	0	0	0	0	1	1	1	1	NA	NA	NA	NA	NA	NA	NA	NA	0	0	1	0	0	0	1	0	0	0	0	0	0	0
NM_001009575	A_52_P114282	chrX	132277231	132281865	+	Armcx5	9.1983	9.01063	9.08999	9.19243	-0.187667	9.03693	0.688462	0.102433	9.03693	0.85596	6.79324	6.77601	6.96879	6.97333	123.171	120.329	119.504	127.146	102.459	100.735	126.176	124.633	0.265618	0.256421	-0.0783854	0.0288016	-0.0172259	6.87784	1	-0.118477	0.00453431	6.87784	1	0.0311863	0	0	0	0	0	0
NM_001009818	A_66_P118513	chr5	93522442	93604101	+	2011-09-01	13.515	13.0343	13.2302	12.98	-0.480681	13.2225	0.0483547	-0.250219	13.2225	0.411296	7.37036	7.00927	7.27406	7.19458	583.814	425.741	543.296	479.484	136.658	109.217	129.666	123.454	2.09493	1.96277	2.06694	1.95751	-0.361087	7.21207	0.0314156	-2.60418	-0.0794796	7.21207	0.721029	-0.573212	0	0	0	0	0	0
NM_001009818	A_55_P1976694	chr5	93522442	93604101	+	2011-09-01	7.94946	8.07732	7.88596	7.66628	0.12786	8.00226	0.881376	-0.219683	8.00226	0.713288	7.37036	7.00927	7.27406	7.19458	583.814	425.741	543.296	479.484	136.658	109.217	129.666	123.454	2.09493	1.96277	2.06694	1.95751	-0.361087	7.21207	0.0314156	-2.60418	-0.0794796	7.21207	0.721029	-0.573212	0	0	0	0	0	0
NM_001009819	A_55_P2083257	chr4	128436502	128446542	+	A3galt2	4.71989	4.88382	4.74721	4.61883	0.163931	4.79451	0.785637	-0.128376	4.79451	0.833015	2.3726	3.76841	2.5372	3.66391	6.3788	14.1938	6.1824	13.8232	4.85751	14.0597	5.38023	12.3165	0.393069	0.0137025	0.2005	0.166502	1.39582	3.08553	0.00208347	4.30683	1.12671	3.08553	0.00819194	3.47649	0	0	0	0	0	0
NM_001009819	A_55_P2052056	chr4	128436502	128446542	+	A3galt2	5.49532	5.62345	5.52555	5.73143	0.128129	5.65403	0.794129	0.205875	5.65403	0.550604	2.3726	3.76841	2.5372	3.66391	6.3788	14.1938	6.1824	13.8232	4.85751	14.0597	5.38023	12.3165	0.393069	0.0137025	0.2005	0.166502	1.39582	3.08553	0.00208347	4.30683	1.12671	3.08553	0.00819194	3.47649	0	0	0	0	0	0
NM_001009927	A_52_P232470	chr11	60541900	60546453	+	Smcr7	5.94776	5.87208	5.85743	5.79125	-0.0756863	5.77652	0.890232	-0.0661854	5.77652	0.89638	4.4718	4.50368	4.97054	4.66966	26.5383	34.355	41.3013	35.6677	17.6026	11.8636	16.2146	13.533	0.592293	1.53398	1.34889	1.39814	0.0318794	4.65392	1	0.148364	-0.300885	4.65392	0.483461	-1.4003	0	0	0	0	0	0
NM_001009935	A_51_P438805	chr3	96361880	96365780	+	Txnip	9.19627	9.0618	9.90578	9.30457	-0.134471	11.211	0.933839	-0.601205	11.211	0.413057	8.64992	7.95655	8.81685	8.12645	556.543	333.48	563.54	351.902	122.393	62.9879	150.921	74.4721	2.18497	2.40445	1.90073	2.2404	-0.693364	8.38744	0.015015	-5.81556	-0.690394	8.38744	0.0199355	-5.79064	0	0	0	0	0	0
NM_001009935	A_55_P2006255	chr3	96361880	96365780	+	Txnip	7.35151	7.19899	7.40275	7.24453	-0.152524	8.35342	0.87863	-0.158222	8.35342	0.858503	8.64992	7.95655	8.81685	8.12645	556.543	333.48	563.54	351.902	122.393	62.9879	150.921	74.4721	2.18497	2.40445	1.90073	2.2404	-0.693364	8.38744	0.015015	-5.81556	-0.690394	8.38744	0.0199355	-5.79064	0	0	0	0	0	0
NM_001009940	A_55_P2001489	chr1	132829233	132835818	-	Il19	4.98693	5.09657	5.08793	5.30711	0.109643	5.08432	0.894318	0.219178	5.08432	0.688063	0	0.723231	0.0901409	0.0812681	1	1	1	1	1	1.82746	1.09538	1.08219	0	-0.869839	-0.13143	-0.113955	0.723231	0.22366	0.0977713	0.161758	-0.00887278	0.22366	1	-0.00198449	0	0	0	0	0	0
NM_001009940	A_55_P2128144	chr1	132829233	132835818	-	Il19	4.46233	4.42039	4.52194	4.65207	-0.0419352	4.51094	0.96146	0.13013	4.51094	0.819415	0	0.723231	0.0901409	0.0812681	1	1	1	1	1	1.82746	1.09538	1.08219	0	-0.869839	-0.13143	-0.113955	0.723231	0.22366	0.0977713	0.161758	-0.00887278	0.22366	1	-0.00198449	0	0	0	0	0	0
NM_001009947	A_51_P173735	chrX	33428827	33616557	+	Dock11	11.6741	11.9725	11.9465	11.6161	0.298406	11.1127	0.413089	-0.330411	11.1127	0.315373	6.44513	6.55506	6.53668	6.20715	160.312	186.509	224.26	186.413	84.4179	90.9713	89.1804	69.7378	0.925259	1.03576	1.33038	1.41849	0.109927	6.436	0.847865	0.70749	-0.329523	6.436	0.358218	-2.12081	0	0	0	0	0	0
NM_001009947	A_55_P2038101	chrX	33428827	33616557	+	Dock11	11.4714	11.7122	11.5042	11.1884	0.240788	10.5636	0.653396	-0.315764	10.5636	0.45404	6.44513	6.55506	6.53668	6.20715	160.312	186.509	224.26	186.413	84.4179	90.9713	89.1804	69.7378	0.925259	1.03576	1.33038	1.41849	0.109927	6.436	0.847865	0.70749	-0.329523	6.436	0.358218	-2.12081	0	0	0	0	0	0
NM_001009948	A_55_P2009427	chr2	152194494	152202302	-	Nrsn2	8.47236	8.55863	8.66708	8.74626	0.0862636	8.7543	0.911255	0.0791849	8.7543	0.909714	1.30974	0.563995	0.612527	0.0330523	2.0815	1	1.14751	1	2.64792	1.59252	1.6387	1.03409	-0.347235	-0.671308	-0.514045	-0.0483586	-0.745742	0.629828	0.0859879	-0.469689	-0.579475	0.629828	0.20147	-0.364969	0	0	0	0	0	0
NM_001009949	A_52_P169901	chr4	45408796	45421638	-	Slc25a51	9.69679	10.4306	10.1744	10.4061	0.733847	10.1498	0.00985419	0.231703	10.1498	0.589629	6.0875	6.51808	6.39123	6.59794	155.726	188.07	162.103	196.708	26.4985	42.9261	37.8022	42.2607	2.55503	2.13134	2.10037	2.21867	0.430579	6.39869	0.0368949	2.75514	0.206705	6.39869	0.338155	1.32264	0	0	0	0	0	0
NM_001009949	A_55_P2140546	chr4	45408796	45421638	-	Slc25a51	9.32106	9.7995	9.4223	9.73992	0.478442	9.67713	0.059437	0.317618	9.67713	0.263424	6.0875	6.51808	6.39123	6.59794	155.726	188.07	162.103	196.708	26.4985	42.9261	37.8022	42.2607	2.55503	2.13134	2.10037	2.21867	0.430579	6.39869	0.0368949	2.75514	0.206705	6.39869	0.338155	1.32264	0	0	0	0	0	0
NM_001009950	A_55_P2133978	chr8	122003503	122025598	-	Slc38a8	5.00234	5.34246	5.08549	5.6198	0.340113	5.48689	0.753505	0.53431	5.48689	0.489645	1.53497	2.42602	1.78583	2.62231	2.2714	3.81171	2.93306	6.71181	3.03256	5.73512	3.56188	6.26419	-0.416954	-0.589387	-0.28023	0.0995724	0.891046	2.09228	0.022282	1.86432	0.836478	2.09228	0.0364195	1.75015	0	0	0	0	0	0
NM_001009951	A_52_P576837	chr8	59010319	59029363	-	BC088983	7.0728	6.76434	6.84581	6.74725	-0.308456	6.82475	0.448155	-0.0985636	6.82475	0.882844	6.05783	5.9098	6.00391	5.92684	110.68	102.359	104.393	103.966	62.9089	57.7824	60.8371	57.5409	0.815063	0.824933	0.779	0.853451	-0.148035	5.97459	0.637979	-0.884449	-0.0770696	5.97459	0.895198	-0.460459	0	0	0	0	0	0
NM_001009952	A_55_P2057004	chr7	34149362	34151338	-	Scgb2b20	4.29494	4.53614	4.65654	4.47187	0.241194	4.46637	0.583072	-0.184671	4.46637	0.693792	0	0	0	0	1	1	1	1	1	1	1	1	0	0	0	0	0	0	1	0	0	0	1	0	0	0	0	0	0	0
NM_001009952	A_55_P2058201	chr7	34149362	34151338	-	Scgb2b20	6.78618	7.00108	6.93889	7.02175	0.214895	7.03794	0.741054	0.0828544	7.03794	0.921533	0	0	0	0	1	1	1	1	1	1	1	1	0	0	0	0	0	0	1	0	0	0	1	0	0	0	0	0	0	0
NM_001009978	A_55_P1974845	chr2	79699182	79748556	-	Pde1a	5.56861	5.30767	6.68844	5.06212	-0.260933	5.4865	0.722245	-1.62631	5.4865	2.73523e-05	0.864031	0.37261	0.614185	0.0673516	3.01232	2.2714	1.88989	1	1.7858	1.2382	1.52697	1.04556	0.754302	0.875343	0.307631	-0.0642721	-0.491421	0.479544	0.0125092	-0.235658	-0.546833	0.479544	0.0104107	-0.262231	0	0	0	0	0	0
NM_001010825	A_51_P270436	chr5	114185791	114190616	+	Ficd	5.54642	5.71505	5.77363	5.71818	0.16863	5.88176	0.72974	-0.0554562	5.88176	0.932933	3.15155	3.41595	3.72923	3.47863	9.75553	15.0641	15.807	13.4832	7.46452	5.5713	5.97569	8.48505	0.386172	1.43503	1.40338	0.668171	0.264396	3.44384	0.655961	0.910537	-0.250596	3.44384	0.704031	-0.863013	0	0	0	0	0	0
NM_001010827	A_55_P2118655	chr10	23719745	23720821	+	Taar7b	4.62068	4.69616	4.69112	4.61004	0.0754866	4.66426	0.933538	-0.08108	4.66426	0.916486	0	0	0	0	1	1	1	1	NA	NA	NA	NA	NA	NA	NA	NA	0	0	1	0	0	0	1	0	0	0	0	0	0	0
NM_001010828	A_66_P118738	chr10	23704415	23705452	-	Taar6	4.35903	4.6409	4.29747	5.06791	0.281862	4.49563	0.684186	0.77044	4.49563	0.0526264	0	0	0	0	1	1	1	1	NA	NA	NA	NA	NA	NA	NA	NA	0	0	1	0	0	0	1	0	0	0	0	0	0	0
NM_001010829	A_55_P1996732	chr10	23712211	23713287	-	Taar7a	4.37891	4.60272	4.44502	4.33425	0.223806	4.38211	0.582913	-0.110774	4.38211	0.83628	0	0	0	0	1	1	1	1	NA	NA	NA	NA	NA	NA	NA	NA	0	0	1	0	0	0	1	0	0	0	0	0	0	0
NM_001010830	A_55_P2159060	chr10	23796306	23797340	+	Taar8a	4.6099	4.39599	4.61241	4.62481	-0.213911	4.62862	0.740147	0.0124041	4.62862	0.991095	0	0	0	0	1	1	1	1	NA	NA	NA	NA	NA	NA	NA	NA	0	0	1	0	0	0	1	0	0	0	0	0	0	0
NM_001010830	A_55_P2159061	chr10	23796306	23797340	+	Taar8a	4.30778	4.31356	4.22336	4.51899	0.0057857	4.35021	0.996331	0.295637	4.35021	0.461256	0	0	0	0	1	1	1	1	NA	NA	NA	NA	NA	NA	NA	NA	0	0	1	0	0	0	1	0	0	0	0	0	0	0
NM_001010831	A_55_P1978977	chr10	23828294	23829340	-	Taar9	4.72828	4.44041	4.40442	4.63676	-0.287868	4.4746	0.515646	0.232349	4.4746	0.618049	0.138278	0	0.271268	0	1.11045	1	1.21781	1	NA	NA	NA	NA	NA	NA	NA	NA	-0.138278	0.102386	0.767354	-0.0141577	-0.271268	0.102386	0.462437	-0.0277741	0	0	0	0	0	0
NM_001010833	A_55_P1995165	chr17	35978443	35996615	+	Mdc1	10.1806	10.1928	10.0782	10.1226	0.0122026	10.0341	0.986141	0.0443637	10.0341	0.940033	7.25505	7.15718	6.96803	6.94135	306.914	285.777	234.745	233.323	58.2769	48.3451	49.9266	45.9132	2.39684	2.56345	2.23321	2.34535	-0.0978686	7.0804	0.790546	-0.692949	-0.0266797	7.0804	1	-0.188903	0	0	0	0	0	0
NM_001010834	A_55_P2044232	chr3	10331734	10335656	-	Slc10a5	4.90036	5.05586	5.00364	4.7758	0.155498	4.96618	0.873752	-0.227833	4.96618	0.756918	1.06229	2.10485	1.73211	1.82101	2.17449	5.0895	3.14423	3.81252	NA	NA	NA	NA	NA	NA	NA	NA	1.04256	1.68006	0.160778	1.75156	0.0888951	1.68006	1	0.14935	0	0	0	0	0	0
NM_001010835	A_66_P110201	chr10	23757420	23758496	+	Taar7e	4.36325	3.95867	4.16539	3.84671	-0.404586	4.1165	0.328262	-0.318679	4.1165	0.471031	0.266663	0	0	0	1.23225	1	1	1	NA	NA	NA	NA	NA	NA	NA	NA	-0.266663	0.0666656	0.375427	-0.0177772	0	0.0666656	1	0	0	0	0	0	0	0
NM_001010836	A_55_P2074924	chr7	19946565	19963882	+	Ppp1r13l	11.1155	10.6976	11.3136	10.8003	-0.417946	10.8366	0.129631	-0.513342	10.8366	0.0404747	5.4393	4.85816	5.16253	4.88936	40.554	25.4039	37.8801	32.2717	43.371	30.0753	35.5696	28.9788	-0.0968878	-0.24353	0.0907951	0.155268	-0.581142	5.08734	0.0155375	-2.95647	-0.273164	5.08734	0.23638	-1.38968	0	0	0	0	0	0
NM_001010837	A_55_P2118659	chr10	23811066	23812100	-	Taar8b	4.52698	4.20923	4.18984	4.15928	-0.317745	4.24457	0.373725	-0.0305611	4.24457	0.969882	0	0	0	0	1	1	1	1	NA	NA	NA	NA	NA	NA	NA	NA	0	0	1	0	0	0	1	0	0	0	0	0	0	0
NM_001010838	A_55_P1965129	chr10	23747028	23748104	+	Taar7d	4.49161	4.43571	4.56792	4.7554	-0.0559024	4.54157	0.961325	0.187485	4.54157	0.796517	0.566847	0	0.264377	0	1.73647	1	1.21009	1	NA	NA	NA	NA	NA	NA	NA	NA	-0.566847	0.207806	0.425477	-0.117794	-0.264377	0.207806	0.812143	-0.0549391	0	0	0	0	0	0
NM_001010839	A_66_P127620	chr10	23769316	23770392	+	Taar7f	5.13004	4.94425	5.03289	4.94991	-0.185793	5.05221	0.666353	-0.0829785	5.05221	0.88347	0	0	0	0	1	1	1	1	NA	NA	NA	NA	NA	NA	NA	NA	0	0	1	0	0	0	1	0	0	0	0	0	0	0
NM_001010930	A_52_P342896	chr6	39751807	39760935	-	Mrps33	8.41758	8.6317	8.71656	8.95818	0.214117	8.5668	0.482344	0.241624	8.5668	0.37263	3.4516	3.88697	3.85514	4.17564	8.22304	13.8603	10.6401	20.3799	11.2062	15.5723	15.6578	19.3312	-0.446552	-0.168033	-0.557371	0.0762144	0.435378	3.84234	0.379757	1.67287	0.320505	3.84234	0.57626	1.23149	0	0	0	0	0	0
NM_001010937	A_52_P482251	chr14	57742138	57752448	-	Gjb6	4.44365	4.3297	4.55181	4.90839	-0.11395	5.02027	0.918015	0.356585	5.02027	0.540779	0.183953	0.0608412	0.471751	0.840513	1	1	2.22469	2.59026	1.17801	1.06626	1.16357	1.73627	-0.236349	-0.0925617	0.935054	0.577104	-0.123112	0.389265	0.830863	-0.047923	0.368761	0.389265	0.326683	0.143546	0	0	0	0	0	0
NM_001010941	A_51_P104718	chr5	147393726	147396815	-	Gpr12	4.46864	4.39926	4.60164	4.47809	-0.0693753	4.51581	0.876103	-0.123554	4.51581	0.686859	0.196961	0	0.313538	0.489668	1.20122	1	1.28965	1.57939	1	1	1	1	0.264504	0	0.366976	0.659367	-0.196961	0.250042	0.795781	-0.0492486	0.17613	0.250042	0.848215	0.0440399	0	0	0	0	0	0
NM_001011517	A_55_P2082718	chr2	88518014	88518970	+	Olfr1193	4.54253	4.32946	4.29805	4.3401	-0.213071	4.52891	0.677129	0.0420465	4.52891	0.957736	0	0	0	0	1	1	1	1	NA	NA	NA	NA	NA	NA	NA	NA	0	0	1	0	0	0	1	0	0	0	0	0	0	0
NM_001011518	A_55_P2014406	chr17	37333751	37334911	-	Olfr94	6.31423	6.53431	6.57339	6.67992	0.220079	6.3753	0.756857	0.106528	6.3753	0.902034	0	0	0	0	1	1	1	1	NA	NA	NA	NA	NA	NA	NA	NA	0	0	1	0	0	0	1	0	0	0	0	0	0	0
NM_001011519	A_51_P516119	chr2	87673198	87674142	+	Olfr1148	4.92877	4.84971	4.79747	5.01164	-0.079058	4.85486	0.920444	0.214165	4.85486	0.634458	0	0	0	0	1	1	1	1	NA	NA	NA	NA	NA	NA	NA	NA	0	0	1	0	0	0	1	0	0	0	0	0	0	0
NM_001011520	A_66_P137255	chr7	93417240	93418321	-	Olfr310	4.49394	4.61102	4.62398	4.66262	0.11708	4.7572	0.874981	0.0386395	4.7572	0.965511	0	0	0	0	1	1	1	1	NA	NA	NA	NA	NA	NA	NA	NA	0	0	1	0	0	0	1	0	0	0	0	0	0	0
NM_001011523	A_55_P2050528	chr9	38400388	38402746	+	Olfr913	4.83172	4.86843	5.39336	4.863	0.0367085	4.98249	0.976926	-0.530365	4.98249	0.267997	0	0	0	0	1	1	1	1	1	1	1	1	0	0	0	0	0	0	1	0	0	0	1	0	0	0	0	0	0	0
NM_001011524	A_66_P103185	chr19	11929485	11930441	-	Olfr1418	4.42773	4.65241	4.49781	4.53503	0.224679	4.58652	0.666353	0.037225	4.58652	0.9659	0	0	0	0	1	1	1	1	NA	NA	NA	NA	NA	NA	NA	NA	0	0	1	0	0	0	1	0	0	0	0	0	0	0
NM_001011525	A_55_P1952314	chr1	94387395	94388330	-	Olfr1415	4.94188	4.82224	4.99626	5.1838	-0.119644	5.1048	0.923435	0.187538	5.1048	0.841775	0	0	0	0	1	1	1	1	NA	NA	NA	NA	NA	NA	NA	NA	0	0	1	0	0	0	1	0	0	0	0	0	0	0
NM_001011527	A_55_P2033819	chr7	115688041	115689012	+	Olfr503	4.33083	4.2878	4.38513	4.43461	-0.0430373	4.34278	0.966736	0.0494834	4.34278	0.95672	0	0	0	0	1	1	1	1	NA	NA	NA	NA	NA	NA	NA	NA	0	0	1	0	0	0	1	0	0	0	0	0	0	0
NM_001011528	A_51_P476454	chr6	42436162	42437213	-	Olfr456	5.61635	5.69716	5.60618	5.70784	0.0808067	5.57484	0.939549	0.101657	5.57484	0.90637	0	0	0	0	1	1	1	1	NA	NA	NA	NA	NA	NA	NA	NA	0	0	1	0	0	0	1	0	0	0	0	0	0	0
NM_001011528	A_51_P476449	chr6	42436162	42437213	-	Olfr456	5.25691	5.28284	5.45459	5.28735	0.0259304	5.29374	0.983733	-0.167235	5.29374	0.82635	0	0	0	0	1	1	1	1	NA	NA	NA	NA	NA	NA	NA	NA	0	0	1	0	0	0	1	0	0	0	0	0	0	0
NM_001011529	A_66_P121312	chr2	89507085	89508041	-	Olfr1251	5.37012	5.37177	5.05326	5.4476	0.00164132	5.15332	0.998255	0.394336	5.15332	0.16357	0	0	0	0	1	1	1	1	NA	NA	NA	NA	NA	NA	NA	NA	0	0	1	0	0	0	1	0	0	0	0	0	0	0
NM_001011530	A_55_P2138465	chr14	50548238	50549243	-	Olfr723	4.71685	4.79222	4.67411	4.72562	0.0753725	4.73013	0.93372	0.0515086	4.73013	0.951984	0	0	0	0	1	1	1	1	NA	NA	NA	NA	NA	NA	NA	NA	0	0	1	0	0	0	1	0	0	0	0	0	0	0
NM_001011531	A_55_P2027018	chr11	58355949	58356985	-	Olfr329-ps	4.67297	4.662	4.70337	4.74496	-0.0109731	4.65919	0.992732	0.0415995	4.65919	0.966721	0	0	0	0	1	1	1	1	NA	NA	NA	NA	NA	NA	NA	NA	0	0	1	0	0	0	1	0	0	0	0	0	0	0
NM_001011532	A_55_P2056861	chr2	85924887	85926011	-	Olfr1037	4.1248	4.41962	4.33564	4.82446	0.294821	4.46834	0.743368	0.488818	4.46834	0.426944	0	0	0	0	1	1	1	1	NA	NA	NA	NA	NA	NA	NA	NA	0	0	1	0	0	0	1	0	0	0	0	0	0	0
NM_001011532	A_55_P2181064	chr2	85924887	85926011	-	Olfr1037	4.37644	4.84416	5.3662	4.50663	0.46772	4.56083	0.451024	-0.859567	4.56083	0.0616344	0	0	0	0	1	1	1	1	NA	NA	NA	NA	NA	NA	NA	NA	0	0	1	0	0	0	1	0	0	0	0	0	0	0
NM_001011533	A_55_P2054680	chr7	112436609	112437574	+	Olfr688	4.38643	4.27721	4.49018	4.41708	-0.109218	4.33633	0.869391	-0.0731029	4.33633	0.913506	0	0	0	0	1	1	1	1	NA	NA	NA	NA	NA	NA	NA	NA	0	0	1	0	0	0	1	0	0	0	0	0	0	0
NM_001011534	A_66_P135124	chr2	85193152	85194081	-	Olfr988	4.72148	4.7228	4.71303	4.65078	0.00132133	4.56411	0.998519	-0.0622418	4.56411	0.927003	0	0	0	0	1	1	1	1	NA	NA	NA	NA	NA	NA	NA	NA	0	0	1	0	0	0	1	0	0	0	0	0	0	0
NM_001011535	A_51_P480588	chr2	88286176	88289278	-	Olfr1182	4.7768	4.81064	4.81269	4.93202	0.033833	4.75893	0.973507	0.119328	4.75893	0.865502	0	0	0	0	1	1	1	1	1	1	1	1	0	0	0	0	0	0	1	0	0	0	1	0	0	0	0	0	0	0
NM_001011536	A_55_P2174847	chr7	110004835	110005785	-	Olfr566	4.70688	4.75014	4.55124	5.07274	0.0432578	4.72994	0.959341	0.521498	4.72994	0.07373	0	0	0	0	1	1	1	1	NA	NA	NA	NA	NA	NA	NA	NA	0	0	1	0	0	0	1	0	0	0	0	0	0	0
NM_001011542	A_55_P2079812	chr7	114057714	114058637	+	Olfr1532-ps1	5.14315	4.93626	4.88642	4.921	-0.20689	5.06485	0.780372	0.0345827	5.06485	0.975708	0	0	0	0	1	1	1	1	NA	NA	NA	NA	NA	NA	NA	NA	0	0	1	0	0	0	1	0	0	0	0	0	0	0
NM_001011662	A_51_P248395	chr16	58915512	58918312	-	Olfr180	4.50605	4.72664	4.62806	4.53511	0.220599	4.40917	0.640494	-0.0929551	4.40917	0.884952	0	0	0	0	1	1	1	1	1	1	1	1	0	0	0	0	0	0	1	0	0	0	1	0	0	0	0	0	0	0
NM_001011684	A_55_P2141043	chr1	38995994	39007121	+	Nms	4.70336	4.53626	4.39863	4.67501	-0.167093	4.60403	0.805367	0.276384	4.60403	0.55418	0	0	0	0	1	1	1	1	1	1	1	1	0	0	0	0	0	0	1	0	0	0	1	0	0	0	0	0	0	0
NM_001011687	A_55_P2032815	chr14	52541835	52542448	-	Rnase13	4.98336	4.92337	4.88754	5.12627	-0.0599908	4.94989	0.940051	0.238735	4.94989	0.540556	0.24309	0	0	0	1.20201	1	1	1	NA	NA	NA	NA	NA	NA	NA	NA	-0.24309	0.0607726	0.375427	-0.0147732	0	0.0607726	1	0	0	0	0	0	0	0
NM_001011695	A_66_P100420	chr2	85448121	85449065	-	Olfr1000	5.08981	5.03071	5.12498	4.92211	-0.0590972	4.96082	0.960902	-0.202864	4.96082	0.786744	0	0	0	0	1	1	1	1	NA	NA	NA	NA	NA	NA	NA	NA	0	0	1	0	0	0	1	0	0	0	0	0	0	0
NM_001011707	A_51_P471126	chr19	39188388	39261246	+	Cyp2c66	5.39859	5.42352	5.39858	5.54914	0.0249278	5.37636	0.975571	0.150562	5.37636	0.739022	0.0157675	0.0194344	0.0207594	0	1	1	1	1	1.01416	1.0223	1.01506	1	-0.0202897	-0.0318255	-0.0215628	0	0.0036669	0.0139903	1	5.13012e-05	-0.0207594	0.0139903	0.514759	-0.000290431	0	0	0	0	0	0
NM_001011721	A_55_P1956617	chr17	37450356	37451382	-	Olfr102	4.69634	4.63712	4.5586	4.5545	-0.0592258	4.62617	0.946717	-0.00410065	4.62617	0.996265	0	0	0	0	1	1	1	1	NA	NA	NA	NA	NA	NA	NA	NA	0	0	1	0	0	0	1	0	0	0	0	0	0	0
NM_001011732	A_55_P2116074	chr2	152857588	152881511	+	Xkr7	5.38745	4.7192	5.28856	4.97103	-0.668254	4.9293	0.201148	-0.317528	4.9293	0.661554	2.05692	1.2389	2.00866	1.05829	6.90398	4.61801	5.17881	2.39711	3.88258	2.08847	3.97342	2.05147	0.830413	1.14482	0.382239	0.224642	-0.818022	1.59069	0.00718342	-1.30122	-0.950371	1.59069	0.00503202	-1.51175	0	0	0	0	0	0
NM_001011733	A_52_P205603	chr15	98016444	98025973	-	Olfr288	4.61704	4.68093	4.52256	4.52346	0.0638914	4.5658	0.942433	0.000898963	4.5658	0.998765	0	0	0	0.0408828	1	1	1	1.10818	1	1	1	1	0	0	0	0.148195	0	0.0102207	1	0	0.0408828	0.0102207	0.411507	0.000417851	0	0	0	0	0	0
NM_001011733	A_55_P1968573	chr15	98016444	98025973	-	Olfr288	4.84961	5.00155	4.97976	4.85469	0.151944	4.76488	0.806874	-0.125073	4.76488	0.83628	0	0	0	0.0408828	1	1	1	1.10818	1	1	1	1	0	0	0	0.148195	0	0.0102207	1	0	0.0408828	0.0102207	0.411507	0.000417851	0	0	0	0	0	0
NM_001011734	A_66_P115444	chr2	87109003	87109926	+	Olfr1116-ps	4.14543	4.35078	4.12222	4.28362	0.205344	4.1988	0.649559	0.161397	4.1988	0.726448	0	0	0	0	1	1	1	1	NA	NA	NA	NA	NA	NA	NA	NA	0	0	1	0	0	0	1	0	0	0	0	0	0	0
NM_001011735	A_51_P377537	chr2	86295485	86296426	-	Olfr1066	4.50181	4.65731	4.51041	4.36225	0.155498	4.50215	0.801789	-0.148166	4.50215	0.796517	0	0	0	0	1	1	1	1	NA	NA	NA	NA	NA	NA	NA	NA	0	0	1	0	0	0	1	0	0	0	0	0	0	0
NM_001011736	A_55_P2186757	chr16	59328416	59329333	-	Olfr205	4.17017	4.22667	4.43797	4.42732	0.0565035	4.35952	0.946324	-0.0106515	4.35952	0.991095	0	0	0	0	1	1	1	1	NA	NA	NA	NA	NA	NA	NA	NA	0	0	1	0	0	0	1	0	0	0	0	0	0	0
NM_001011736	A_55_P2108434	chr16	59328416	59329333	-	Olfr205	4.35224	4.23482	4.36272	4.43889	-0.117425	4.43307	0.897339	0.0761693	4.43307	0.933649	0	0	0	0	1	1	1	1	NA	NA	NA	NA	NA	NA	NA	NA	0	0	1	0	0	0	1	0	0	0	0	0	0	0
NM_001011737	A_55_P2051308	chr10	78074414	78080819	-	Olfr1357	3.99343	4.85995	4.53764	4.11466	0.866522	4.31751	0.0472705	-0.422974	4.31751	0.45249	0	0	0	0	1	1	1	1	1	1	1	1	0	0	0	0	0	0	1	0	0	0	1	0	0	0	0	0	0	0
NM_001011738	A_55_P2134396	chr14	51237899	51238870	+	Olfr744	4.45668	4.55561	4.3489	4.50132	0.0989313	4.56915	0.902006	0.152426	4.56915	0.80463	0	0	0	0	1	1	1	1	NA	NA	NA	NA	NA	NA	NA	NA	0	0	1	0	0	0	1	0	0	0	0	0	0	0
NM_001011739	A_55_P2051641	chr9	37868907	37869836	+	Olfr885	4.78361	4.71177	4.4575	4.49128	-0.0718387	4.58072	0.943368	0.033784	4.58072	0.974871	0	0	0	0	1	1	1	1	NA	NA	NA	NA	NA	NA	NA	NA	0	0	1	0	0	0	1	0	0	0	0	0	0	0
NM_001011740	A_51_P266876	chr11	59426468	59427727	+	Olfr225	4.58445	4.86118	4.86794	4.86622	0.276724	4.74187	0.564299	-0.0017248	4.74187	0.997728	0	0	0	0	1	1	1	1	NA	NA	NA	NA	NA	NA	NA	NA	0	0	1	0	0	0	1	0	0	0	0	0	0	0
NM_001011741	A_52_P91019	chr11	49283556	49284683	+	Olfr1386	4.89782	4.73837	4.58962	4.71919	-0.159444	4.77342	0.773242	0.129567	4.77342	0.816143	0	0	0	0	1	1	1	1	NA	NA	NA	NA	NA	NA	NA	NA	0	0	1	0	0	0	1	0	0	0	0	0	0	0
NM_001011742	A_55_P2115960	chr7	115198498	115199481	+	Olfr479	4.51317	4.46184	4.41742	4.39225	-0.0513276	4.49916	0.946414	-0.0251635	4.49916	0.975574	0	0	0	0	1	1	1	1	NA	NA	NA	NA	NA	NA	NA	NA	0	0	1	0	0	0	1	0	0	0	0	0	0	0
NM_001011743	A_55_P1980671	chr11	58410847	58411968	+	Olfr324	4.98849	5.25012	5.05218	5.34221	0.261633	5.21044	0.697891	0.290023	5.21044	0.612307	0	0	0	0	1	1	1	1	NA	NA	NA	NA	NA	NA	NA	NA	0	0	1	0	0	0	1	0	0	0	0	0	0	0
NM_001011748	A_51_P433753	chr9	19858910	19859905	-	Olfr867	4.07384	4.69037	4.39129	4.56037	0.616527	4.4003	0.0832291	0.169077	4.4003	0.790443	0	0	0	0	1	1	1	1	NA	NA	NA	NA	NA	NA	NA	NA	0	0	1	0	0	0	1	0	0	0	0	0	0	0
NM_001011749	A_55_P2080756	chr7	114008496	114009443	+	Olfr704	5.20396	5.42402	5.31446	5.15348	0.220061	5.28318	0.885443	-0.160977	5.28318	0.915374	0	0	0	0	1	1	1	1	NA	NA	NA	NA	NA	NA	NA	NA	0	0	1	0	0	0	1	0	0	0	0	0	0	0
NM_001011750	A_55_P1989150	chr7	93764146	93765153	-	Olfr294	4.43657	4.41405	4.46717	4.36258	-0.0225211	4.37316	0.979991	-0.104595	4.37316	0.863356	0	0	0	0	1	1	1	1	NA	NA	NA	NA	NA	NA	NA	NA	0	0	1	0	0	0	1	0	0	0	0	0	0	0
NM_001011751	A_66_P109973	chr7	93637061	93638059	-	Olfr298	4.44185	4.65975	4.73426	4.53313	0.217893	4.48022	0.709575	-0.201129	4.48022	0.71409	0	0	0	0	1	1	1	1	NA	NA	NA	NA	NA	NA	NA	NA	0	0	1	0	0	0	1	0	0	0	0	0	0	0
NM_001011752	A_66_P109471	chr7	93812174	93813184	+	Olfr293	4.30778	4.31804	4.37872	4.33419	0.0102576	4.32373	0.990029	-0.0445384	4.32373	0.947139	1.08268	0	0.378708	0	2.64691	1	1.36217	1	NA	NA	NA	NA	NA	NA	NA	NA	-1.08268	0.365347	0.20747	-0.395554	-0.378708	0.365347	0.76907	-0.13836	0	0	0	0	0	0
NM_001011753	A_66_P100182	chr17	37746730	37747724	-	Olfr115	4.43731	4.45889	4.31882	4.22284	0.0215767	4.57227	0.990029	-0.0959846	4.57227	0.945322	0	0	0	0	1	1	1	1	NA	NA	NA	NA	NA	NA	NA	NA	0	0	1	0	0	0	1	0	0	0	0	0	0	0
NM_001011754	A_55_P2122035	chr14	50965051	50966115	-	Olfr735	4.49849	4.64055	4.55736	4.71414	0.142062	4.67766	0.807275	0.156782	4.67766	0.751554	0	0	0.267219	0	1	1	1.21403	1	NA	NA	NA	NA	NA	NA	NA	NA	0	0.0668049	1	0	-0.267219	0.0668049	0.403081	-0.0178516	0	0	0	0	0	0
NM_001011755	A_66_P135885	chr7	112123556	112124497	-	Olfr671	5.3782	5.74897	5.39501	5.66588	0.370765	5.2896	0.547552	0.270869	5.2896	0.689574	0	0	0	0	1	1	1	1	NA	NA	NA	NA	NA	NA	NA	NA	0	0	1	0	0	0	1	0	0	0	0	0	0	0
NM_001011756	A_51_P477972	chr9	39126232	39127197	-	Olfr948	4.59804	4.32723	4.21328	4.4716	-0.270803	4.46508	0.639474	0.258316	4.46508	0.632903	0	0	0	0	1	1	1	1	NA	NA	NA	NA	NA	NA	NA	NA	0	0	1	0	0	0	1	0	0	0	0	0	0	0
NM_001011757	A_55_P2163468	chr7	111852083	111853117	+	Olfr663	4.29106	4.50098	4.4016	4.65277	0.209919	4.43239	0.714761	0.251173	4.43239	0.591028	0	0	0	0	1	1	1	1	NA	NA	NA	NA	NA	NA	NA	NA	0	0	1	0	0	0	1	0	0	0	0	0	0	0
NM_001011758	A_51_P413216	chr2	85639496	85640425	-	Olfr1016	4.70157	4.45973	4.31886	4.45361	-0.241842	4.39452	0.678607	0.134752	4.39452	0.847843	0	0	0	0	1	1	1	1	NA	NA	NA	NA	NA	NA	NA	NA	0	0	1	0	0	0	1	0	0	0	0	0	0	0
NM_001011759	A_55_P2140413	chr2	85831976	85832986	+	Olfr1031	4.68059	4.79287	4.64167	4.92455	0.112283	4.83915	0.901603	0.282881	4.83915	0.594235	0	0	0	0.368945	1	1	1	1.46777	NA	NA	NA	NA	NA	NA	NA	NA	0	0.0922361	1	0	0.368945	0.0922361	0.403081	0.03403	0	0	0	0	0	0
NM_001011760	A_55_P2174753	chr11	58599641	58600771	+	Olfr314	5.16935	4.90765	4.9707	5.02279	-0.261697	5.12829	0.686474	0.0520842	5.12829	0.958384	0	0	0	0	1	1	1	1	NA	NA	NA	NA	NA	NA	NA	NA	0	0	1	0	0	0	1	0	0	0	0	0	0	0
NM_001011761	A_55_P2142172	chr2	89122353	89123288	-	Olfr1229	9.74263	9.38416	9.80197	9.36556	-0.358474	9.36257	0.239347	-0.436412	9.36257	0.10546	0	0	0	0	1	1	1	1	NA	NA	NA	NA	NA	NA	NA	NA	0	0	1	0	0	0	1	0	0	0	0	0	0	0
NM_001011767	A_51_P458707	chr7	93613923	93614915	+	Olfr299	4.19089	4.5175	4.69632	4.3782	0.326605	4.32524	0.309491	-0.318119	4.32524	0.301844	0	0	0	0	1	1	1	1	NA	NA	NA	NA	NA	NA	NA	NA	0	0	1	0	0	0	1	0	0	0	0	0	0	0
NM_001011769	A_55_P1952027	chr11	58545598	58546725	-	Olfr317	5.04717	5.10218	5.10588	5.08007	0.0550107	5.11932	0.953553	-0.0258086	5.11932	0.978255	0	0	0	0	1	1	1	1	NA	NA	NA	NA	NA	NA	NA	NA	0	0	1	0	0	0	1	0	0	0	0	0	0	0
NM_001011770	A_51_P358122	chr11	58303221	58306001	-	Olfr332	5.18204	5.41176	5.61624	5.5624	0.229718	5.45049	0.792199	-0.0538403	5.45049	0.96495	0	0	0	0	1	1	1	1	1	1	1	1	0	0	0	0	0	0	1	0	0	0	1	0	0	0	0	0	0	0
NM_001011771	A_55_P1977446	chr2	86572832	86573767	-	Olfr1089	4.39819	4.29817	5.26186	4.37038	-0.100017	4.7535	0.933495	-0.891475	4.7535	0.0329414	0	0	0	0	1	1	1	1	NA	NA	NA	NA	NA	NA	NA	NA	0	0	1	0	0	0	1	0	0	0	0	0	0	0
NM_001011773	A_55_P2097544	chr2	111289299	111290216	+	Olfr1287	4.95304	5.18445	4.95305	5.09789	0.231418	4.87534	0.611926	0.144843	4.87534	0.786804	0	1.00574	0	0	1	3.82055	1	1	NA	NA	NA	NA	NA	NA	NA	NA	1.00574	0.251436	0.375427	0.252879	0	0.251436	1	0	0	0	0	0	0	0
NM_001011773	A_55_P2097543	chr2	111289299	111290216	+	Olfr1287	4.85517	4.55738	4.88986	4.80204	-0.297788	4.86685	0.568458	-0.0878231	4.86685	0.915524	0	1.00574	0	0	1	3.82055	1	1	NA	NA	NA	NA	NA	NA	NA	NA	1.00574	0.251436	0.375427	0.252879	0	0.251436	1	0	0	0	0	0	0	0
NM_001011774	A_66_P137458	chr2	85791222	85792196	+	Olfr1028	4.91273	4.66239	4.68422	4.76299	-0.250349	4.73414	0.701826	0.078777	4.73414	0.930591	0	0	0	0	1	1	1	1	NA	NA	NA	NA	NA	NA	NA	NA	0	0	1	0	0	0	1	0	0	0	0	0	0	0
NM_001011775	A_52_P232438	chr19	11944673	11945704	-	Olfr1419	5.87178	6.26466	5.79889	6.19758	0.392885	5.76355	0.0583614	0.398695	5.76355	0.0467765	0	0	0	0	1	1	1	1	NA	NA	NA	NA	NA	NA	NA	NA	0	0	1	0	0	0	1	0	0	0	0	0	0	0
NM_001011776	A_66_P131937	chr7	147521763	147522680	+	Olfr527	4.72585	5.03248	4.83881	4.90224	0.306632	4.70413	0.474414	0.0634353	4.70413	0.93478	0	0	0	0	1	1	1	1	NA	NA	NA	NA	NA	NA	NA	NA	0	0	1	0	0	0	1	0	0	0	0	0	0	0
NM_001011777	A_55_P2165083	chr2	85999502	86000598	-	Olfr1042	4.51373	4.61283	4.83423	4.7267	0.0990992	4.66581	0.907922	-0.107532	4.66581	0.884952	0	0	0	0	1	1	1	1	NA	NA	NA	NA	NA	NA	NA	NA	0	0	1	0	0	0	1	0	0	0	0	0	0	0
NM_001011778	A_66_P125405	chr15	98143020	98143979	-	Olfr285	4.93429	5.04985	4.90421	4.98631	0.115557	4.94559	0.902745	0.0820977	4.94559	0.929108	0	0	0	0	1	1	1	1	NA	NA	NA	NA	NA	NA	NA	NA	0	0	1	0	0	0	1	0	0	0	0	0	0	0
NM_001011778	A_55_P2001305	chr15	98143020	98143979	-	Olfr285	4.71788	4.7549	4.60469	4.33	0.0370197	4.43375	0.969002	-0.274693	4.43375	0.539461	0	0	0	0	1	1	1	1	NA	NA	NA	NA	NA	NA	NA	NA	0	0	1	0	0	0	1	0	0	0	0	0	0	0
NM_001011779	A_55_P2094314	chr15	98057106	98064881	-	Olfr286	4.37269	4.45487	4.50308	4.25649	0.0821779	4.38116	0.946758	-0.24659	4.38116	0.743411	0	0	0	0.0695289	1	1	1	1	1	1	1	1.07169	0	0	0	-0.0998938	0	0.0173822	1	0	0.0695289	0.0173822	0.404237	0.00120857	0	0	0	0	0	0
NM_001011782	A_55_P2057826	chr7	109625287	109626416	-	Olfr543	4.5266	4.88188	4.80842	4.91635	0.355289	4.82916	0.342291	0.107932	4.82916	0.86556	0.236639	0	0.255727	0	1.22209	1	1.19693	1	NA	NA	NA	NA	NA	NA	NA	NA	-0.236639	0.123092	0.582472	-0.0291282	-0.255727	0.123092	0.569681	-0.0314779	0	0	0	0	0	0
NM_001011784	A_51_P328659	chr2	85970859	85971818	-	Olfr1039	4.98745	4.81372	4.68859	4.75846	-0.173736	4.75268	0.657251	0.0698711	4.75268	0.895322	0	0	0	0	1	1	1	1	NA	NA	NA	NA	NA	NA	NA	NA	0	0	1	0	0	0	1	0	0	0	0	0	0	0
NM_001011785	A_52_P316368	chr2	85171124	85172053	-	Olfr987	4.64194	4.54175	4.55816	4.50128	-0.100199	4.46975	0.893761	-0.0568802	4.46975	0.941578	0	0	0	0	1	1	1	1	NA	NA	NA	NA	NA	NA	NA	NA	0	0	1	0	0	0	1	0	0	0	0	0	0	0
NM_001011787	A_51_P362554	chr2	111784673	111785611	-	Olfr1307	5.19431	5.13525	4.99653	5.16605	-0.0590646	5.0606	0.947049	0.16952	5.0606	0.762071	0	0	0	0	1	1	1	1	NA	NA	NA	NA	NA	NA	NA	NA	0	0	1	0	0	0	1	0	0	0	0	0	0	0
NM_001011789	A_55_P2061919	chr11	59384284	59385240	-	Olfr222	4.7121	4.90496	4.86913	4.88048	0.192861	4.93308	0.852615	0.0113466	4.93308	0.993605	0	0	0	0.450042	1	1	1	1.49816	NA	NA	NA	NA	NA	NA	NA	NA	0	0.11251	1	0	0.450042	0.11251	0.403081	0.0506344	0	0	0	0	0	0
NM_001011790	A_55_P2052361	chr11	49348689	49349624	+	Olfr1382	4.90844	4.91026	5.2048	4.9069	0.00182291	5.17244	0.998422	-0.297898	5.17244	0.50541	0	0	0	0	1	1	1	1	NA	NA	NA	NA	NA	NA	NA	NA	0	0	1	0	0	0	1	0	0	0	0	0	0	0
NM_001011790	A_55_P2052360	chr11	49348689	49349624	+	Olfr1382	5.57763	5.61611	5.51255	5.51064	0.0384768	5.50846	0.944003	-0.00190549	5.50846	0.996979	0	0	0	0	1	1	1	1	NA	NA	NA	NA	NA	NA	NA	NA	0	0	1	0	0	0	1	0	0	0	0	0	0	0
NM_001011791	A_66_P120728	chr16	59109505	59110434	-	Olfr193	4.475	4.56573	4.594	4.72247	0.0907343	4.62846	0.91726	0.128467	4.62846	0.849018	0	0	0	0	1	1	1	1	NA	NA	NA	NA	NA	NA	NA	NA	0	0	1	0	0	0	1	0	0	0	0	0	0	0
NM_001011792	A_55_P2122117	chr16	59361125	59362042	-	Olfr207	5.98101	6.05223	5.89511	6.21176	0.0712243	5.92339	0.948251	0.316656	5.92339	0.569513	0	0	0.407258	0	1	1	1.40156	1	NA	NA	NA	NA	NA	NA	NA	NA	0	0.101815	1	0	-0.407258	0.101815	0.403081	-0.0414648	0	0	0	0	0	0
NM_001011793	A_55_P1959348	chr7	110477002	110477961	+	Olfr598	4.68868	4.66998	4.6845	4.63609	-0.018702	4.6905	0.984133	-0.0484046	4.6905	0.947754	0	0	0	0	1	1	1	1	NA	NA	NA	NA	NA	NA	NA	NA	0	0	1	0	0	0	1	0	0	0	0	0	0	0
NM_001011794	A_55_P2164992	chrX	47238646	47239578	-	Olfr1322	4.58749	4.5932	4.71518	4.61423	0.00570606	4.65129	0.996735	-0.100943	4.65129	0.891534	0	0	0	0	1	1	1	1	NA	NA	NA	NA	NA	NA	NA	NA	0	0	1	0	0	0	1	0	0	0	0	0	0	0
NM_001011795	A_55_P2056329	chr2	111071010	111071948	-	Olfr1275	4.33291	4.48242	4.52402	4.82356	0.149503	4.66018	0.828603	0.299536	4.66018	0.485867	0	0	0	0	1	1	1	1	NA	NA	NA	NA	NA	NA	NA	NA	0	0	1	0	0	0	1	0	0	0	0	0	0	0
NM_001011796	A_66_P110746	chr2	89470097	89471053	-	Olfr1249	4.5266	4.74875	4.8304	4.80582	0.222153	4.66198	0.676523	-0.0245831	4.66198	0.978695	0	0	0	0	1	1	1	1	NA	NA	NA	NA	NA	NA	NA	NA	0	0	1	0	0	0	1	0	0	0	0	0	0	0
NM_001011797	A_55_P2088268	chr10	128787621	128788565	+	Olfr782	4.59372	4.48531	4.45759	4.7583	-0.108412	4.61811	0.934817	0.300717	4.61811	0.702394	0	0	0	0	1	1	1	1	NA	NA	NA	NA	NA	NA	NA	NA	0	0	1	0	0	0	1	0	0	0	0	0	0	0
NM_001011797	A_55_P2088267	chr10	128787621	128788565	+	Olfr782	4.66683	4.45686	4.31173	4.07667	-0.209968	4.41667	0.693663	-0.235055	4.41667	0.601952	0	0	0	0	1	1	1	1	NA	NA	NA	NA	NA	NA	NA	NA	0	0	1	0	0	0	1	0	0	0	0	0	0	0
NM_001011798	A_55_P2143179	chr9	37854809	37855738	+	Olfr884	4.68845	4.76494	4.71815	4.64376	0.076493	4.72909	0.968445	-0.0743937	4.72909	0.966721	0	0	0	0	1	1	1	1	NA	NA	NA	NA	NA	NA	NA	NA	0	0	1	0	0	0	1	0	0	0	0	0	0	0
NM_001011798	A_55_P2141898	chr9	37854809	37855738	+	Olfr884	4.46375	4.64727	5.01402	4.52041	0.183516	4.69193	0.816437	-0.493614	4.69193	0.244829	0	0	0	0	1	1	1	1	NA	NA	NA	NA	NA	NA	NA	NA	0	0	1	0	0	0	1	0	0	0	0	0	0	0
NM_001011799	A_55_P2123045	chr6	42694038	42694991	+	Olfr453	4.80563	4.90455	4.94959	4.68582	0.0989198	4.67464	0.881955	-0.263764	4.67464	0.475156	0	0	0	0	1	1	1	1	NA	NA	NA	NA	NA	NA	NA	NA	0	0	1	0	0	0	1	0	0	0	0	0	0	0
NM_001011800	A_55_P2022024	chr6	116456534	116467983	+	Olfr212	6.0503	5.86215	6.00606	5.9436	-0.18815	5.61332	0.763864	-0.0624595	5.61332	0.940033	0.0494206	0	0	0	1	1	1	1	1.05671	1	1	1	-0.0795811	0	0	0	-0.0494206	0.0123551	0.38075	-0.000610598	0	0.0123551	1	0	0	0	0	0	0	0
NM_001011801	A_55_P2050519	chr6	116490473	116491456	+	Olfr213	5.78178	5.83211	5.78603	6.13083	0.0503238	5.73792	0.946324	0.344797	5.73792	0.245518	0	0	0	0	1	1	1	1	NA	NA	NA	NA	NA	NA	NA	NA	0	0	1	0	0	0	1	0	0	0	0	0	0	0
NM_001011802	A_55_P2124336	chr2	111996055	111997164	+	Olfr1318	4.69144	4.28064	4.27667	4.47356	-0.410791	4.5593	0.183838	0.196886	4.5593	0.643348	0	0	0	0	1	1	1	1	NA	NA	NA	NA	NA	NA	NA	NA	0	0	1	0	0	0	1	0	0	0	0	0	0	0
NM_001011803	A_51_P285731	chr2	111752147	111753085	-	Olfr1306	4.92161	5.00892	5.14976	5.19923	0.0873101	4.9298	0.917467	0.0494692	4.9298	0.953091	0	0	0	0	1	1	1	1	NA	NA	NA	NA	NA	NA	NA	NA	0	0	1	0	0	0	1	0	0	0	0	0	0	0
NM_001011804	A_51_P237106	chr2	88769535	88770470	-	Olfr1211	5.10866	5.12471	5.15289	5.32932	0.0160568	5.06586	0.992456	0.17643	5.06586	0.8649	0	0	0	0	1	1	1	1	NA	NA	NA	NA	NA	NA	NA	NA	0	0	1	0	0	0	1	0	0	0	0	0	0	0
NM_001011805	A_66_P110850	chr11	49308037	49308966	+	Olfr1385	4.46447	4.49061	4.41701	4.51869	0.0261392	4.67339	0.975729	0.101679	4.67339	0.865013	0	0	0	0	1	1	1	1	NA	NA	NA	NA	NA	NA	NA	NA	0	0	1	0	0	0	1	0	0	0	0	0	0	0
NM_001011806	A_55_P2045581	chr9	38237869	38238804	+	Olfr901	5.83518	5.63214	5.61651	5.99076	-0.203041	5.84312	0.867673	0.374249	5.84312	0.643646	0.377601	0.24683	0.59415	0	1.41327	1.30779	1.82014	1	NA	NA	NA	NA	NA	NA	NA	NA	-0.13077	0.304645	1	-0.0398386	-0.59415	0.304645	0.526005	-0.181005	0	0	0	0	0	0
NM_001011807	A_55_P1977345	chr16	59085378	59086307	-	Olfr191	4.48609	5.16438	4.61044	5.12651	0.678288	4.68651	0.477845	0.516071	4.68651	0.621278	0	0	0	0	1	1	1	1	NA	NA	NA	NA	NA	NA	NA	NA	0	0	1	0	0	0	1	0	0	0	0	0	0	0
NM_001011808	A_55_P1959328	chr16	59201330	59202250	-	Olfr198	4.69341	4.57419	4.69364	4.37862	-0.11922	4.70352	0.887553	-0.315017	4.70352	0.504973	0	0	0	0	1	1	1	1	NA	NA	NA	NA	NA	NA	NA	NA	0	0	1	0	0	0	1	0	0	0	0	0	0	0
NM_001011809	A_55_P2184831	chr14	50759377	50760312	-	Olfr728	4.56329	4.61325	4.53309	4.54739	0.0499545	4.79345	0.976518	0.0143042	4.79345	0.993435	0	0	0	0	1	1	1	1	NA	NA	NA	NA	NA	NA	NA	NA	0	0	1	0	0	0	1	0	0	0	0	0	0	0
NM_001011809	A_55_P2174243	chr14	50759377	50760312	-	Olfr728	4.66652	4.59142	5.23355	4.66393	-0.0751027	4.74322	0.95412	-0.569612	4.74322	0.268543	0	0	0	0	1	1	1	1	NA	NA	NA	NA	NA	NA	NA	NA	0	0	1	0	0	0	1	0	0	0	0	0	0	0
NM_001011810	A_51_P147188	chr7	115302432	115303385	-	Olfr485	5.00359	5.02324	5.06154	5.00149	0.0196491	4.89464	0.986463	-0.0600422	4.89464	0.953197	0	0	0	0	1	1	1	1	NA	NA	NA	NA	NA	NA	NA	NA	0	0	1	0	0	0	1	0	0	0	0	0	0	0
NM_001011811	A_51_P171510	chr7	115355097	115356041	-	Olfr487	4.39451	4.80802	4.74793	4.61376	0.413514	4.50636	0.286608	-0.134162	4.50636	0.83628	0	0	0	0	1	1	1	1	NA	NA	NA	NA	NA	NA	NA	NA	0	0	1	0	0	0	1	0	0	0	0	0	0	0
NM_001011812	A_66_P102676	chr9	39201378	39202322	+	Olfr951	5.38601	5.28166	5.26883	5.53808	-0.104356	5.28216	0.919246	0.269249	5.28216	0.654552	0	0	0	0	1	1	1	1	NA	NA	NA	NA	NA	NA	NA	NA	0	0	1	0	0	0	1	0	0	0	0	0	0	0
NM_001011813	A_51_P438781	chr17	37287977	37288915	-	Olfr93	4.57153	4.60173	4.56487	4.99549	0.0302053	4.5788	0.980158	0.430616	4.5788	0.358623	0	0	0	0	1	1	1	1	NA	NA	NA	NA	NA	NA	NA	NA	0	0	1	0	0	0	1	0	0	0	0	0	0	0
NM_001011814	A_52_P438919	chr7	147387711	147388667	-	Olfr524	5.56607	5.51923	5.81447	5.79224	-0.0468391	5.64658	0.975727	-0.0222252	5.64658	0.988509	0	0	0	0	1	1	1	1	NA	NA	NA	NA	NA	NA	NA	NA	0	0	1	0	0	0	1	0	0	0	0	0	0	0
NM_001011815	A_55_P1969121	chr7	147652102	147653064	+	Olfr533	4.56172	4.5098	4.42185	5.27753	-0.0519154	4.65871	0.979552	0.855688	4.65871	0.247545	0	0	0	0	1	1	1	1	NA	NA	NA	NA	NA	NA	NA	NA	0	0	1	0	0	0	1	0	0	0	0	0	0	0
NM_001011816	A_55_P2140338	chr2	88263245	88264180	-	Olfr1181	4.70838	4.44882	4.62696	4.603	-0.259566	4.65804	0.701959	-0.0239602	4.65804	0.983227	0	0	0	0	1	1	1	1	NA	NA	NA	NA	NA	NA	NA	NA	0	0	1	0	0	0	1	0	0	0	0	0	0	0
NM_001011818	A_55_P2110377	chr11	58571169	58572089	+	Olfr316	4.74249	5.0064	4.68785	4.79581	0.263912	4.66872	0.551934	0.107958	4.66872	0.865152	0	0	0	0	1	1	1	1	NA	NA	NA	NA	NA	NA	NA	NA	0	0	1	0	0	0	1	0	0	0	0	0	0	0
NM_001011819	A_66_P121205	chr11	58644658	58645584	+	Olfr312	4.86106	4.71783	4.5409	4.66051	-0.14323	4.47064	0.884231	0.11961	4.47064	0.898097	0.300125	0	0	0	1.27305	1	1	1	NA	NA	NA	NA	NA	NA	NA	NA	-0.300125	0.0750313	0.375427	-0.0225188	0	0.0750313	1	0	0	0	0	0	0	0
NM_001011819	A_55_P2022021	chr11	58644658	58645584	+	Olfr312	4.60667	4.69344	4.40747	4.71672	0.0867679	4.64321	0.947049	0.30925	4.64321	0.67618	0.300125	0	0	0	1.27305	1	1	1	NA	NA	NA	NA	NA	NA	NA	NA	-0.300125	0.0750313	0.375427	-0.0225188	0	0.0750313	1	0	0	0	0	0	0	0
NM_001011821	A_55_P2110335	chr10	129141936	129142880	+	Olfr804	4.17412	4.33266	4.11081	4.34272	0.158543	4.30699	0.922717	0.231909	4.30699	0.853434	0	0	0	0	1	1	1	1	NA	NA	NA	NA	NA	NA	NA	NA	0	0	1	0	0	0	1	0	0	0	0	0	0	0
NM_001011822	A_66_P140658	chr10	128899734	128900672	+	Olfr787	4.94154	4.9764	5.11055	5.00748	0.0348564	5.07906	0.96965	-0.103069	5.07906	0.877637	0	0	0	0	1	1	1	1	NA	NA	NA	NA	NA	NA	NA	NA	0	0	1	0	0	0	1	0	0	0	0	0	0	0
NM_001011823	A_66_P133119	chr9	18792434	18793372	+	Olfr834	4.55163	4.49363	5.14962	4.51338	-0.0580063	4.50202	0.954465	-0.636239	4.50202	0.0727283	0.98351	0.907861	2.02605	0.657342	2.3392	2.19877	3.94116	1.98606	NA	NA	NA	NA	NA	NA	NA	NA	-0.0756491	1.14369	1	-0.0865192	-1.3687	1.14369	0.242106	-1.56537	0	0	0	0	0	0
NM_001011824	A_51_P316233	chr9	18749094	18750032	+	Olfr832	4.49131	4.56062	4.51496	4.54626	0.069317	4.42445	0.937713	0.0313024	4.42445	0.973386	1.03455	0.904463	1.61067	1.3383	3.54161	3.09372	2.92583	2.9001	NA	NA	NA	NA	NA	NA	NA	NA	-0.130083	1.22199	1	-0.15896	-0.272361	1.22199	1	-0.332824	0	0	0	0	0	0
NM_001011825	A_66_P123185	chr2	86873438	86874376	-	Olfr1105	4.09055	4.20077	4.19907	4.29689	0.110222	4.17755	0.876103	0.097815	4.17755	0.88316	0	0	0	0	1	1	1	1	NA	NA	NA	NA	NA	NA	NA	NA	0	0	1	0	0	0	1	0	0	0	0	0	0	0
NM_001011826	A_52_P202737	chr9	39557973	39558905	+	Olfr967	4.78276	4.82229	4.82834	4.63716	0.0395341	4.57448	0.95381	-0.19118	4.57448	0.569764	0	0	0	0	1	1	1	1	NA	NA	NA	NA	NA	NA	NA	NA	0	0	1	0	0	0	1	0	0	0	0	0	0	0
NM_001011827	A_55_P2163473	chr9	39476644	39477579	+	Olfr963	4.28288	3.70345	4.02506	4.42427	-0.579426	4.36165	0.530377	0.399217	4.36165	0.704107	0	0	0	0	1	1	1	1	NA	NA	NA	NA	NA	NA	NA	NA	0	0	1	0	0	0	1	0	0	0	0	0	0	0
NM_001011828	A_51_P471229	chr7	93534167	93535168	-	Olfr304	4.04936	4.25083	4.11246	4.08182	0.201471	4.21761	0.768065	-0.0306366	4.21761	0.976722	0	0	0.180549	0	1	1	1.08181	1	NA	NA	NA	NA	NA	NA	NA	NA	0	0.0451373	1	0	-0.180549	0.0451373	0.403081	-0.0081495	0	0	0	0	0	0
NM_001011829	A_55_P1993238	chr17	38088996	38089967	-	Olfr761	4.32007	4.55476	4.27579	4.59808	0.234682	4.44465	0.819629	0.322288	4.44465	0.678626	0	0	0	0	1	1	1	1	NA	NA	NA	NA	NA	NA	NA	NA	0	0	1	0	0	0	1	0	0	0	0	0	0	0
NM_001011830	A_66_P139883	chr17	37833630	37838582	+	Olfr119	4.4978	4.32988	4.62275	4.7082	-0.167917	4.57528	0.807918	0.0854552	4.57528	0.914573	0	0	0.0624083	0	1	1	1	1	1	1	1.0649	1	0	0	-0.0907203	0	0	0.0156021	1	0	-0.0624083	0.0156021	0.404831	-0.000973699	0	0	0	0	0	0
NM_001011831	A_55_P2065298	chr19	13901949	13902884	-	Olfr1500	5.05487	4.74828	5.03327	4.89355	-0.306583	5.08843	0.633274	-0.139726	5.08843	0.870593	0	0	0	0	1	1	1	1	NA	NA	NA	NA	NA	NA	NA	NA	0	0	1	0	0	0	1	0	0	0	0	0	0	0
NM_001011832	A_66_P118212	chr19	13728936	13729886	+	Olfr1490	4.61985	4.53403	4.83347	4.69596	-0.0858197	4.91851	0.955787	-0.137509	4.91851	0.9125	0	0	0	0	1	1	1	1	NA	NA	NA	NA	NA	NA	NA	NA	0	0	1	0	0	0	1	0	0	0	0	0	0	0
NM_001011833	A_55_P2011635	chr2	87551129	87552061	-	Olfr1137	4.49439	4.54846	4.41855	4.4203	0.0540718	4.57983	0.947588	0.00175888	4.57983	0.997593	0	0	0	0	1	1	1	1	NA	NA	NA	NA	NA	NA	NA	NA	0	0	1	0	0	0	1	0	0	0	0	0	0	0
NM_001011834	A_55_P2071171	chr2	87708150	87709082	+	Olfr1152	4.6186	4.75038	4.86418	4.85943	0.131785	4.90888	0.905713	-0.00475155	4.90888	0.996897	0	0	0	0	1	1	1	1	NA	NA	NA	NA	NA	NA	NA	NA	0	0	1	0	0	0	1	0	0	0	0	0	0	0
NM_001011835	A_55_P2147706	chr2	87889835	87890779	-	Olfr1162	4.65543	4.88837	4.77976	4.9119	0.232944	4.8107	0.620261	0.132141	4.8107	0.819529	0	0	0	0	1	1	1	1	NA	NA	NA	NA	NA	NA	NA	NA	0	0	1	0	0	0	1	0	0	0	0	0	0	0
NM_001011836	A_66_P108918	chr2	87415243	87416187	+	Olfr1129	4.57326	4.50228	4.42617	4.45111	-0.0709758	4.51854	0.959392	0.024935	4.51854	0.986512	0	0	0	0	1	1	1	1	NA	NA	NA	NA	NA	NA	NA	NA	0	0	1	0	0	0	1	0	0	0	0	0	0	0
NM_001011837	A_51_P353569	chr14	51330007	51330930	+	Olfr748	4.60931	4.51013	4.61846	4.54566	-0.0991783	4.48578	0.899762	-0.0727983	4.48578	0.924748	0	0	0	0	1	1	1	1	NA	NA	NA	NA	NA	NA	NA	NA	0	0	1	0	0	0	1	0	0	0	0	0	0	0
NM_001011840	A_51_P222115	chr19	13308742	13309674	+	Olfr1463	4.9259	4.62193	4.57423	4.73113	-0.303963	4.62756	0.605058	0.156902	4.62756	0.83541	0	0	0	0	1	1	1	1	NA	NA	NA	NA	NA	NA	NA	NA	0	0	1	0	0	0	1	0	0	0	0	0	0	0
NM_001011841	A_55_P2133948	chr19	13387850	13388773	-	Olfr1465	4.68686	4.80278	4.7792	4.73296	0.115926	4.79229	0.901308	-0.0462389	4.79229	0.96483	0	0	0	0	1	1	1	1	NA	NA	NA	NA	NA	NA	NA	NA	0	0	1	0	0	0	1	0	0	0	0	0	0	0
NM_001011842	A_55_P2169064	chr19	13545462	13546406	+	Olfr1474	5.23766	4.89867	4.75454	4.73565	-0.33899	4.92266	0.56834	-0.0188902	4.92266	0.98775	0	0	0	0	1	1	1	1	NA	NA	NA	NA	NA	NA	NA	NA	0	0	1	0	0	0	1	0	0	0	0	0	0	0
NM_001011846	A_66_P125458	chr7	116011722	116012666	-	Olfr517	4.66081	5.01124	4.84622	4.81702	0.350424	4.70914	0.523013	-0.0292035	4.70914	0.979319	0	0	0	0	1	1	1	1	NA	NA	NA	NA	NA	NA	NA	NA	0	0	1	0	0	0	1	0	0	0	0	0	0	0
NM_001011847	A_51_P192203	chr7	110321205	110322149	-	Olfr591	4.56008	4.66006	4.19558	4.48973	0.0999705	4.51007	0.942881	0.294149	4.51007	0.717381	0	0	0	0	1	1	1	1	NA	NA	NA	NA	NA	NA	NA	NA	0	0	1	0	0	0	1	0	0	0	0	0	0	0
NM_001011848	A_51_P184681	chr7	112172539	112173480	-	Olfr675	4.33083	3.89082	3.85165	3.98575	-0.440013	4.03625	0.0922859	0.1341	4.03625	0.762079	0	0	0	0	1	1	1	1	NA	NA	NA	NA	NA	NA	NA	NA	0	0	1	0	0	0	1	0	0	0	0	0	0	0
NM_001011849	A_66_P131006	chr10	128977595	128978530	+	Olfr792	5.01837	4.70514	4.75187	5.06702	-0.313228	4.88852	0.585505	0.315149	4.88852	0.552067	0.781382	0	0.298533	0.59148	1.85184	1	1.24988	1.98863	NA	NA	NA	NA	NA	NA	NA	NA	-0.781382	0.417849	0.376304	-0.3265	0.292947	0.417849	0.851477	0.122407	0	0	0	0	0	0
NM_001011850	A_55_P1968593	chr19	13993512	13994462	+	Olfr1505	5.5403	5.65134	5.34673	6.09492	0.111036	5.65076	0.887628	0.748197	5.65076	0.0157764	0	0	0	0	1	1	1	1	NA	NA	NA	NA	NA	NA	NA	NA	0	0	1	0	0	0	1	0	0	0	0	0	0	0
NM_001011851	A_55_P2022034	chr11	74178173	74179111	+	Olfr412	4.76986	5.20088	4.78473	4.81525	0.431014	4.75847	0.334762	0.0305155	4.75847	0.97727	0	0	0.191836	0	1	1	1.09038	1	NA	NA	NA	NA	NA	NA	NA	NA	0	0.047959	1	0	-0.191836	0.047959	0.403081	-0.00920027	0	0	0	0	0	0
NM_001011852	A_66_P100226	chr2	85815370	85816430	+	Olfr1029	5.02508	5.15356	4.85432	5.00454	0.128485	4.95165	0.899062	0.150223	4.95165	0.862085	0	0	0	0	1	1	1	1	NA	NA	NA	NA	NA	NA	NA	NA	0	0	1	0	0	0	1	0	0	0	0	0	0	0
NM_001011853	A_55_P2045720	chr19	12148185	12149120	-	Olfr1425	4.73274	4.85296	4.64879	4.81319	0.120216	4.83009	0.828607	0.164401	4.83009	0.697378	0	0	0	0	1	1	1	1	NA	NA	NA	NA	NA	NA	NA	NA	0	0	1	0	0	0	1	0	0	0	0	0	0	0
NM_001011854	A_66_P135632	chr7	110590654	110591664	-	Olfr605	4.43338	3.99866	4.21239	4.26663	-0.434722	4.38625	0.321504	0.054241	4.38625	0.954299	0	0	0	0	1	1	1	1	NA	NA	NA	NA	NA	NA	NA	NA	0	0	1	0	0	0	1	0	0	0	0	0	0	0
NM_001011855	A_66_P123148	chr16	19566033	19566974	-	Olfr169	4.35578	4.42264	4.54941	4.51347	0.0668613	4.43924	0.919026	-0.0359427	4.43924	0.956742	0	0	0	0	1	1	1	1	NA	NA	NA	NA	NA	NA	NA	NA	0	0	1	0	0	0	1	0	0	0	0	0	0	0
NM_001011857	A_51_P467511	chr7	112328875	112329825	-	Olfr685	4.55598	4.39293	4.39897	4.54739	-0.163052	4.4771	0.75283	0.148423	4.4771	0.762149	0	0	0	0	1	1	1	1	NA	NA	NA	NA	NA	NA	NA	NA	0	0	1	0	0	0	1	0	0	0	0	0	0	0
NM_001011859	A_55_P2164764	chr9	39526814	39527752	+	Olfr965	4.90841	4.716	4.75171	4.70095	-0.19241	4.75042	0.729271	-0.0507537	4.75042	0.948554	0	0	0	0	1	1	1	1	NA	NA	NA	NA	NA	NA	NA	NA	0	0	1	0	0	0	1	0	0	0	0	0	0	0
NM_001011859	A_55_P1958758	chr9	39526814	39527752	+	Olfr965	5.55846	5.19608	5.25777	5.44951	-0.362384	5.32872	0.339762	0.19174	5.32872	0.702825	0	0	0	0	1	1	1	1	NA	NA	NA	NA	NA	NA	NA	NA	0	0	1	0	0	0	1	0	0	0	0	0	0	0
NM_001011860	A_51_P312024	chr2	88964951	88965886	-	Olfr1222	4.88398	5.26578	5.09661	5.24616	0.3818	5.10637	0.280417	0.149554	5.10637	0.78372	0	0	0	0	1	1	1	1	NA	NA	NA	NA	NA	NA	NA	NA	0	0	1	0	0	0	1	0	0	0	0	0	0	0
NM_001011861	A_55_P2033720	chr11	58315100	58316074	-	Olfr331	4.6806	4.73174	4.73756	4.66499	0.0511442	4.86944	0.954068	-0.0725713	4.86944	0.921336	0	0	0	0	1	1	1	1	NA	NA	NA	NA	NA	NA	NA	NA	0	0	1	0	0	0	1	0	0	0	0	0	0	0
NM_001011862	A_55_P2032014	chr7	113933563	113934513	-	Olfr699	4.71867	5.06204	4.89	4.96506	0.343372	4.75922	0.380631	0.0750546	4.75922	0.918235	0	0	0	0	1	1	1	1	NA	NA	NA	NA	NA	NA	NA	NA	0	0	1	0	0	0	1	0	0	0	0	0	0	0
NM_001011863	A_55_P2054913	chr11	74082893	74083864	+	Olfr406	5.28418	5.44193	5.18737	5.38744	0.157752	5.18964	0.733672	0.20006	5.18964	0.581729	0	0	0	0	1	1	1	1	NA	NA	NA	NA	NA	NA	NA	NA	0	0	1	0	0	0	1	0	0	0	0	0	0	0
NM_001011864	A_55_P1952046	chr9	38472498	38473427	-	Olfr917	4.691	4.53391	4.76266	4.83665	-0.157087	4.76887	0.824545	0.0739922	4.76887	0.927068	0	0	0.194168	0	1	1	1.09307	1	NA	NA	NA	NA	NA	NA	NA	NA	0	0.0485421	1	0	-0.194168	0.0485421	0.403081	-0.00942534	0	0	0	0	0	0
NM_001011865	A_55_P1980699	chr7	110818617	110819543	-	Olfr624	4.32671	4.53208	4.40545	4.54528	0.205375	4.49689	0.722412	0.139833	4.49689	0.82377	0	0	0	0	1	1	1	1	NA	NA	NA	NA	NA	NA	NA	NA	0	0	1	0	0	0	1	0	0	0	0	0	0	0
NM_001011866	A_52_P463154	chr7	93454695	93455621	-	Olfr309	4.55322	4.98827	4.87442	4.98274	0.43505	4.66248	0.252592	0.108328	4.66248	0.878187	0	0	0	0	1	1	1	1	NA	NA	NA	NA	NA	NA	NA	NA	0	0	1	0	0	0	1	0	0	0	0	0	0	0
NM_001011867	A_51_P508549	chr7	147760054	147760986	+	Olfr538	5.86459	5.84494	5.40625	5.8762	-0.0196481	5.67121	0.984133	0.46995	5.67121	0.135198	0	0	0	0	1	1	1	1	NA	NA	NA	NA	NA	NA	NA	NA	0	0	1	0	0	0	1	0	0	0	0	0	0	0
NM_001011868	A_51_P435688	chr2	88231406	88232377	+	Olfr1178	4.26495	4.44797	4.68133	4.82515	0.183027	4.47156	0.816641	0.143821	4.47156	0.853486	0	0	0.157999	0	1	1	1.08565	1	NA	NA	NA	NA	NA	NA	NA	NA	0	0.0394998	1	0	-0.157999	0.0394998	0.403081	-0.00624095	0	0	0	0	0	0
NM_001011869	A_66_P137223	chr6	42740040	42740993	+	Olfr452	4.3142	4.49061	4.59745	4.36868	0.176413	4.39389	0.734624	-0.228767	4.39389	0.570827	0	0	0	0	1	1	1	1	NA	NA	NA	NA	NA	NA	NA	NA	0	0	1	0	0	0	1	0	0	0	0	0	0	0
NM_001011870	A_55_P2008241	chr4	118589129	118590070	-	Olfr1329	4.19446	4.183	4.37096	4.24844	-0.0114692	4.26252	0.992586	-0.122525	4.26252	0.871301	0	0	0	0	1	1	1	1	NA	NA	NA	NA	NA	NA	NA	NA	0	0	1	0	0	0	1	0	0	0	0	0	0	0
NM_001011871	A_55_P2045434	chr7	115755823	115756767	+	Olfr506	4.28662	4.40415	4.38526	4.48727	0.11753	4.34248	0.840981	0.102005	4.34248	0.853192	0	0	0	0	1	1	1	1	NA	NA	NA	NA	NA	NA	NA	NA	0	0	1	0	0	0	1	0	0	0	0	0	0	0
NM_001011873	A_55_P2012261	chr1	13658852	13691804	+	Xkr9	4.74767	4.58522	4.65809	4.77725	-0.162451	4.67946	0.881669	0.119157	4.67946	0.911985	0.0383892	0.124821	0.0184116	0.100338	1	1	1	1	1.0368	1.11083	1.01813	1.07326	-0.0521344	-0.151636	-0.0259194	-0.102004	0.0864315	0.0704898	0.59243	0.00609254	0.0819261	0.0704898	0.645263	0.00577495	0	0	0	0	0	0
NM_001011874	A_55_P2006832	chr1	3204563	3661579	-	Xkr4	5.35291	5.17013	5.41133	5.13201	-0.18278	5.38638	0.764244	-0.27932	5.38638	0.524601	4.95032	4.26801	4.9968	4.03584	64.1599	43.581	90.9178	41.499	30.7497	19.1246	32.8348	15.9329	1.0611	1.18827	1.46934	1.38106	-0.682311	4.56274	0.206865	-3.1132	-0.960959	4.56274	0.0913305	-4.38461	0	0	0	0	0	0
NM_001011875	A_55_P2109407	chr14	51676373	51676917	-	Rnase12	4.50254	4.34959	4.26741	4.20683	-0.152949	4.53402	0.815832	-0.0605727	4.53402	0.938873	0	0	0	0	1	1	1	1	NA	NA	NA	NA	NA	NA	NA	NA	0	0	1	0	0	0	1	0	0	0	0	0	0	0
NM_001011877	A_55_P1968183	chr14	51669126	51669838	-	Rnase11	4.20138	4.06259	4.20798	4.25695	-0.138791	4.20318	0.787945	0.0489686	4.20318	0.940751	0	0	0	0	1	1	1	1	NA	NA	NA	NA	NA	NA	NA	NA	0	0	1	0	0	0	1	0	0	0	0	0	0	0
NM_001012265	A_66_P115695	chr9	19517273	19518202	+	Olfr857	4.16305	4.0956	4.12385	4.15967	-0.0674503	4.06017	0.938188	0.0358226	4.06017	0.966721	0	0.454533	0.338193	0.444791	1	1.52543	1.25154	1.51774	NA	NA	NA	NA	NA	NA	NA	NA	0.454533	0.309379	0.621213	0.140623	0.106597	0.309379	1	0.032979	0	0	0	0	0	0
NM_001012266	A_51_P450505	chr9	18839569	18840504	+	Olfr835	4.39961	4.4067	4.43193	4.44367	0.0070933	4.45017	0.996069	0.0117396	4.45017	0.991529	0	0.597252	0.336687	0.387737	1	1.96524	1.24988	1.51252	NA	NA	NA	NA	NA	NA	NA	NA	0.597252	0.330419	0.524366	0.197343	0.0510499	0.330419	1	0.0168678	0	0	0	0	0	0
NM_001012269	A_55_P1953058	chr14	52968778	52969719	-	Olfr1513	5.12541	4.73706	4.90848	4.79332	-0.388347	4.95801	0.520857	-0.115162	4.95801	0.906197	0	0	0	0	1	1	1	1	NA	NA	NA	NA	NA	NA	NA	NA	0	0	1	0	0	0	1	0	0	0	0	0	0	0
NM_001012273	A_55_P1983769	chr11	117710551	117717057	+	Birc5	10.9569	11.073	11.1165	11.2532	0.116137	10.6042	0.817688	0.136709	10.6042	0.739431	7.49991	7.52164	7.27181	7.44669	278.96	285.038	229.851	252.609	91.1863	74.7191	69.1769	88.3086	1.61317	1.93161	1.73233	1.51628	0.0217342	7.43501	1	0.161594	0.174882	7.43501	0.637295	1.30025	0	0	0	0	0	0
NM_001012273	A_55_P1983773	chr11	117710551	117717057	+	Birc5	14.228	14.7541	14.7155	14.8068	0.526133	14.341	0.189965	0.0913835	14.341	0.914005	7.49991	7.52164	7.27181	7.44669	278.96	285.038	229.851	252.609	91.1863	74.7191	69.1769	88.3086	1.61317	1.93161	1.73233	1.51628	0.0217342	7.43501	1	0.161594	0.174882	7.43501	0.637295	1.30025	0	0	0	0	0	0
NM_001012305	A_55_P2036392	chr2	14310025	14416604	+	Slc39a12	4.84378	5.07614	5.06635	5.15265	0.232363	4.86213	0.75915	0.0863009	4.86213	0.929664	0.0398265	0.192592	0.0150157	0.0842708	1.09048	1.47793	1	1.09315	1.02604	1.10642	1.01455	1.05374	0.0878738	0.417676	-0.0208389	0.0529756	0.152766	0.0829263	0.00663566	0.0126683	0.069255	0.0829263	0.167368	0.00574307	0	0	0	0	0	0
NM_001012305	A_55_P2036394	chr2	14310025	14416604	+	Slc39a12	4.27933	4.24875	4.10944	4.43084	-0.0305821	4.1916	0.970533	0.321402	4.1916	0.341721	0.0398265	0.192592	0.0150157	0.0842708	1.09048	1.47793	1	1.09315	1.02604	1.10642	1.01455	1.05374	0.0878738	0.417676	-0.0208389	0.0529756	0.152766	0.0829263	0.00663566	0.0126683	0.069255	0.0829263	0.167368	0.00574307	0	0	0	0	0	0
NM_001012307	A_52_P476535	chr8	22194719	22195695	+	Defa23	6.0747	5.19565	5.40583	4.81405	-0.879043	5.16227	0.0109071	-0.59178	5.16227	0.109876	0	0	0	0	1	1	1	1	1	1	1	1	0	0	0	0	0	0	1	0	0	0	1	0	0	0	0	0	0	0
NM_001012307	A_55_P2104071	chr8	22194719	22195695	+	Defa23	6.9725	6.62487	6.26158	5.88705	-0.347638	6.02877	0.72152	-0.374531	6.02877	0.656298	0	0	0	0	1	1	1	1	1	1	1	1	0	0	0	0	0	0	1	0	0	0	1	0	0	0	0	0	0	0
NM_001012309	A_52_P540488	chr11	76857794	76891939	-	Ccdc55	5.67751	5.61457	5.67013	5.81236	-0.0629454	5.42664	0.954315	0.142238	5.42664	0.859496	6.69712	6.41341	6.35065	6.36277	235.915	212.003	172.103	151.203	91.313	73.4395	72.1372	75.3387	1.36937	1.52945	1.25445	1.00503	-0.283713	6.45599	0.156999	-1.83165	0.0121219	6.45599	1	0.0782589	0	0	0	0	0	0
NM_001012310	A_52_P662244	chr12	110089339	110095025	+	Slc25a47	7.28496	7.72017	7.33893	7.63075	0.435206	7.39221	0.200616	0.291814	7.39221	0.456391	4.57779	4.98429	4.63988	5.15136	25.1355	39.5851	29.1542	47.163	23.5631	29.4209	23.5841	30.8341	0.0931927	0.428118	0.30589	0.613126	0.406501	4.83833	0.0822468	1.96679	0.511481	4.83833	0.043132	2.47472	0	0	0	0	0	0
NM_001012322	A_55_P2066799	chr1	121903557	121960109	+	Sctr	6.31661	6.4594	6.34389	6.42961	0.142789	6.18361	0.759668	0.0857199	6.18361	0.871301	0.101377	0.269754	0.103447	0.159609	1	1	1.38848	1	1.07917	1.18887	1.07558	1.1223	-0.109927	-0.249596	0.368395	-0.166456	0.168377	0.158547	0.0111753	0.0266957	0.0561615	0.158547	0.392536	0.00890423	0	0	0	0	0	0
NM_001012322	A_66_P111090	chr1	121903557	121960109	+	Sctr	4.69732	4.70691	4.73543	4.7082	0.00959158	4.85871	0.990029	-0.0272295	4.85871	0.966979	0.101377	0.269754	0.103447	0.159609	1	1	1.38848	1	1.07917	1.18887	1.07558	1.1223	-0.109927	-0.249596	0.368395	-0.166456	0.168377	0.158547	0.0111753	0.0266957	0.0561615	0.158547	0.392536	0.00890423	0	0	0	0	0	0
NM_001012322	A_55_P2161400	chr1	121903557	121960109	+	Sctr	4.50948	4.295	4.53594	4.71624	-0.214485	4.71865	0.681228	0.180305	4.71865	0.723803	0.101377	0.269754	0.103447	0.159609	1	1	1.38848	1	1.07917	1.18887	1.07558	1.1223	-0.109927	-0.249596	0.368395	-0.166456	0.168377	0.158547	0.0111753	0.0266957	0.0561615	0.158547	0.392536	0.00890423	0	0	0	0	0	0
NM_001012322	A_55_P2183854	chr1	121903557	121960109	+	Sctr	4.92415	4.91197	4.88178	4.94159	-0.0121743	4.87918	0.98858	0.0598111	4.87918	0.927625	0.101377	0.269754	0.103447	0.159609	1	1	1.38848	1	1.07917	1.18887	1.07558	1.1223	-0.109927	-0.249596	0.368395	-0.166456	0.168377	0.158547	0.0111753	0.0266957	0.0561615	0.158547	0.392536	0.00890423	0	0	0	0	0	0
NM_001012323	A_55_P2063654	chr4	61711269	61715151	-	Mup20	7.06525	5.83462	7.13363	5.62486	-1.23064	5.81974	0.0108098	-1.50877	5.81974	0.00120159	0.0875693	0	0	0	1.28939	1	1	1	1	1	1	1	0.366694	0	0	0	-0.0875693	0.0218923	0.37615	-0.0019171	0	0.0218923	1	0	0	0	0	0	0	0
NM_001012323	A_55_P2051486	chr4	61711269	61715151	-	Mup20	8.27322	6.86635	7.97071	6.3622	-1.40687	6.30101	0.00361308	-1.6085	6.30101	0.000686725	0.0875693	0	0	0	1.28939	1	1	1	1	1	1	1	0.366694	0	0	0	-0.0875693	0.0218923	0.37615	-0.0019171	0	0.0218923	1	0	0	0	0	0	0	0
NM_001012324	A_55_P2011912	chr13	49600179	49628158	+	Ecm2	4.35491	4.52451	4.78092	4.74253	0.169596	4.62195	0.841863	-0.0383962	4.62195	0.973386	0.743097	1.18947	0.849951	1.62771	2.05885	1.8441	1.44566	2.55794	1.6366	2.31783	1.86681	3.18061	0.33114	-0.329855	-0.368847	-0.314323	0.446375	1.10256	0.217623	0.492154	0.777761	1.10256	0.0468946	0.857527	0	0	0	0	0	0
NM_001012325	A_55_P1982234	chr13	67170334	67198912	-	Zfp708	6.42824	6.14005	6.15556	6.2397	-0.288191	5.81221	0.64449	0.0841367	5.81221	0.928175	3.75804	3.97951	3.80104	4.11959	37.9652	48.4948	36.9636	53.5956	11.226	12.7237	11.853	13.827	1.75783	1.93031	1.64085	1.95463	0.221477	3.91454	0.440282	0.866983	0.318545	3.91454	0.267864	1.24696	0	0	0	0	0	0
NM_001012325	A_52_P578085	chr13	67170334	67198912	-	Zfp708	6.21429	6.33218	6.02841	6.46596	0.117888	5.98311	0.903607	0.437547	5.98311	0.352361	3.75804	3.97951	3.80104	4.11959	37.9652	48.4948	36.9636	53.5956	11.226	12.7237	11.853	13.827	1.75783	1.93031	1.64085	1.95463	0.221477	3.91454	0.440282	0.866983	0.318545	3.91454	0.267864	1.24696	0	0	0	0	0	0
NM_001012392	A_55_P1957797	chr2	154016554	154046079	+	Bpifb1	5.2515	5.54008	5.63988	5.63696	0.288578	5.59895	0.384481	-0.00292479	5.59895	0.996654	0.0156352	0.0516664	0	0	1	1	1	1	1.00687	1.03059	1	1	-0.00988223	-0.0434644	0	0	0.0360312	0.0168254	0.598959	0.00060624	0	0.0168254	1	0	0	0	0	0	0	0
NM_001012400	A_55_P2141311	chr4	118897743	118905329	-	AU022252	9.61813	9.61319	9.34708	9.45701	-0.00493597	9.35152	0.993757	0.10993	9.35152	0.731925	5.78852	5.84253	6.08846	6.1375	155.306	159.314	175.428	178.245	25.7427	24.6487	33.8267	37.4041	2.59288	2.69229	2.37464	2.25259	0.0540085	5.96425	0.976757	0.322121	0.0490444	5.96425	0.991927	0.292513	0	0	0	0	0	0
NM_001012401	A_55_P2039289	chr7	31338321	31340458	+	Hspb6	7.86706	8.04078	7.8803	8.11325	0.173728	8.278	0.763399	0.232958	8.278	0.598289	2.55161	3.14078	3.0376	3.83887	8.42332	13.0164	9.66635	20.3019	2.48006	3.47197	5.06934	5.64214	1.76401	1.9065	0.931175	1.8473	0.589168	3.14222	0.166034	1.85129	0.801266	3.14222	0.0766794	2.51775	0	0	0	0	0	0
NM_001012402	A_55_P2043062	chr17	24889948	24895629	+	Hs3st6	7.95336	9.33195	8.40451	10.6231	1.37858	9.39972	0.0382324	2.2186	9.39972	0.000356144	2.26358	4.36861	3.61078	5.15602	5.52595	27.3761	12.8093	45.6617	4.90028	19.1526	12.2178	34.5342	0.173359	0.515377	0.0682078	0.40296	2.10502	3.84975	0.000812156	8.10381	1.54524	3.84975	0.00532326	5.94877	0	0	0	0	0	0
NM_001012434	A_55_P1964368	chr7	104601714	104608067	+	Kctd14	4.7928	5.25293	5.70373	5.03389	0.46013	5.05492	0.74972	-0.669837	5.05492	0.531215	0.32801	0	0	0	1.44355	1	1	1	1.18279	1	1	1	0.287423	0	0	0	-0.32801	0.0820025	0.0778229	-0.0268976	0	0.0820025	1	0	0	0	0	0	0	0
NM_001012434	A_55_P1964364	chr7	104601714	104608067	+	Kctd14	17.339	17.3244	17.2602	17.1808	-0.0146916	17.1882	0.967252	-0.0794649	17.1882	0.675493	0.32801	0	0	0	1.44355	1	1	1	1.18279	1	1	1	0.287423	0	0	0	-0.32801	0.0820025	0.0778229	-0.0268976	0	0.0820025	1	0	0	0	0	0	0	0
NM_001012434	A_55_P1964363	chr7	104601714	104608067	+	Kctd14	5.48015	5.47289	5.28916	5.43877	-0.00726181	5.38449	0.992779	0.149612	5.38449	0.704107	0.32801	0	0	0	1.44355	1	1	1	1.18279	1	1	1	0.287423	0	0	0	-0.32801	0.0820025	0.0778229	-0.0268976	0	0.0820025	1	0	0	0	0	0	0	0
NM_001012450	A_55_P2097533	chr4	32891010	33010480	-	Ankrd6	5.89607	5.55992	5.80607	5.90716	-0.33615	5.78789	0.467705	0.101091	5.78789	0.894597	5.19003	4.14913	4.50555	3.69723	66.7952	41.3153	48.9329	28.3281	35.1981	16.7577	22.1806	12.3899	0.924249	1.30186	1.14151	1.19307	-1.0409	4.38549	0.00024513	-4.56485	-0.808326	4.38549	0.00115442	-3.5449	0	0	0	0	0	0
NM_001012477	A_51_P172502	chr6	117118553	117131386	+	Cxcl12	11.1123	9.33159	11.0152	9.32147	-1.78067	9.13008	0.00125924	-1.69377	9.13008	0.00188976	6.87253	4.30034	7.26433	4.32727	176.77	28.8586	198.406	27.3966	77.041	15.2235	114.114	14.879	1.19817	0.9227	0.797978	0.880718	-2.5722	5.69112	0.000139597	-14.6387	-2.93706	5.69112	0.00013827	-16.7152	0	0	0	1	0	0
NM_001012518	A_55_P2045163	chr2	24646289	24775129	-	Ehmt1	12.6973	12.5178	12.8872	12.5521	-0.179551	12.5986	0.688827	-0.335111	12.5986	0.254158	7.43505	7.55911	7.2345	7.41612	385.721	414.793	374.51	389.31	160.15	177.001	145.155	163.407	1.26814	1.22863	1.36741	1.25245	0.124062	7.4112	0.624136	0.919449	0.181621	7.4112	0.446064	1.34603	0	0	0	0	0	0
NM_001012518	A_55_P2149440	chr2	24646289	24775129	-	Ehmt1	11.7066	11.9119	11.4744	11.567	0.205273	11.5182	0.234513	0.0925419	11.5182	0.706876	7.43505	7.55911	7.2345	7.41612	385.721	414.793	374.51	389.31	160.15	177.001	145.155	163.407	1.26814	1.22863	1.36741	1.25245	0.124062	7.4112	0.624136	0.919449	0.181621	7.4112	0.446064	1.34603	0	0	0	0	0	0
NM_001012520	A_55_P1997151	chr6	129647236	129667150	-	Klri1	4.7503	5.03005	5.02223	4.82034	0.27975	4.81485	0.683945	-0.20189	4.81485	0.782411	0.042349	0	0.0183421	0	1	1	1	1	1.03999	1	1.02044	1	-0.0565741	0	-0.0291961	0	-0.042349	0.0151728	0.396557	-0.000642553	-0.0183421	0.0151728	0.819623	-0.000278301	0	0	0	0	0	0
NM_001012625	A_51_P366770	chr1	22278503	22812563	-	Rims1	5.3262	5.37226	5.22099	5.36549	0.0460576	5.34705	0.95862	0.144503	5.34705	0.802735	2.32889	0.947227	1.66083	1.20645	13.9937	2.5637	6.50482	2.96285	5.04315	1.92538	3.20142	2.2877	1.47238	0.413085	1.0228	0.373084	-1.38166	1.53585	0.00154429	-2.12202	-0.454376	1.53585	0.176771	-0.697853	0	0	0	0	0	0
NM_001012638	A_55_P2042953	chr8	108222055	108225128	-	Acd	11.721	11.7135	11.8187	11.6541	-0.00753925	12.0106	0.993307	-0.164675	12.0106	0.707979	5.90416	5.87021	5.97425	5.95667	76.3627	74.8722	73.0421	74.6315	46.5416	44.9333	49.6219	49.3087	0.714348	0.736646	0.55775	0.597941	-0.0339479	5.92632	1	-0.201186	-0.0175733	5.92632	1	-0.104145	0	0	0	0	0	0
NM_001012640	A_55_P2017820	chr8_random	264607	265659	+	AY761185	4.52521	4.69129	4.51227	4.49991	0.166078	4.405	0.750626	-0.0123647	4.405	0.988475	0	0	0	0	1	1	1	1	1	1	1	1	0	0	0	0	0	0	1	0	0	0	1	0	0	0	0	0	0	0
NM_001012640	A_55_P2174079	chr8_random	264607	265659	+	AY761185	4.80603	4.87162	4.86908	4.83093	0.0655938	4.84422	0.947983	-0.0381452	4.84422	0.97075	0	0	0	0	1	1	1	1	1	1	1	1	0	0	0	0	0	0	1	0	0	0	1	0	0	0	0	0	0	0
NM_001012667	A_52_P95740	chr8	23573086	23587351	-	AI316807	7.71121	8.15741	7.99957	8.14233	0.446196	8.55581	0.0974457	0.142754	8.55581	0.74896	4.68801	4.95448	4.82096	5.05638	28.4055	32.2069	21.8148	31.2216	25.6505	31.0436	28.8019	33.3837	0.147179	0.0530719	-0.400857	-0.0965997	0.266469	4.87996	0.0130107	1.30036	0.235423	4.87996	0.0288586	1.14885	0	0	0	0	0	0
NM_001012704	A_55_P2089362	chr2	164510607	164513206	+	Wfdc13	7.505	7.98168	7.48974	8.05808	0.476677	7.84035	0.366158	0.568331	7.84035	0.219363	0.232619	0	0	0	1	1	1	1	1.33541	1	1	1	-0.417279	0	0	0	-0.232619	0.0581546	0.375427	-0.0135278	0	0.0581546	1	0	0	0	0	0	0	0
NM_001012723	A_55_P2136827	chr2	164460208	164464302	-	Wfdc16	4.58966	4.91551	4.82733	4.38704	0.325851	4.78758	0.460333	-0.440292	4.78758	0.224915	0	0	0	0	1	1	1	1	1	1	1	1	0	0	0	0	0	0	1	0	0	0	1	0	0	0	0	0	0	0
NM_001012723	A_55_P2048358	chr2	164460208	164464302	-	Wfdc16	5.02386	5.01292	4.98882	5.76889	-0.0109394	4.89704	0.992503	0.780063	4.89704	0.0137503	0	0	0	0	1	1	1	1	1	1	1	1	0	0	0	0	0	0	1	0	0	0	1	0	0	0	0	0	0	0
NM_001012725	A_55_P1966155	chr2	164439200	164443713	+	Wfdc6b	4.67675	4.72588	4.71383	4.76071	0.0491318	4.72623	0.96462	0.0468755	4.72623	0.963352	0	0	0	0	1	1	1	1	1	1	1	1	0	0	0	0	0	0	1	0	0	0	1	0	0	0	0	0	0	0
NM_001012726	A_66_P134181	chr5	113786314	113786841	+	Aym1	7.5743	7.47437	7.57325	7.55904	-0.0999335	7.48294	0.941678	-0.0142149	7.48294	0.992258	0	0	0	0	1	1	1	1	NA	NA	NA	NA	NA	NA	NA	NA	0	0	1	0	0	0	1	0	0	0	0	0	0	0
NM_001012765	A_55_P2047305	chr16	35155722	35304635	+	Adcy5	6.00908	7.27688	6.17398	7.8059	1.2678	6.65601	3.36337e-05	1.63192	6.65601	4.95061e-07	2.24491	4.04984	2.92178	4.37849	8.79285	25.9002	15.4876	41.8713	4.62939	16.2678	7.63529	19.8154	0.925509	0.670949	1.02036	1.07934	1.80493	3.39876	0.000488257	6.13453	1.45671	3.39876	0.00204183	4.95099	0	0	0	0	0	0
NM_001012765	A_66_P120414	chr16	35155722	35304635	+	Adcy5	5.57235	6.70255	5.70723	7.2298	1.1302	6.0641	0.000405114	1.52257	6.0641	4.4779e-06	2.24491	4.04984	2.92178	4.37849	8.79285	25.9002	15.4876	41.8713	4.62939	16.2678	7.63529	19.8154	0.925509	0.670949	1.02036	1.07934	1.80493	3.39876	0.000488257	6.13453	1.45671	3.39876	0.00204183	4.95099	0	0	0	0	0	0
NM_001012765	A_55_P2106645	chr16	35155722	35304635	+	Adcy5	4.86989	5.75873	4.8245	6.34199	0.888838	5.27464	0.0152495	1.51749	5.27464	2.59823e-05	2.24491	4.04984	2.92178	4.37849	8.79285	25.9002	15.4876	41.8713	4.62939	16.2678	7.63529	19.8154	0.925509	0.670949	1.02036	1.07934	1.80493	3.39876	0.000488257	6.13453	1.45671	3.39876	0.00204183	4.95099	0	0	0	0	0	0
NM_001012766	A_55_P2128853	chr14	44680552	44681022	+	Ear12	4.68498	5.00154	4.96081	4.87791	0.316553	4.81968	0.590064	-0.0828946	4.81968	0.929588	0	0	0	0	1	1	1	1	NA	NA	NA	NA	NA	NA	NA	NA	0	0	1	0	0	0	1	0	0	0	0	0	0	0
NM_001013012	A_55_P2014520	chr7	6083091	6107573	-	Zfp787	6.86336	7.03128	6.95977	7.24	0.16792	6.85681	0.781317	0.28023	6.85681	0.500312	7.38111	7.51413	7.49485	7.58547	103.834	140.623	125.773	136.392	167.461	184.797	189.067	204.977	-0.689542	-0.394108	-0.588081	-0.587702	0.133026	7.49389	0.4819	0.996879	0.0906268	7.49389	0.703707	0.679147	0	0	0	0	0	0
NM_001013012	A_51_P481676	chr7	6083091	6107573	-	Zfp787	9.6292	10.0316	9.6871	10.0511	0.402432	9.86959	0.0568652	0.364031	9.86959	0.083904	7.38111	7.51413	7.49485	7.58547	103.834	140.623	125.773	136.392	167.461	184.797	189.067	204.977	-0.689542	-0.394108	-0.588081	-0.587702	0.133026	7.49389	0.4819	0.996879	0.0906268	7.49389	0.703707	0.679147	0	0	0	0	0	0
NM_001013013	A_55_P1994339	chr11	67611773	67629504	+	Dhrs7c	5.26519	4.92091	4.78515	4.87597	-0.344282	5.03561	0.651618	0.0908275	5.03561	0.937354	0	0	0.119641	0	1	1	1	1	1	1	1.0958	1	0	0	-0.131983	0	0	0.0299102	1	0	-0.119641	0.0299102	0.337362	-0.00357849	0	0	0	0	0	0
NM_001013019	A_52_P453374	chr19	8925275	8928399	+	Lrrn4cl	5.876	5.59852	5.93871	5.41259	-0.277474	5.52669	0.574584	-0.526117	5.52669	0.12247	3.2205	3.557	2.66153	3.68764	9.98628	12.4433	5.6994	13.8708	12.0308	14.7374	7.41242	10.5213	-0.268714	-0.244114	-0.379136	0.398744	0.336505	3.28167	0.714785	1.1043	1.02611	3.28167	0.16555	3.36736	0	0	0	0	0	0
NM_001013022	A_51_P422369	chr15	89207880	89209685	-	Odf3b	6.56376	6.16641	6.65633	6.10906	-0.397347	6.31877	0.225052	-0.547266	6.31877	0.0512028	0.627585	0	1.89001	1.39434	1.90439	1	3.78526	2.94358	1.86531	1	3.61685	2.44268	0.0299147	0	0.0656572	0.269105	-0.627585	0.977983	0.448861	-0.613768	-0.495665	0.977983	0.606118	-0.484752	0	0	0	0	0	0
NM_001013023	A_55_P2058746	chr5	3890581	3893933	-	Mterf	8.60937	8.53882	8.53076	8.52261	-0.0705541	8.44519	0.9169	-0.00815044	8.44519	0.992032	4.00602	4.01888	4.09716	3.98802	22.344	26.4832	16.9552	20.995	13.9494	13.8548	16.2352	13.9418	0.679687	0.934687	0.0625982	0.590634	0.0128591	4.02752	1	0.0517905	-0.10914	4.02752	1	-0.439565	0	0	0	0	0	0
NM_001013024	A_65_P15412	chr3	32716548	32834179	+	Usp13	7.51845	8.31225	7.76335	8.61681	0.793793	7.61828	0.0159176	0.853459	7.61828	0.00729342	5.0988	5.78423	5.50036	5.94601	69.5835	120.508	95.2322	128.861	33.0541	52.3584	43.8832	59.1495	1.07391	1.20263	1.11778	1.12337	0.685428	5.58235	0.00683607	3.8263	0.445654	5.58235	0.0548983	2.48779	0	0	0	0	0	0
NM_001013024	A_51_P104077	chr3	32716548	32834179	+	Usp13	6.63184	7.3857	6.90744	7.80494	0.753858	6.81607	0.00459012	0.897497	6.81607	0.000553968	5.0988	5.78423	5.50036	5.94601	69.5835	120.508	95.2322	128.861	33.0541	52.3584	43.8832	59.1495	1.07391	1.20263	1.11778	1.12337	0.685428	5.58235	0.00683607	3.8263	0.445654	5.58235	0.0548983	2.48779	0	0	0	0	0	0
NM_001013025	A_51_P343851	chr1	43104114	43155467	-	Tgfbrap1	5.7596	6.02514	5.79517	6.02684	0.265535	6.04012	0.375213	0.231673	6.04012	0.446545	4.61843	4.78528	4.6309	4.86925	44.4755	46.2803	42.3777	47.7204	22.5188	25.3041	22.811	27.4937	0.981879	0.871029	0.893572	0.795502	0.166852	4.72596	0.277456	0.788537	0.238349	4.72596	0.132614	1.12643	0	0	0	0	0	0
NM_001013026	A_55_P2062836	chr3	100742783	100773586	-	Ttf2	12.3391	12.0664	12.0192	12.0008	-0.272704	11.726	0.225417	-0.0184851	11.726	0.975157	6.23741	6.20678	6.16531	6.12665	179.904	166.542	157.237	149.121	58.071	58.5498	57.3624	57.0117	1.63134	1.50815	1.45477	1.38715	-0.0306259	6.18404	0.999616	-0.189391	-0.0386617	6.18404	0.956073	-0.239085	0	0	0	0	0	0
NM_001013028	A_52_P545643	chr10	84565372	84580492	+	AI597468	10.1359	9.79688	9.93697	9.85277	-0.339025	10.1449	0.189259	-0.084197	10.1449	0.863262	5.96988	5.68222	5.91342	5.92331	139.776	125.181	139.075	139.957	41.0876	27.7961	30.7049	33.0821	1.76635	2.17106	2.17932	2.08086	-0.287659	5.87221	0.423303	-1.68919	0.00989515	5.87221	1	0.0581064	0	0	0	0	0	0
NM_001013256	A_55_P1965368	chr11	68829413	68849975	+	Ctc1	12.2297	11.9073	12.1282	11.6383	-0.322473	12.1786	0.301495	-0.489987	12.1786	0.0543445	7.23714	6.79673	6.89914	6.58434	214.822	144.996	172.742	145.743	133.812	101.978	108.113	84.4419	0.682938	0.507757	0.676071	0.787397	-0.44041	6.87934	0.0145734	-3.02973	-0.314802	6.87934	0.0701075	-2.16563	0	0	0	0	0	0
NM_001013362	A_55_P2111745	chr15	79616781	79664763	-	Npcd	5.18865	4.97099	5.02825	4.76017	-0.217662	4.95001	0.73068	-0.268082	4.95001	0.594702	6.20854	4.71203	5.68559	4.31135	39.28	16.3085	30.3108	15.3516	76.3062	27.2251	55.6817	20.569	-0.958006	-0.739315	-0.877372	-0.42208	-1.49651	5.22938	0.000401649	-7.82583	-1.37424	5.22938	0.000995377	-7.1864	0	0	0	0	0	0
NM_001013362	A_55_P2147846	chr15	79616781	79664763	-	Npcd	9.53327	8.82056	9.10362	8.20245	-0.712713	8.15462	0.00711722	-0.901171	8.15462	0.000477539	6.20854	4.71203	5.68559	4.31135	39.28	16.3085	30.3108	15.3516	76.3062	27.2251	55.6817	20.569	-0.958006	-0.739315	-0.877372	-0.42208	-1.49651	5.22938	0.000401649	-7.82583	-1.37424	5.22938	0.000995377	-7.1864	0	0	0	0	0	0
NM_001013365	A_51_P291361	chr11	4136788	4141029	+	Osm	5.13478	5.363	5.20075	5.25227	0.228216	5.20868	0.577148	0.0515213	5.20868	0.940033	0.437782	0.294907	0.428949	0.918144	1.83744	1	1.45185	1.37261	1.10483	1.54201	1.28655	2.42526	0.733875	-0.62481	0.174381	-0.821215	-0.142875	0.519945	0.942204	-0.0742873	0.489194	0.519945	0.467761	0.254354	0	0	0	0	0	0
NM_001013366	A_66_P119884	chr6	34830426	34860831	-	Wdr91	9.20214	8.96501	9.0819	9.12571	-0.237135	9.58265	0.354854	0.0438056	9.58265	0.92994	5.84368	5.92341	5.94162	6.0132	68.7316	66.3473	63.7801	78.0994	55.87	60.3613	61.7978	63.9179	0.298898	0.136415	0.04555	0.289093	0.0797317	5.93048	0.388002	0.472847	0.0715782	5.93048	0.474525	0.424493	0	0	0	0	0	0
NM_001013367	A_51_P158922	chr15	5093861	5131899	+	Prkaa1	9.81008	9.84528	9.70907	9.77154	0.0352019	9.85098	0.967052	0.0624655	9.85098	0.927068	5.82766	5.55647	5.66434	5.64545	147.942	132.161	114.269	116.941	44.7563	35.3633	40.944	40.9741	1.72487	1.90197	1.4807	1.51299	-0.271188	5.67348	0.00631677	-1.53858	-0.0188876	5.67348	0.958528	-0.107158	0	0	0	0	0	0
NM_001013368	A_55_P2000833	chr7	56121799	56136411	-	E2f8	9.94717	9.14027	9.57565	8.99523	-0.8069	8.84438	0.000697363	-0.580417	8.84438	0.0157297	6.95754	6.12988	6.66917	5.8584	181.671	103.813	136.65	83.8416	106.02	60.1843	88.3685	48.9512	0.776995	0.786533	0.628886	0.776323	-0.827661	6.40375	0.000327783	-5.30013	-0.810765	6.40375	0.000647195	-5.19194	0	0	0	0	0	0
NM_001013371	A_55_P2174541	chr16	35926601	35939113	-	Dtx3l	6.10529	6.10214	6.26805	5.65512	-0.00314928	5.71799	0.997769	-0.612933	5.71799	0.0443416	6.38584	5.17708	6.22299	4.03337	170.228	79.0515	138.12	29.6131	28.4293	11.4016	23.7577	6.95313	2.58201	2.79356	2.53946	2.0905	-1.20876	5.45482	0.008354	-6.59357	-2.18962	5.45482	0.00087472	-11.944	0	0	0	0	0	0
NM_001013371	A_55_P2059154	chr16	35926601	35939113	-	Dtx3l	9.84432	9.67243	9.87455	8.32229	-0.171897	8.29326	0.874981	-1.55226	8.29326	0.000354299	6.38584	5.17708	6.22299	4.03337	170.228	79.0515	138.12	29.6131	28.4293	11.4016	23.7577	6.95313	2.58201	2.79356	2.53946	2.0905	-1.20876	5.45482	0.008354	-6.59357	-2.18962	5.45482	0.00087472	-11.944	0	0	0	0	0	0
NM_001013372	A_55_P2129608	chr12	88783798	88784967	-	Nrp	5.28543	5.57557	5.45681	5.58651	0.29014	5.47125	0.364416	0.129709	5.47125	0.778729	9.77772	9.70474	9.89588	9.78518	931.619	835.876	949.961	834.05	NA	NA	NA	NA	NA	NA	NA	NA	-0.0729792	9.79088	0.709229	-0.71453	-0.110703	9.79088	0.530562	-1.08388	0	0	0	0	0	0
NM_001013373	A_55_P2177998	chr9	45127183	45155663	+	Tmprss13	6.71016	5.10995	6.6215	4.90377	-1.60021	6.41319	0.000376115	-1.71773	6.41319	0.000132984	0.91342	0.0695219	0.935969	0.0269942	2.76284	1	2.69207	1.08422	1.81169	1.04738	1.80765	1.01649	0.608814	-0.0667901	0.5746	0.0930592	-0.843898	0.486476	0.00594399	-0.410536	-0.908975	0.486476	0.00595901	-0.442195	0	0	0	0	0	0
NM_001013374	A_55_P1976490	chr1	36480031	36502116	-	Lman2l	10.3214	10.6297	10.4085	10.7165	0.308314	10.9738	0.188893	0.308039	10.9738	0.170321	6.42918	6.35531	6.26034	6.3421	133.697	117.494	106.824	125.993	80.5274	78.2062	74.8396	77.0015	0.73142	0.587229	0.513364	0.71039	-0.0738694	6.34673	0.901966	-0.468829	0.0817589	6.34673	0.881961	0.518902	0	0	0	0	0	0
NM_001013375	A_51_P177118	chr11	93720557	93747080	-	Utp18	5.30524	5.13208	5.20602	5.37977	-0.173154	5.02797	0.86745	0.173753	5.02797	0.850814	8.22121	8.12737	7.91791	7.97504	364.305	344.723	326.605	340.033	282.76	272.774	236.268	244.59	0.365567	0.337735	0.467123	0.475311	-0.09384	8.06038	0.513058	-0.756386	0.0571295	8.06038	0.772376	0.460486	0	0	0	0	0	0
NM_001013376	A_51_P506674	chr2	3246221	3249900	-	Rpp38	10.0711	10.0073	9.97227	9.84515	-0.0638418	9.65725	0.915238	-0.127125	9.65725	0.748469	5.23224	5.18201	5.16438	4.99122	75.0009	70.7521	51.2538	57.2991	24.9646	24.8404	28.3405	23.7663	1.58703	1.51008	0.854797	1.2696	-0.0502264	5.14246	1	-0.258287	-0.173162	5.14246	0.694024	-0.890479	0	0	0	0	0	0
NM_001013377	A_55_P2133220	chr4	43509016	43512532	-	Arhgef39	10.4308	10.7171	10.4747	10.4496	0.286295	10.3019	0.335845	-0.0251403	10.3019	0.971794	5.51772	5.91957	5.65015	5.41261	49.9194	69.6197	54.8519	54.1311	43.5739	56.218	43.6276	32.5123	0.196138	0.308462	0.330299	0.735474	0.401845	5.62501	0.176072	2.26038	-0.237541	5.62501	0.482717	-1.33617	0	0	0	0	0	0
NM_001013378	A_51_P270666	chr5	149996136	150027010	+	Uspl1	12.5919	12.3706	12.3424	12.379	-0.221258	11.9376	0.152193	0.0366611	11.9376	0.912067	8.21566	8.00236	8.20277	8.08722	542.924	525.89	507.215	490.171	259.401	225.222	274.073	254.648	1.06557	1.22342	0.888039	0.944779	-0.213305	8.127	0.121114	-1.73353	-0.11555	8.127	0.454978	-0.939073	0	0	0	0	0	0
NM_001013379	A_55_P1959076	chr8	71732945	71754438	+	Zfp930	6.81826	6.86604	6.56114	6.91848	0.0477855	6.32968	0.954315	0.357333	6.32968	0.286055	6.57788	6.38855	6.57071	6.33197	256.312	254.929	289.811	251.852	71.2953	56.8832	62.5393	53.0779	1.84602	2.16402	2.21228	2.24639	-0.18933	6.46728	0.234881	-1.22445	-0.238738	6.46728	0.151055	-1.54398	0	0	0	0	0	0
NM_001013379	A_51_P517120	chr8	71732945	71754438	+	Zfp930	12.9075	12.4935	12.7231	12.354	-0.414043	11.9339	0.26408	-0.369125	11.9339	0.3204	6.57788	6.38855	6.57071	6.33197	256.312	254.929	289.811	251.852	71.2953	56.8832	62.5393	53.0779	1.84602	2.16402	2.21228	2.24639	-0.18933	6.46728	0.234881	-1.22445	-0.238738	6.46728	0.151055	-1.54398	0	0	0	0	0	0
NM_001013380	A_52_P654108	chr8	106941574	106966947	-	Dync1li2	7.52489	7.70388	7.48214	7.76325	0.178993	7.66997	0.672394	0.281115	7.66997	0.351661	7.34724	7.4995	7.36835	7.47379	323.832	365.169	280.101	299.171	129.072	139.542	140.48	152.335	1.32706	1.38787	0.995586	0.973722	0.152261	7.42222	0.026357	1.13012	0.105447	7.42222	0.119769	0.782651	0	0	0	0	0	0
NM_001013381	A_51_P514913	chr11	94401112	94410521	-	Rsad1	4.87622	5.13158	5.10364	5.17339	0.255368	4.92338	0.39135	0.0697514	4.92338	0.89313	2.36046	3.17684	2.68764	3.01663	5.85786	10.7215	7.15121	9.74621	4.68631	8.50912	5.46036	7.88601	0.321921	0.333427	0.389192	0.305546	0.816382	2.8104	0.0125739	2.29436	0.328989	2.8104	0.295209	0.924589	0	0	0	0	0	0
NM_001013382	A_52_P529660	chr1	169375806	169396911	-	Lrrc52	4.95791	4.91076	4.68765	4.84746	-0.0471504	4.69439	0.960821	0.159818	4.69439	0.791052	0.202494	0.0598891	0.419922	0.128625	1.22072	1.44825	1.79011	1	1.14601	1.0353	1.3148	1.09326	0.0911097	0.484261	0.445208	-0.128631	-0.142605	0.202733	0.379253	-0.0289106	-0.291297	0.202733	0.0776154	-0.0590554	0	0	0	0	0	0
NM_001013384	A_52_P663704	chr8	86649888	86656416	+	Podnl1	5.28033	5.21211	5.31818	5.56513	-0.0682153	5.39405	0.928425	0.24695	5.39405	0.525117	1.82939	1.32174	1.24492	0.334451	4.50424	4.51789	3.25294	1.45736	3.267	1.61456	2.03153	1.21627	0.463318	1.48451	0.679173	0.260888	-0.507644	1.18263	0.234624	-0.600352	-0.910472	1.18263	0.0478057	-1.07675	0	0	0	0	0	0
NM_001013385	A_55_P2073682	chr17	27559333	27640478	-	Grm4	5.35324	5.41995	5.7393	5.30089	0.0667136	5.15021	0.939685	-0.438405	5.15021	0.192329	0.606866	0.645036	0.364509	0.571508	1.57533	1.87364	1.07504	1.65624	1.5282	1.522	1.31246	1.48566	0.0438202	0.299877	-0.287882	0.15681	0.0381694	0.54698	0.848809	0.0208779	0.206999	0.54698	0.08501	0.113224	0	0	0	0	0	0
NM_001013385	A_55_P2010376	chr17	27559333	27640478	-	Grm4	5.66233	5.5496	5.61066	5.72037	-0.112733	5.62255	0.862906	0.109707	5.62255	0.850829	0.606866	0.645036	0.364509	0.571508	1.57533	1.87364	1.07504	1.65624	1.5282	1.522	1.31246	1.48566	0.0438202	0.299877	-0.287882	0.15681	0.0381694	0.54698	0.848809	0.0208779	0.206999	0.54698	0.08501	0.113224	0	0	0	0	0	0
NM_001013386	A_51_P443693	chr11	83223574	83234540	+	Rasl10b	5.99749	6.16724	5.81991	5.70708	0.169753	5.85217	0.776972	-0.112823	5.85217	0.862743	2.28707	3.10686	2.69697	3.37029	6.4981	7.6727	5.92033	9.67468	4.32356	9.26551	6.59315	10.7747	0.5878	-0.272135	-0.15529	-0.155356	0.819797	2.8653	0.0118842	2.34896	0.67332	2.8653	0.0355571	1.92926	0	0	0	0	0	0
NM_001013386	A_55_P2049502	chr11	83223574	83234540	+	Rasl10b	4.54884	4.47656	4.47693	4.54335	-0.0722858	4.4483	0.946805	0.0664205	4.4483	0.947005	2.28707	3.10686	2.69697	3.37029	6.4981	7.6727	5.92033	9.67468	4.32356	9.26551	6.59315	10.7747	0.5878	-0.272135	-0.15529	-0.155356	0.819797	2.8653	0.0118842	2.34896	0.67332	2.8653	0.0355571	1.92926	0	0	0	0	0	0
NM_001013389	A_52_P618187	chr13	25084164	25112186	-	Mrs2	7.88028	7.7912	8.06798	7.90514	-0.0890751	7.71598	0.894291	-0.162844	7.71598	0.721357	5.38444	5.43265	5.39535	5.33408	118.172	112.115	105.505	104.651	35.7127	38.2753	36.7239	35.6182	1.72638	1.55049	1.52252	1.5549	0.0482131	5.38663	0.956369	0.259706	-0.0612658	5.38663	0.902468	-0.330016	0	0	0	0	0	0
NM_001013390	A_66_P112495	chr9	44947125	44962144	+	Scn4b	5.8193	6.3937	6.1112	8.41511	0.574402	8.35816	0.396486	2.30391	8.35816	6.35636e-06	1.06611	3.32314	2.27275	4.26478	3.21232	17.2293	6.8524	32.4442	1.7275	7.59976	3.90055	14.5128	0.894927	1.18084	0.81293	1.16063	2.25703	2.7317	7.99922e-05	6.16552	1.99203	2.7317	0.000195097	5.44161	0	0	0	0	0	0
NM_001013391	A_52_P645159	chr10	116781724	116814029	-	Cpsf6	10.1261	9.9979	9.89913	9.95268	-0.128153	9.61605	0.720554	0.0535528	9.61605	0.90763	9.07687	9.33089	9.05851	9.1149	841.393	983.821	897.014	894.807	459.139	555.53	457.615	455.993	0.873849	0.824529	0.970998	0.972566	0.254015	9.14529	0.517955	2.32304	0.0563882	9.14529	1	0.515686	0	0	0	0	0	0
NM_001013405	A_51_P376407	chr9	122714665	122745450	+	Tcaim	5.94666	5.51442	5.77094	5.75007	-0.432236	5.55444	0.25767	-0.0208708	5.55444	0.982608	4.01207	4.07559	3.94244	3.81105	19.4901	23.9564	18.4725	19.3104	15.8274	16.4167	14.9891	13.4891	0.300314	0.545248	0.30146	0.517586	0.0635161	3.96029	0.820967	0.251542	-0.131394	3.96029	0.515192	-0.520359	0	0	0	0	0	0
NM_001013412	A_55_P2175877	chr5	136036318	136039439	-	Ccl26	4.54347	4.74538	4.40599	4.56981	0.201909	4.68505	0.798337	0.16382	4.68505	0.833902	0	0	0	0	1	1	1	1	1	1	1	1	0	0	0	0	0	0	1	0	0	0	1	0	0	0	0	0	0	0
NM_001013414	A_51_P211822	chr11	69715318	69727326	+	Neurl4	12.3032	12.3878	12.1912	12.3441	0.0846603	12.2849	0.899461	0.152934	12.2849	0.743411	6.8067	6.91648	7.06428	7.05213	150.635	160.997	170.708	172.859	88.4242	91.9841	105.537	102.467	0.768548	0.807581	0.693779	0.754438	0.109784	6.9599	0.640912	0.764084	-0.0121569	6.9599	1	-0.0846105	0	0	0	0	0	0
NM_001013414	A_55_P1983974	chr11	69715318	69727326	+	Neurl4	8.18634	8.49242	8.08693	8.52446	0.306076	8.11994	0.214601	0.437529	8.11994	0.0375991	6.8067	6.91648	7.06428	7.05213	150.635	160.997	170.708	172.859	88.4242	91.9841	105.537	102.467	0.768548	0.807581	0.693779	0.754438	0.109784	6.9599	0.640912	0.764084	-0.0121569	6.9599	1	-0.0846105	0	0	0	0	0	0
NM_001013441	A_52_P455540	chr10	84380358	84481082	+	Ric8b	8.96417	8.75243	8.96363	8.86454	-0.211736	8.7576	0.305006	-0.0990874	8.7576	0.730879	5.73547	5.49735	5.84948	5.6662	109.164	93.3072	110.397	95.8422	50.1338	42.9946	55.615	48.9099	1.12265	1.11783	0.989149	0.970534	-0.238111	5.68713	0.221209	-1.35417	-0.18328	5.68713	0.398235	-1.04234	0	0	0	0	0	0
NM_001013575	A_52_P139716	chr17	37700184	37706396	-	Olfr112	4.64807	4.37503	4.35521	4.32537	-0.273035	4.39868	0.421895	-0.0298409	4.39868	0.966979	0	0	0	0	1	1	1	1	1	1	1	1	0	0	0	0	0	0	1	0	0	0	1	0	0	0	0	0	0	0
NM_001013577	A_55_P1957747	chr4	59782519	59796727	-	Inip	9.33491	9.09251	9.13647	9.2483	-0.242396	9.09028	0.450854	0.111826	9.09028	0.80863	7.61708	7.09574	7.35369	7.01653	268.746	192.181	211.812	183.904	176.957	121.212	149.321	112.854	0.602847	0.664936	0.504374	0.704489	-0.52134	7.27076	0.000796059	-3.79054	-0.337164	7.27076	0.00903608	-2.45144	0	0	0	0	0	0
NM_001013581	A_55_P1985012	chr8	129823512	129957044	+	Pard3	7.6063	7.71843	7.51356	7.89453	0.112124	7.47944	0.85921	0.38097	7.47944	0.211733	6.74324	7.30184	6.89741	7.39303	299.52	405.959	355.591	468.819	101.122	150.498	115.888	162.971	1.56656	1.43159	1.61749	1.52442	0.558594	7.08388	0.0335491	3.95701	0.49562	7.08388	0.065016	3.51092	0	0	0	0	0	0
NM_001013607	A_52_P265578	chr11	70327018	70328118	-	Vmo1	4.93423	5.05289	5.30789	4.95314	0.118663	5.15912	0.851677	-0.354745	5.15912	0.27287	0.278022	0.870884	0.133826	1.15535	1.3825	2.64762	1	2.9933	1	3.33803	1.31211	2.0498	0.467284	-0.334303	-0.391884	0.546249	0.592862	0.609519	0.693758	0.361361	1.02152	0.609519	0.438647	0.622636	0	0	0	0	0	0
NM_001013608	A_55_P1981879	chr13	63916628	64001609	+	Ercc6l2	10.3849	10.3298	10.1796	10.2198	-0.0551505	10.4302	0.910577	0.0402125	10.4302	0.931001	5.70143	5.91097	5.84873	5.94669	112.733	129.402	137.477	144.781	47.8695	55.6817	51.7143	55.743	1.23573	1.21658	1.41056	1.37701	0.209542	5.85195	0.554167	1.22623	0.0979617	5.85195	0.880782	0.573267	0	0	0	0	0	0
NM_001013609	A_55_P1988364	chr8	28454866	28459660	+	Tex24	4.4125	4.45278	4.75529	4.40308	0.0402823	4.56347	0.972324	-0.352213	4.56347	0.492926	0	0	0	0.320972	1	1	1	1.78701	1	1	1	1	0	0	0	0.837548	0	0.0802431	1	0	0.320972	0.0802431	0.403081	0.0257558	0	0	0	0	0	0
NM_001013616	A_55_P2109559	chr7	111367309	111383666	+	Trim6	10.2999	9.73119	9.97375	9.40327	-0.568714	9.48882	0.153456	-0.570481	9.48882	0.135727	8.98619	8.41056	8.13544	7.61709	715.036	482.737	451.786	305.413	433.699	303.587	235.31	160.971	0.721321	0.669127	0.941076	0.923959	-0.575637	8.28732	0.00683431	-4.77049	-0.518358	8.28732	0.0148435	-4.2958	0	0	0	0	0	0
NM_001013616	A_52_P85774	chr7	111367309	111383666	+	Trim6	7.53432	7.01426	7.10835	6.75446	-0.520063	6.60325	0.0321918	-0.353897	6.60325	0.181303	8.98619	8.41056	8.13544	7.61709	715.036	482.737	451.786	305.413	433.699	303.587	235.31	160.971	0.721321	0.669127	0.941076	0.923959	-0.575637	8.28732	0.00683431	-4.77049	-0.518358	8.28732	0.0148435	-4.2958	0	0	0	0	0	0
NM_001013616	A_55_P1955787	chr7	111367309	111383666	+	Trim6	7.14547	6.87897	7.22172	6.68773	-0.266497	6.81769	0.618667	-0.533988	6.81769	0.131041	8.98619	8.41056	8.13544	7.61709	715.036	482.737	451.786	305.413	433.699	303.587	235.31	160.971	0.721321	0.669127	0.941076	0.923959	-0.575637	8.28732	0.00683431	-4.77049	-0.518358	8.28732	0.0148435	-4.2958	0	0	0	0	0	0
NM_001013741	A_52_P101487	chr15	98634213	98638356	-	Ddn	6.31487	6.73207	6.76991	7.19735	0.417194	7.39845	0.672216	0.42745	7.39845	0.626503	1.04042	1.3986	0.943318	1.88621	2.08482	2.94508	1.82069	3.40642	2.3125	3.48271	2.37793	6.14631	-0.149529	-0.241905	-0.385222	-0.851467	0.358185	1.31714	0.66132	0.471779	0.942896	1.31714	0.175881	1.24192	0	0	0	0	0	0
NM_001013749	A_55_P2007500	chr17	45678889	45686626	-	Tmem151b	7.83696	7.59825	7.68227	7.06185	-0.238705	7.61571	0.769966	-0.620422	7.61571	0.172435	2.82554	2.2807	2.85578	2.28618	8.68917	6.31335	8.07838	6.3925	4.83652	2.96584	4.86336	2.63465	0.845249	1.08997	0.732111	1.27877	-0.544843	2.56205	0.0880927	-1.39591	-0.569603	2.56205	0.0892971	-1.45935	0	0	0	0	0	0
NM_001013750	A_52_P534810	chr1	28832967	28837097	-	Gm597	4.67701	4.52436	4.59998	4.61878	-0.152648	4.63574	0.757099	0.0187936	4.63574	0.98111	0	0	0.0938901	0	1	1	1	1	1	1	1.2154	1	0	0	-0.281437	0	0	0.0234725	1	0	-0.0938901	0.0234725	0.403195	-0.00220384	0	0	0	0	0	0
NM_001013751	A_55_P2011814	chr5	135033124	135036041	-	Syna	5.41878	5.45668	5.26324	5.47269	0.0378927	5.26255	0.979213	0.209445	5.26255	0.822212	0	0.211061	0.197441	0	1	1.23216	1.13119	1	NA	NA	NA	NA	NA	NA	NA	NA	0.211061	0.102126	0.545101	0.0215547	-0.197441	0.102126	0.60772	-0.0201638	0	0	0	0	0	0
NM_001013753	A_52_P111031	chr14	84843370	84936867	+	Pcdh17	5.8193	5.88521	5.58222	5.264	0.0659177	5.93968	0.976722	-0.318224	5.93968	0.829134	1.58301	1.6259	1.62933	1.66159	7.5969	6.03377	7.62422	7.96455	2.54797	2.79307	2.51762	2.65886	1.57606	1.1112	1.59853	1.58279	0.0428892	1.62496	1	0.0696932	0.032264	1.62496	1	0.0524277	0	0	0	0	0	0
NM_001013756	A_55_P2023391	chr4	135097803	135129535	-	Grhl3	9.54537	7.88423	9.0549	8.35306	-1.66114	9.96649	0.000481021	-0.701843	9.96649	0.207392	3.74485	2.70176	3.92561	3.19693	33.0796	14.2939	31.3094	17.4764	11.5809	5.98384	14.081	8.51444	1.5142	1.25626	1.15284	1.03742	-1.04309	3.39229	0.00618674	-3.53845	-0.728678	3.39229	0.038942	-2.47189	0	0	0	0	0	0
NM_001013757	A_55_P2114507	chr6	13135610	13174965	-	Vwde	4.74799	4.71628	4.58768	4.54551	-0.0317091	4.7172	0.975479	-0.0421676	4.7172	0.963352	0.112973	0.0352086	0.08776	0.0392862	1	1	1.04687	1	1.09713	1.03798	1.07701	1.02457	-0.133737	-0.0537731	-0.0409391	-0.0350248	-0.0777646	0.068807	0.37545	-0.00535075	-0.0484738	0.068807	0.652427	-0.00333534	0	0	0	0	0	0
NM_001013758	A_51_P436491	chr10	80295548	80306784	-	Lingo3	6.85285	5.86242	6.66937	5.47785	-0.990433	6.38716	0.000939124	-1.19152	6.38716	7.12527e-05	2.90952	1.6061	2.53213	1.45773	7.38701	4.00916	6.99233	3.98903	7.61358	2.71928	5.30896	2.44464	-0.0435841	0.560078	0.397344	0.706414	-1.30343	2.12637	0.0138101	-2.77157	-1.0744	2.12637	0.0398218	-2.28457	0	0	0	0	0	0
NM_001013759	A_66_P116263	chr11	83235137	83243023	-	Gas2l2	5.52401	5.14617	5.18351	5.26122	-0.377838	5.41835	0.684873	0.0777145	5.41835	0.957316	0.0340901	0	0.134132	0	1.08312	1	1.23728	1	1	1	1.01919	1	0.115189	0	0.279754	0	-0.0340901	0.0420554	0.892469	-0.00143368	-0.134132	0.0420554	0.286911	-0.00564096	0	0	0	0	0	0
NM_001013760	A_55_P2161070	chrX	73509645	73513012	+	Gm4937	4.51223	4.3932	4.40808	4.46332	-0.119035	4.36826	0.853944	0.0552406	4.36826	0.938877	0	0	0	0	1	1	1	1	1	1	1	1	0	0	0	0	0	0	1	0	0	0	1	0	0	0	0	0	0	0
NM_001013762	A_66_P134704	chr19	12674506	12702106	+	Gm4952	4.39232	4.42821	4.46606	4.44058	0.0358907	4.36072	0.968472	-0.0254767	4.36072	0.977396	0.0613789	0.0478807	0.0308161	0.0259167	1.24095	1.22222	1	1	1.03396	1.03814	1.02432	1.0163	0.263265	0.235505	-0.034671	-0.0233241	-0.0134982	0.0414981	1	-0.00056015	-0.00489942	0.0414981	1	-0.000203317	0	0	0	0	0	0
NM_001013764	A_55_P1952577	chr8	95544114	95572091	-	Ces1a	4.21799	4.40122	4.59011	4.49796	0.183237	4.68342	0.727526	-0.0921475	4.68342	0.884952	0.413739	0.138756	0.406422	0.495439	1.11646	1	1.23774	1.94859	1.35608	1.11308	1.33747	1.41021	-0.280513	-0.154555	-0.111798	0.466521	-0.274984	0.363589	0.141496	-0.0999811	0.0890171	0.363589	0.741238	0.0323656	0	0	0	0	0	0
NM_001013765	A_55_P2007017	chr7	11591094	11595896	+	Zscan4c	5.84773	5.37455	5.26162	5.23987	-0.473181	5.51055	0.413696	-0.021756	5.51055	0.987131	0.074021	0	0.0640079	0	1.10275	1	1	1	1	1	1.10677	1	0.1411	0	-0.146356	0	-0.074021	0.0345072	0.528212	-0.00255426	-0.0640079	0.0345072	0.630898	-0.00220873	0	0	0	0	0	0
NM_001013765	A_52_P363843	chr7	11591094	11595896	+	Zscan4c	5.36044	5.28022	5.16161	5.14174	-0.0802183	5.16925	0.941678	-0.0198623	5.16925	0.986615	0.074021	0	0.0640079	0	1.10275	1	1	1	1	1	1.10677	1	0.1411	0	-0.146356	0	-0.074021	0.0345072	0.528212	-0.00255426	-0.0640079	0.0345072	0.630898	-0.00220873	0	0	0	0	0	0
NM_001013765	A_55_P2019533	chr7	11591094	11595896	+	Zscan4c	5.84538	4.60558	4.92807	4.66376	-1.23981	5.18908	0.0527015	-0.264309	5.18908	0.833999	0.074021	0	0.0640079	0	1.10275	1	1	1	1	1	1.10677	1	0.1411	0	-0.146356	0	-0.074021	0.0345072	0.528212	-0.00255426	-0.0640079	0.0345072	0.630898	-0.00220873	0	0	0	0	0	0
NM_001013766	A_55_P2173634	chr10	25949513	25980610	+	Samd3	4.90415	4.82754	4.75588	4.56077	-0.0766082	5.05263	0.927541	-0.195106	5.05263	0.705112	2.9355	4.38805	3.46334	3.85738	8.31231	22.7343	9.32272	15.3933	7.88783	21.935	11.5897	14.6988	0.0756214	0.0516315	-0.314021	0.0666077	1.45254	3.66107	0.0609123	5.31786	0.394043	3.66107	0.70376	1.44262	0	0	0	0	0	0
NM_001013767	A_55_P2129373	chr17	45767153	45796258	-	Capn11	9.55153	8.84686	9.71317	9.43355	-0.704673	9.05566	0.520254	-0.279621	9.05566	0.863458	2.55164	2.67543	2.42358	2.75998	2.43195	2.7368	2.35989	3.10315	6.1335	6.7133	5.84923	7.19146	-1.33459	-1.29453	-1.30953	-1.21255	0.123788	2.60266	0.638122	0.322176	0.336399	2.60266	0.14328	0.875532	0	0	0	0	0	0
NM_001013769	A_51_P132081	chr13	67274118	67284434	+	Rsl1	8.32314	8.12355	8.31566	8.42468	-0.199583	8.35592	0.492678	0.109026	8.35592	0.772018	2.16473	3.18261	2.97111	3.14351	12.722	32.8745	19.9477	23.5919	2.72094	3.83564	4.66089	6.33414	2.22514	3.09943	2.09755	1.89707	1.01788	2.86549	0.0309978	2.91673	0.1724	2.86549	0.819591	0.49401	0	0	0	0	0	0
NM_001013770	A_55_P2040777	chr19	33629650	33664801	-	Lipo1	7.17491	6.44357	6.71392	6.41891	-0.731345	6.73511	0.0066792	-0.295007	6.73511	0.404232	3.00623	2.21757	2.4912	2.17644	6.34464	5.64175	4.99056	5.3389	8.28491	4.59087	5.6997	4.40634	-0.384949	0.297374	-0.191685	0.276964	-0.788668	2.47286	0.0314343	-1.95027	-0.314759	2.47286	0.415284	-0.778354	0	0	0	0	0	0
NM_001013771	A_55_P2025930	chr1	59573108	59691353	+	Gm973	4.10535	4.10023	4.11872	4.07457	-0.0051187	4.24442	0.996795	-0.0441527	4.24442	0.956742	0.241791	0.775564	0.199946	0.806214	1.59317	3.14683	1.05641	3.52185	1.16905	1.63974	1.16573	1.7089	0.446555	0.94043	-0.142064	1.04327	0.533773	0.505879	0.00212137	0.270025	0.606267	0.505879	0.00182033	0.306698	0	0	0	0	0	0
NM_001013773	A_55_P2026139	chr5	138667132	138693103	+	Nxpe5	4.68666	4.48517	4.34829	4.40426	-0.201498	4.51109	0.728312	0.0559705	4.51109	0.945322	0.0498294	0.0549629	0.0854461	0.0195745	1.27442	1	1	1.19856	1.01563	1.03264	1.07668	1	0.327455	-0.0463418	-0.106584	0.261303	0.00513352	0.0524532	1	0.00026927	-0.0658715	0.0524532	0.49656	-0.00345517	0	0	0	0	0	0
NM_001013774	A_55_P2101792	chr5	145744613	145770505	-	Kpna7	4.51996	4.41691	4.45497	4.43952	-0.103044	4.58965	0.89314	-0.0154498	4.58965	0.987131	0.0387439	0	0.0282548	0	1	1	1.06833	1	1.03204	1	1.02096	1	-0.0454919	0	0.0654293	0	-0.0387439	0.0167497	0.388073	-0.000648948	-0.0282548	0.0167497	0.589063	-0.000473258	0	0	0	0	0	0
NM_001013774	A_55_P2101791	chr5	145744613	145770505	-	Kpna7	3.92688	4.23919	4.4391	3.99561	0.312305	4.21751	0.561042	-0.443488	4.21751	0.286675	0.0387439	0	0.0282548	0	1	1	1.06833	1	1.03204	1	1.02096	1	-0.0454919	0	0.0654293	0	-0.0387439	0.0167497	0.388073	-0.000648948	-0.0282548	0.0167497	0.589063	-0.000473258	0	0	0	0	0	0
NM_001013776	A_52_P152030	chr9	109503630	109528573	-	Fbxw24	4.62517	4.46532	4.4544	4.43189	-0.159845	4.53072	0.755199	-0.0225165	4.53072	0.97748	0.12546	0.451189	0.0584244	0.487063	1.34455	1.78916	1.02833	1.78497	1.07381	1.33243	1.05328	1.37306	0.324381	0.425219	-0.0345964	0.3785	0.325729	0.280534	0.0463387	0.0913781	0.428638	0.280534	0.0191569	0.120248	0	0	0	0	0	0
NM_001013777	A_55_P2093924	chr14	34780256	34791950	-	Zfp488	5.06388	5.30266	5.14039	5.33383	0.238784	5.00587	0.773413	0.193446	5.00587	0.817293	0.606846	0.168901	0.158171	0	1.26343	1	1.07311	1	1.74346	1.1908	1.12788	1	-0.464607	-0.251936	-0.0718141	0	-0.437945	0.23348	0.166641	-0.102251	-0.158171	0.23348	0.720471	-0.0369297	0	0	0	0	0	0
NM_001013777	A_55_P1980432	chr14	34780256	34791950	-	Zfp488	8.47284	8.8178	8.60775	8.70239	0.344955	8.46939	0.145424	0.0946437	8.46939	0.825284	0.606846	0.168901	0.158171	0	1.26343	1	1.07311	1	1.74346	1.1908	1.12788	1	-0.464607	-0.251936	-0.0718141	0	-0.437945	0.23348	0.166641	-0.102251	-0.158171	0.23348	0.720471	-0.0369297	0	0	0	0	0	0
NM_001013778	A_55_P2163729	chr16	10420652	10447443	-	Tvp23a	6.5664	5.88855	6.94884	5.72667	-0.677847	6.31761	0.229483	-1.22218	6.31761	0.00772126	2.15199	0.931868	1.83477	0.946476	3.88595	1.52158	4.13906	2.96978	4.57016	1.96911	3.5548	1.7858	-0.233975	-0.371978	0.219535	0.733784	-1.22012	1.46628	0.00087243	-1.78904	-0.888299	1.46628	0.00588889	-1.30249	0	0	0	0	0	0
NM_001013779	A_55_P2080130	chr1	175350735	175396167	+	Aim2	7.04475	5.40171	5.77293	5.14998	-1.64304	5.93245	0.000128177	-0.622949	5.93245	0.215584	4.25732	2.27735	2.94705	2.13275	32.0331	6.16879	12.9867	8.36254	18.761	4.83453	7.33948	4.18136	0.771829	0.351612	0.823287	0.99997	-1.97997	2.90362	0.000274974	-5.74908	-0.814295	2.90362	0.0216675	-2.3644	0	0	0	1	0	0
NM_001013780	A_55_P2073248	chr4	141174740	141179749	-	Slc25a34	4.6324	4.82678	5.22959	4.96658	0.194376	5.00062	0.842992	-0.263015	5.00062	0.724546	0.598132	1.31696	0.861997	1.53618	1.5392	1.9333	1.60994	3.45237	1.61747	3.33047	2.31934	2.24119	-0.0715518	-0.784658	-0.526706	0.623323	0.71883	1.07832	0.164152	0.775128	0.674188	1.07832	0.216753	0.726989	0	0	0	0	0	0
NM_001013783	A_52_P191633	chr11	46218230	46221487	+	Fam71b	4.61695	4.46498	4.39519	4.59464	-0.151973	4.50886	0.848061	0.199442	4.50886	0.745896	0	0	0	0.0987647	1	1	1	1.10517	1	1	1	1	0	0	0	0.144273	0	0.0246912	1	0	0.0987647	0.0246912	0.403118	0.00243862	0	0	0	0	0	0
NM_001013784	A_55_P2100088	chr11	74433107	74455018	+	E130309D14Rik	8.92255	7.80526	8.97801	7.73925	-1.11729	8.2544	0.00366657	-1.23876	8.2544	0.00100391	4.80285	3.08342	4.27008	2.65807	31.566	10.9026	29.5091	9.96628	27.3667	8.22946	17.0399	5.70161	0.205949	0.405809	0.79224	0.805687	-1.71943	3.7036	0.000151327	-6.3681	-1.61201	3.7036	0.00030158	-5.97024	0	0	0	0	0	0
NM_001013784	A_55_P2047877	chr11	74433107	74455018	+	E130309D14Rik	5.40999	4.96781	5.12293	4.82535	-0.442179	5.13982	0.172726	-0.297577	5.13982	0.423245	4.80285	3.08342	4.27008	2.65807	31.566	10.9026	29.5091	9.96628	27.3667	8.22946	17.0399	5.70161	0.205949	0.405809	0.79224	0.805687	-1.71943	3.7036	0.000151327	-6.3681	-1.61201	3.7036	0.00030158	-5.97024	0	1	0	0	0	0
NM_001013785	A_55_P2007919	chr13	4232986	4247605	+	Akr1c19	4.58197	4.6331	4.5234	4.5683	0.0511323	6.02144	0.966362	0.0449008	6.02144	0.968403	0.470011	0.298153	0.22408	0.792683	1.42139	1	1.05347	2.63672	1.40357	1.22182	1.20294	1.67912	0.0182042	-0.289028	-0.191422	0.651043	-0.171858	0.446232	0.692091	-0.0766886	0.568603	0.446232	0.113023	0.253729	0	0	0	0	0	0
NM_001013786	A_55_P2034250	chr13	21534050	21545596	-	Zscan26	10.8953	10.9217	10.8295	10.7217	0.0263822	10.6574	0.968656	-0.107842	10.6574	0.800863	7.6476	7.46242	7.63636	7.36081	339.522	282.975	296.252	255.378	135.674	123.84	144.164	113.473	1.32336	1.1922	1.03912	1.17028	-0.185175	7.5268	0.268899	-1.39378	-0.275551	7.5268	0.112086	-2.07401	0	0	0	0	0	0
NM_001013786	A_55_P2055482	chr13	21534050	21545596	-	Zscan26	6.5021	6.14262	6.47077	6.44471	-0.359484	6.29353	0.490092	-0.026068	6.29353	0.98111	7.6476	7.46242	7.63636	7.36081	339.522	282.975	296.252	255.378	135.674	123.84	144.164	113.473	1.32336	1.1922	1.03912	1.17028	-0.185175	7.5268	0.268899	-1.39378	-0.275551	7.5268	0.112086	-2.07401	0	0	0	0	0	0
NM_001013787	A_55_P2024008	chr13	22897449	22898387	-	Vmn1r209	4.78997	4.50643	4.52415	4.76403	-0.283544	4.6296	0.445525	0.239873	4.6296	0.534445	0	0	0	0	1	1	1	1	NA	NA	NA	NA	NA	NA	NA	NA	0	0	1	0	0	0	1	0	0	0	0	0	0	0
NM_001013792	A_51_P320539	chr15	27535676	27560448	-	Fam105b	10.5478	10.5121	10.6445	10.8234	-0.0357278	10.5395	0.953754	0.178907	10.5395	0.547886	6.13849	6.16942	6.2893	6.38708	136.845	154.27	163.085	181.77	65.5837	66.5742	72.8376	78.0768	1.06113	1.21242	1.16287	1.21915	0.0309222	6.24607	0.885403	0.193142	0.0977784	6.24607	0.400251	0.610731	0	0	0	0	0	0
NM_001013797	A_51_P432607	chr18	44231047	44243264	+	Spink6	4.34225	4.25981	4.41693	4.35289	-0.0824477	4.35749	0.949542	-0.0640396	4.35749	0.958112	0	0	0	0	1	1	1	1	1	1	1	1	0	0	0	0	0	0	1	0	0	0	1	0	0	0	0	0	0	0
NM_001013799	A_55_P2266679	chr1	44066253	44076851	-	Mettl21c	6.16243	6.36348	6.02105	6.22139	0.201047	5.96014	0.769457	0.200346	5.96014	0.744889	0.262431	0	0.33737	0.528946	1	1	1.33596	1.64621	1.222	1	1.28149	1.47209	-0.289239	0	0.0600609	0.161283	-0.262431	0.282187	0.401843	-0.0740545	0.191576	0.282187	0.602382	0.0540602	0	0	0	0	0	0
NM_001013802	A_55_P2065909	chr2	140221166	142215786	+	Macrod2	4.33798	4.6138	4.31273	4.48436	0.275826	4.62651	0.465022	0.171631	4.62651	0.7099	0.510638	0.737237	0.580942	0.783917	3.34851	4.87189	3.89604	2.5636	1.43283	1.63763	1.50837	1.72847	1.22465	1.57288	1.36902	0.568674	0.226599	0.653183	0.0790229	0.148011	0.202974	0.653183	0.12996	0.132579	0	0	0	0	0	0
NM_001013802	A_55_P2090833	chr2	140221166	142215786	+	Macrod2	5.33261	5.28102	5.27693	5.17771	-0.0515899	5.22482	0.956575	-0.0992235	5.22482	0.891057	0.510638	0.737237	0.580942	0.783917	3.34851	4.87189	3.89604	2.5636	1.43283	1.63763	1.50837	1.72847	1.22465	1.57288	1.36902	0.568674	0.226599	0.653183	0.0790229	0.148011	0.202974	0.653183	0.12996	0.132579	0	0	0	0	0	0
NM_001013804	A_52_P1035965	chr3	93001195	93025298	+	Flg2	4.86666	5.09401	4.67475	5.05712	0.227351	4.9237	0.8925	0.382369	4.9237	0.750791	0	0	0	0	1	1	1	1	1	1	1	1	0	0	0	0	0	0	1	0	0	0	1	0	0	0	0	0	0	0
NM_001013806	A_52_P449629	chr3	157610430	157669801	+	Ankrd13c	9.18826	8.96285	9.08438	8.97008	-0.225412	8.54729	0.398705	-0.114299	8.54729	0.751985	7.24788	7.18825	7.03942	7.00379	254.026	255.506	282.77	258.132	145.155	140.919	126.285	122.622	0.807379	0.858489	1.16294	1.07389	-0.059626	7.11984	0.942184	-0.424528	-0.0356348	7.11984	1	-0.253714	0	0	0	0	0	0
NM_001013810	A_55_P2004767	chr7	39303158	39313212	-	Gm5591	5.15977	5.18582	5.15195	5.28798	0.0260454	5.06307	0.980861	0.136038	5.06307	0.846973	0.372707	0.590162	0.0612165	0.251061	1	1	1	1	1.46816	1.7698	1.07879	1.28341	-0.554008	-0.823585	-0.109418	-0.359985	0.217455	0.318787	0.427968	0.0693218	0.189845	0.318787	0.531992	0.06052	0	0	0	0	0	0
NM_001013810	A_55_P2161205	chr7	39303158	39313212	-	Gm5591	4.39102	4.14459	4.12831	4.14077	-0.246432	4.14866	0.587636	0.0124638	4.14866	0.989101	0.372707	0.590162	0.0612165	0.251061	1	1	1	1	1.46816	1.7698	1.07879	1.28341	-0.554008	-0.823585	-0.109418	-0.359985	0.217455	0.318787	0.427968	0.0693218	0.189845	0.318787	0.531992	0.06052	0	0	0	0	0	0
NM_001013810	A_55_P2159717	chr7	39303158	39313212	-	Gm5591	5.54342	5.63252	5.71644	5.85524	0.0890981	5.63854	0.926381	0.138803	5.63854	0.851706	0.372707	0.590162	0.0612165	0.251061	1	1	1	1	1.46816	1.7698	1.07879	1.28341	-0.554008	-0.823585	-0.109418	-0.359985	0.217455	0.318787	0.427968	0.0693218	0.189845	0.318787	0.531992	0.06052	0	0	0	0	0	0
NM_001013810	A_55_P2029221	chr7	39303158	39313212	-	Gm5591	4.33195	4.30822	4.43495	4.33455	-0.0237341	4.45005	0.984812	-0.1004	4.45005	0.916681	0.372707	0.590162	0.0612165	0.251061	1	1	1	1	1.46816	1.7698	1.07879	1.28341	-0.554008	-0.823585	-0.109418	-0.359985	0.217455	0.318787	0.427968	0.0693218	0.189845	0.318787	0.531992	0.06052	0	0	0	0	0	0
NM_001013811	A_52_P168575	chr7	75418725	75507976	+	Fam169b	6.28257	5.42696	6.19584	5.59418	-0.855609	6.9767	0.0613976	-0.601661	6.9767	0.228642	3.31305	2.67486	2.95811	2.4803	12.6299	8.66246	9.2726	7.48948	9.78769	6.42714	7.86394	5.56931	0.367802	0.430599	0.237721	0.427366	-0.638184	2.85658	0.0199935	-1.82302	-0.477808	2.85658	0.0759401	-1.3649	0	0	0	0	0	0
NM_001013813	A_51_P373696	chr9	13424433	13513977	+	Maml2	5.13863	5.23993	5.12086	4.99279	0.101298	5.20156	0.934487	-0.128069	5.20156	0.900041	2.31078	3.60392	2.67597	3.61731	6.73763	15.9603	9.01577	19.4265	4.87634	12.1812	6.26166	11.9541	0.466441	0.389824	0.525905	0.700527	1.29314	3.052	0.0134043	3.94666	0.941345	3.052	0.0618004	2.87298	0	0	0	0	0	0
NM_001013813	A_55_P2083197	chr9	13424433	13513977	+	Maml2	4.89359	5.22512	5.20302	4.9471	0.331536	5.00841	0.717845	-0.255924	5.00841	0.785405	2.31078	3.60392	2.67597	3.61731	6.73763	15.9603	9.01577	19.4265	4.87634	12.1812	6.26166	11.9541	0.466441	0.389824	0.525905	0.700527	1.29314	3.052	0.0134043	3.94666	0.941345	3.052	0.0618004	2.87298	0	0	0	0	0	0
NM_001013814	A_55_P1975052	chr9	108199253	108203928	+	Amt	7.78437	7.37157	7.55079	6.9322	-0.412799	7.17654	0.152618	-0.618586	7.17654	0.0133142	5.83295	5.08663	5.67056	4.99759	135.639	76.8541	112.439	65.9338	30.2776	18.4886	26.0888	18.2514	2.16345	2.05548	2.10764	1.85302	-0.746318	5.39693	0.019275	-4.02783	-0.672973	5.39693	0.0374173	-3.63199	0	0	0	0	0	0
NM_001013816	A_55_P2115216	chr14	52172465	52282628	+	Gm5622	5.09437	4.97796	4.98934	4.8052	-0.11641	4.83638	0.824738	-0.184139	4.83638	0.617765	0.0891992	0.229347	0.0715562	0.117031	1	1	1	1	1.0705	1.14894	1.06573	1.08203	-0.0982873	-0.200306	-0.0918449	-0.113747	0.140148	0.126783	0.0385542	0.0177684	0.0454745	0.126783	0.558182	0.00576541	0	0	0	0	0	0
NM_001013816	A_55_P1992356	chr14	52172465	52282628	+	Gm5622	4.69313	4.59044	4.77895	4.54957	-0.102685	4.66091	0.892376	-0.22938	4.66091	0.624223	0.0891992	0.229347	0.0715562	0.117031	1	1	1	1	1.0705	1.14894	1.06573	1.08203	-0.0982873	-0.200306	-0.0918449	-0.113747	0.140148	0.126783	0.0385542	0.0177684	0.0454745	0.126783	0.558182	0.00576541	0	0	0	0	0	0
NM_001013816	A_55_P1987964	chr14	52172465	52282628	+	Gm5622	5.45581	5.27084	5.38952	5.04012	-0.184963	5.16196	0.785654	-0.349397	5.16196	0.425048	0.0891992	0.229347	0.0715562	0.117031	1	1	1	1	1.0705	1.14894	1.06573	1.08203	-0.0982873	-0.200306	-0.0918449	-0.113747	0.140148	0.126783	0.0385542	0.0177684	0.0454745	0.126783	0.558182	0.00576541	0	0	0	0	0	0
NM_001013817	A_55_P2137121	chr1	87497278	87541611	+	Sp140	5.60897	5.57746	5.66133	5.236	-0.0315116	5.48707	0.975965	-0.425327	5.48707	0.285629	0.884	1.00889	0.857185	0.433623	1.78022	2.03513	1.85564	1.67945	1.86751	1.99912	1.79976	1.33008	-0.0690649	0.0257586	0.0441136	0.336468	0.124886	0.795924	0.574401	0.0994001	-0.423561	0.795924	0.0455223	-0.337122	0	0	0	0	0	0
NM_001013817	A_55_P2086810	chr1	87497278	87541611	+	Sp140	5.29599	5.29117	5.31339	5.16533	-0.00481988	5.35403	0.997769	-0.148058	5.35403	0.848789	0.884	1.00889	0.857185	0.433623	1.78022	2.03513	1.85564	1.67945	1.86751	1.99912	1.79976	1.33008	-0.0690649	0.0257586	0.0441136	0.336468	0.124886	0.795924	0.574401	0.0994001	-0.423561	0.795924	0.0455223	-0.337122	0	0	0	0	0	0
NM_001013817	A_55_P2086811	chr1	87497278	87541611	+	Sp140	7.5507	7.92674	7.70551	7.71936	0.376038	7.70742	0.618092	0.0138501	7.70742	0.992356	0.884	1.00889	0.857185	0.433623	1.78022	2.03513	1.85564	1.67945	1.86751	1.99912	1.79976	1.33008	-0.0690649	0.0257586	0.0441136	0.336468	0.124886	0.795924	0.574401	0.0994001	-0.423561	0.795924	0.0455223	-0.337122	0	0	0	0	0	0
NM_001013820	A_55_P2139087	chr19	8136699	8206472	-	Slc22a28	4.36604	4.39961	4.42686	4.63913	0.0335692	4.5109	0.965349	0.212268	4.5109	0.557829	0.0190594	0.039333	0.00662903	0.00553775	1	1	1	1	1.01176	1.02782	1.00308	1.00593	-0.0168603	-0.0395826	-0.00442962	-0.00853622	0.0202736	0.0176398	0.774432	0.000357622	-0.00109128	0.0176398	1	-1.92499e-05	0	0	0	0	0	0
NM_001013820	A_55_P2139089	chr19	8136699	8206472	-	Slc22a28	7.89788	7.88029	7.90074	7.96952	-0.0175895	7.89321	0.986141	0.068775	7.89321	0.933974	0.0190594	0.039333	0.00662903	0.00553775	1	1	1	1	1.01176	1.02782	1.00308	1.00593	-0.0168603	-0.0395826	-0.00442962	-0.00853622	0.0202736	0.0176398	0.774432	0.000357622	-0.00109128	0.0176398	1	-1.92499e-05	0	0	0	0	0	0
NM_001013823	A_55_P2158067	chr11	99711969	99712919	-	Krtap4-16	6.22557	6.40246	6.23596	6.25252	0.176891	6.16967	0.768514	0.0165525	6.16967	0.986418	0	0	0	0	1	1	1	1	NA	NA	NA	NA	NA	NA	NA	NA	0	0	1	0	0	0	1	0	0	0	0	0	0	0
NM_001013823	A_51_P172424	chr11	99711969	99712919	-	Krtap4-16	4.82769	5.07822	4.78916	4.81201	0.250533	4.67713	0.497806	0.0228509	4.67713	0.976659	0	0	0	0	1	1	1	1	NA	NA	NA	NA	NA	NA	NA	NA	0	0	1	0	0	0	1	0	0	0	0	0	0	0
NM_001013826	A_55_P2140201	chr14	22495794	22533798	-	Dupd1	4.56559	4.53942	4.71431	4.42214	-0.0261678	4.69918	0.984736	-0.292167	4.69918	0.676034	0.0448181	0.0986471	0.0187288	0.0419709	1	1	1	1	1.03414	1.07265	1.01767	1.02382	-0.0484315	-0.101186	-0.0252697	-0.0339625	0.053829	0.0510412	0.615369	0.0027475	0.0232421	0.0510412	0.929768	0.0011863	0	0	0	0	0	0
NM_001013829	A_55_P2098354	chr2	122174628	122194654	-	Shf	9.49783	9.55237	9.00384	9.03692	0.0545347	9.1458	0.957236	0.033075	9.1458	0.974977	5.845	5.84008	5.66711	5.62201	50.829	53.7341	63.7214	55.661	57.4217	57.8332	51.7335	48.9332	-0.175946	-0.10606	0.300681	0.185854	-0.00492134	5.74355	1	-0.028266	-0.0451007	5.74355	0.986327	-0.259038	0	0	0	0	0	0
NM_001013829	A_66_P112551	chr2	122174628	122194654	-	Shf	7.50159	7.56966	6.94932	7.1621	0.0680758	7.05764	0.942433	0.21278	7.05764	0.689923	5.845	5.84008	5.66711	5.62201	50.829	53.7341	63.7214	55.661	57.4217	57.8332	51.7335	48.9332	-0.175946	-0.10606	0.300681	0.185854	-0.00492134	5.74355	1	-0.028266	-0.0451007	5.74355	0.986327	-0.259038	0	0	0	0	0	0
NM_001013832	A_55_P2016099	chr17	13244187	13245146	-	Gpr31b	4.93224	5.06684	4.95294	4.92151	0.134592	5.01805	0.887553	-0.0314315	5.01805	0.978216	0	0	0	0	1	1	1	1	NA	NA	NA	NA	NA	NA	NA	NA	0	0	1	0	0	0	1	0	0	0	0	0	0	0
NM_001014390	A_55_P2052939	chr10	118296405	118305959	-	Dyrk2	7.34054	7.61118	7.35013	7.72974	0.270646	7.88761	0.5984	0.379615	7.88761	0.339992	7.01897	7.5783	7.38784	7.73163	205.646	317.731	292.804	367.93	108.498	155.486	131.832	165.945	0.922501	1.03102	1.15124	1.14873	0.559325	7.42918	0.000796059	4.15533	0.343788	7.42918	0.0113437	2.55406	0	0	0	0	0	0
NM_001014394	A_55_P2058947	chr5	30519971	30532262	-	Gpr113	4.70658	4.38135	4.42463	4.57087	-0.325233	4.64015	0.512402	0.146234	4.64015	0.834227	0.279211	0.0526487	0.0844259	0.251871	1.11225	1	1.02713	1.08698	1.25926	1.06056	1.05458	1.30634	-0.179094	-0.0848311	-0.0380533	-0.265209	-0.226562	0.167039	0.487637	-0.0378447	0.167446	0.167039	0.669585	0.02797	0	0	0	0	0	0
NM_001014395	A_52_P1194572	chr9	109280923	109306808	-	Fbxw22	5.16214	4.92566	5.05022	5.24693	-0.236486	4.99063	0.750682	0.196708	4.99063	0.790217	0	0.0997361	0.0112705	0.025756	1	1	1	1	1	1.06784	1.00346	1.01719	0	-0.0946934	-0.0049894	-0.0245912	0.0997361	0.0341906	0.382411	0.00341004	0.0144856	0.0341906	1	0.000495271	0	0	0	0	0	0
NM_001014395	A_55_P2055254	chr9	109280923	109306808	-	Fbxw22	4.61527	4.63564	4.80903	5.05368	0.0203666	4.65429	0.984691	0.244656	4.65429	0.633332	0	0.0997361	0.0112705	0.025756	1	1	1	1	1	1.06784	1.00346	1.01719	0	-0.0946934	-0.0049894	-0.0245912	0.0997361	0.0341906	0.382411	0.00341004	0.0144856	0.0341906	1	0.000495271	0	0	0	0	0	0
NM_001014397	A_55_P2064538	chr4	146927386	146959310	+	Gm13154	11.7931	10.102	11.2615	10.0296	-1.69114	10.1982	4.43238e-06	-1.23189	10.1982	0.000517142	5.87271	3.28786	4.67851	3.0732	133.719	28.808	76.9072	31.8331	53.5481	8.26371	21.0062	5.91398	1.3203	1.80161	1.8723	2.42832	-2.58485	4.22807	0.000436593	-10.9289	-1.60531	4.22807	0.00596449	-6.78735	0	0	0	1	0	0
NM_001014398	A_55_P2210724	chr9	57084363	57097671	+	Trcg1	4.92865	5.39501	5.508	5.21571	0.466355	5.15854	0.243932	-0.292289	5.15854	0.54342	0.163815	0.580846	0.184571	0.521002	1.04747	1.54295	1.2655	1.3544	1.14867	1.46596	1.12702	1.49101	-0.133046	0.0738421	0.167189	-0.138634	0.417032	0.362559	0.110949	0.151198	0.336431	0.362559	0.22169	0.121976	0	0	0	0	0	0
NM_001014423	A_55_P2167803	chr16	56477959	56690248	+	Abi3bp	4.3738	4.53251	4.13759	4.70125	0.158702	4.47267	0.893914	0.563658	4.47267	0.329175	0.34477	0.495835	0.136264	0.171372	1.21512	1.44355	1.09427	1.46128	1.27383	1.40633	1.11483	1.12266	-0.0680713	0.0376828	-0.0268643	0.380307	0.151065	0.28706	0.254145	0.0433647	0.0351081	0.28706	0.920421	0.0100781	0	0	0	0	0	0
NM_001014761	A_51_P212741	chr9	44925959	44938153	+	Scn2b	6.8028	6.34943	6.34449	6.11868	-0.45337	6.38698	0.503252	-0.225814	6.38698	0.806958	2.11162	0.99122	1.77412	1.728	9.01344	2.73887	5.47302	4.90629	1.88575	1.55309	2.13591	2.36513	2.25694	0.818444	1.35749	1.05271	-1.1204	1.65124	0.00087491	-1.85005	-0.0461112	1.65124	0.979812	-0.0761406	0	0	0	0	0	0
NM_001014836	A_52_P18937	chr10	80826769	80828565	-	4930404N11Rik	5.34015	5.88557	6.06479	6.58415	0.545418	6.4253	0.233395	0.519362	6.4253	0.243277	5.18697	5.25374	5.60305	5.58933	47.0495	35.0963	42.1626	38.8893	33.8729	42.1167	57.0332	54.8099	0.474048	-0.263076	-0.435836	-0.495064	0.0667736	5.40827	1	0.36113	-0.0137268	5.40827	1	-0.0742386	0	0	0	0	0	0
NM_001014900	A_55_P1964433	chr4	119095289	119126504	+	Zmynd12	4.79028	4.74802	4.70845	4.61197	-0.0422594	5.36883	0.969002	-0.0964793	5.36883	0.910829	3.06016	3.37902	3.06746	3.05901	4.51869	9.98628	6.05278	7.28025	8.42374	10.4214	8.66218	8.59607	-0.898557	-0.061529	-0.517132	-0.23969	0.318857	3.14141	0.0861	1.00166	-0.00845407	3.14141	1	-0.0265577	0	0	0	0	0	0
NM_001014973	A_66_P111877	chr12	35731861	35832149	+	Snx13	8.66167	8.95528	8.80548	8.98477	0.293618	8.84598	0.129752	0.179289	8.84598	0.438849	5.48777	5.88107	5.471	5.6651	69.8377	98.0668	90.0635	95.5351	42.9295	56.741	41.2525	47.2515	0.702035	0.789374	1.12646	1.01567	0.393298	5.62624	0.292627	2.21279	0.194101	5.62624	0.692446	1.09206	0	0	0	0	0	0
NM_001014974	A_55_P2075429	chr1	74708328	74744547	+	Ttll4	10.4055	10.1006	10.1649	10.1316	-0.30497	9.32103	0.222654	-0.0332562	9.32103	0.954086	7.68951	7.67983	7.44597	7.57193	347.791	326.189	325.192	350.292	184.36	188.836	157.811	169.814	0.915691	0.788572	1.0431	1.0446	-0.00968188	7.59681	1	-0.0735514	0.12596	7.59681	0.497154	0.956893	0	0	0	0	0	0
NM_001014976	A_52_P658437	chr15	102126724	102154787	+	Espl1	10.9035	10.9789	10.7115	10.8255	0.075408	10.3025	0.911798	0.113983	10.3025	0.825753	6.38472	6.45511	6.1434	6.34795	175.428	170.708	162.186	174.275	56.9564	63.5898	44.4836	53.9055	1.62295	1.42466	1.8663	1.69286	0.0703953	6.33279	0.951535	0.445799	0.204551	6.33279	0.57884	1.29538	0	0	0	0	0	0
NM_001014981	A_55_P2238255	chr18	63868349	64149413	+	Wdr7	5.06738	5.2718	5.08848	5.10929	0.204424	5.21623	0.683592	0.0208103	5.21623	0.98111	4.47283	4.64501	4.43207	4.75255	74.1903	83.1776	79.393	88.6881	21.3319	23.3027	20.4717	25.0253	1.79821	1.8357	1.95538	1.82535	0.172176	4.57561	0.478175	0.787813	0.320488	4.57561	0.17487	1.46643	0	0	0	0	0	0
NM_001014995	A_55_P2007389	chr3	88987147	88993211	+	Fam189b	10.0451	9.94308	10.0819	9.99283	-0.102056	9.86374	0.856341	-0.0890937	9.86374	0.865502	5.04573	4.85265	4.84191	5.00761	34.627	31.436	33.2284	37.7361	31.9752	27.753	21.8925	27.6744	0.114945	0.179775	0.60198	0.447395	-0.193079	4.93697	0.493094	-0.953226	0.165691	4.93697	0.603951	0.818014	0	0	0	0	0	0
NM_001014996	A_51_P174434	chr14	57145598	57190683	-	Cenpj	9.75155	9.94031	9.80686	9.87049	0.188758	9.50349	0.520833	0.0636292	9.50349	0.88861	4.79248	5.3269	4.91022	5.36372	97.5749	129.647	118.272	148.049	21.1956	30.8863	20.2234	29.0316	2.20274	2.06954	2.54801	2.35038	0.534424	5.09833	0.0349829	2.72467	0.4535	5.09833	0.0780904	2.31209	0	0	0	0	0	0
NM_001014997	A_55_P2003306	chr6	129716665	129725867	-	Gm156	4.45078	4.5349	4.55158	4.39457	0.0841234	4.61111	0.854199	-0.157008	4.61111	0.594503	0	0	0	0	1	1	1	1	1	1	1	1	0	0	0	0	0	0	1	0	0	0	1	0	0	0	0	0	0	0
NM_001014997	A_66_P127627	chr6	129716665	129725867	-	Gm156	4.83551	4.91933	4.61867	4.78592	0.0838168	4.6963	0.941024	0.16725	4.6963	0.831892	0	0	0	0	1	1	1	1	1	1	1	1	0	0	0	0	0	0	1	0	0	0	1	0	0	0	0	0	0	0
NM_001015039	A_55_P2177632	chr5	34537543	34630973	-	Zfyve28	5.18745	4.94545	5.00109	4.96714	-0.242005	4.92776	0.395756	-0.0339424	4.92776	0.953941	2.34588	0.845902	1.40636	1.00282	9.30502	1.65162	5.18869	3.18863	4.89758	1.78007	2.67468	1.98612	0.925939	-0.108052	0.956003	0.682983	-1.49998	1.40024	0.00186323	-2.10033	-0.403543	1.40024	0.298284	-0.565057	0	0	0	0	0	0
NM_001015039	A_55_P2177623	chr5	34537543	34630973	-	Zfyve28	5.48262	4.93056	5.22298	4.71085	-0.552059	5.08527	0.0583713	-0.512124	5.08527	0.0757159	2.34588	0.845902	1.40636	1.00282	9.30502	1.65162	5.18869	3.18863	4.89758	1.78007	2.67468	1.98612	0.925939	-0.108052	0.956003	0.682983	-1.49998	1.40024	0.00186323	-2.10033	-0.403543	1.40024	0.298284	-0.565057	0	0	0	0	0	0
NM_001015039	A_55_P2058671	chr5	34537543	34630973	-	Zfyve28	5.92684	4.84554	5.60733	4.78747	-1.08129	5.7107	0.000703154	-0.819868	5.7107	0.0102733	2.34588	0.845902	1.40636	1.00282	9.30502	1.65162	5.18869	3.18863	4.89758	1.78007	2.67468	1.98612	0.925939	-0.108052	0.956003	0.682983	-1.49998	1.40024	0.00186323	-2.10033	-0.403543	1.40024	0.298284	-0.565057	0	0	0	0	0	0
NM_001015046	A_55_P1965520	chr11	74196985	74403660	-	Rap1gap2	6.85641	6.85297	6.92096	7.25575	-0.00343795	6.79972	0.997539	0.334784	6.79972	0.216822	2.52727	2.19779	2.51842	2.03285	15.2823	13.4192	18.5534	10.4895	5.41591	4.31688	5.39867	3.91438	1.49658	1.63623	1.78101	1.42208	-0.329476	2.31908	0.126882	-0.764081	-0.485576	2.31908	0.0402091	-1.12609	0	0	0	0	0	0
NM_001015507	A_55_P2026785	chr9	106724307	106783323	+	Vprbp	11.0943	10.8525	11.0043	10.8048	-0.241777	10.5891	0.567521	-0.199562	10.5891	0.645249	7.07518	6.84888	6.87496	6.79347	282.868	246.582	269.476	256.027	118.439	101.38	103.411	95.5379	1.25598	1.28229	1.38177	1.42215	-0.226307	6.89812	0.0459277	-1.56109	-0.0814879	6.89812	0.526194	-0.562114	0	0	0	0	0	0
NM_001015507	A_55_P2026790	chr9	106724307	106783323	+	Vprbp	6.59016	6.83572	6.79306	6.88682	0.245555	6.53745	0.41663	0.093763	6.53745	0.840448	7.07518	6.84888	6.87496	6.79347	282.868	246.582	269.476	256.027	118.439	101.38	103.411	95.5379	1.25598	1.28229	1.38177	1.42215	-0.226307	6.89812	0.0459277	-1.56109	-0.0814879	6.89812	0.526194	-0.562114	0	0	0	0	0	0
NM_001015507	A_52_P414267	chr9	106724307	106783323	+	Vprbp	7.24238	7.37705	7.3766	7.41384	0.134667	7.00349	0.802253	0.0372395	7.00349	0.957716	7.07518	6.84888	6.87496	6.79347	282.868	246.582	269.476	256.027	118.439	101.38	103.411	95.5379	1.25598	1.28229	1.38177	1.42215	-0.226307	6.89812	0.0459277	-1.56109	-0.0814879	6.89812	0.526194	-0.562114	0	0	0	0	0	0
NM_001015681	A_51_P109541	chr4	59639083	59767175	+	E130308A19Rik	9.30132	9.00619	9.22722	9.13871	-0.295137	9.20269	0.123836	-0.0885103	9.20269	0.790104	5.64888	5.82862	5.60413	5.81974	85.179	98.3633	99.5292	105.036	48.7022	55.8939	47.5563	54.5803	0.806511	0.815428	1.06548	0.944438	0.179745	5.72534	0.481715	1.0291	0.215613	5.72534	0.408497	1.23446	0	0	0	0	0	0
NM_001015876	A_55_P2070799	chr5	130732907	130817437	+	Tyw1	10.3494	10.3889	10.4136	10.4071	0.0394557	10.2213	0.94338	-0.006455	10.2213	0.991797	5.70671	5.4943	5.35401	5.44258	133.194	108.2	103.834	105.529	48.6829	42.8152	39.7471	41.9785	1.45204	1.33751	1.38536	1.32992	-0.212409	5.4994	0.30954	-1.16812	0.0885716	5.4994	0.774423	0.48709	0	0	0	0	0	0
NM_001015889	A_55_P2080794	chr13	101421562	101426015	+	Taf9	12.7632	12.768	12.8044	12.9407	0.00471769	12.6201	0.994181	0.136357	12.6201	0.634282	7.68884	7.58996	7.27805	7.10693	302.742	327.222	262.216	250.561	180.043	143.514	115.491	91.4924	0.74975	1.18908	1.18297	1.45344	-0.0988826	7.41595	0.853265	-0.733308	-0.171116	7.41595	0.654668	-1.26899	0	0	0	0	0	0
NM_001017362	A_55_P2077278	chr4	41670868	41678174	-	Arid3c	5.25835	5.7681	5.52601	5.76138	0.509758	6.44079	0.282748	0.235366	6.44079	0.723645	2.49923	3.2313	2.96473	2.89357	5.15108	12.4196	8.60591	12.4865	5.777	9.14561	7.5273	6.12952	-0.165446	0.441469	0.193196	1.02652	0.732075	2.89721	0.0727592	2.12097	-0.0711601	2.89721	0.997974	-0.206166	0	0	0	0	0	0
NM_001017409	A_55_P1979197	chr10	60638010	60643428	+	Tbata	5.58018	5.79422	5.69004	5.77132	0.214036	5.67047	0.655766	0.08128	5.67047	0.902884	0.0523832	0.136841	0.115321	0	1	1	1	1	1.056	1.1107	1.12119	1	-0.0786091	-0.15147	-0.165033	0	0.0844579	0.0761363	0.768543	0.00643031	-0.115321	0.0761363	0.654969	-0.00878012	0	0	0	0	0	0
NM_001017422	A_55_P2087193	chr14	51823365	51823831	+	Ear4	4.63001	4.76858	4.5374	4.58066	0.138574	4.63824	0.768389	0.0432545	4.63824	0.944861	0	0	0	0	1	1	1	1	NA	NA	NA	NA	NA	NA	NA	NA	0	0	1	0	0	0	1	0	0	0	0	0	0	0
NM_001017426	A_55_P2030080	chr11	69212020	69227177	-	Kdm6b	9.52611	10.7699	9.88536	11.0128	1.24381	10.8208	0.000295488	1.12742	10.8208	0.000899165	5.82008	6.93217	6.69143	7.50016	77.7234	158.084	130.046	234.383	43.4942	95.9348	76.1288	133.249	0.837525	0.720569	0.772512	0.81475	1.11209	6.73596	0.00236993	7.491	0.808734	6.73596	0.0146222	5.4476	0	0	0	0	0	0
NM_001017427	A_55_P2019890	chr4	73360483	73436506	-	Rasef	8.21832	8.19751	8.66216	8.7105	-0.0208016	8.64694	0.986834	0.0483423	8.64694	0.967823	4.97274	5.0336	5.16563	5.42053	52.093	67.5368	67.4314	81.6194	29.9605	30.8784	33.8905	39.8458	0.798031	1.12908	0.992542	1.03448	0.0608564	5.14813	1	0.313296	0.254893	5.14813	0.669585	1.31222	0	0	0	0	0	0
NM_001017429	A_55_P2036967	chr16	38347085	38352849	+	Cox17	4.64307	4.49143	4.71079	4.83562	-0.151641	4.70513	0.905708	0.124826	4.70513	0.917493	6.07862	5.87422	6.20248	6.22298	175.397	147.256	147.339	172.898	59.1827	51.3885	69.6763	71.1641	1.56738	1.51881	1.0804	1.2807	-0.204397	6.09458	0.528805	-1.24571	0.0205025	6.09458	1	0.124954	0	0	0	0	0	0
NM_001017429	A_55_P2095973	chr16	38347085	38352849	+	Cox17	4.3578	4.20051	4.35555	4.40078	-0.157289	4.46119	0.842535	0.0452301	4.46119	0.963641	6.07862	5.87422	6.20248	6.22298	175.397	147.256	147.339	172.898	59.1827	51.3885	69.6763	71.1641	1.56738	1.51881	1.0804	1.2807	-0.204397	6.09458	0.528805	-1.24571	0.0205025	6.09458	1	0.124954	0	0	0	0	0	0
NM_001017433	A_55_P1979191	chr10	60634712	60651589	+	Tbata	6.32103	6.39125	6.37696	6.63775	0.0702248	6.24424	0.899875	0.260789	6.24424	0.330777	0.101449	0.214711	0.155408	0.329552	1	1	1	1.47108	1.08082	1.15445	1.15186	1.23283	-0.112125	-0.207209	-0.203967	0.254906	0.113261	0.20028	0.620464	0.022684	0.174144	0.20028	0.414588	0.0348776	0	0	0	0	0	0
NM_001017441	A_51_P514584	chr10	60634712	60643428	+	Tbata	5.25759	5.18398	5.18035	5.25141	-0.0736157	5.1185	0.963349	0.0710588	5.1185	0.960793	0.0302783	0.0987234	0.0713138	0.158463	1	1	1	1.23046	1.03253	1.06984	1.06591	1.09028	-0.0461856	-0.0973928	-0.0920868	0.174489	0.0684452	0.0896945	0.761692	0.00613916	0.0871487	0.0896945	0.680475	0.00781677	0	0	0	0	0	0
NM_001017955	A_52_P427818	chr7	13353441	13361007	-	Zscan18	9.342	8.88379	9.11615	8.61256	-0.458206	8.92849	0.00920463	-0.503599	8.92849	0.00321625	6.28826	6.08453	5.95549	5.55251	91.4111	72.4145	65.1309	51.6958	69.7708	66.078	56.734	42.8789	0.389746	0.13211	0.199127	0.269779	-0.20373	5.9702	0.443968	-1.21631	-0.402982	5.9702	0.1257	-2.40588	0	0	0	0	0	0
NM_001017959	A_55_P2102126	chrX	35758226	35809637	-	Lamp2	8.4293	8.70618	8.2279	8.34611	0.276876	8.80051	0.545066	0.118215	8.80051	0.855685	7.36924	6.88142	6.83744	6.51567	196.052	155.923	141.654	111.284	160.114	116.225	115.244	90.6512	0.292139	0.423912	0.297676	0.295849	-0.487821	6.90094	0.0190341	-3.36642	-0.321769	6.90094	0.110229	-2.22051	0	0	0	0	0	0
NM_001017966	A_55_P2093634	chr4	141239478	141279334	-	Ddi2	9.95704	10.0507	9.80179	10.1188	0.09368	9.53977	0.85529	0.317037	9.53977	0.200546	7.5992	7.67259	7.5056	7.56742	409.418	491.548	401.846	431.841	169.814	174.387	163.386	167.878	1.26962	1.49504	1.29836	1.36309	0.0733878	7.5862	0.730578	0.556735	0.0618241	7.5862	0.815392	0.46901	0	0	0	0	0	0
NM_001017966	A_66_P121249	chr4	141239478	141279334	-	Ddi2	9.9584	10.0497	9.87104	10.1671	0.0913116	9.63334	0.882082	0.296033	9.63334	0.33827	7.5992	7.67259	7.5056	7.56742	409.418	491.548	401.846	431.841	169.814	174.387	163.386	167.878	1.26962	1.49504	1.29836	1.36309	0.0733878	7.5862	0.730578	0.556735	0.0618241	7.5862	0.815392	0.46901	0	0	0	0	0	0
NM_001017968	A_55_P1953650	chr4	133162907	133189344	-	Zdhhc18	12.8179	12.3525	12.7373	12.2312	-0.465428	12.5163	0.0648286	-0.506031	12.5163	0.0348013	5.93896	5.04007	5.32793	4.77688	99.0058	53.8954	71.7244	42.1626	56.6395	30.8341	38.1067	25.7286	0.805705	0.805633	0.912421	0.712595	-0.898887	5.27096	0.0104377	-4.738	-0.551044	5.27096	0.0913948	-2.90453	0	0	0	0	0	0
NM_001017983	A_52_P62833	chr15	77770952	77787152	-	Foxred2	8.69565	8.1367	8.68041	7.70975	-0.558949	8.085	0.0420533	-0.970668	8.085	0.000160597	6.71891	5.30473	6.4171	4.88044	144.996	57.2785	118.898	44.4065	90.8502	33.2681	70.6443	22.6841	0.67445	0.783852	0.751079	0.969089	-1.41417	5.8303	0.000145332	-8.24505	-1.53666	5.8303	0.000167498	-8.9592	0	0	0	0	0	0
NM_001017985	A_55_P1985259	chr7	107520743	107618668	+	C2cd3	8.06484	8.10086	7.5857	7.52577	0.0360193	7.35445	0.965208	-0.0599261	7.35445	0.928489	5.29277	4.92803	5.16928	4.81667	99.5068	74.9088	95.9874	71.8053	34.0259	26.3985	30.8715	24.4252	1.54816	1.50468	1.63657	1.55572	-0.364736	5.05169	0.0235024	-1.84253	-0.352613	5.05169	0.0341267	-1.78129	0	0	0	0	0	0
NM_001017985	A_66_P129085	chr7	107520743	107618668	+	C2cd3	6.08795	6.10774	5.91222	5.89098	0.0197906	5.76477	0.981736	-0.0212494	5.76477	0.978695	5.29277	4.92803	5.16928	4.81667	99.5068	74.9088	95.9874	71.8053	34.0259	26.3985	30.8715	24.4252	1.54816	1.50468	1.63657	1.55572	-0.364736	5.05169	0.0235024	-1.84253	-0.352613	5.05169	0.0341267	-1.78129	0	0	0	0	0	0
NM_001017985	A_52_P564951	chr7	107520743	107618668	+	C2cd3	7.96023	7.80404	8.01416	7.76635	-0.156196	7.72156	0.767986	-0.247806	7.72156	0.506352	5.29277	4.92803	5.16928	4.81667	99.5068	74.9088	95.9874	71.8053	34.0259	26.3985	30.8715	24.4252	1.54816	1.50468	1.63657	1.55572	-0.364736	5.05169	0.0235024	-1.84253	-0.352613	5.05169	0.0341267	-1.78129	0	0	0	0	0	0
NM_001018013	A_55_P2098423	chr7	52877181	52882612	+	Izumo1	4.56086	4.19824	4.62447	4.45442	-0.362619	4.73164	0.325942	-0.170045	4.73164	0.741533	1.60356	1.23812	1.6473	1.66395	3.28724	3.34621	3.10745	2.66812	2.99213	2.00183	3.2252	3.34162	0.135705	0.741207	-0.0536568	-0.324726	-0.365435	1.53823	0.379486	-0.562125	0.0166434	1.53823	1	0.0256014	0	0	0	0	0	0
NM_001018019	A_55_P2106379	chr5	68423074	68557637	+	Grxcr1	4.44599	4.46332	4.5069	4.45935	0.0173269	4.48052	0.984812	-0.0475514	4.48052	0.950864	0.0281027	0.0926535	0.00436146	0.0378964	1	1	1	1	1.01643	1.03112	1.0025	1.01861	-0.0235058	-0.0442095	-0.00359758	-0.0265961	0.0645508	0.0407535	0.0405706	0.00263067	0.0335349	0.0407535	0.306107	0.00136666	0	0	0	0	0	0
NM_001018031	A_55_P1982971	chr3	69811535	69832630	+	Otol1	4.76836	4.758	4.60532	4.62615	-0.010357	4.62241	0.989191	0.020837	4.62241	0.975784	0.0908621	0	0.15214	0	1.35392	1	1.3361	1	1.03332	1	1.09922	1	0.389848	0	0.281553	0	-0.0908621	0.0607505	0.0510509	-0.00551992	-0.15214	0.0607505	0.0074976	-0.00924258	0	0	0	0	0	0
NM_001018042	A_55_P2296088	chr2	72774490	72818503	-	Sp3	6.11291	6.52048	7.08838	7.09168	0.407566	6.8403	0.632248	0.00329667	6.8403	0.997471	7.63903	7.69191	7.67884	7.81206	575.923	582.499	569.149	627.844	160.765	169.055	169.219	184.151	1.84092	1.78476	1.74991	1.76952	0.0528799	7.70546	0.966056	0.407464	0.13322	7.70546	0.682871	1.02652	0	0	0	0	0	0
NM_001018063	A_55_P1980262	chrX	50972354	50973585	-	Cxx1b	11.5632	11.5234	11.9951	11.1501	-0.0397876	10.8075	0.980472	-0.845007	10.8075	0.115377	2.62015	1.72605	2.96817	1.91272	7.27264	3.79186	7.10134	4.11086	NA	NA	NA	NA	NA	NA	NA	NA	-0.894107	2.30677	0.296505	-2.0625	-1.05545	2.30677	0.23293	-2.43469	0	0	0	0	0	0
NM_001018079	A_55_P2152447	chr3	92796148	92797348	+	Lce3f	4.86885	5.07532	4.76925	4.72834	0.206463	4.82263	0.80029	-0.0409043	4.82263	0.972793	0	0	0	0	1	1	1	1	1	1	1	1	0	0	0	0	0	0	1	0	0	0	1	0	0	0	0	0	0	0
NM_001018087	A_55_P2074406	chrX	58962791	58964125	+	Ldoc1	6.90247	5.52952	6.20452	5.17401	-1.37295	5.84802	0.000939102	-1.03052	5.84802	0.0136365	0.707101	0	0.476861	0	1.79499	1	1.55936	1	NA	NA	NA	NA	NA	NA	NA	NA	-0.707101	0.29599	0.311275	-0.209295	-0.476861	0.29599	0.554944	-0.141146	0	0	0	0	0	0
NM_001024134	A_52_P233342	chr17	36997636	37004132	-	Trim15	4.62828	4.87755	4.77189	4.80783	0.24927	5.0295	0.632448	0.0359343	5.0295	0.96878	0	0.0865458	0.539918	0.0994404	1	1.20381	1.09579	1	1	1.05988	1.5867	1.09986	0	0.183705	-0.53405	-0.137315	0.0865458	0.181476	0.689018	0.015706	-0.440478	0.181476	0.0231995	-0.0799363	0	0	0	0	0	0
NM_001024135	A_52_P442852	chr14	79826318	79830845	+	Kbtbd7	7.07417	6.96502	6.83624	6.80097	-0.109152	6.76638	0.87029	-0.0352785	6.76638	0.965218	6.43287	6.55702	6.56998	6.30399	93.5684	98.1816	90.3454	77.7322	NA	NA	NA	NA	NA	NA	NA	NA	0.12415	6.46597	0.942139	0.802753	-0.265986	6.46597	0.70683	-1.71986	0	0	0	0	0	0
NM_001024136	A_55_P2186195	chr4	47028561	47070178	-	Anks6	5.5424	5.987	5.54047	5.59466	0.444602	5.53023	0.905159	0.0541913	5.53023	0.990886	3.38698	3.72003	3.64352	3.57613	15.0533	16.1497	19.3511	18.5135	10.3247	13.1768	11.771	11.5611	0.543986	0.293505	0.717171	0.679292	0.333053	3.58166	0.296253	1.19288	-0.0673856	3.58166	0.965442	-0.241353	0	0	0	0	0	0
NM_001024137	A_55_P1987775	chr2	120091605	120114805	-	Pla2g4d	4.68692	4.60827	4.89031	4.66295	-0.0786505	4.7856	0.947432	-0.227361	4.7856	0.762071	0.0544699	0.0553758	0.108459	0.0582254	1.10711	1	1.25181	1.21235	1.03141	1.05628	1.04979	1.01124	0.102181	-0.0789895	0.253925	0.261684	0.00090592	0.0691326	1	6.26286e-05	-0.0502338	0.0691326	0.774051	-0.00347279	0	0	0	0	0	0
NM_001024138	A_52_P80007	chr7	126287837	126327888	-	Gpr139	5.1287	5.19424	5.05855	5.2014	0.065547	5.06699	0.941791	0.142856	5.06699	0.81541	0.601795	0.60361	0.433533	0.131076	1	1.48584	1.22003	1	1.55482	1.52043	1.36334	1.09507	-0.636747	-0.0332032	-0.160225	-0.131018	0.00181522	0.442503	1	0.000803241	-0.302457	0.442503	0.259748	-0.133838	0	0	0	0	0	0
NM_001024139	A_51_P311038	chr9	30706740	30730037	-	Adamts15	8.79353	8.66948	9.01222	8.53309	-0.124052	8.51379	0.94783	-0.479123	8.51379	0.643997	5.47512	5.23884	6.12865	5.09395	86.803	74.659	120.964	57.4726	31.5298	25.8982	50.281	26.7937	1.46103	1.52746	1.26649	1.10098	-0.236279	5.48414	0.278969	-1.29579	-1.0347	5.48414	0.00149614	-5.67444	0	0	0	0	0	0
NM_001024141	A_52_P476086	chrX	132606638	132619794	-	Nxf3	4.68874	4.77457	4.65236	4.86242	0.0858278	4.69221	0.922951	0.210058	4.69221	0.696085	0.89211	0.58372	0.691705	0.890336	2.605	2.35663	1.7409	2.74728	1.7843	1.26952	1.57783	1.64202	0.545926	0.892439	0.141892	0.742537	-0.30839	0.764468	0.55562	-0.235754	0.19863	0.764468	0.780447	0.151846	0	0	0	0	0	0
NM_001024142	A_52_P358093	chr4	45047120	45097476	-	Fbxo10	8.69149	8.98622	8.75417	8.43327	0.294732	9.1847	0.358562	-0.320891	9.1847	0.272955	4.20138	4.07233	4.1868	4.03126	32.279	30.2072	33.5084	31.7105	17.1331	15.6355	17.4684	15.2414	0.913811	0.950064	0.939773	1.05696	-0.129052	4.12294	0.713893	-0.532072	-0.155544	4.12294	0.653357	-0.641301	0	0	0	0	0	0
NM_001024145	A_52_P585907	chr2	120125693	120139901	-	Pla2g4f	4.35929	4.48525	4.60845	4.97744	0.125964	4.48807	0.867303	0.36899	4.48807	0.346475	1.45938	1.99393	1.1825	1.99118	2.45312	3.86383	2.25037	3.35615	2.87613	4.14572	2.26439	4.2225	-0.229511	-0.10159	-0.00896375	-0.331288	0.534543	1.65675	0.167993	0.885604	0.80868	1.65675	0.0537563	1.33978	0	0	0	0	0	0
NM_001024147	A_55_P2034870	chr5	72972878	72978789	-	Gm5868	6.17749	6.04752	5.92414	6.4006	-0.129973	6.28551	0.934932	0.476466	6.28551	0.558225	0.396307	1.13693	0.261465	0.874975	1.57138	2.59871	1.04375	1.67275	1.24988	2.1916	1.2382	2.00485	0.330241	0.245811	-0.246465	-0.261279	0.740619	0.667418	0.22344	0.494303	0.61351	0.667418	0.357406	0.409468	0	0	0	0	0	0
NM_001024205	A_52_P243054	chr11	77499641	77531468	+	Nufip2	10.6481	10.0023	10.4597	10.3295	-0.645819	9.52339	0.0137786	-0.130132	9.52339	0.800035	9.21079	8.82143	8.88865	8.83507	1038.15	750.079	838.846	787.824	397.544	290.716	300.703	281.499	1.38483	1.36743	1.48007	1.48475	-0.389358	8.93899	0.0186742	-3.48047	-0.0535852	8.93899	0.847364	-0.478997	0	0	0	0	0	0
NM_001024205	A_55_P2068167	chr11	77499641	77531468	+	Nufip2	12.4232	11.7958	12.2122	11.9381	-0.627474	11.7444	0.0100396	-0.274158	11.7444	0.380592	9.21079	8.82143	8.88865	8.83507	1038.15	750.079	838.846	787.824	397.544	290.716	300.703	281.499	1.38483	1.36743	1.48007	1.48475	-0.389358	8.93899	0.0186742	-3.48047	-0.0535852	8.93899	0.847364	-0.478997	0	0	0	0	0	0
NM_001024205	A_55_P2068172	chr11	77499641	77531468	+	Nufip2	9.80248	9.72699	9.58262	9.81646	-0.0754865	9.53799	0.910815	0.233843	9.53799	0.509451	9.21079	8.82143	8.88865	8.83507	1038.15	750.079	838.846	787.824	397.544	290.716	300.703	281.499	1.38483	1.36743	1.48007	1.48475	-0.389358	8.93899	0.0186742	-3.48047	-0.0535852	8.93899	0.847364	-0.478997	0	0	0	0	0	0
NM_001024206	A_55_P2028310	chr11	69137488	69139295	+	Trappc1	6.2647	6.4794	6.34245	6.68967	0.214694	6.50156	0.474706	0.34722	6.50156	0.12979	4.72188	4.6908	4.69723	4.84033	43.1143	38.785	38.9165	47.1216	18.6049	18.761	15.3484	17.5574	1.21248	1.04776	1.3423	1.42431	-0.0310848	4.73756	1	-0.147266	0.1431	4.73756	0.943122	0.677945	0	0	0	0	0	0
NM_001024206	A_55_P2054887	chr11	69137488	69139295	+	Trappc1	11.8431	11.887	11.8076	11.9177	0.0439449	12.2295	0.93109	0.110091	12.2295	0.721637	4.72188	4.6908	4.69723	4.84033	43.1143	38.785	38.9165	47.1216	18.6049	18.761	15.3484	17.5574	1.21248	1.04776	1.3423	1.42431	-0.0310848	4.73756	1	-0.147266	0.1431	4.73756	0.943122	0.677945	0	0	0	0	0	0
NM_001024230	A_55_P1991812	chr11	48700924	48715654	-	Gm5431	4.4862	4.56345	4.54333	4.53678	0.077247	4.56938	0.894009	-0.00654348	4.56938	0.992649	0.0486564	0.0567897	0.0430473	0.0352086	1.16163	1.23015	1.12893	1	1.01135	1	1.00354	1.03662	0.199862	0.29884	0.169855	-0.0518836	0.00813331	0.0459255	1	0.000373526	-0.00783866	0.0459255	1	-0.000359994	0	0	0	0	0	0
NM_001024230	A_55_P1991811	chr11	48700924	48715654	-	Gm5431	5.31893	5.03494	4.90128	4.95454	-0.283994	5.18483	0.742148	0.0532569	5.18483	0.967241	0.0486564	0.0567897	0.0430473	0.0352086	1.16163	1.23015	1.12893	1	1.01135	1	1.00354	1.03662	0.199862	0.29884	0.169855	-0.0518836	0.00813331	0.0459255	1	0.000373526	-0.00783866	0.0459255	1	-0.000359994	0	0	0	0	0	0
NM_001024385	A_55_P2033660	chr2	132672402	132692504	+	Crls1	9.7963	9.89607	9.62766	10.108	0.099763	9.80699	0.85058	0.480341	9.80699	0.0369929	5.49683	6.16853	5.52566	5.99047	47.0421	83.5255	54.7489	74.372	44.5565	70.7992	45.7549	62.7935	0.0783156	0.238483	0.258905	0.244145	0.6717	5.79537	0.00585733	3.89275	0.464816	5.79537	0.0386112	2.69378	0	0	0	0	0	0
NM_001024474	A_66_P124858	chr13	52599744	52626205	-	Diras2	5.82145	6.15348	5.86052	5.88521	0.332022	6.34847	0.663822	0.0246901	6.34847	0.986289	1.13143	1.768	1.0702	1.73817	2.11954	4.85044	1.88725	3.9971	2.25406	3.11462	2.14583	3.1942	-0.0887725	0.639058	-0.185249	0.323497	0.636565	1.42695	0.0416864	0.908344	0.667971	1.42695	0.0427121	0.953159	0	0	0	0	0	0
NM_001024478	A_66_P122115	chr12	33718661	33777740	-	Cdhr3	4.52767	4.39137	4.23289	4.44863	-0.136301	4.47358	0.802547	0.215741	4.47358	0.573859	0.0185975	0.0852196	0.0104784	0.245057	1	1	1	1.23369	1.0171	1.03645	1.01408	1.18368	-0.0244637	-0.0516484	-0.0201695	0.0597081	0.0666221	0.0898381	0.290078	0.00598521	0.234579	0.0898381	0.00423342	0.0210741	0	0	0	0	0	0
NM_001024504	A_52_P15197	chr8	13255963	13288126	-	Dcun1d2	10.3265	10.4428	10.3489	10.4804	0.116267	10.2823	0.688979	0.131495	10.2823	0.589898	4.54501	4.64536	4.52328	4.67446	35.4388	40.9822	36.8261	42.4086	22.4911	23.445	22.6565	24.0613	0.655978	0.80572	0.700799	0.817642	0.100353	4.59703	0.799064	0.461326	0.151179	4.59703	0.646568	0.694972	0	0	0	0	0	0
NM_001024508	A_66_P109049	chr13	74075259	74098337	+	Brd9	9.04897	9.21946	9.09479	9.26834	0.170496	8.92299	0.663894	0.173547	8.92299	0.622153	6.81754	7.09106	6.84184	7.09514	165.409	201.636	164.332	193.9	105.277	128.529	109.372	129.538	0.651846	0.649655	0.587364	0.581931	0.273525	6.96139	0.0456026	1.90411	0.253305	6.96139	0.0732917	1.76335	0	0	0	0	0	0
NM_001024512	A_52_P9260	chr14	21167384	21202713	+	Fam149b	7.29999	7.48271	7.24452	7.40798	0.182723	7.59416	0.539611	0.163457	7.59416	0.576987	6.39325	6.38689	6.18128	6.17067	92.3138	102.191	79.733	83.6961	82.0612	81.766	72.6205	71.3642	0.169848	0.321702	0.1348	0.22996	-0.00635643	6.28302	1	-0.0399376	-0.0106075	6.28302	1	-0.0666473	0	0	0	0	0	0
NM_001024512	A_52_P242445	chr14	21167384	21202713	+	Fam149b	7.47687	7.66721	7.54898	7.76407	0.190339	7.56107	0.494333	0.215092	7.56107	0.38294	6.39325	6.38689	6.18128	6.17067	92.3138	102.191	79.733	83.6961	82.0612	81.766	72.6205	71.3642	0.169848	0.321702	0.1348	0.22996	-0.00635643	6.28302	1	-0.0399376	-0.0106075	6.28302	1	-0.0666473	0	0	0	0	0	0
NM_001024539	A_51_P169714	chr10	79080683	79100663	-	Shc2	5.84513	6.54942	6.52859	6.74818	0.704292	6.6689	0.0944474	0.219593	6.6689	0.755285	3.24837	3.66973	3.66032	4.0435	15.1177	27.9766	21.9996	31.7921	8.19124	9.50032	10.0969	13.031	0.884087	1.55817	1.12356	1.28672	0.421359	3.65548	0.0982286	1.54027	0.383186	3.65548	0.150228	1.40073	0	0	0	0	0	0
NM_001024539	A_55_P2027077	chr10	79080683	79100663	-	Shc2	8.18413	8.37595	8.10825	8.49481	0.191823	8.60061	0.658417	0.386561	8.60061	0.166884	3.24837	3.66973	3.66032	4.0435	15.1177	27.9766	21.9996	31.7921	8.19124	9.50032	10.0969	13.031	0.884087	1.55817	1.12356	1.28672	0.421359	3.65548	0.0982286	1.54027	0.383186	3.65548	0.150228	1.40073	0	0	0	0	0	0
NM_001024560	A_52_P608132	chr19	5495278	5510489	-	Snx32	6.7148	6.94887	6.9826	6.99359	0.234069	7.00799	0.740785	0.0109962	7.00799	0.992356	2.4649	3.04566	2.67075	3.28708	4.2107	5.83597	7.41525	7.66217	5.63254	8.64273	6.48183	10.2683	-0.419726	-0.566514	0.194094	-0.42237	0.580754	2.8671	0.0428473	1.66508	0.61634	2.8671	0.0421644	1.76711	0	0	0	0	0	0
NM_001024602	A_55_P2050488	chr12	113960385	113984802	+	Cep170b	15.0989	14.8397	15.2661	14.9397	-0.259112	15.032	0.116147	-0.326427	15.032	0.0289142	6.98139	6.39765	7.04009	6.26322	224.876	133.764	232.188	143.228	92.8567	66.7991	94.9048	50.588	1.27605	1.00179	1.29074	1.50144	-0.583737	6.67059	0.0347819	-3.89387	-0.776872	6.67059	0.0133802	-5.18219	0	0	0	0	0	0
NM_001024604	A_65_P18433	chr14	32513201	32643601	-	Ankrd28	10.0875	9.9157	10.0464	10.0886	-0.171825	9.67189	0.688484	0.0422053	9.67189	0.947501	6.87437	6.85691	6.7777	6.93499	265.29	265.492	274.557	300.47	109.43	109.521	105.366	115.099	1.27757	1.27746	1.3817	1.38435	-0.0174626	6.86099	1	-0.119811	0.157292	6.86099	0.585778	1.07918	0	0	0	0	0	0
NM_001024606	A_66_P111285	chr8	107115368	107120749	+	Pdp2	9.35247	9.56465	9.31614	9.50758	0.212173	9.15905	0.579742	0.191437	9.15905	0.608081	7.00869	7.21659	7.11717	7.299	195.386	218.528	192.614	216.942	25.0764	27.3523	28.0631	33.1836	2.96192	2.99808	2.77897	2.70877	0.207898	7.16036	0.26294	1.48863	0.181828	7.16036	0.370551	1.30196	0	0	0	0	0	0
NM_001024606	A_66_P114722	chr8	107115368	107120749	+	Pdp2	5.51279	5.1201	5.05995	5.25752	-0.392695	5.23727	0.27008	0.197563	5.23727	0.682128	7.00869	7.21659	7.11717	7.299	195.386	218.528	192.614	216.942	25.0764	27.3523	28.0631	33.1836	2.96192	2.99808	2.77897	2.70877	0.207898	7.16036	0.26294	1.48863	0.181828	7.16036	0.370551	1.30196	0	0	0	0	0	0
NM_001024614	A_52_P418515	chr5	98758323	99231038	+	1700007G11Rik	7.04432	7.7307	7.59465	7.94869	0.686384	8.40978	0.195729	0.354039	8.40978	0.613817	3.25228	4.18505	3.50882	3.89781	19.1529	33.3486	18.3197	28.3762	9.61689	18.075	11.6507	14.7337	0.99392	0.883629	0.652979	0.945559	0.932774	3.71099	0.088874	3.46152	0.388989	3.71099	0.544752	1.44354	0	0	0	0	0	0
NM_001024616	A_66_P131091	chr2	25438538	25463966	-	Rabl6	12.3542	12.7275	12.3786	12.5829	0.373365	12.7046	0.00704035	0.204274	12.7046	0.196753	7.0638	7.23069	7.07511	7.17591	182.369	214.265	206.494	208.963	125.69	141.03	128.376	137.629	0.536991	0.603395	0.685732	0.602461	0.166895	7.13638	0.26223	1.19103	0.100798	7.13638	0.566425	0.719334	0	0	0	0	0	0
NM_001024617	A_55_P2016792	chr8	83866461	84646469	+	Inpp4b	4.53491	4.27838	4.12408	4.3832	-0.256525	4.31512	0.602444	0.259127	4.31512	0.565034	0.169223	0.503558	0.102777	0.477154	1.44382	1.79343	1.29848	1.68652	1.12277	1.39172	1.08854	1.39319	0.362832	0.365852	0.254428	0.275656	0.334335	0.313178	0.00715413	0.104706	0.374377	0.313178	0.00593111	0.117247	0	0	0	0	0	0
NM_001024617	A_52_P330289	chr8	83866461	84646469	+	Inpp4b	4.6695	4.59682	4.82566	4.6457	-0.0726743	4.74363	0.932548	-0.17996	4.74363	0.734747	0.169223	0.503558	0.102777	0.477154	1.44382	1.79343	1.29848	1.68652	1.12277	1.39172	1.08854	1.39319	0.362832	0.365852	0.254428	0.275656	0.334335	0.313178	0.00715413	0.104706	0.374377	0.313178	0.00593111	0.117247	0	0	0	0	0	0
NM_001024618	A_52_P744179	chr2	67284059	67364663	+	Xirp2	4.8579	5.08279	4.75985	4.91469	0.224888	4.78328	0.6489	0.154845	4.78328	0.77597	0.236232	0.0507353	0.0984118	0.0270578	1.44566	1	1.10718	1	1.1337	1.02747	1.07329	1.01799	0.35069	-0.0390975	0.0448568	-0.0257213	-0.185497	0.103109	0.00980445	-0.0191264	-0.071354	0.103109	0.290522	-0.00735726	0	0	0	0	0	0
NM_001024619	A_51_P219483	chr7	105499178	105509798	-	Tsku	6.75284	7.26224	6.54797	7.16392	0.509396	6.75324	0.0367663	0.61595	6.75324	0.00731391	6.39952	7.03368	6.82031	7.11654	123.696	193.251	154.7	196.64	72.8881	112.54	102.568	123.049	0.763048	0.78004	0.5929	0.67632	0.634162	6.84251	0.0121946	4.33926	0.296229	6.84251	0.213591	2.02695	0	0	0	0	0	0
NM_001024622	A_51_P210877	chr16	56015621	56029830	-	Pcnp	12.7163	12.8834	12.8634	13.059	0.167126	12.9703	0.630277	0.195514	12.9703	0.503546	8.47366	8.67529	8.36423	8.4874	206.972	245.308	182.448	203.223	368.099	440.174	362.478	390.519	-0.830659	-0.843478	-0.99041	-0.942327	0.201631	8.50015	0.0921942	1.71389	0.12317	8.50015	0.343836	1.04696	0	0	0	0	0	0
NM_001024624	A_55_P2043734	chrX	157222240	157432613	-	Cdkl5	6.73973	6.92055	6.99987	7.30583	0.18082	6.32728	0.75283	0.305967	6.32728	0.4367	5.15455	5.259	5.17813	5.16865	82.983	83.8516	91.8769	88.4337	34.9263	37.7815	35.7915	34.86	1.2485	1.15016	1.36009	1.34302	0.104449	5.19008	0.800274	0.5421	-0.00947248	5.19008	1	-0.049163	0	0	0	0	0	0
NM_001024626	A_55_P1975852	chr10	81510872	81524331	+	Zfp873	7.45993	7.41221	7.08591	7.29731	-0.0477252	7.1619	0.936578	0.211395	7.1619	0.442495	5.58771	5.73872	5.97597	5.76168	125.153	125.924	143.435	114.336	33.6045	39.0495	45.6705	41.912	1.89697	1.68918	1.65106	1.44784	0.151013	5.76602	0.372672	0.870743	-0.214291	5.76602	0.20644	-1.23561	0	0	0	0	0	0
NM_001024645	A_55_P2042505	chr14	56109930	56127101	+	Lrrc16b	5.7723	6.17685	5.65201	5.8023	0.40455	5.76481	0.0770058	0.150284	5.76481	0.666917	1.94011	2.77414	2.58684	2.55058	4.27636	7.64562	6.53686	7.51214	3.77405	6.68537	5.89101	5.7986	0.180272	0.193626	0.150081	0.373519	0.834029	2.46292	0.0430903	2.05415	-0.0362683	2.46292	1	-0.0893259	0	0	0	0	0	0
NM_001024645	A_52_P328365	chr14	56109930	56127101	+	Lrrc16b	5.76843	6.21967	5.69064	5.86206	0.451243	5.92244	0.234513	0.171415	5.92244	0.771447	1.94011	2.77414	2.58684	2.55058	4.27636	7.64562	6.53686	7.51214	3.77405	6.68537	5.89101	5.7986	0.180272	0.193626	0.150081	0.373519	0.834029	2.46292	0.0430903	2.05415	-0.0362683	2.46292	1	-0.0893259	0	0	0	0	0	0
NM_001024672	A_55_P2047330	chr15	100183631	100214866	+	AB099516	5.03829	5.17743	4.84502	4.83762	0.139138	4.94319	0.801754	-0.00739669	4.94319	0.992879	0.0266416	0.112659	0.0463538	0.137488	1	1	1	1.15136	1.02451	1.08596	1.04017	1.10116	-0.0349299	-0.118973	-0.0568196	0.0643076	0.0860176	0.0807856	0.457598	0.00694898	0.0911338	0.0807856	0.454133	0.0073623	0	0	0	0	0	0
NM_001024698	A_52_P320261	chr6	30491642	30514473	+	Cpa2	6.79522	7.14196	6.76179	7.65782	0.346744	7.27892	0.704994	0.89603	7.27892	0.0898575	1.64085	3.22763	1.86039	3.2678	2.69095	10.5048	3.5025	12.1652	3.15045	9.44089	3.66843	9.49516	-0.22744	0.15406	-0.0667775	0.357495	1.58678	2.49917	0.000673326	3.96562	1.40741	2.49917	0.00185365	3.51735	0	0	0	0	0	0
NM_001024699	A_52_P253748	chr7	13591015	13595149	-	Zbtb45	9.86538	9.78868	9.65712	9.49747	-0.0766981	9.21526	0.897038	-0.159652	9.21526	0.678238	5.67415	5.41091	5.47892	5.28015	60.1166	48.8209	59.1709	50.7872	43.9482	39.5753	25.7009	25.8181	0.451959	0.302897	1.20307	0.97608	-0.263238	5.46103	0.318285	-1.43755	-0.198769	5.46103	0.499768	-1.08548	0	0	0	0	0	0
NM_001024702	A_55_P2069602	chr15	98915185	98918159	-	C1ql4	5.49004	5.31859	5.46148	5.20435	-0.17145	5.3749	0.8161	-0.257125	5.3749	0.628086	0.319385	0.652991	0.718033	1.05141	1.16836	2.25569	2.07277	2.875	1.28115	1.56141	1.48163	2.00818	-0.13295	0.530718	0.484376	0.517677	0.333607	0.685455	0.568633	0.228673	0.33338	0.685455	0.59743	0.228517	0	0	0	0	0	0
NM_001024703	A_55_P1965313	chr7	79222716	79451481	-	Mctp2	7.32764	6.87684	7.04327	7.02501	-0.4508	7.88205	0.489611	-0.0182532	7.88205	0.989994	5.09127	4.36574	4.68369	3.94077	55.3453	44.7109	46.2803	33.8822	33.3607	19.8404	25.401	14.5369	0.730313	1.17219	0.865514	1.22081	-0.725531	4.52037	0.0315288	-3.27967	-0.74292	4.52037	0.0359839	-3.35827	0	0	0	0	0	0
NM_001024705	A_55_P2050354	chr6	132261608	132264761	-	Prpmp5	8.0048	8.24913	8.07623	8.18738	0.244331	8.07678	0.35166	0.111157	8.07678	0.766635	0	0	0	0	1	1	1	1	1	1	1	1	0	0	0	0	0	0	1	0	0	0	1	0	0	0	0	0	0	0
NM_001024705	A_51_P281824	chr6	132261608	132264761	-	Prpmp5	4.15771	4.24147	4.14811	4.26123	0.083765	4.18645	0.931799	0.113119	4.18645	0.885018	0	0	0	0	1	1	1	1	1	1	1	1	0	0	0	0	0	0	1	0	0	0	1	0	0	0	0	0	0	0
NM_001024705	A_55_P2050353	chr6	132261608	132264761	-	Prpmp5	7.68606	7.81432	7.87445	7.72771	0.128252	7.63323	0.742195	-0.146738	7.63323	0.651104	0	0	0	0	1	1	1	1	1	1	1	1	0	0	0	0	0	0	1	0	0	0	1	0	0	0	0	0	0	0
NM_001024706	A_55_P2077664	chr14	20413360	20421809	-	Gm5458	11.4617	11.457	11.5523	11.415	-0.00470592	11.3912	0.994075	-0.137351	11.3912	0.626529	0	0	0.0440822	0.0790415	1	1	1	1	1	1	1.02932	1.0621	0	0	-0.0416959	-0.086925	0	0.0307809	1	0	0.0349593	0.0307809	0.842943	0.00107608	0	0	0	0	0	0
NM_001024706	A_52_P291428	chr14	20413360	20421809	-	Gm5458	9.58508	9.63782	9.82507	9.64027	0.0527455	9.60622	0.939737	-0.184803	9.60622	0.60961	0	0	0.0440822	0.0790415	1	1	1	1	1	1	1.02932	1.0621	0	0	-0.0416959	-0.086925	0	0.0307809	1	0	0.0349593	0.0307809	0.842943	0.00107608	0	0	0	0	0	0
NM_001024706	A_55_P2159506	chr14	20413360	20421809	-	Gm5458	5.65387	5.65003	5.82108	6.00059	-0.00383643	6.00646	0.997769	0.179515	6.00646	0.800688	0	0	0.0440822	0.0790415	1	1	1	1	1	1	1.02932	1.0621	0	0	-0.0416959	-0.086925	0	0.0307809	1	0	0.0349593	0.0307809	0.842943	0.00107608	0	0	0	0	0	0
NM_001024707	A_55_P2024874	chr7	35985897	36000364	-	Lrp3	6.11471	6.18937	5.74551	6.22258	0.074664	5.99711	0.894291	0.477074	5.99711	0.0317982	4.09873	4.70362	4.55236	4.81892	20.197	27.6207	33.2161	37.1687	16.5269	25.783	18.6662	24.7268	0.289328	0.0993293	0.831454	0.588012	0.604891	4.5434	0.00845056	2.74826	0.266553	4.5434	0.202574	1.21106	0	0	0	0	0	0
NM_001024707	A_52_P178866	chr7	35985897	36000364	-	Lrp3	6.29332	6.74549	6.19313	6.74635	0.452177	6.29327	0.178982	0.553225	6.29327	0.0671292	4.09873	4.70362	4.55236	4.81892	20.197	27.6207	33.2161	37.1687	16.5269	25.783	18.6662	24.7268	0.289328	0.0993293	0.831454	0.588012	0.604891	4.5434	0.00845056	2.74826	0.266553	4.5434	0.202574	1.21106	0	0	0	0	0	0
NM_001024709	A_55_P2131865	chr10	77298692	77299996	+	Krtap10-10	8.92415	9.0287	8.99747	9.00539	0.104549	8.87075	0.870322	0.00792581	8.87075	0.992378	0	0	0.119694	0	1	1	1.04753	1	NA	NA	NA	NA	NA	NA	NA	NA	0	0.0299234	1	0	-0.119694	0.0299234	0.403114	-0.00358164	0	0	0	0	0	0
NM_001024712	A_55_P1955442	chr14	7915539	7937971	-	Gm3696	9.23111	9.34477	9.37514	9.08976	0.113661	9.12454	0.86135	-0.285382	9.12454	0.429724	2.00156	2.27911	1.99562	2.07002	4.40415	5.28442	5.14677	4.10099	4.03354	4.93691	3.89443	4.21692	0.126819	0.0981349	0.402255	-0.0402149	0.277548	2.08658	0.366208	0.579125	0.0743951	2.08658	0.932166	0.155231	0	0	0	0	0	0
NM_001024714	A_55_P2019520	chr14	56590265	56592832	+	Cma2	7.4822	7.4004	7.59886	7.44916	-0.0817927	7.37293	0.913943	-0.1497	7.37293	0.77466	0	0	0.269895	0.456203	1	1	1	1.98606	1	1	1.32845	1.43416	0	0	-0.409748	0.469709	0	0.181524	1	0	0.186309	0.181524	0.837581	0.0338196	0	0	0	0	0	0
NM_001024716	A_55_P1953356	chr15	78813486	78836294	+	Triobp	9.30726	9.5092	9.19779	9.21729	0.201946	9.28716	0.362299	0.0194991	9.28716	0.96878	5.32117	5.19652	5.51971	5.45956	107.342	92.3069	124.434	113.75	31.8174	30.1038	35.7178	35.334	1.75433	1.61649	1.80067	1.68674	-0.124659	5.37424	0.489945	-0.669948	-0.06015	5.37424	0.839004	-0.32326	0	0	0	0	0	0
NM_001024717	A_55_P2125401	chr19	5298331	5308739	+	Gal3st3	4.56944	4.38164	4.51963	4.35784	-0.187799	4.50646	0.709981	-0.161792	4.50646	0.74147	1.9975	0.849308	1.69618	1.0857	5.56429	3.16216	4.99536	3.62211	3.76176	1.38267	2.63903	1.72721	0.56479	1.19345	0.920579	1.06839	-1.14819	1.40717	0.00455234	-1.6157	-0.610475	1.40717	0.0822024	-0.859044	0	0	0	0	0	0
NM_001024719	A_55_P1977144	chr19	39683349	39723532	-	Cyp2c67	4.48053	4.21234	4.58243	4.45899	-0.268189	4.50256	0.580758	-0.123443	4.50256	0.851706	0	0	0	0	1	1	1	1	1	1	1	1	0	0	0	0	0	0	1	0	0	0	1	0	0	0	0	0	0	0
NM_001024719	A_55_P1962661	chr19	39683349	39723532	-	Cyp2c67	5.79556	5.39069	5.48408	5.27454	-0.404875	5.33447	0.247076	-0.209542	5.33447	0.651862	0	0	0	0	1	1	1	1	1	1	1	1	0	0	0	0	0	0	1	0	0	0	1	0	0	0	0	0	0	0
NM_001024720	A_52_P22590	chr1	152409632	152840565	-	Hmcn1	5.67542	5.64272	5.53569	5.82937	-0.0326993	5.01832	0.981598	0.293679	5.01832	0.680936	4.36072	3.31802	4.1121	2.90054	40.9822	20.3169	39.4964	13.9634	19.788	9.76256	16.5166	7.17092	1.05037	1.05735	1.2578	0.96142	-1.04271	3.67285	0.00165487	-3.8297	-1.21156	3.67285	0.00135509	-4.44989	0	0	0	0	0	0
NM_001024720	A_51_P393518	chr1	152409632	152840565	-	Hmcn1	6.3229	6.30548	5.73984	5.06391	-0.0174214	5.1312	0.987705	-0.675931	5.1312	0.0669718	4.36072	3.31802	4.1121	2.90054	40.9822	20.3169	39.4964	13.9634	19.788	9.76256	16.5166	7.17092	1.05037	1.05735	1.2578	0.96142	-1.04271	3.67285	0.00165487	-3.8297	-1.21156	3.67285	0.00135509	-4.44989	0	0	0	0	0	0
NM_001024721	A_55_P2082319	chr1	175451442	175466088	-	BC094916	4.27856	4.27248	4.57704	4.53452	-0.00608189	4.40537	0.997539	-0.0425149	4.40537	0.974218	0.0173723	0	0.0180168	0	1	1	1	1	1.01775	1	1.01278	1	-0.0253767	0	-0.0183278	0	-0.0173723	0.00884726	0.603583	-0.000153697	-0.0180168	0.00884726	0.612099	-0.000159399	0	0	0	0	0	0
NM_001024726	A_55_P2043662	chr7	28645604	28665844	+	Zfp607	8.46992	8.52465	8.34687	8.56063	0.0547274	7.89417	0.947588	0.213761	7.89417	0.634458	4.76397	4.56247	4.97005	5.31234	108.761	92.7406	108.944	136.01	11.5092	9.53141	15.0742	19.73	3.2403	3.28244	2.85344	2.78524	-0.201505	4.90221	0.297973	-0.987821	0.342289	4.90221	0.0874045	1.67797	0	0	0	0	0	0
NM_001024728	A_55_P2077555	chr8	3567998	3584776	+	C330021F23Rik	7.40808	7.37562	7.22026	7.20693	-0.0324603	7.14593	0.957236	-0.013331	7.14593	0.982608	3.56104	2.23992	2.78272	1.86573	10.4238	3.94673	4.95847	2.5262	11.9823	4.94928	7.14061	3.79246	-0.20103	-0.326563	-0.526152	-0.586164	-1.32112	2.61235	0.00246039	-3.45124	-0.91699	2.61235	0.0184971	-2.3955	0	0	0	0	0	0
NM_001024806	A_52_P109403	chr17	79318343	79336410	-	Cebpz	11.4415	11.0559	11.464	11.1954	-0.385626	10.8267	0.213804	-0.268602	10.8267	0.442943	6.96504	6.83599	7.25021	7.15978	367.45	346.732	438.947	398.152	61.3658	50.2216	66.4217	65.3474	2.58204	2.78744	2.72432	2.60711	-0.129052	7.05276	0.65643	-0.910175	-0.0904355	7.05276	0.820997	-0.63782	0	0	0	0	0	0
NM_001024837	A_55_P2151546	chr10	76753472	76881018	-	Adarb1	8.76731	8.39577	8.52115	8.14042	-0.371536	7.9737	0.120993	-0.380732	7.9737	0.0962574	4.32292	3.74121	4.11036	3.76675	50.9266	40.0811	43.2763	34.9158	18.5457	11.9976	16.0332	12.5376	1.45734	1.74017	1.43252	1.47761	-0.581711	3.98531	0.0011303	-2.3183	-0.343601	3.98531	0.0186764	-1.36936	0	0	0	0	0	0
NM_001024841	A_55_P2051796	chr3	95040842	95045031	-	Gm128	6.46668	6.16232	6.0792	6.05399	-0.304356	5.98781	0.373664	-0.0252174	5.98781	0.975523	2.64672	1.98648	2.0846	2.18904	5.33015	2.95158	5.12984	7.00746	6.93318	4.56829	3.73455	3.79373	-0.379341	-0.630169	0.457977	0.885273	-0.660248	2.22671	0.160249	-1.47018	0.104439	2.22671	0.961352	0.232555	0	0	0	0	0	0
NM_001024842	A_55_P2028399	chr15	102784957	102787132	+	Hoxc11	5.39461	4.94849	5.94931	5.25891	-0.446116	5.25342	0.743134	-0.690403	5.25342	0.474244	1.47868	0.431843	0.907049	0.457531	3.94938	1.76433	2.13002	1	3.09582	1.18581	1.87302	1.73706	0.351308	0.573255	0.185501	-0.796648	-1.04684	0.818775	0.317555	-0.857123	-0.449517	0.818775	0.769123	-0.368054	0	0	0	0	0	0
NM_001024846	A_55_P2173373	chr11	49017002	49032318	+	Zfp62	8.86616	8.74009	8.6237	8.46377	-0.12607	8.20229	0.729584	-0.159927	8.20229	0.576265	7.3457	7.34971	7.6574	7.41127	268.549	282.222	376.346	320.938	129.399	121.952	137.22	114.151	1.05336	1.21052	1.45557	1.49135	0.00401136	7.44102	1	0.0298486	-0.246124	7.44102	0.332773	-1.83142	0	0	0	0	0	0
NM_001024848	A_55_P2019113	chr15	77252639	77277890	-	Apol7b	5.64216	6.50084	6.27648	6.56033	0.858682	6.37018	0.0528012	0.283849	6.37018	0.688591	0.201406	0.483801	0.044238	0.155642	1	1	1	1	1.16536	1.39422	1.042	1.12463	-0.220777	-0.479463	-0.0593494	-0.169454	0.282395	0.221272	0.144048	0.0624861	0.111404	0.221272	0.654668	0.0246506	0	0	0	0	0	0
NM_001024849	A_55_P2115968	chr2	177563696	177575041	-	Gm14325	10.9693	10.4023	10.5586	10.2895	-0.566991	9.89839	0.00641715	-0.269041	9.89839	0.284504	6.04386	5.32093	5.84727	5.23897	55.758	37.7084	50.2429	37.1333	74.5882	43.2619	58.9032	37.7118	-0.419767	-0.198212	-0.229426	-0.0223016	-0.722927	5.61275	0.0202901	-4.05761	-0.608299	5.61275	0.050956	-3.41424	0	0	0	0	0	0
NM_001024849	A_55_P1996086	chr2	177563696	177575041	-	Gm14325	8.7116	8.12012	8.25675	7.91114	-0.591485	7.80271	0.0970926	-0.345609	7.80271	0.42169	6.04386	5.32093	5.84727	5.23897	55.758	37.7084	50.2429	37.1333	74.5882	43.2619	58.9032	37.7118	-0.419767	-0.198212	-0.229426	-0.0223016	-0.722927	5.61275	0.0202901	-4.05761	-0.608299	5.61275	0.050956	-3.41424	0	0	0	0	0	0
NM_001024850	A_66_P138201	chrX	35419652	35424865	+	Rhox10	5.03938	4.80241	4.92928	4.82006	-0.23697	5.05132	0.583349	-0.109224	5.05132	0.852593	0.292172	0.251783	0	0	2.82511	2.7446	1	1	1	1	1	1	1.49831	1.45659	0	0	-0.0403888	0.135989	1	-0.00549243	0	0.135989	1	0	0	0	0	0	0	0
NM_001024851	A_55_P2085651	chr3	96400559	96403701	+	Ankrd34a	5.02985	4.96866	5.16935	5.14756	-0.0611811	5.12093	0.945536	-0.0217906	5.12093	0.98111	1.76967	1.90005	1.72273	2.12771	4.11086	4.46415	3.53911	5.25832	1	1	1.48887	1	2.03944	2.15839	1.24917	2.3946	0.130377	1.88004	0.776295	0.245114	0.404975	1.88004	0.224146	0.761369	0	0	0	0	0	0
NM_001024851	A_55_P2155216	chr3	96400559	96403701	+	Ankrd34a	7.1901	7.15921	7.76315	7.64944	-0.0308905	6.85542	0.982044	-0.113714	6.85542	0.912092	1.76967	1.90005	1.72273	2.12771	4.11086	4.46415	3.53911	5.25832	1	1	1.48887	1	2.03944	2.15839	1.24917	2.3946	0.130377	1.88004	0.776295	0.245114	0.404975	1.88004	0.224146	0.761369	0	0	0	0	0	0
NM_001024856	A_51_P292490	chr2	120558552	120676154	-	Ttbk2	8.79723	9.32222	8.45206	8.47536	0.524991	7.912	0.305624	0.0233048	7.912	0.985753	5.43919	5.39061	5.18323	4.95547	130.748	129.897	123.436	100.339	34.9585	33.2073	27.0962	23.0359	1.90308	1.9678	2.1876	2.12292	-0.048578	5.24212	0.952071	-0.254652	-0.22776	5.24212	0.319487	-1.19395	0	0	0	0	0	0
NM_001024910	A_52_P663585	chr10	58604375	58684595	-	2010-09-01	7.81581	7.87693	7.70178	8.09092	0.0611175	7.56798	0.946764	0.389147	7.56798	0.306507	5.16616	5.43358	5.01851	5.4362	97.3603	120.979	82.4696	95.1829	34.3377	41.9432	31.5258	41.9715	1.50354	1.52825	1.38733	1.18129	0.267415	5.26361	0.181932	1.40757	0.417698	5.26361	0.0534808	2.1986	0	0	0	0	0	0
NM_001024917	A_55_P2452914	chr5	66154760	66218023	+	N4bp2	10.6617	11.1477	10.7053	10.9935	0.485934	10.9884	0.116188	0.28824	10.9884	0.440081	6.23419	7.09411	6.6082	7.15722	201.089	380.944	331.199	499.012	62.6495	112.854	73.9488	106.823	1.68246	1.75512	2.1631	2.22386	0.85992	6.77343	0.00974087	5.82461	0.549017	6.77343	0.0761043	3.71873	0	0	0	0	0	0
NM_001024918	A_51_P496309	chr10	84218793	84369281	+	Rfx4	5.78461	5.48135	5.28599	5.31903	-0.303259	5.43431	0.602444	0.0330349	5.43431	0.975784	2.56001	1.01222	2.10124	0.563718	8.3211	2.46862	5.42308	1.60656	5.78189	2.00721	4.29123	1.48375	0.525233	0.298512	0.337723	0.114732	-1.54779	1.5593	0.000231268	-2.41347	-1.53752	1.5593	0.000380091	-2.39745	0	0	0	0	0	0
NM_001024918	A_52_P476877	chr10	84218793	84369281	+	Rfx4	4.75248	4.45604	4.45685	4.47512	-0.296443	4.5866	0.424829	0.018269	4.5866	0.982608	2.56001	1.01222	2.10124	0.563718	8.3211	2.46862	5.42308	1.60656	5.78189	2.00721	4.29123	1.48375	0.525233	0.298512	0.337723	0.114732	-1.54779	1.5593	0.000231268	-2.41347	-1.53752	1.5593	0.000380091	-2.39745	0	0	0	0	0	0
NM_001024919	A_55_P1997097	chr11	31565150	31571862	-	Bod1	9.98335	10.1357	9.94954	10.1511	0.152301	9.77683	0.429981	0.201604	9.77683	0.209841	5.80973	6.10876	6.39804	6.30825	132.268	128.683	144.757	134.517	38.0195	54.3991	66.7908	66.1998	1.79865	1.24216	1.11591	1.02289	0.299028	6.15619	0.0120452	1.84088	-0.0897926	6.15619	0.451683	-0.55278	0	0	0	0	0	0
NM_001024919	A_51_P317272	chr11	31565150	31571862	-	Bod1	12.6871	12.7694	12.6541	12.8234	0.0823001	12.6484	0.827768	0.169334	12.6484	0.463862	5.80973	6.10876	6.39804	6.30825	132.268	128.683	144.757	134.517	38.0195	54.3991	66.7908	66.1998	1.79865	1.24216	1.11591	1.02289	0.299028	6.15619	0.0120452	1.84088	-0.0897926	6.15619	0.451683	-0.55278	0	0	0	0	0	0
NM_001024920	A_55_P2121372	chr11	77321601	77326775	-	Trp53i13	10.5125	10.4823	10.4793	10.7238	-0.0301576	11.0739	0.952038	0.244515	11.0739	0.201971	3.90152	4.06499	4.03259	4.49595	14.9349	20.3551	21.1402	32.3692	15.3221	15.7969	14.4341	19.1436	-0.0369249	0.365754	0.550514	0.757762	0.163473	4.12377	0.654745	0.674122	0.463362	4.12377	0.139333	1.9108	0	0	0	0	0	0
NM_001024922	A_52_P159885	chr8	72816765	72826351	-	Ddx49	10.6871	10.5868	10.6244	10.5838	-0.100368	10.4197	0.80413	-0.040545	10.4197	0.934309	5.81534	5.91365	6.28538	6.37201	88.2989	101.772	127.426	135.946	47.7945	49.8829	63.7012	71.5956	0.885551	1.02873	1.00027	0.925089	0.0983099	6.0966	0.780254	0.599356	0.0866304	6.0966	0.840339	0.52815	0	0	0	0	0	0
NM_001024926	A_55_P1956097	chr11	72590734	72609341	-	Cyb5d2	7.46486	7.70306	7.51951	7.79065	0.238197	7.60048	0.363208	0.271141	7.60048	0.247615	4.80669	5.12279	4.59518	5.08037	25.2353	46.9209	26.2319	39.4345	28.4828	33.266	24.0196	32.3797	-0.17465	0.496181	0.127112	0.284368	0.316097	4.90126	0.0303329	1.54927	0.485192	4.90126	0.00615758	2.37805	0	0	0	0	0	0
NM_001024927	A_55_P2069592	chr11	71861030	71949391	-	Pitpnm3	4.64527	4.46626	4.67746	4.70547	-0.17901	4.8373	0.81693	0.0280097	4.8373	0.979354	0.783719	0.55048	0.921093	0.536937	1.98237	1.73504	2.5751	1.6337	1.70565	1.42884	1.89058	1.44767	0.216907	0.28012	0.445802	0.17441	-0.233239	0.698057	0.238599	-0.162814	-0.384156	0.698057	0.0672602	-0.268163	0	0	0	0	0	0
NM_001024928	A_55_P2043652	chr7	6238182	6259485	+	Zfp667	5.21729	5.33249	5.32027	5.45847	0.115195	5.23855	0.85535	0.138201	5.23855	0.788766	4.51961	4.13159	4.28776	3.90606	38.8077	32.0178	33.9997	25.0097	20.2867	15.2351	16.1315	12.9643	0.935808	1.07148	1.07565	0.947947	-0.388018	4.21125	0.141496	-1.63404	-0.381701	4.21125	0.169444	-1.60744	0	0	0	0	0	0
NM_001024928	A_52_P79506	chr7	6238182	6259485	+	Zfp667	6.7107	5.98889	7.23625	5.90486	-0.721815	6.65582	0.111523	-1.33139	6.65582	0.00080961	4.51961	4.13159	4.28776	3.90606	38.8077	32.0178	33.9997	25.0097	20.2867	15.2351	16.1315	12.9643	0.935808	1.07148	1.07565	0.947947	-0.388018	4.21125	0.141496	-1.63404	-0.381701	4.21125	0.169444	-1.60744	0	0	0	0	0	0
NM_001024931	A_51_P313651	chr11	118351074	118770886	-	Rbfox3	4.98119	4.70864	5.05023	4.69858	-0.272548	4.82925	0.383017	-0.351652	4.82925	0.185006	1.14079	0.921989	1.064	0.946429	6.46447	2.33793	3.63426	2.42297	2.17315	1.86065	2.12101	1.97039	1.57275	0.329429	0.776909	0.298302	-0.218801	1.0183	0.287492	-0.222806	-0.117572	1.0183	0.648697	-0.119724	0	0	0	0	0	0
NM_001024932	A_52_P488779	chr5	138307057	138312986	-	Pilrb2	4.5661	4.65402	4.63214	4.92259	0.0879193	5.39849	0.946324	0.290443	5.39849	0.698093	0	1.76412	0.358667	2.76827	1	3.0694	1.55192	6.00243	1	3.69616	1.19689	7.59385	0	-0.268071	0.374756	-0.339284	1.76412	1.22276	0.00999885	2.1571	2.4096	1.22276	0.0033329	2.94637	0	0	0	0	0	0
NM_001024932	A_55_P1970763	chr5	138307057	138312986	-	Pilrb2	4.76175	5.07351	5.31968	5.0173	0.311767	6.35881	0.677777	-0.302379	6.35881	0.661359	0	1.76412	0.358667	2.76827	1	3.0694	1.55192	6.00243	1	3.69616	1.19689	7.59385	0	-0.268071	0.374756	-0.339284	1.76412	1.22276	0.00999885	2.1571	2.4096	1.22276	0.0033329	2.94637	0	0	0	0	0	0
NM_001024945	A_55_P2134790	chr1	157625285	157660029	-	Qsox1	9.40518	9.49352	9.633	9.30872	0.0883377	10.0754	0.942433	-0.324279	10.0754	0.60735	5.00575	5.00891	4.95348	4.94468	32.3539	38.8689	40.296	42.9009	31.9476	31.5557	29.8282	29.4658	0.018234	0.300714	0.433959	0.541966	0.00316225	4.97821	1	0.0157423	-0.00879787	4.97821	1	-0.0437976	0	0	0	0	0	0
NM_001024950	A_55_P2060502	chr17	33226312	33247649	+	Zfp563	5.69566	5.68975	5.64778	5.85465	-0.0059127	5.76238	0.996069	0.20687	5.76238	0.643646	4.07339	4.15769	4.29945	4.59071	21.017	21.1607	20.9136	27.9419	15.325	16.8955	18.497	22.5742	0.455666	0.324745	0.177152	0.307756	0.0842972	4.28031	0.854791	0.360819	0.291262	4.28031	0.286911	1.24669	0	0	0	0	0	0
NM_001024952	A_55_P2096305	chr1	162836542	162905107	+	Rc3h1	10.2993	10.2685	10.1034	10.1745	-0.0307871	10.1459	0.970377	0.0711013	10.1459	0.91569	7.14127	7.24123	7.02594	7.22021	364.856	391.064	328.943	352.423	101.155	105.834	92.2611	107.342	1.85076	1.88561	1.83404	1.71509	0.0999551	7.15717	0.6267	0.715395	0.194269	7.15717	0.293394	1.39041	0	0	0	0	0	0
NM_001024952	A_52_P475886	chr1	162836542	162905107	+	Rc3h1	8.05439	8.17542	8.10508	8.28976	0.121034	8.03101	0.88986	0.184687	8.03101	0.777914	7.14127	7.24123	7.02594	7.22021	364.856	391.064	328.943	352.423	101.155	105.834	92.2611	107.342	1.85076	1.88561	1.83404	1.71509	0.0999551	7.15717	0.6267	0.715395	0.194269	7.15717	0.293394	1.39041	0	0	0	0	0	0
NM_001024954	A_51_P428781	chr8	72356603	72396191	+	Pbx4	5.90027	5.69429	6.13322	5.53737	-0.205981	6.05131	0.738874	-0.595852	6.05131	0.0749773	4.72749	2.74239	3.69886	2.47201	23.8149	5.44875	14.3631	5.57156	27.0335	6.91103	13.2297	5.64505	-0.182889	-0.342976	0.118586	-0.0189069	-1.98509	3.41019	0.000254175	-6.76954	-1.22685	3.41019	0.00326175	-4.18378	0	1	0	0	0	0
NM_001025067	A_55_P1975285	chr3	104257906	104315841	-	Lrig2	8.75593	8.77259	8.76334	8.75638	0.0166577	8.81722	0.985068	-0.00696225	8.81722	0.99365	5.45272	5.66241	5.39163	5.7689	60.5441	93.5555	73.9316	97.1101	41.2141	45.0892	37.7216	48.0828	0.554849	1.05304	0.970799	1.0141	0.209688	5.56892	0.334712	1.16773	0.377269	5.56892	0.08897	2.10098	0	0	0	0	0	0
NM_001025074	A_51_P393454	chr13	58909058	59235331	+	Ntrk2	4.52647	4.48292	4.46127	4.49438	-0.0435496	4.54689	0.925541	0.0331094	4.54689	0.939433	0.83921	0.816215	0.619223	0.621138	2.11601	2.03024	2.05637	1.79924	1.79632	1.7629	1.52719	1.55452	0.236298	0.203705	0.429221	0.210918	-0.0229942	0.723946	1	-0.0166465	0.00191446	0.723946	1	0.00138597	0	0	0	0	0	0
NM_001025083	A_55_P2001976	chrX	35457239	35464084	-	Rhox12	4.98756	4.79679	4.82274	4.86806	-0.19077	4.78448	0.783791	0.0453228	4.78448	0.962903	0	0.187495	0.0549629	0	1	1	1	1	1	1.15994	1.0405	1	0	-0.214047	-0.0572713	0	0.187495	0.0606144	0.393979	0.0113649	-0.0549629	0.0606144	0.925485	-0.00333154	0	0	0	0	0	0
NM_001025084	A_66_P100228	chrX	34753800	34762253	-	Rhox1	5.57291	5.56441	5.6625	5.6677	-0.00849986	5.57816	0.993684	0.00520158	5.57816	0.995495	0.109082	0	0.160096	0	1.75851	1	1.10313	1	1.01612	1	1.14272	1	0.791286	0	-0.0508707	0	-0.109082	0.0672945	0.526549	-0.0073406	-0.160096	0.0672945	0.346628	-0.0107736	0	0	0	0	0	0
NM_001025085	A_55_P2036083	chr14	8156502	8164909	-	Gm5797	10.5607	10.7568	10.773	10.5276	0.196133	10.5475	0.631763	-0.245423	10.5475	0.459917	0.0317154	0.081162	0.0102501	0	1	1.29577	1	1	1.03402	1.0417	1.01125	1	-0.0482654	0.314874	-0.0161369	0	0.0494465	0.0307819	0.678264	0.00152206	-0.0102501	0.0307819	1	-0.000315516	0	0	0	0	0	0
NM_001025085	A_55_P2060604	chr14	8156502	8164909	-	Gm5797	11.8477	11.8369	12.2078	11.8395	-0.0107208	11.9729	0.989191	-0.368264	11.9729	0.154617	0.0317154	0.081162	0.0102501	0	1	1.29577	1	1	1.03402	1.0417	1.01125	1	-0.0482654	0.314874	-0.0161369	0	0.0494465	0.0307819	0.678264	0.00152206	-0.0102501	0.0307819	1	-0.000315516	0	0	0	0	0	0
NM_001025086	A_55_P2089955	chrX	35184863	35194348	+	Rhox7	5.93623	5.92729	5.77778	6.10425	-0.00894628	5.88718	0.989058	0.326468	5.88718	0.119394	0	0	0	0.055678	1	1	1	1.23523	1	1	1	1.02542	0	0	0	0.268573	0	0.0139195	1	0	0.055678	0.0139195	0.406024	0.000775009	0	0	0	0	0	0
NM_001025086	A_55_P1963792	chrX	35184863	35194348	+	Rhox7	4.61566	4.63146	4.62905	4.67854	0.0158005	4.61421	0.98609	0.04949	4.61421	0.947754	0	0	0	0.055678	1	1	1	1.23523	1	1	1	1.02542	0	0	0	0.268573	0	0.0139195	1	0	0.055678	0.0139195	0.406024	0.000775009	0	0	0	0	0	0
NM_001025093	A_55_P2146620	chr2	73654566	73730696	-	Atf2	8.43962	8.54715	8.26004	8.39272	0.107531	8.02537	0.89152	0.132679	8.02537	0.837517	7.13251	7.07755	7.02617	7.02239	324.743	318.244	335.022	345.485	128.705	123.761	121.497	117.402	1.33523	1.36258	1.46333	1.55717	-0.054962	7.06466	1	-0.388288	-0.00377922	7.06466	1	-0.0266989	0	0	0	0	0	0
NM_001025093	A_55_P2062891	chr2	73654566	73730696	-	Atf2	11.6376	11.666	11.6874	11.6285	0.0283804	11.5138	0.96462	-0.0589329	11.5138	0.903632	7.13251	7.07755	7.02617	7.02239	324.743	318.244	335.022	345.485	128.705	123.761	121.497	117.402	1.33523	1.36258	1.46333	1.55717	-0.054962	7.06466	1	-0.388288	-0.00377922	7.06466	1	-0.0266989	0	0	0	0	0	0
NM_001025093	A_52_P116253	chr2	73654566	73730696	-	Atf2	6.48743	6.55581	6.61732	6.72151	0.0683796	6.24718	0.957042	0.10419	6.24718	0.920008	7.13251	7.07755	7.02617	7.02239	324.743	318.244	335.022	345.485	128.705	123.761	121.497	117.402	1.33523	1.36258	1.46333	1.55717	-0.054962	7.06466	1	-0.388288	-0.00377922	7.06466	1	-0.0266989	0	0	0	0	0	0
NM_001025093	A_55_P2175550	chr2	73654566	73730696	-	Atf2	8.07909	8.22552	8.01983	8.17433	0.146429	7.8619	0.658945	0.154507	7.8619	0.595504	7.13251	7.07755	7.02617	7.02239	324.743	318.244	335.022	345.485	128.705	123.761	121.497	117.402	1.33523	1.36258	1.46333	1.55717	-0.054962	7.06466	1	-0.388288	-0.00377922	7.06466	1	-0.0266989	0	0	0	0	0	0
NM_001025102	A_51_P126835	chr2	106802686	106814554	-	Arl14ep	8.81791	8.63505	8.73894	8.73181	-0.182865	8.80395	0.729371	-0.0071225	8.80395	0.993605	7.15994	7.16583	7.27096	7.3195	206.771	198.406	207.741	207.229	120.07	123.211	134.029	142.719	0.784156	0.687328	0.632244	0.538047	0.00589887	7.22906	1	0.0426432	0.048543	7.22906	0.950715	0.350921	0	0	0	0	0	0
NM_001025103	A_52_P552879	chr7	148646993	148652501	+	Efcab4a	7.75778	6.81666	7.74326	6.76924	-0.941113	7.71339	0.0021164	-0.974024	7.71339	0.00120083	2.83245	2.37404	2.64507	2.09205	8.31905	6.83092	10.6046	6.02671	6.72906	5.17519	4.57247	3.57071	0.306015	0.400468	1.21365	0.755158	-0.458408	2.4859	0.414159	-1.13956	-0.553021	2.4859	0.342664	-1.37476	0	0	0	0	0	0
NM_001025156	A_51_P124719	chr1	123327644	123403037	+	Ccdc93	7.62155	7.89545	7.78715	8.18229	0.273901	7.81494	0.326326	0.395149	7.81494	0.0849745	4.92698	5.30163	4.95993	5.33316	79.6933	109.883	81.9793	111.442	25.7116	32.2757	25.7622	32.6824	1.63204	1.76745	1.67001	1.7697	0.374652	5.13042	0.00017613	1.92212	0.373235	5.13042	0.000285914	1.91485	0	0	0	0	0	0
NM_001025192	A_55_P1964638	chr16	78301916	78341004	+	Cxadr	10.534	10.7364	10.4811	10.6586	0.202411	11.0752	0.721382	0.177505	11.0752	0.743411	7.0461	7.29323	7.23376	7.09996	257.297	341.32	323.743	299.834	111.492	126.069	123.211	109.372	1.2065	1.43691	1.39372	1.45492	0.247131	7.16826	0.242348	1.7715	-0.133805	7.16826	0.604942	-0.959147	0	0	0	0	0	0
NM_001025208	A_55_P1966659	chr17	35402724	35462354	+	LOC547349	7.27746	6.95201	7.69191	6.1492	-0.325449	7.65643	0.630193	-1.54272	7.65643	9.92747e-05	1.35239	0.911152	1.38936	0.918847	42.217	15.8941	38.2164	17.4033	2.34387	1.76528	2.41969	1.77955	4.17086	3.17053	3.9813	3.28978	-0.441242	1.14294	0.0214658	-0.504313	-0.470514	1.14294	0.0209144	-0.537769	0	0	0	0	0	0
NM_001025208	A_55_P1966660	chr17	35402724	35462354	+	LOC547349	8.89576	8.7949	8.94198	7.47116	-0.100859	8.87497	0.943569	-1.47082	8.87497	0.00150012	1.35239	0.911152	1.38936	0.918847	42.217	15.8941	38.2164	17.4033	2.34387	1.76528	2.41969	1.77955	4.17086	3.17053	3.9813	3.28978	-0.441242	1.14294	0.0214658	-0.504313	-0.470514	1.14294	0.0209144	-0.537769	0	0	0	0	0	0
NM_001025240	A_55_P2013725	chr8	44710329	44712539	-	Gm5346	4.51382	4.83056	4.54054	4.4974	0.316739	4.6069	0.569326	-0.0431339	4.6069	0.966721	0	0	0	0	1	1	1	1	NA	NA	NA	NA	NA	NA	NA	NA	0	0	1	0	0	0	1	0	0	0	0	0	0	0
NM_001025241	A_55_P1998047	chrY_random	4246223	4248568	-	Gm20747	4.45208	5.04926	4.73753	4.74	0.597186	4.70718	0.17538	0.00246232	4.70718	0.997471	0	0	0	0	1	1	1	1	1	1	1	1	0	0	0	0	0	0	1	0	0	0	1	0	0	0	0	0	0	0
NM_001025244	A_66_P140508	chr11	99797605	99798539	+	Krtap31-2	4.78218	4.7583	4.82136	4.73006	-0.0238809	4.68751	0.97797	-0.0912959	4.68751	0.884955	0	0	0	0	1	1	1	1	NA	NA	NA	NA	NA	NA	NA	NA	0	0	1	0	0	0	1	0	0	0	0	0	0	0
NM_001025245	A_52_P604195	chr18	82644515	82728095	+	Mbp	9.06239	7.7277	9.18449	7.24853	-1.33469	9.72436	0.0112921	-1.93596	9.72436	0.000159467	4.30783	2.78719	4.04546	2.58507	38.5074	15.1418	31.3754	8.95353	18.8551	6.70271	15.7849	5.7727	1.03018	1.17572	0.991092	0.63321	-1.52065	3.43139	0.000734772	-5.21794	-1.4604	3.43139	0.00145112	-5.01118	0	0	0	0	0	0
NM_001025246	A_55_P1955637	chr2	93027741	93041914	+	Trp53i11	6.91472	6.80166	6.85311	6.14297	-0.113061	6.58262	0.927449	-0.710141	6.58262	0.144956	5.81195	5.18903	5.77456	4.83583	105.259	68.363	100.781	54.3171	46.275	30.9185	42.6583	22.1385	1.18564	1.14474	1.24032	1.29485	-0.622919	5.40284	0.0814047	-3.36553	-0.938736	5.40284	0.0206366	-5.07184	0	0	0	0	0	0
NM_001025246	A_55_P1955632	chr2	93027741	93041914	+	Trp53i11	11.4537	11.382	11.4935	10.707	-0.0716232	11.2415	0.963831	-0.786503	11.2415	0.164389	5.81195	5.18903	5.77456	4.83583	105.259	68.363	100.781	54.3171	46.275	30.9185	42.6583	22.1385	1.18564	1.14474	1.24032	1.29485	-0.622919	5.40284	0.0814047	-3.36553	-0.938736	5.40284	0.0206366	-5.07184	0	0	0	0	0	0
NM_001025250	A_52_P638895	chr17	46153943	46169326	-	Vegfa	8.2118	8.8258	8.50762	9.48039	0.613996	10.5701	0.257935	0.972778	10.5701	0.0291293	4.70044	5.49558	5.56797	6.10085	45.9386	80.5965	73.6527	116.505	20.967	35.2535	38.0433	54.3248	1.13158	1.19295	0.953099	1.10071	0.795138	5.46621	0.0144031	4.34639	0.532879	5.46621	0.0862052	2.91283	0	0	0	0	0	0
NM_001025257	A_52_P249424	chr17	46153943	46169326	-	Vegfa	6.77951	7.31824	7.24056	7.66152	0.538724	8.83916	0.420685	0.420962	8.83916	0.559274	4.69948	5.49449	5.56762	6.09982	46.5402	81.5712	73.139	118.217	21.2677	35.8431	38.8029	54.8439	1.12981	1.18636	0.914476	1.10803	0.795004	5.46535	0.0144456	4.34498	0.532202	5.46535	0.0867878	2.90867	0	0	0	0	0	0
NM_001025260	A_55_P1953226	chrX	10889060	10889553	+	Gm14484	5.15956	5.16491	5.25899	4.81405	0.00535225	5.08164	0.994893	-0.444939	5.08164	0.0484011	0	0	0	0	1	1	1	1	NA	NA	NA	NA	NA	NA	NA	NA	0	0	1	0	0	0	1	0	0	0	0	0	0	0
NM_001025261	A_66_P133328	chr3	8929436	8964054	-	Tpd52	11.8194	10.1521	11.6654	9.38973	-1.66729	11.4237	0.000261181	-2.27566	11.4237	2.02737e-06	7.00024	4.33372	6.35268	3.62981	199.078	34.489	128.585	21.3375	120.046	19.5084	78.9157	11.7975	0.729743	0.822037	0.704339	0.854911	-2.66652	5.32911	0.000106087	-14.2102	-2.72288	5.32911	0.000167203	-14.5105	0	0	0	1	0	0
NM_001025262	A_52_P151853	chr3	8929436	8964054	-	Tpd52	10.524	8.80948	10.4286	8.28684	-1.7145	9.96665	3.9538e-05	-2.14179	9.96665	1.05268e-06	6.99995	4.33328	6.35285	3.6267	200.824	34.737	130.236	21.6212	120.014	19.5136	78.6505	11.7837	0.74273	0.831994	0.727603	0.875653	-2.66666	5.32819	0.000106087	-14.2085	-2.72614	5.32819	0.000167203	-14.5254	0	0	0	1	0	0
NM_001025286	A_55_P2033344	chr10	31670385	32609721	-	Nkain2	4.60126	4.48333	4.55868	4.35923	-0.117925	4.50418	0.903264	-0.199457	4.50418	0.777513	2.0296	1.42541	1.7541	1.09561	6.41853	4.94812	9.04199	3.49379	4.11058	2.65384	3.42028	2.12842	0.642901	0.898801	1.40253	0.715011	-0.604189	1.57618	0.0494685	-0.95231	-0.658487	1.57618	0.0436668	-1.03789	0	0	0	0	0	0
NM_001025286	A_55_P2033347	chr10	31670385	32609721	-	Nkain2	4.51729	4.43456	4.63911	4.64416	-0.0827288	4.68972	0.926328	0.00504999	4.68972	0.995543	2.0296	1.42541	1.7541	1.09561	6.41853	4.94812	9.04199	3.49379	4.11058	2.65384	3.42028	2.12842	0.642901	0.898801	1.40253	0.715011	-0.604189	1.57618	0.0494685	-0.95231	-0.658487	1.57618	0.0436668	-1.03789	0	0	0	0	0	0
NM_001025286	A_55_P1959031	chr10	31670385	32609721	-	Nkain2	4.35582	4.78005	4.73287	4.63386	0.424226	4.54764	0.572851	-0.0990108	4.54764	0.936127	2.0296	1.42541	1.7541	1.09561	6.41853	4.94812	9.04199	3.49379	4.11058	2.65384	3.42028	2.12842	0.642901	0.898801	1.40253	0.715011	-0.604189	1.57618	0.0494685	-0.95231	-0.658487	1.57618	0.0436668	-1.03789	0	0	0	0	0	0
NM_001025286	A_55_P2033349	chr10	31670385	32609721	-	Nkain2	5.87683	5.94527	5.8746	5.7612	0.0684436	5.98164	0.954715	-0.113405	5.98164	0.907103	2.0296	1.42541	1.7541	1.09561	6.41853	4.94812	9.04199	3.49379	4.11058	2.65384	3.42028	2.12842	0.642901	0.898801	1.40253	0.715011	-0.604189	1.57618	0.0494685	-0.95231	-0.658487	1.57618	0.0436668	-1.03789	0	0	0	0	0	0
NM_001025296	A_52_P172563	chr4	148478251	148494762	+	Dffa	7.83637	8.02874	7.91674	8.46087	0.192374	7.85642	0.667245	0.54413	7.85642	0.0357867	4.23093	4.71296	4.14142	4.77668	57.5878	70.1765	55.8737	80.4415	12.3899	18.8658	10.4446	17.562	2.2166	1.89522	2.41941	2.19548	0.482034	4.4655	0.0161213	2.15252	0.635268	4.4655	0.00630695	2.83679	0	0	0	0	0	0
NM_001025305	A_51_P360396	chr1	19202135	19228926	+	Tfap2b	3.99936	3.80252	4.06738	3.92428	-0.196846	4.11016	0.751718	-0.143093	4.11016	0.827889	0.230694	0.0539063	0.124342	0.113528	1.2014	1.14969	1.12344	1.13492	1.17731	1.02561	1.08987	1.0543	0.0292255	0.164759	0.0437726	0.106316	-0.176788	0.130618	0.259189	-0.0230916	-0.0108145	0.130618	1	-0.00141257	0	0	0	0	0	0
NM_001025307	A_52_P526379	chr19	11849608	11893893	-	Stx3	7.32553	6.63038	7.00267	6.37291	-0.695149	6.73719	0.151498	-0.629755	6.73719	0.192466	6.69774	5.78797	6.22446	5.1719	141.111	74.3514	104.262	50.2429	99.9876	54.3446	72.2328	34.4374	0.497013	0.452224	0.529493	0.544943	-0.90977	5.97052	0.00590101	-5.43179	-1.05256	5.97052	0.00428044	-6.28434	0	0	0	0	0	0
NM_001025309	A_55_P1978795	chr17	64630355	64681223	-	Pja2	9.88552	10.2085	9.88328	10.2187	0.322999	10.3576	0.237551	0.335431	10.3576	0.191071	5.29927	5.82729	5.61444	5.97519	99.7459	145.076	112.111	146.262	33.4733	48.3781	42.0999	53.8664	1.57525	1.58438	1.41303	1.4411	0.528028	5.67905	0.0536031	2.99869	0.360753	5.67905	0.199371	2.04874	0	0	0	0	0	0
NM_001025309	A_52_P420712	chr17	64630355	64681223	-	Pja2	7.28829	7.62294	7.17468	7.63313	0.334647	7.71089	0.331334	0.458457	7.71089	0.111338	5.29927	5.82729	5.61444	5.97519	99.7459	145.076	112.111	146.262	33.4733	48.3781	42.0999	53.8664	1.57525	1.58438	1.41303	1.4411	0.528028	5.67905	0.0536031	2.99869	0.360753	5.67905	0.199371	2.04874	0	0	0	0	0	0
NM_001025313	A_55_P2149763	chr17	34056423	34066235	+	Tapbp	11.2861	11.9432	11.7256	11.0596	0.657106	10.6249	0.130425	-0.666002	10.6249	0.109728	7.82516	7.29207	7.7775	6.55016	363.791	247.975	355.822	143.344	178.709	124.765	176.363	73.4567	1.0255	0.990983	1.01261	0.964514	-0.53309	7.36123	0.1925	-3.9242	-1.22734	7.36123	0.0122046	-9.0347	0	0	0	0	0	0
NM_001025351	A_55_P1956897	chr8	19239916	19242143	+	Defb46	5.33928	4.80889	4.91437	5.04648	-0.530393	4.86995	0.0951609	0.132114	4.86995	0.824098	0	0	0	0	1	1	1	1	1	1	1	1	0	0	0	0	0	0	1	0	0	0	1	0	0	0	0	0	0	0
NM_001025353	A_55_P2114594	chr8_random	287284	292865	+	Gm6040	4.64056	4.61942	4.49962	4.83918	-0.0211352	4.70682	0.990921	0.339558	4.70682	0.715056	0	0	0	0	1	1	1	1	1	1	1	1	0	0	0	0	0	0	1	0	0	0	1	0	0	0	0	0	0	0
NM_001025360	A_55_P2155869	chr12	112997060	113044986	+	Klc1	5.54548	5.75691	5.8389	6.11355	0.211435	5.99415	0.716012	0.274653	5.99415	0.54604	6.54569	6.45687	6.41303	6.59699	171.467	171.846	144.465	176.563	88.55	82.8759	85.1776	94.5995	0.953368	1.05209	0.762178	0.90028	-0.0888221	6.50315	0.84518	-0.577623	0.183958	6.50315	0.552376	1.1963	0	0	0	0	0	0
NM_001025365	A_55_P2113356	chr4	147234887	147242828	-	Miip	8.61601	8.63313	8.33531	8.42821	0.0171139	8.03969	0.98609	0.092897	8.03969	0.895821	6.27886	6.27136	5.96118	5.83807	91.5719	89.9081	81.8278	76.761	73.2552	74.295	58.2017	53.3367	0.321974	0.275186	0.49153	0.525245	-0.00749866	6.08737	1	-0.0456471	-0.123113	6.08737	0.785513	-0.749436	0	0	0	0	0	0
NM_001025371	A_55_P2050997	chr2	121276913	121282500	-	Serinc4	5.60752	5.88497	5.69861	6.21033	0.277447	6.0726	0.560757	0.51172	6.0726	0.124328	2.73055	3.60076	2.30937	3.51279	6.35169	14.178	5.34138	11.0001	7.13346	11.3731	4.40634	11.9655	-0.167463	0.318035	0.277632	-0.121364	0.870219	3.03837	0.00241206	2.64404	1.20342	3.03837	0.00091556	3.65644	0	0	0	0	0	0
NM_001025373	A_55_P2059055	chr17	22099526	22131333	+	Zfp943	8.212	8.48537	8.37441	8.78396	0.273369	8.55958	0.284976	0.409545	8.55958	0.052388	5.21354	5.3917	5.25322	5.47329	43.0433	56.091	64.2106	74.5938	36.5647	41.2141	35.8127	41.5274	0.235339	0.444631	0.842339	0.844993	0.178164	5.33294	0.709026	0.950136	0.220065	5.33294	0.636579	1.17359	0	0	0	0	0	0
NM_001025375	A_55_P2105794	chr9	54564960	54582356	-	Wdr61	13.2177	13.174	13.1684	13.0995	-0.0437197	12.9494	0.874363	-0.0689059	12.9494	0.729409	7.39352	7.30341	7.2652	7.1227	301.096	289.837	243.825	221.905	154.51	146.206	148.524	134.042	0.962521	0.987234	0.715146	0.727257	-0.090103	7.27121	0.446376	-0.655158	-0.142493	7.27121	0.224721	-1.0361	0	0	0	0	0	0
NM_001025379	A_55_P2168023	chr14	32031059	32042697	+	Sema3g	4.90019	4.83018	4.94051	4.92933	-0.0700159	4.9191	0.953754	-0.0111805	4.9191	0.993032	0.739956	0.845076	0.394231	0.880574	1.79825	2.16981	1.43613	1.94897	1.62399	1.63361	1.26952	1.86005	0.147052	0.409506	0.177902	0.0673721	0.105119	0.714959	0.848022	0.0751561	0.486344	0.714959	0.137246	0.347716	0	0	0	0	0	0
NM_001025380	A_55_P1983085	chr8	41908363	41912215	+	Adam39	5.14653	5.07153	5.05011	5.30755	-0.0749942	5.17089	0.968665	0.257442	5.17089	0.844175	0	0	0.0383736	0	1	1	1	1	1	1	1.09389	1	0	0	-0.129471	0	0	0.0095934	1	0	-0.0383736	0.0095934	0.413659	-0.000368134	0	0	0	0	0	0
NM_001025381	A_51_P170463	chr18	32102653	32109290	-	Gpr17	4.76196	4.82121	4.72025	5.03901	0.0592512	4.73868	0.957236	0.318754	4.73868	0.551273	0	0	0.0567469	0.299983	1	1	1	1.36486	1	1	1.18761	1	0	0	-0.24806	0.448751	0	0.0891825	1	0	0.243236	0.0891825	0.526005	0.0216924	0	0	0	0	0	0
NM_001025382	A_55_P2147941	chr11	34214822	34322640	+	Fam196b	5.59862	4.40818	4.72334	4.28172	-1.19044	4.87611	0.00289037	-0.441618	4.87611	0.403321	2.44867	0.745952	1.24124	0.288062	4.54555	1.57796	2.0704	1.35341	5.44061	1.6679	2.41428	1.2135	-0.259315	-0.0799717	-0.221684	0.157423	-1.70272	1.18098	0.000106087	-2.01088	-0.953174	1.18098	0.00184336	-1.12568	0	0	0	0	0	0
NM_001025384	A_55_P2177278	chrX	70382571	70394789	-	DXBay18	5.06637	5.2887	5.42515	5.5328	0.222329	5.54205	0.80132	0.10765	5.54205	0.916875	0	0	0	0	1	1	1	1	1	1	1	1	0	0	0	0	0	0	1	0	0	0	1	0	0	0	0	0	0	0
NM_001025384	A_55_P1998001	chrX	70382571	70394789	-	DXBay18	5.6424	6.03774	6.52211	6.41326	0.395348	6.62341	0.745866	-0.108854	6.62341	0.948554	0	0	0	0	1	1	1	1	1	1	1	1	0	0	0	0	0	0	1	0	0	0	1	0	0	0	0	0	0	0
NM_001025384	A_55_P1958887	chrX	70382571	70394789	-	DXBay18	5.9396	6.22404	6.71683	6.6676	0.284448	6.84343	0.831718	-0.049228	6.84343	0.978386	0	0	0	0	1	1	1	1	1	1	1	1	0	0	0	0	0	0	1	0	0	0	1	0	0	0	0	0	0	0
NM_001025385	A_55_P2076041	chr6	40441237	40442238	+	Tas2r137	4.71173	4.95343	4.95363	5.10138	0.241706	4.96552	0.748164	0.147751	4.96552	0.862405	5.123	5.62476	5.24444	5.70495	36.6361	52.7048	35.1056	51.7109	NA	NA	NA	NA	NA	NA	NA	NA	0.501758	5.42429	0.32725	2.72168	0.460513	5.42429	0.403081	2.49795	0	0	0	0	0	0
NM_001025386	A_55_P2155859	chr7	110865110	110866060	+	Olfr243	4.28902	4.51265	4.38775	5.17336	0.223635	4.42039	0.854365	0.785609	4.42039	0.174641	0	0	0	0	1	1	1	1	NA	NA	NA	NA	NA	NA	NA	NA	0	0	1	0	0	0	1	0	0	0	0	0	0	0
NM_001025386	A_55_P2184836	chr7	110865110	110866060	+	Olfr243	4.31122	4.43784	4.32046	4.33262	0.126624	4.44534	0.850148	0.0121628	4.44534	0.989637	0	0	0	0	1	1	1	1	NA	NA	NA	NA	NA	NA	NA	NA	0	0	1	0	0	0	1	0	0	0	0	0	0	0
NM_001025388	A_55_P2087561	chr4	149611433	149622982	+	Gm5506	14.5855	14.6236	14.6023	14.6674	0.0380296	14.2138	0.967252	0.0651699	14.2138	0.930871	10.771	10.5153	10.969	10.8033	1107.44	864.812	1217.76	961.108	2017.83	1690.01	2279.92	1978.2	-0.865576	-0.966569	-0.904755	-1.04142	-0.255655	10.7647	0.338089	-2.75204	-0.165717	10.7647	0.600619	-1.78388	0	0	0	0	0	0
NM_001025388	A_55_P2008327	chr4	149611433	149622982	+	Gm5506	16.5285	16.5939	16.6062	16.6251	0.065389	16.2903	0.89714	0.0188739	16.2903	0.975708	10.771	10.5153	10.969	10.8033	1107.44	864.812	1217.76	961.108	2017.83	1690.01	2279.92	1978.2	-0.865576	-0.966569	-0.904755	-1.04142	-0.255655	10.7647	0.338089	-2.75204	-0.165717	10.7647	0.600619	-1.78388	0	0	0	0	0	0
NM_001025392	A_65_P20371	chr10	20032275	20062307	+	Bclaf1	11.6179	11.4006	11.3607	11.3272	-0.217354	10.8063	0.418739	-0.0334848	10.8063	0.94963	9.23292	9.31413	9.22829	9.2988	1296.73	1340.56	1457.73	1454.43	442.988	482.028	434.631	429.933	1.54954	1.47565	1.74586	1.75827	0.0812058	9.26854	0.795781	0.752659	0.0705158	9.26854	0.857011	0.653578	0	0	0	0	0	0
NM_001025392	A_51_P379443	chr10	20032275	20062307	+	Bclaf1	13.0961	13.0576	12.9231	12.9137	-0.0384292	12.7095	0.947432	-0.00938209	12.7095	0.988475	9.23292	9.31413	9.22829	9.2988	1296.73	1340.56	1457.73	1454.43	442.988	482.028	434.631	429.933	1.54954	1.47565	1.74586	1.75827	0.0812058	9.26854	0.795781	0.752659	0.0705158	9.26854	0.857011	0.653578	0	0	0	0	0	0
NM_001025426	A_55_P1984386	chr5	33206370	33336882	+	Depdc5	8.82465	8.9121	8.63793	8.62535	0.0874533	8.68861	0.876103	-0.0125728	8.68861	0.986499	6.0831	5.77237	5.65253	5.57176	118.999	106.874	96.1883	98.8679	63.9431	50.9616	47.6874	44.3246	0.896084	1.06843	1.01225	1.1574	-0.310723	5.76994	0.0270027	-1.79286	-0.0807691	5.76994	0.627173	-0.466033	0	0	0	0	0	0
NM_001025432	A_55_P1965836	chr16	4084048	4213404	-	Crebbp	11.6359	11.7004	11.5277	11.4836	0.0644937	11.3201	0.903711	-0.0440738	11.3201	0.933552	7.48183	7.75015	7.39745	7.68343	447.259	489.805	459.234	552.259	158.629	197.723	153.653	187.366	1.49545	1.30873	1.57955	1.55949	0.268323	7.57822	0.16773	2.03341	0.285979	7.57822	0.162284	2.16721	0	0	0	0	0	0
NM_001025435	A_55_P2092354	chr11	46385015	46402734	+	BC053393	4.8024	4.82728	4.6187	4.66039	0.0248841	4.54004	0.981403	0.0416862	4.54004	0.964316	0.395447	0.995927	0.444785	0.166443	1.84913	3.52327	1.75453	1.46438	1.27401	1.79743	1.31571	1.08769	0.537467	0.970983	0.415237	0.42903	0.60048	0.500651	0.115768	0.300631	-0.278342	0.500651	0.534315	-0.139352	0	0	0	0	0	0
NM_001025439	A_52_P428745	chr3	126299869	126549244	+	Camk2d	9.32205	9.22267	9.58402	8.9349	-0.0993788	9.21391	0.919297	-0.649119	9.21391	0.0817393	5.28311	4.85002	5.28976	4.73228	41.1853	34.4165	58.6576	39.8421	39.2755	28.6998	39.0153	25.9456	0.0684993	0.262061	0.588276	0.618801	-0.433087	5.03879	0.271484	-2.18224	-0.557479	5.03879	0.171142	-2.80902	0	0	0	0	0	0
NM_001025439	A_52_P188261	chr3	126299869	126549244	+	Camk2d	7.63701	7.51103	7.94855	7.29741	-0.125988	7.39253	0.882482	-0.651138	7.39253	0.0686341	5.28311	4.85002	5.28976	4.73228	41.1853	34.4165	58.6576	39.8421	39.2755	28.6998	39.0153	25.9456	0.0684993	0.262061	0.588276	0.618801	-0.433087	5.03879	0.271484	-2.18224	-0.557479	5.03879	0.171142	-2.80902	0	0	0	0	0	0
NM_001025439	A_55_P1978830	chr3	126299869	126549244	+	Camk2d	7.71251	7.73097	7.99583	7.48508	0.0184505	7.62711	0.984691	-0.510743	7.62711	0.0994234	5.28311	4.85002	5.28976	4.73228	41.1853	34.4165	58.6576	39.8421	39.2755	28.6998	39.0153	25.9456	0.0684993	0.262061	0.588276	0.618801	-0.433087	5.03879	0.271484	-2.18224	-0.557479	5.03879	0.171142	-2.80902	0	0	0	0	0	0
NM_001025561	A_55_P2056100	chr5	111202686	111209615	-	Pus1	9.70142	9.53634	9.55273	9.69408	-0.165087	9.18522	0.648464	0.141356	9.18522	0.692626	6.39256	6.48468	6.62661	6.64099	177.727	193.873	192.313	200.194	52.1879	53.149	66.3364	65.3381	1.76788	1.867	1.53559	1.6154	0.0921222	6.53621	0.84291	0.60213	0.0143833	6.53621	1	0.0940125	0	0	0	0	0	0
NM_001025565	A_55_P2111264	chr1	140721763	140739021	-	Lhx9	4.67686	4.72631	4.84218	4.88481	0.0494495	4.92342	0.962801	0.042631	4.92342	0.9659	0.657117	1.34414	1.19701	2.19619	1.92664	2.35309	2.75935	4.37647	1.47062	2.6881	2.11212	4.68059	0.38966	-0.192033	0.385633	-0.0969257	0.687028	1.34862	0.0565708	0.926537	0.999184	1.34862	0.0156845	1.34752	0	0	0	0	0	0
NM_001025568	A_52_P208222	chr6	56050434	56312386	-	Pde1c	4.95042	5.03834	4.77895	4.93529	0.0879178	4.93927	0.89095	0.156343	4.93927	0.72263	1.15355	2.13078	1.69044	2.4777	3.21921	7.3948	6.02488	10.8908	2.20879	4.25609	3.22393	5.53677	0.543448	0.796982	0.902112	0.975999	0.977227	1.86312	0.022647	1.82069	0.787253	1.86312	0.0655506	1.46674	0	0	0	0	0	0
NM_001025570	A_55_P2131915	chr1	165185408	165243781	-	Prrx1	4.41146	4.67447	4.88692	4.44856	0.263009	4.59013	0.571096	-0.438358	4.59013	0.191966	0.544655	1.18945	0.759706	1.31191	1.74325	2.45514	1.71482	2.53255	1.44367	2.26603	1.71603	2.46567	0.272042	0.115638	-0.00101852	0.0386096	0.644797	0.951432	0.0200435	0.613481	0.552209	0.951432	0.0469667	0.525389	0	0	0	0	0	0
NM_001025572	A_52_P79187	chr17	66316841	66426386	-	Ankrd12	7.66921	7.32925	7.50774	7.04995	-0.339965	7.56648	0.35372	-0.457785	7.56648	0.136506	4.84509	4.00756	4.48681	3.84785	45.4715	29.0176	53.6657	30.22	27.5614	15.05	19.37	12.8402	0.722312	0.947167	1.47018	1.23483	-0.837523	4.29683	0.0037851	-3.59869	-0.638961	4.29683	0.0178662	-2.74551	0	0	0	0	0	0
NM_001025572	A_55_P2082050	chr17	66316841	66426386	-	Ankrd12	6.618	6.39066	6.10677	5.92126	-0.227337	6.61554	0.791853	-0.185507	6.61554	0.828227	4.84509	4.00756	4.48681	3.84785	45.4715	29.0176	53.6657	30.22	27.5614	15.05	19.37	12.8402	0.722312	0.947167	1.47018	1.23483	-0.837523	4.29683	0.0037851	-3.59869	-0.638961	4.29683	0.0178662	-2.74551	0	0	0	0	0	0
NM_001025573	A_55_P1970436	chr6	34895295	34927999	-	2010107G12Rik	5.75465	4.98224	5.07711	5.0459	-0.772406	5.05352	0.00487814	-0.0312164	5.05352	0.969919	1.84933	2.37392	1.57008	2.13205	3.36696	7.61148	2.37195	3.16824	3.64039	5.07556	3.08408	4.44532	-0.112644	0.58461	-0.378766	-0.488605	0.524597	1.98135	0.0023971	1.03941	0.56197	1.98135	0.00262843	1.11346	0	0	0	0	0	0
NM_001025574	A_55_P1979566	chr2	154132980	154146378	+	Bpifb9b	4.57518	4.92293	4.79781	4.80253	0.347745	4.86061	0.571661	0.00472689	4.86061	0.996654	0	0.124468	0	0.0294269	1	1	1	1	1	1.12755	1	1.0182	0	-0.173196	0	-0.026023	0.124468	0.0384738	0.387961	0.00478877	0.0294269	0.0384738	0.968191	0.00113216	0	0	0	0	0	0
NM_001025575	A_52_P796840	chr1	141706869	141755276	-	Cfhr2	4.77559	4.55147	4.7694	4.73177	-0.224121	4.8282	0.738004	-0.03763	4.8282	0.971872	0.0256297	0	0.0156879	0	1	1	1	1	1.02023	1	1.01038	1	-0.0288978	0	-0.0148921	0	-0.0256297	0.0103294	0.37545	-0.00026474	-0.0156879	0.0103294	0.660236	-0.000162047	0	0	0	0	0	0
NM_001025575	A_55_P2098995	chr1	141706869	141755276	-	Cfhr2	9.2623	8.88456	9.0035	8.84561	-0.377737	8.86509	0.469414	-0.157893	8.86509	0.836352	0.0256297	0	0.0156879	0	1	1	1	1	1.02023	1	1.01038	1	-0.0288978	0	-0.0148921	0	-0.0256297	0.0103294	0.37545	-0.00026474	-0.0156879	0.0103294	0.660236	-0.000162047	0	0	0	0	0	0
NM_001025576	A_51_P132170	chr2	76847963	77008692	-	Ccdc141	5.29144	5.15373	5.03109	5.20728	-0.137711	5.21515	0.829947	0.176199	5.21515	0.725272	1.35588	1.03442	1.24903	1.60642	3.42218	3.03239	4.49878	3.67067	2.54132	1.98156	2.3257	3.03167	0.429339	0.613815	0.951868	0.275934	-0.321462	1.31144	0.15979	-0.421577	0.357387	1.31144	0.137296	0.46869	0	0	0	0	0	0
NM_001025576	A_52_P661587	chr2	76847963	77008692	-	Ccdc141	4.71047	4.66633	4.76903	5.14781	-0.0441433	4.79261	0.96164	0.378781	4.79261	0.287615	1.35588	1.03442	1.24903	1.60642	3.42218	3.03239	4.49878	3.67067	2.54132	1.98156	2.3257	3.03167	0.429339	0.613815	0.951868	0.275934	-0.321462	1.31144	0.15979	-0.421577	0.357387	1.31144	0.137296	0.46869	0	0	0	0	0	0
NM_001025577	A_51_P405167	chr8	118227153	118230794	-	Maf	5.40236	7.29714	6.57109	8.11783	1.89478	7.67573	0.00376737	1.54674	7.67573	0.0186622	2.47204	5.13686	4.50826	5.33845	6.23777	39.4319	20.2814	40.4092	NA	NA	NA	NA	NA	NA	NA	NA	2.66481	4.3639	0.00131515	11.629	0.830188	4.3639	0.186085	3.62286	0	0	1	0	0	0
NM_001025581	A_51_P507333	chr10	111708179	111903360	+	Kcnc2	4.79993	4.78926	4.60476	4.69582	-0.0106695	5.1893	0.99523	0.0910622	5.1893	0.940751	1.54638	2.57773	1.68161	2.0688	3.27211	4.54555	2.86372	4.3646	2.90837	6.09223	3.25396	4.13406	0.170006	-0.422517	-0.184304	0.078289	1.03136	1.96863	0.00616693	2.03035	0.387196	1.96863	0.250629	0.762246	0	0	0	0	0	0
NM_001025585	A_52_P191086	chr16	95053337	95219303	-	Kcnj6	4.71535	4.84184	4.73611	4.70144	0.126487	4.70774	0.52557	-0.034663	4.70774	0.916486	0.315241	0.415741	0.302657	0.265115	1.577	1.68604	1.68057	1.22345	1.24282	1.30119	1.2419	1.20053	0.343565	0.373811	0.436402	0.0272857	0.100501	0.324689	0.363535	0.0326315	-0.0375428	0.324689	0.844157	-0.0121897	0	0	0	0	0	0
NM_001025586	A_51_P314153	chr8	72655226	72657650	+	Nr2c2ap	9.70683	9.35552	9.59521	9.58205	-0.351314	9.44407	0.13181	-0.0131578	9.44407	0.983515	6.12872	5.45455	5.82825	5.33075	74.7699	57.2889	66.0679	40.5605	68.0059	36.9502	48.817	43.3029	0.136797	0.632671	0.436566	-0.0943894	-0.67417	5.68557	0.119927	-3.83304	-0.4975	5.68557	0.283643	-2.82857	0	0	0	0	0	0
NM_001025597	A_66_P124139	chr11	11585928	11672929	+	Ikzf1	4.84711	4.64271	4.63494	4.60351	-0.204391	4.64302	0.6603	-0.0314295	4.64302	0.968304	2.69685	2.02047	2.92699	1.61654	9.93932	6.18426	10.086	3.5331	6.17746	3.98238	7.36182	3.02124	0.686133	0.634969	0.454224	0.225796	-0.676378	2.31521	0.097852	-1.56596	-1.31045	2.31521	0.00885445	-3.03397	0	0	0	0	0	0
NM_001025597	A_55_P2023612	chr11	11585928	11672929	+	Ikzf1	4.7149	4.68104	4.65359	4.90291	-0.0338654	4.79248	0.96146	0.249324	4.79248	0.395548	2.69685	2.02047	2.92699	1.61654	9.93932	6.18426	10.086	3.5331	6.17746	3.98238	7.36182	3.02124	0.686133	0.634969	0.454224	0.225796	-0.676378	2.31521	0.097852	-1.56596	-1.31045	2.31521	0.00885445	-3.03397	0	0	0	0	0	0
NM_001025602	A_55_P2027737	chr1	40496474	40522259	+	Il1rl1	4.6127	4.67633	4.5629	4.96071	0.0636361	4.57584	0.955787	0.397817	4.57584	0.431463	0.0980532	0.592934	0.0702682	0.849185	1.28699	1.43684	1	2.26431	1.02338	1.52221	1.07553	1.7031	0.330655	-0.083267	-0.105053	0.410907	0.494881	0.40261	0.00703585	0.199244	0.778917	0.40261	0.00131353	0.3136	0	0	0	0	0	0
NM_001025602	A_55_P2027731	chr1	40496474	40522259	+	Il1rl1	4.48635	4.55892	4.42064	4.38081	0.0725724	4.42438	0.925578	-0.0398325	4.42438	0.958514	0.0980532	0.592934	0.0702682	0.849185	1.28699	1.43684	1	2.26431	1.02338	1.52221	1.07553	1.7031	0.330655	-0.083267	-0.105053	0.410907	0.494881	0.40261	0.00703585	0.199244	0.778917	0.40261	0.00131353	0.3136	0	0	0	0	0	0
NM_001025605	A_52_P288750	chr12	66018898	66025578	+	Gm527	7.59872	7.30939	7.47519	6.846	-0.289333	6.95591	0.295687	-0.62919	6.95591	0.00327454	5.41435	4.90258	5.23377	4.79574	58.9438	43.5303	46.1102	30.9461	38.5391	27.0707	34.4636	27.0862	0.613017	0.685288	0.420012	0.192198	-0.511765	5.08661	0.0415884	-2.60315	-0.438027	5.08661	0.0878352	-2.22807	0	0	0	0	0	0
NM_001025606	A_52_P799815	chr13	99456193	99464786	-	Tmem171	5.01874	4.99904	4.93679	5.23539	-0.0197043	4.82429	0.984691	0.298597	4.82429	0.49171	0.348196	0.709319	0.685969	1.21619	1.80776	1.98053	2.12053	2.55193	1.19856	1.56841	1.55408	2.28264	0.592898	0.336584	0.448359	0.160888	0.361123	0.73992	0.28323	0.267202	0.530225	0.73992	0.126506	0.392324	0	0	0	0	0	0
NM_001025607	A_55_P1993475	chrX	25455340	25478167	-	Gm5168	4.98609	5.14832	4.97195	4.91619	0.162224	4.97272	0.757099	-0.0557592	4.97272	0.935546	0	0	0.00901154	0	1	1	1.29482	1	1	1	1	1	0	0	0.372751	0	0	0.00225289	1	0	-0.00901154	0.00225289	0.591758	-2.0302e-05	0	0	0	0	0	0
NM_001025608	A_55_P2116290	chr4	140668893	140695711	-	Szrd1	10.0757	10.0917	10.3352	10.2388	0.0159112	10.0156	0.97797	-0.0964263	10.0156	0.782411	7.44749	7.50674	7.3896	7.62746	455.68	499.405	392.471	433.723	135.802	136.312	141.766	170.189	1.74651	1.87329	1.46908	1.34964	0.0592514	7.49282	0.964475	0.44396	0.237861	7.49282	0.435046	1.78225	0	0	0	0	0	0
NM_001025612	A_51_P394585	chr9	65912983	65917538	-	Snx22	6.41905	6.54546	6.28422	6.33438	0.126402	6.40513	0.832927	0.0501648	6.40513	0.943028	1.1529	1.5057	1.47008	0.688894	2.68216	3.44801	2.88378	1.37116	2.12722	2.62907	2.69099	2.02027	0.33443	0.391207	0.0998209	-0.559158	0.352797	1.20439	0.704676	0.424906	-0.781185	1.20439	0.317454	-0.940854	0	0	0	0	0	0
NM_001025613	A_55_P2241299	chr3	95908450	95965052	+	Otud7b	6.84256	6.82755	7.14344	7.23176	-0.0150068	6.8929	0.986463	0.0883128	6.8929	0.893789	6.62812	6.40826	6.47812	6.32199	179.911	160.301	147.891	124.639	85.5241	73.2637	78.4895	72.3476	1.07288	1.12961	0.913958	0.784734	-0.21986	6.45912	0.408206	-1.4201	-0.156138	6.45912	0.621614	-1.00852	0	0	0	0	0	0
NM_001026211	A_55_P2028243	chr3	33956202	33980276	-	Dnajc19	10.8866	10.6594	11.3715	10.8429	-0.227227	10.9457	0.43688	-0.528567	10.9457	0.0107369	2.33064	1.97498	2.77557	2.82803	4.00916	7.4127	9.08843	8.88474	5.08131	3.78346	6.84955	7.29294	-0.341899	0.970294	0.408021	0.284828	-0.355658	2.4773	0.257061	-0.881074	0.0524621	2.4773	1	0.129965	0	0	0	0	0	0
NM_001026212	A_66_P100620	chr3	95428902	95434415	+	Ensa	11.1155	11.1325	11.2059	11.3145	0.0170086	11.4708	0.970377	0.108633	11.4708	0.654145	7.64768	7.50976	7.71994	7.69923	312.242	285.625	290.48	288.926	134.525	114.312	152.87	148.359	1.21479	1.32114	0.926132	0.961602	-0.13792	7.64415	0.406311	-1.05428	-0.0207097	7.64415	1	-0.158308	0	0	0	0	0	0
NM_001026214	A_55_P1998651	chr12	85714826	85749979	-	Entpd5	7.32856	7.57409	7.18433	7.24279	0.245528	7.69266	0.561042	0.0584636	7.69266	0.933404	2.63889	2.72316	2.33407	2.62002	11.3543	12.5167	9.34608	11.1731	5.34012	5.88875	4.35151	5.40904	1.0883	1.08782	1.10284	1.04658	0.0842734	2.57904	0.791234	0.217344	0.285949	2.57904	0.201118	0.737473	0	0	0	0	0	0
NM_001026214	A_55_P1998656	chr12	85714826	85749979	-	Entpd5	6.60813	6.51622	6.29008	6.24276	-0.0919149	6.39388	0.903856	-0.047314	6.39388	0.953326	2.63889	2.72316	2.33407	2.62002	11.3543	12.5167	9.34608	11.1731	5.34012	5.88875	4.35151	5.40904	1.0883	1.08782	1.10284	1.04658	0.0842734	2.57904	0.791234	0.217344	0.285949	2.57904	0.201118	0.737473	0	0	0	0	0	0
NM_001029838	A_55_P1970954	chr9	36698564	36954907	-	Pknox2	6.27836	8.0956	6.69893	8.45094	1.81723	7.53913	0.0205726	1.75201	7.53913	0.0231845	2.29882	4.14868	3.06892	4.46287	10.6163	29.7938	15.2854	40.7849	5.08863	17.5054	8.99761	21.3899	1.06093	0.767217	0.764536	0.931107	1.84986	3.49483	0.00555588	6.46495	1.39395	3.49483	0.0261177	4.87161	0	0	1	0	0	0
NM_001029841	A_52_P513177	chr15	66612381	66663391	-	Sla	4.58799	4.71616	4.66717	4.57643	0.128172	4.64239	0.878328	-0.0907372	4.64239	0.913907	0.031529	0.231947	0.0348528	0.154035	1	1.37682	1.03985	1	1.01912	1.14791	1.02963	1.11847	-0.0273263	0.262331	0.01424	-0.161532	0.200418	0.113091	0.0102205	0.0226655	0.119182	0.113091	0.0992734	0.0134785	0	0	0	0	0	0
NM_001029842	A_55_P2055537	chr11	109312170	109334910	-	Slc16a6	9.95104	9.59544	9.49832	9.6772	-0.355597	9.67009	0.285785	0.178886	9.67009	0.691872	6.80468	6.53274	6.30524	6.30879	99.7749	95.6802	76.5852	88.1293	113.117	92.5098	80.8996	77.6549	-0.181068	0.0486151	-0.0790668	0.182544	-0.271933	6.48786	0.0863098	-1.76426	0.00354506	6.48786	1	0.0229999	0	0	0	0	0	0
NM_001029842	A_52_P579933	chr11	109312170	109334910	-	Slc16a6	6.19605	6.12777	5.63774	6.25481	-0.0682819	6.21445	0.957236	0.617068	6.21445	0.192831	6.80468	6.53274	6.30524	6.30879	99.7749	95.6802	76.5852	88.1293	113.117	92.5098	80.8996	77.6549	-0.181068	0.0486151	-0.0790668	0.182544	-0.271933	6.48786	0.0863098	-1.76426	0.00354506	6.48786	1	0.0229999	0	0	0	0	0	0
NM_001029844	A_52_P555672	chr12	107248473	107315620	+	Vrk1	9.70698	9.6521	9.49279	9.7522	-0.0548815	9.21824	0.950072	0.259408	9.21824	0.552146	6.71787	6.71068	6.58773	6.65708	173.322	202.445	157.186	171.652	100.071	98.3577	95.7155	97.9718	0.792427	1.04142	0.71565	0.809051	-0.00719351	6.66834	1	-0.0479688	0.0693541	6.66834	0.838372	0.462477	0	0	0	0	0	0
NM_001029856	A_55_P2126368	chr11	79902902	79949293	+	Atad5	9.66013	9.43125	9.42575	9.62183	-0.228883	9.13037	0.484127	0.196081	9.13037	0.557829	6.81021	6.68664	6.52693	6.5649	238.462	217.534	220.316	221.24	90.4333	82.4687	67.4058	70.0477	1.39883	1.39932	1.70863	1.6592	-0.123574	6.64717	0.410681	-0.821415	0.0379704	6.64717	0.922248	0.252396	0	0	0	0	0	0
NM_001029867	A_51_P102438	chr5	87494952	87521580	-	Ugt2b36	4.38369	4.33743	4.45296	4.5099	-0.0462685	4.45593	0.967252	0.056933	4.45593	0.954299	0	0	0.00344364	0	1	1	1	1	1	1	1.00336	1	0	0	-0.00483537	0	0	0.00086091	1	0	-0.00344364	0.00086091	0.86685	-2.96467e-06	0	0	0	0	0	0
NM_001029868	A_55_P1966274	chrX	71038696	71070308	-	Pdzd4	10.7327	9.34041	11.7462	9.51203	-1.39226	10.1922	0.168387	-2.23415	10.1922	0.00956376	6.697	4.07046	5.98417	4.15142	276.438	44.617	209.156	42.6096	81.0309	13.0815	43.3563	14.0266	1.77041	1.77006	2.27027	1.60302	-2.62655	5.22576	4.82686e-05	-13.7257	-1.83275	5.22576	0.000292852	-9.57751	0	0	0	0	0	0
NM_001029872	A_55_P1976943	chr7	135317460	135349017	+	Itgad	4.94761	4.68899	4.67893	4.72128	-0.258625	4.98006	0.607391	0.0423464	4.98006	0.961171	0.0360935	0.0500127	0.00300595	0.0382333	1	1.15909	1	1.07689	1.02685	1.02352	1.00151	1.02389	-0.0382287	0.179454	-0.00217704	0.072812	0.0139192	0.0318363	0.982883	0.000443137	0.0352273	0.0318363	0.719418	0.00112151	0	0	0	0	0	0
NM_001029873	A_55_P2017964	chr8	74150612	74195656	-	Unc13a	5.17544	5.16065	5.44221	5.30278	-0.0147904	5.1868	0.992901	-0.139432	5.1868	0.902884	2.32323	2.03118	2.26738	1.67148	8.49998	5.46299	7.62704	5.42183	4.40786	3.87742	4.11058	2.70305	0.947381	0.494595	0.891781	1.00419	-0.292048	2.07331	0.238599	-0.605508	-0.5959	2.07331	0.0300108	-1.23549	0	0	0	0	0	0
NM_001029876	A_52_P484118	chr8	126547373	126572404	+	Urb2	9.94453	9.73329	9.70521	9.87126	-0.21124	9.21515	0.632064	0.166048	9.21515	0.716163	7.65507	7.53022	7.45697	7.47606	438.495	390.098	370.068	374.902	136.457	123.961	117.805	116.912	1.68412	1.65395	1.65139	1.68109	-0.124845	7.52958	0.396482	-0.940027	0.0190937	7.52958	1	0.143767	0	0	0	0	0	0
NM_001029877	A_55_P2016426	chr7	19511237	19550668	+	Nova2	8.42227	8.50087	8.46363	8.55451	0.0785905	8.41294	0.907834	0.0908804	8.41294	0.874894	2.83598	1.14847	2.18697	1.10817	9.58788	2.68229	6.40598	2.94268	6.44984	2.0716	4.11566	2.00372	0.571948	0.372721	0.638295	0.554453	-1.68752	1.8199	0.000435331	-3.0711	-1.0788	1.8199	0.00523379	-1.9633	0	0	0	0	0	0
NM_001029878	A_55_P2115008	chr1	38851354	38878060	-	Lonrf2	4.69066	4.55669	4.4155	4.48849	-0.133972	4.46268	0.848625	0.0729824	4.46268	0.923127	0.682219	0.365062	0.598902	0.332218	2.72038	1.64903	2.4593	1.68577	1.39159	1.18368	1.27852	1.15375	0.967071	0.478343	0.943771	0.547073	-0.317157	0.4946	0.203096	-0.156866	-0.266684	0.4946	0.323021	-0.131902	0	0	0	0	0	0
NM_001029889	A_55_P1960261	chr16	44173510	44227578	+	Gm608	4.9543	4.94803	4.83259	5.07774	-0.00626525	4.98617	0.997769	0.245143	4.98617	0.784694	5.25085	5.6073	5.37717	5.69107	73.3082	95.6181	87.2748	106.886	28.3501	35.2193	26.3127	33.8566	1.37062	1.44092	1.72981	1.65857	0.356452	5.4816	0.0711994	1.95393	0.313898	5.4816	0.125233	1.72066	0	0	0	0	0	0
NM_001029889	A_55_P2009592	chr16	44173510	44227578	+	Gm608	5.83992	5.99564	5.79922	5.70086	0.155713	5.845	0.741935	-0.0983634	5.845	0.851351	5.25085	5.6073	5.37717	5.69107	73.3082	95.6181	87.2748	106.886	28.3501	35.2193	26.3127	33.8566	1.37062	1.44092	1.72981	1.65857	0.356452	5.4816	0.0711994	1.95393	0.313898	5.4816	0.125233	1.72066	0	0	0	0	0	0
NM_001029890	A_52_P706060	chr3	88336317	88345316	+	Mex3a	10.49	11.2608	10.7569	11.2873	0.770834	11.2157	0.000375096	0.530407	11.2157	0.0155622	7.80632	8.3507	8.03529	8.35166	319.309	447.085	331.342	426.681	85.1868	126.694	122.687	123.161	1.90625	1.8192	1.43333	1.79261	0.544377	8.13599	0.00110416	4.42905	0.316369	8.13599	0.0195865	2.57398	0	0	0	0	0	0
NM_001029893	A_55_P2067752	chr7	19059931	19069498	-	Psg26	4.2883	4.4988	4.93916	4.67789	0.210496	4.53166	0.913943	-0.261267	4.53166	0.870057	0	0	0	0	1	1	1	1	1	1	1	1	0	0	0	0	0	0	1	0	0	0	1	0	0	0	0	0	0	0
NM_001029895	A_55_P2028532	chr7	137535008	137663883	-	Ate1	8.25604	8.24585	8.14472	8.3391	-0.0101981	8.06409	0.987205	0.194385	8.06409	0.494025	6.33495	6.27769	6.19508	6.35243	135.234	132.989	114.272	129.444	77.3729	75.5475	72.6861	80.2387	0.805553	0.81585	0.652726	0.689955	-0.0572642	6.29004	0.963695	-0.360194	0.157356	6.29004	0.63687	0.989774	0	0	0	0	0	0
NM_001029912	A_52_P513345	chr4	116550007	116661710	+	Zswim5	5.66673	5.44131	5.50044	5.45176	-0.225424	5.43959	0.816437	-0.0486833	5.43959	0.971421	3.68322	3.49285	3.47798	3.35293	36.7479	33.2987	37.1173	31.9745	11.7356	10.2247	9.8964	9.14896	1.64676	1.7034	1.90712	1.80524	-0.190371	3.50175	0.496854	-0.666631	-0.125048	3.50175	0.730823	-0.437887	0	0	0	0	0	0
NM_001029929	A_55_P1967491	chr11	70272935	70279703	+	Zmynd15	4.9362	4.85893	4.85538	4.76303	-0.0772685	4.99461	0.914901	-0.092344	4.99461	0.877478	3.10654	3.16086	3.15118	3.54165	10.6079	9.97171	8.99769	13.5051	7.06915	8.92228	8.21061	11.0677	0.585526	0.160427	0.132064	0.287149	0.054321	3.24006	1	0.176003	0.390476	3.24006	0.230727	1.26516	0	0	0	0	0	0
NM_001029929	A_51_P108020	chr11	70272935	70279703	+	Zmynd15	6.87359	6.48253	7.10427	6.25513	-0.391063	6.79521	0.458148	-0.849143	6.79521	0.0235955	3.10654	3.16086	3.15118	3.54165	10.6079	9.97171	8.99769	13.5051	7.06915	8.92228	8.21061	11.0677	0.585526	0.160427	0.132064	0.287149	0.054321	3.24006	1	0.176003	0.390476	3.24006	0.230727	1.26516	0	0	0	0	0	0
NM_001029930	A_55_P2030275	chr14	4126977	4144402	+	Gm5796	9.75442	9.86591	10.1132	9.90573	0.111488	9.83547	0.849924	-0.20748	9.83547	0.586359	3.48141	3.74302	3.18737	3.37237	1.73229	3.29025	2.48911	2.85311	12.1629	14.625	9.93935	11.4652	-2.81173	-2.15217	-1.99752	-2.00665	0.261609	3.44604	0.228292	0.901516	0.184998	3.44604	0.443664	0.63751	0	0	0	0	0	0
NM_001029930	A_55_P2030282	chr14	4126977	4144402	+	Gm5796	13.1271	13.4274	13.5586	13.2586	0.300292	13.3909	0.322567	-0.300019	13.3909	0.296111	3.48141	3.74302	3.18737	3.37237	1.73229	3.29025	2.48911	2.85311	12.1629	14.625	9.93935	11.4652	-2.81173	-2.15217	-1.99752	-2.00665	0.261609	3.44604	0.228292	0.901516	0.184998	3.44604	0.443664	0.63751	0	0	0	0	0	0
NM_001029930	A_55_P2097384	chr14	4126977	4144402	+	Gm5796	9.73067	9.64752	9.76615	9.54004	-0.0831474	9.40648	0.896781	-0.226109	9.40648	0.531328	3.48141	3.74302	3.18737	3.37237	1.73229	3.29025	2.48911	2.85311	12.1629	14.625	9.93935	11.4652	-2.81173	-2.15217	-1.99752	-2.00665	0.261609	3.44604	0.228292	0.901516	0.184998	3.44604	0.443664	0.63751	0	0	0	0	0	0
NM_001029933	A_55_P2106434	chr7	24960064	24967337	+	Zfp114	8.27015	7.96754	8.16612	7.94659	-0.302605	7.72928	0.259018	-0.219531	7.72928	0.460822	2.28304	1.89556	2.01362	2.03167	3.46358	2.48116	2.27012	2.89873	5.5387	4.43894	4.98939	4.76662	-0.677283	-0.839196	-1.13609	-0.717546	-0.387474	2.05597	0.337856	-0.796635	0.0180419	2.05597	1	0.0370936	0	0	0	0	0	0
NM_001029934	A_55_P1959137	chr11	84797990	84953457	-	Usp32	10.1644	10.3512	10.041	10.4759	0.186883	10.6349	0.661162	0.434881	10.6349	0.09605	5.30931	5.50789	5.11211	5.6051	129.42	153.096	133.165	175.721	35.6939	40.7627	30.5778	42.6261	1.85831	1.90911	2.12265	2.04347	0.198576	5.3836	0.434177	1.06905	0.492992	5.3836	0.0559139	2.65407	0	0	0	0	0	0
NM_001029935	A_66_P110167	chr13	23874410	23883397	+	Trim38	4.94029	4.77865	4.7861	5.14072	-0.161639	4.85825	0.838484	0.354625	4.85825	0.449256	0.386428	0.510864	0.486051	0.796652	1.90726	2.64451	2.30764	2.81972	1.19628	1.18778	1.21485	1.56502	0.672943	1.15473	0.925646	0.849366	0.124436	0.544999	0.543052	0.0678176	0.310601	0.544999	0.105888	0.169277	0	0	0	0	0	0
NM_001029937	A_55_P2346639	chr11	3964856	3978993	+	Sec14l3	4.63125	3.87931	4.12394	4.1183	-0.751938	4.36629	0.00887927	-0.00563454	4.36629	0.994458	0.40133	0.16077	0.0860138	0.0627873	1.5369	1.19756	1.02134	1.07666	1.27286	1.09646	1.07599	1.04281	0.271942	0.127255	-0.0752059	0.0460842	-0.24056	0.177725	0.211484	-0.0427537	-0.0232265	0.177725	1	-0.00412794	0	0	0	0	0	0
NM_001029937	A_51_P243122	chr11	3964856	3978993	+	Sec14l3	5.47707	5.60509	5.36625	5.34726	0.128022	5.53255	0.747802	-0.018989	5.53255	0.975784	0.40133	0.16077	0.0860138	0.0627873	1.5369	1.19756	1.02134	1.07666	1.27286	1.09646	1.07599	1.04281	0.271942	0.127255	-0.0752059	0.0460842	-0.24056	0.177725	0.211484	-0.0427537	-0.0232265	0.177725	1	-0.00412794	0	0	0	0	0	0
NM_001029938	A_55_P2130399	chr11	75323596	75326668	+	Rilp	8.72679	8.65402	8.41056	8.69208	-0.0727748	8.45008	0.839925	0.281526	8.45008	0.0916819	1.66157	2.83039	2.94524	3.74295	3.57095	7.50459	9.59974	14.0614	3.17964	7.75495	5.29236	13.6821	0.167447	-0.0473437	0.859084	0.0394491	1.16882	2.79504	0.0403046	3.26689	0.797703	2.79504	0.166836	2.22961	0	0	0	0	0	0
NM_001029977	A_55_P2017413	chr1	141594496	141677816	-	Gm4788	3.98318	4.36566	4.37467	4.59758	0.38248	4.36904	0.693303	0.222909	4.36904	0.845185	0.0442713	0.0315129	0.0206908	0.0476142	1	1	1	1	1.03301	1.03306	1.02322	1.02692	-0.0468538	-0.0469309	-0.0331102	-0.0383292	-0.0127585	0.0360223	0.919815	-0.00045959	0.0269233	0.0360223	0.67148	0.00096984	0	0	0	0	0	0
NM_001029978	A_55_P1982902	chrX	133200914	133202916	+	Tceal3	7.63336	7.20273	7.75678	7.37482	-0.430625	7.02313	0.332419	-0.381963	7.02313	0.392905	1.65865	0.361347	0.878599	0.742809	5.15782	1.63567	2.6264	2.60645	1.13666	1	1	1	2.18196	0.709879	1.39309	1.38208	-1.29731	0.910352	0.0721023	-1.18101	-0.13579	0.910352	0.986942	-0.123617	0	0	0	0	0	0
NM_001029979	A_66_P118759	chr17	56702365	56724006	-	Safb2	12.6095	12.5124	12.3472	12.3865	-0.0971186	12.1326	0.849641	0.0393156	12.1326	0.94711	8.2565	8.0449	8.27882	8.1472	549.847	462.845	475.529	411.289	254.713	228.731	286.494	263.348	1.11016	1.01687	0.731027	0.643185	-0.211599	8.18186	0.153919	-1.73127	-0.13162	8.18186	0.4263	-1.0769	0	0	0	0	0	0
NM_001029979	A_55_P2086536	chr17	56702365	56724006	-	Safb2	9.84576	9.76925	9.56396	9.68395	-0.0765118	9.42387	0.916561	0.119986	9.42387	0.82447	8.2565	8.0449	8.27882	8.1472	549.847	462.845	475.529	411.289	254.713	228.731	286.494	263.348	1.11016	1.01687	0.731027	0.643185	-0.211599	8.18186	0.153919	-1.73127	-0.13162	8.18186	0.4263	-1.0769	0	0	0	0	0	0
NM_001029982	A_51_P477440	chr7	135888384	135928349	+	Sec23ip	10.574	10.5561	10.4504	10.523	-0.0178833	10.2396	0.976614	0.0725879	10.2396	0.865107	6.37081	6.36558	6.43316	6.55705	196.03	207.81	181.817	211.622	68.222	66.5327	73.7341	80.4447	1.52276	1.64313	1.30208	1.39542	-0.00522551	6.43165	1	-0.0336087	0.123889	6.43165	0.403081	0.79681	0	0	0	0	0	0
NM_001029983	A_55_P2020796	chr2	25188263	25207733	+	Man1b1	11.7216	11.8824	11.7035	11.923	0.160725	11.9783	0.391094	0.219512	11.9783	0.159121	6.75768	6.69803	6.58448	6.67293	190.78	198.36	173.234	178.973	90.082	81.2397	79.9807	85.9964	1.0826	1.28787	1.115	1.0574	-0.0596559	6.67828	0.923805	-0.398399	0.0884453	6.67828	0.820139	0.590663	0	0	0	0	0	0
NM_001029984	A_55_P2050872	chr1	172837404	172843072	-	Fcrlb	5.11675	5.17571	5.3632	5.2174	0.0589638	5.1416	0.924764	-0.145802	5.1416	0.699212	0.1715	0	0.0673882	0	1.62487	1	1.17023	1	1	1	1	1	0.70032	0	0.226796	0	-0.1715	0.0597221	0.410792	-0.0102423	-0.0673882	0.0597221	0.857709	-0.00402456	0	0	0	0	0	0
NM_001029985	A_55_P2074499	chr6	29432036	29457952	-	Kcp	8.01342	9.15653	8.24707	10.3137	1.14311	9.84656	0.00498037	2.06667	9.84656	1.15896e-06	3.46748	5.01302	4.12017	5.95496	10.9066	34.0796	21.163	76.176	11.0677	32.4833	17.3784	58.5551	-0.0211491	0.0692111	0.284249	0.379541	1.54554	4.63891	0.00123487	7.1696	1.83479	4.63891	0.000983856	8.51143	0	0	0	0	0	0
NM_001029987	A_55_P2041521	chr6	48925142	48928744	+	Doxl2	5.37676	5.83612	5.54527	5.6647	0.459357	5.55879	0.344029	0.119435	5.55879	0.890382	0	0.149831	0	0.166779	1	1.2668	1	1.20174	1	1	1	1	0	0.341186	0	0.265126	0.149831	0.0791524	0.591111	0.0118594	0.166779	0.0791524	0.562913	0.0132009	0	0	0	0	0	0
NM_001029988	A_55_P2075080	chr11	55064112	55125759	-	Fat2	7.18008	6.98166	6.93317	6.98863	-0.198422	7.04759	0.709576	0.055467	7.04759	0.942146	0.595537	0.192631	0.27805	0.0779702	2.01749	1	1.45302	1.11945	1.37757	1.14239	1.15849	1.02768	0.550435	-0.192058	0.326809	0.123402	-0.402906	0.286047	0.0144456	-0.11525	-0.20008	0.286047	0.201468	-0.0572322	0	0	0	0	0	0
NM_001029990	A_51_P465273	chr14	52504517	52511543	+	Mettl17	8.51052	7.82782	8.27867	7.97154	-0.682702	8.03797	0.0137786	-0.307127	8.03797	0.385993	6.33199	5.94245	6.14897	5.8512	94.5597	68.1158	85.4682	73.1371	77.3574	60.1031	65.6029	55.1458	0.289685	0.180549	0.381627	0.407352	-0.389535	6.06865	0.0710708	-2.36395	-0.297776	6.06865	0.182736	-1.8071	0	0	0	0	0	0
NM_001029993	A_55_P1984932	chr8	124900516	124941260	+	Zc3h18	12.1977	12.2862	12.457	12.486	0.0885394	12.286	0.890232	0.0290474	12.286	0.969079	7.39492	7.38206	7.29978	7.32016	361.109	358.232	275.333	264.167	147.401	146.053	149.036	152.923	1.29268	1.2944	0.88552	0.788647	-0.0128653	7.34923	1	-0.0945499	0.020382	7.34923	1	0.149792	0	0	0	0	0	0
NM_001030014	A_55_P2038867	chr15	83377227	83386141	-	Mcat	10.9723	11.1455	10.8246	10.8871	0.173178	11.0611	0.666482	0.0625101	11.0611	0.911765	5.35618	5.50634	5.41773	5.5017	77.0462	85.1722	77.128	81.0332	31.8115	35.6235	36.0431	37.9575	1.27618	1.25755	1.09753	1.09413	0.150161	5.44549	0.788023	0.8177	0.0839718	5.44549	0.96015	0.457267	0	0	0	0	0	0
NM_001030274	A_55_P2029750	chr4	123389953	123395429	-	Ndufs5	13.4765	13.576	13.5195	13.643	0.099507	13.6603	0.822125	0.123431	13.6603	0.722599	2.77408	3.45194	3.75388	3.84909	4.3756	9.17489	15.4444	16.0195	7.25126	11.1829	13.9953	15.8299	-0.728753	-0.285533	0.142145	0.0171839	0.677858	3.45725	0.157564	2.34353	0.0952119	3.45725	0.981203	0.329171	0	0	0	0	0	0
NM_001030290	A_55_P1970570	chr9	20622948	20630607	+	Rdh8	5.19388	5.37857	5.2807	5.51991	0.184689	5.30746	0.573469	0.239205	5.30746	0.368725	0	0	0	0	1	1	1	1	1	1	1	1	0	0	0	0	0	0	1	0	0	0	1	0	0	0	0	0	0	0
NM_001030291	A_55_P1999653	chr11	118849502	118854155	+	Enpp7	4.68788	4.83806	4.70592	4.90387	0.150185	4.72646	0.846701	0.197954	4.72646	0.742159	0	0.151139	0.0663223	0.129572	1	1	1.0448	1.16329	1	1.145	1.03535	1.06908	0	-0.195351	0.0131151	0.121838	0.151139	0.0867582	0.461217	0.0131125	0.0632494	0.0867582	0.865437	0.0054874	0	0	0	0	0	0
NM_001030292	A_55_P2156006	chr2	163679486	163684610	+	Kcnk15	5.69569	6.05671	6.06526	5.94001	0.361015	5.82275	0.366042	-0.125255	5.82275	0.846973	0.0677482	0.118273	0.133367	0	1.24468	1.28699	1.07918	1	1	1.06645	1.09781	1	0.315779	0.27119	-0.0246884	0	0.0505245	0.079847	0.876461	0.00403423	-0.133367	0.079847	0.472327	-0.010649	0	0	0	0	0	0
NM_001030293	A_55_P2142488	chrX_random	101352	106392	-	Spry3	4.28395	4.42878	4.38018	4.21234	0.144826	4.27225	0.852939	-0.167834	4.27225	0.797243	0	0	0	0	1	1	1	1	1	1	1	1	0	0	0	0	0	0	1	0	0	0	1	0	0	0	0	0	0	0
NM_001030294	A_52_P607507	chr14	80400109	80421737	+	Olfm4	4.3339	4.47305	4.44724	4.74056	0.139149	4.54541	0.823865	0.293324	4.54541	0.436157	0.101531	0.955863	0.133886	0.967509	1.39371	2.23691	1.11515	1.8541	1.05597	1.91002	1.11457	1.98963	0.40036	0.22792	0.000754013	-0.101781	0.854332	0.539697	0.0125092	0.461081	0.833622	0.539697	0.0184252	0.449904	0	0	0	0	0	0
NM_001030296	A_55_P1995055	chr13	55565628	55574516	+	Prr7	9.50043	8.82461	9.6357	8.8755	-0.675819	9.85385	0.301522	-0.760192	9.85385	0.197687	6.47375	6.40847	6.33985	6.40046	30.6308	24.4919	32.6866	34.5898	97.6104	95.5746	92.4351	93.9274	-1.67205	-1.96432	-1.49974	-1.4412	-0.0652814	6.40564	0.921782	-0.418169	0.0606112	6.40564	0.943122	0.388253	0	0	0	0	0	0
NM_001030297	A_55_P2074134	chr5	86660506	86718333	-	Tmprss11c	4.59419	4.56628	4.41855	4.33832	-0.0279088	4.46564	0.973177	-0.0802227	4.46564	0.895698	0	0	0.0061757	0.014748	1	1	1	1	1	1	1.00685	1.00897	0	0	-0.00985186	-0.0128861	0	0.00523093	1	0	0.00857233	0.00523093	0.753751	4.48413e-05	0	0	0	0	0	0
NM_001030305	A_52_P89767	chr3	10179851	10183885	-	Pmp2	4.92569	4.61539	4.53402	4.7283	-0.310308	4.57783	0.641261	0.194282	4.57783	0.803414	0.0730997	0	0.0361759	0	1.18112	1	1	1	1	1	1.04538	1	0.240151	0	-0.0640333	0	-0.0730997	0.0273189	0.435152	-0.001997	-0.0361759	0.0273189	0.797	-0.000988287	0	0	0	0	0	0
NM_001030307	A_52_P406828	chrX	72341193	72355115	+	Dkc1	10.9613	10.5227	10.6901	10.7231	-0.438593	9.81199	0.175311	0.0330124	9.81199	0.968012	8.93887	8.64947	8.54521	8.48913	955.64	804.167	817.124	842.511	380.661	296.938	268.873	234.07	1.32796	1.43733	1.60363	1.84775	-0.289405	8.65567	0.00266605	-2.50499	-0.0560831	8.65567	0.520353	-0.485437	0	0	0	0	0	0
NM_001031621	A_52_P30728	chr17	24401224	24484197	-	Abca17	4.81415	4.57807	4.63987	4.90303	-0.236075	4.66872	0.655766	0.263161	4.66872	0.561452	0.256383	0.314996	0.113286	0.192501	1.11185	1.17923	1.04934	1.12328	1.20205	1.23132	1.09371	1.14428	-0.112535	-0.0623627	-0.0597487	-0.0267209	0.0586127	0.219291	0.699219	0.0128533	0.0792147	0.219291	0.580112	0.0173711	0	0	0	0	0	0
NM_001031621	A_55_P1965728	chr17	24401224	24484197	-	Abca17	6.30026	6.50079	6.73965	6.3841	0.200528	6.52345	0.86481	-0.355544	6.52345	0.652939	0.256383	0.314996	0.113286	0.192501	1.11185	1.17923	1.04934	1.12328	1.20205	1.23132	1.09371	1.14428	-0.112535	-0.0623627	-0.0597487	-0.0267209	0.0586127	0.219291	0.699219	0.0128533	0.0792147	0.219291	0.580112	0.0173711	0	0	0	0	0	0
NM_001031622	A_55_P1979721	chrUn_random	839569	851418	-	Gm16367	4.37691	4.39431	4.63687	4.2844	0.0173978	4.35692	0.986124	-0.352472	4.35692	0.387533	0	0	0	0	1	1	1	1	1	1	1	1	0	0	0	0	0	0	1	0	0	0	1	0	0	0	0	0	0	0
NM_001031664	A_55_P1993807	chrX	5745815	5750109	-	Nudt10	9.87374	9.5857	9.91189	9.09603	-0.288045	9.53917	0.653131	-0.815864	9.53917	0.029477	5.2781	5.08961	5.3086	4.57833	36.3857	32.4317	31.9972	23.7904	40.5868	37.0846	42.7292	23.9429	-0.157637	-0.193418	-0.417276	-0.009221	-0.188492	5.06366	0.521841	-0.954458	-0.730272	5.06366	0.0178662	-3.69785	0	0	0	0	0	0
NM_001031667	A_55_P1981405	chr7	26013278	26022870	-	Gsk3a	12.5828	12.7528	12.6778	12.7636	0.170011	12.6184	0.627582	0.0858504	12.6184	0.848178	5.80998	5.82327	6.24954	6.11736	52.4882	53.0681	64.1599	68.4107	56.8346	58.4475	84.0196	75.2714	-0.114776	-0.139298	-0.389053	-0.137881	0.0132971	6.00004	1	0.0797834	-0.132182	6.00004	0.823246	-0.793098	0	0	0	0	0	0
NM_001031772	A_55_P1970905	chr10	45096425	45190007	-	Lin28b	12.2467	11.9521	12.0792	11.7112	-0.294565	11.3501	0.448171	-0.367983	11.3501	0.266644	7.05721	6.60275	6.76992	6.27109	321.645	273.506	295.125	222.106	119.932	87.38	99.515	68.1357	1.42325	1.6462	1.56834	1.70477	-0.454454	6.67524	0.172834	-3.03359	-0.498838	6.67524	0.154846	-3.32987	0	0	0	0	0	0
NM_001031772	A_52_P532355	chr10	45096425	45190007	-	Lin28b	7.73914	7.41731	7.67394	7.37844	-0.321835	6.78593	0.444988	-0.295501	6.78593	0.479499	7.05721	6.60275	6.76992	6.27109	321.645	273.506	295.125	222.106	119.932	87.38	99.515	68.1357	1.42325	1.6462	1.56834	1.70477	-0.454454	6.67524	0.172834	-3.03359	-0.498838	6.67524	0.154846	-3.32987	0	0	0	0	0	0
NM_001031808	A_52_P209172	chr2	24827990	24830618	-	Mrpl41	12.1175	12.6018	12.1843	12.3639	0.484372	12.1565	0.0011346	0.179588	12.1565	0.3445	4.09893	5.36062	4.98011	4.87129	17.2903	42.6949	27.6741	28.0319	18.5306	56.5583	47.7132	60.554	-0.0999438	-0.405676	-0.785854	-1.11116	1.2617	4.82774	0.000849065	6.09114	-0.108818	4.82774	0.786172	-0.525345	0	0	0	0	0	0
NM_001031808	A_55_P1969221	chr2	24827990	24830618	-	Mrpl41	5.70334	5.92491	5.78737	5.79096	0.221573	5.71002	0.460134	0.00358978	5.71002	0.995495	4.09893	5.36062	4.98011	4.87129	17.2903	42.6949	27.6741	28.0319	18.5306	56.5583	47.7132	60.554	-0.0999438	-0.405676	-0.785854	-1.11116	1.2617	4.82774	0.000849065	6.09114	-0.108818	4.82774	0.786172	-0.525345	0	0	0	0	0	0
NM_001031811	A_51_P173224	chr17	52742034	53044544	+	Kcnh8	6.70529	5.37497	6.86183	5.21899	-1.33032	5.5199	0.00137127	-1.64284	5.5199	7.87472e-05	4.12894	1.60592	3.74442	1.15693	41.1536	5.90059	35.4195	4.60109	17.5438	3.10075	13.3912	2.21309	1.23006	0.928241	1.40326	1.05592	-2.52302	2.65905	0.000436593	-6.70884	-2.58748	2.65905	0.000723573	-6.88025	0	0	0	0	0	0
NM_001031811	A_55_P2147245	chr17	52742034	53044544	+	Kcnh8	5.84409	5.29984	6.14484	5.175	-0.544244	5.36254	0.0976723	-0.969843	5.36254	0.000855945	4.12894	1.60592	3.74442	1.15693	41.1536	5.90059	35.4195	4.60109	17.5438	3.10075	13.3912	2.21309	1.23006	0.928241	1.40326	1.05592	-2.52302	2.65905	0.000436593	-6.70884	-2.58748	2.65905	0.000723573	-6.88025	0	0	0	0	0	0
NM_001031814	A_52_P171791	chr7	125274826	125387151	-	Smg1	9.83165	9.96121	9.50409	9.82816	0.129557	9.75911	0.773189	0.324064	9.75911	0.202927	7.14829	7.49719	7.12279	7.33741	297.21	401.591	349.882	387.15	116.362	145.011	106.597	123.645	1.35286	1.46956	1.7147	1.64668	0.348895	7.27642	0.072738	2.53871	0.214628	7.27642	0.298385	1.56173	0	0	0	0	0	0
NM_001031851	A_55_P2186282	chr15	10288334	10339493	+	Agxt2	5.21887	5.32873	5.17299	5.412	0.109863	5.16245	0.87863	0.239012	5.16245	0.589362	0.0500477	0	0.00826367	0.0448797	1	1	1	1.25685	1.0356	1	1.00924	1.01671	-0.050473	0	-0.013268	0.305899	-0.0500477	0.0257978	0.398793	-0.00129112	0.0366161	0.0257978	0.598274	0.000944613	0	0	0	0	0	0
NM_001032298	A_55_P2106803	chr3	88181658	88182623	-	Bglap2	6.03447	5.84843	6.01285	5.87297	-0.186041	6.69176	0.864672	-0.139876	6.69176	0.895322	0	0.389894	0	0	1	1	1	1	1	1.85169	1	1	0	-0.888844	0	0	0.389894	0.0974736	0.375427	0.0380044	0	0.0974736	1	0	0	0	0	0	0	0
NM_001032378	A_55_P2087087	chr11	106515527	106576595	-	Pecam1	7.01652	6.64041	6.51184	6.54402	-0.376111	6.61109	0.440792	0.0321723	6.61109	0.975834	3.89869	1.70428	2.61447	1.66344	37.9536	5.9326	14.5903	5.99918	14.2582	3.08126	6.24404	3.05708	1.41244	0.945144	1.22445	0.972613	-2.19441	2.47022	0.00219386	-5.42069	-0.951029	2.47022	0.0985503	-2.34925	0	1	0	0	0	0
NM_001032727	A_55_P2009077	chr15	44503403	44619609	-	Sybu	4.96963	5.10919	5.06266	4.92649	0.139566	4.80481	0.829521	-0.136172	4.80481	0.817619	1.8164	2.22064	1.7554	1.65784	4.24406	5.36601	3.92774	2.53626	3.50905	4.65564	3.39662	3.17542	0.274367	0.204871	0.209601	-0.324246	0.404241	1.86257	0.0111854	0.752928	-0.0975614	1.86257	0.56265	-0.181715	0	0	0	0	0	0
NM_001033039	A_51_P479352	chr1	173288580	173290929	-	Klhdc9	7.36221	7.46143	7.2699	7.14545	0.0992271	7.61919	0.928053	-0.124451	7.61919	0.89088	2.10096	2.55127	1.75386	1.99638	5.1908	5.50566	3.44801	4.55136	3.52555	8.10947	2.971	3.48178	0.558107	-0.558693	0.214812	0.386471	0.450307	2.10062	0.556328	0.945924	0.242528	2.10062	0.842899	0.509458	0	0	0	0	0	0
NM_001033040	A_52_P603421	chr7	134725897	134732109	-	Gm166	6.42679	6.70351	6.41472	6.40946	0.27672	6.6723	0.612077	-0.00525787	6.6723	0.995543	2.52876	3.00204	2.96008	3.18439	6.33892	10.1164	9.41754	8.2806	5.58358	6.94752	6.21867	9.87238	0.183047	0.542133	0.598745	-0.253662	0.473279	2.91882	0.145394	1.38142	0.224307	2.91882	0.564903	0.654711	0	0	0	0	0	0
NM_001033041	A_55_P2161347	chr1	129625990	129664141	+	Acmsd	4.82922	4.67156	4.69191	4.74737	-0.157657	4.61	0.745321	0.0554644	4.61	0.930322	0.0826711	0	0.0523629	0.0353307	1.45563	1	1	1	1.03484	1	1.04394	1.02447	0.49223	0	-0.0620395	-0.034871	-0.0826711	0.0425912	0.186285	-0.00352106	-0.0170323	0.0425912	0.916375	-0.000725424	0	0	0	0	0	0
NM_001033042	A_55_P2052824	chr13	74497030	74501448	-	Lrrc14b	4.59503	4.50029	4.51627	4.75042	-0.0947364	4.64771	0.924998	0.234147	4.64771	0.700322	0.0299917	0.334525	0.239185	0.3611	1	1.38773	1.25685	1.16163	1.07389	1.27322	1	1.56301	-0.102842	0.124248	0.329814	-0.428176	0.304534	0.241201	0.375427	0.0734537	0.121915	0.241201	0.830296	0.029406	0	0	0	0	0	0
NM_001033043	A_55_P1970149	chr14	57021534	57143868	+	Rnf17	5.67401	4.70372	5.07616	4.47588	-0.970294	5.45273	0.0258228	-0.60028	5.45273	0.220869	3.91492	2.47819	3.24286	2.14564	23.516	6.72226	16.6893	5.61824	14.9246	5.62285	9.19604	4.33843	0.655948	0.257645	0.85984	0.372946	-1.43672	2.9454	0.000266151	-4.23173	-1.09722	2.9454	0.00139401	-3.23174	0	0	0	0	0	0
NM_001033122	A_51_P181286	chr6	129217343	129225387	-	Cd69	4.56504	4.72758	4.67279	4.64087	0.162548	4.55989	0.69923	-0.0319184	4.55989	0.960237	0.0336952	0	0	0	1.14007	1	1	1	1	1	1	1	0.18912	0	0	0	-0.0336952	0.0084238	0.390449	-0.000283842	0	0.0084238	1	0	0	0	0	0	0	0
NM_001033123	A_55_P1995737	chr2	175100625	175109351	+	Gm14288	11.4672	10.8246	11.1304	10.8763	-0.642618	11.1016	0.000539574	-0.254153	11.1016	0.256312	0	0	0	0	1	1	1	1	1	1	1	1	0	0	0	0	0	0	1	0	0	0	1	0	0	0	0	0	0	0
NM_001033124	A_51_P305003	chr3	87582166	87599084	-	Ntrk1	4.94656	5.45661	4.93184	6.49704	0.510048	6.16297	0.65696	1.5652	6.16297	0.0177605	1.30426	2.45484	2.39979	3.94879	1.88105	6.18592	5.63638	20.4243	2.57406	5.52616	5.57612	15.8475	-0.452506	0.16271	0.015507	0.366028	1.15059	2.52692	0.0226463	2.90744	1.549	2.52692	0.00805217	3.91419	0	0	0	0	0	0
NM_001033126	A_51_P229664	chr6	125182640	125187045	-	Cd27	4.7723	4.95313	4.97437	4.90886	0.180831	4.88785	0.72141	-0.0655111	4.88785	0.922815	0.27227	0	0.311814	0	1.41136	1	1.30498	1	1.12812	1	1.28355	1	0.32317	0	0.0238862	0	-0.27227	0.146021	0.528295	-0.039757	-0.311814	0.146021	0.480522	-0.0455313	0	0	0	0	0	0
NM_001033126	A_55_P2164428	chr6	125182640	125187045	-	Cd27	5.33217	5.55899	5.47765	5.53802	0.226827	5.28902	0.542546	0.0603643	5.28902	0.921336	0.27227	0	0.311814	0	1.41136	1	1.30498	1	1.12812	1	1.28355	1	0.32317	0	0.0238862	0	-0.27227	0.146021	0.528295	-0.039757	-0.311814	0.146021	0.480522	-0.0455313	0	0	0	0	0	0
NM_001033128	A_55_P1955467	chr19	4886882	4906627	-	Bbs1	6.28247	6.99107	6.42053	6.83184	0.708597	6.5049	0.0121922	0.411309	6.5049	0.200138	4.85878	5.29522	4.78908	5.21777	31.4573	46.8353	32.6773	47.1467	28.5812	37.3677	24.875	33.6213	0.138327	0.325805	0.393591	0.48778	0.436436	5.04021	0.00383227	2.19973	0.428685	5.04021	0.00595901	2.16066	0	0	0	0	0	0
NM_001033128	A_55_P1955472	chr19	4886882	4906627	-	Bbs1	7.55682	8.19454	7.69125	8.08851	0.63772	7.92862	0.00572293	0.397255	7.92862	0.111351	4.85878	5.29522	4.78908	5.21777	31.4573	46.8353	32.6773	47.1467	28.5812	37.3677	24.875	33.6213	0.138327	0.325805	0.393591	0.48778	0.436436	5.04021	0.00383227	2.19973	0.428685	5.04021	0.00595901	2.16066	0	0	0	0	0	0
NM_001033131	A_51_P146223	chr7	31572924	31576102	+	Krtdap	5.72466	5.9226	6.01109	5.52901	0.197934	5.33002	0.821258	-0.482074	5.33002	0.324048	0.753476	1.00305	0.30585	0.52748	1.28389	1.5445	1.55838	1	1.77164	2.21827	1.19879	1.60471	-0.464557	-0.522301	0.378468	-0.682317	0.249577	0.647465	0.697409	0.161593	0.221631	0.647465	0.769148	0.143498	0	0	0	0	0	0
NM_001033132	A_52_P446120	chr14	102032983	102039688	-	Commd6	9.99719	10.0338	10.0708	10.281	0.0366309	10.3671	0.928751	0.210158	10.3671	0.210627	5.3115	5.36465	5.85293	5.76507	76.176	73.9316	68.9	93.8791	34.5895	37.7037	55.4396	51.364	1.139	0.971483	0.313588	0.870046	0.0531487	5.57354	1	0.296226	-0.0878677	5.57354	0.920552	-0.489734	0	0	0	0	0	0
NM_001033135	A_55_P2141699	chr1	39608144	39634192	-	Rnf149	11.0016	11.3945	10.8986	11.0606	0.392897	11.1206	0.102382	0.162004	11.1206	0.643859	7.93895	8.07809	8.00392	7.99081	291.856	318.356	386.899	369.112	236.083	269.511	246.198	246.198	0.305962	0.240298	0.652136	0.584238	0.139145	8.00294	0.302724	1.11357	-0.0131059	8.00294	1	-0.104885	0	0	0	0	0	0
NM_001033136	A_51_P233027	chr2	118962734	118982770	-	Fam82a2	7.93701	8.17546	8.00524	8.7309	0.238453	8.40025	0.662846	0.725659	8.40025	0.0205363	6.09101	6.36755	6.2077	6.54307	112.531	143.681	122.952	161.326	62.3939	75.6192	68.6209	86.3777	0.850841	0.926042	0.841372	0.901251	0.276536	6.30233	0.0905906	1.74282	0.335369	6.30233	0.0551988	2.11361	0	0	0	0	0	0
NM_001033139	A_55_P1959338	chr19	7430954	7457516	-	AI846148	10.5408	10.4488	10.4161	10.7093	-0.0919875	10.4236	0.857834	0.293177	10.4236	0.249882	7.89041	7.78398	7.44124	7.71079	179.533	164.892	175.814	207.763	238.644	227.185	179.246	214.602	-0.410607	-0.462342	-0.0278978	-0.0467229	-0.106427	7.7066	0.582355	-0.820192	0.269551	7.7066	0.127886	2.07732	0	0	0	0	0	0
NM_001033139	A_66_P128055	chr19	7430954	7457516	-	AI846148	7.82325	7.58109	7.4261	7.68003	-0.242164	7.57274	0.337019	0.253931	7.57274	0.27803	7.89041	7.78398	7.44124	7.71079	179.533	164.892	175.814	207.763	238.644	227.185	179.246	214.602	-0.410607	-0.462342	-0.0278978	-0.0467229	-0.106427	7.7066	0.582355	-0.820192	0.269551	7.7066	0.127886	2.07732	0	0	0	0	0	0
NM_001033140	A_51_P338728	chr7	31106428	31107394	-	Sdhaf1	10.0916	10.3458	10.2746	10.4782	0.254158	10.3501	0.326079	0.203588	10.3501	0.456904	4.50383	3.88247	4.32345	4.33434	22.9401	16.6173	19.4265	24.1273	NA	NA	NA	NA	NA	NA	NA	NA	-0.621359	4.26102	0.375427	-2.64763	0.0108929	4.26102	1	0.0464149	0	0	0	0	0	0
NM_001033141	A_52_P1026777	chr18	35872743	35881145	-	Ecscr	8.17474	7.93518	9.12764	8.73008	-0.239559	7.97126	0.839828	-0.397557	7.97126	0.624213	1.72666	1.90828	1.78648	1.71512	3.97646	6.02488	5.31889	4.28287	3.3976	3.47712	3.22682	3.12054	0.226971	0.79304	0.721011	0.456784	0.181618	1.78413	0.836974	0.324031	-0.0713628	1.78413	1	-0.127321	0	0	0	0	0	0
NM_001033142	A_51_P342535	chr8	124990047	124999964	-	Rnf166	10.3377	10.6563	10.5216	10.5233	0.318555	10.5558	0.07729	0.00165915	10.5558	0.996979	6.29162	6.51574	6.24109	6.33681	66.6106	75.0759	74.1116	77.495	79.5503	94.9048	78.2768	83.506	-0.256116	-0.33813	-0.0788851	-0.107777	0.224118	6.34631	0.317632	1.42232	0.0957179	6.34631	0.771103	0.607456	0	0	0	0	0	0
NM_001033145	A_55_P2032608	chr9	94418283	94438500	-	1190002N15Rik	9.42085	9.153	9.25858	9.65647	-0.267856	9.68729	0.704802	0.397895	9.68729	0.44029	6.81864	6.67358	6.89956	7.05491	208.542	196.824	238.946	265.4	93.6517	80.9248	89.0545	98.0571	1.15496	1.28225	1.42393	1.43647	-0.145055	6.86167	0.669787	-0.99532	0.155357	6.86167	0.660305	1.06601	0	0	0	0	0	0
NM_001033145	A_55_P1960117	chr9	94418283	94438500	-	1190002N15Rik	7.48713	7.17564	7.31304	7.54886	-0.311495	7.4771	0.587452	0.235818	7.4771	0.701698	6.81864	6.67358	6.89956	7.05491	208.542	196.824	238.946	265.4	93.6517	80.9248	89.0545	98.0571	1.15496	1.28225	1.42393	1.43647	-0.145055	6.86167	0.669787	-0.99532	0.155357	6.86167	0.660305	1.06601	0	0	0	0	0	0
NM_001033148	A_52_P641195	chr8	47038960	47060606	-	1700029J07Rik	5.36002	5.6002	5.52797	5.59817	0.24018	5.66885	0.570515	0.0701985	5.66885	0.916486	0.913585	1.56126	1.06247	1.39303	2.62741	7.65281	3.08557	5.05282	1.85061	2.28605	1.93408	2.26603	0.505639	1.74313	0.67389	1.15692	0.647674	1.23259	0.0104925	0.798314	0.330555	1.23259	0.157774	0.407438	0	0	0	0	0	0
NM_001033149	A_52_P21	chr12	82732236	82768546	+	Ttc9	6.24018	5.96051	5.92871	5.66792	-0.279669	6.4097	0.528635	-0.260783	6.4097	0.545418	2.92109	3.13838	2.543	2.97956	13.2532	16.223	9.42718	12.5735	6.7458	7.88291	5.2724	7.24227	0.974284	1.04124	0.838367	0.795868	0.217293	2.89551	0.145956	0.629173	0.436553	2.89551	0.0138613	1.26404	0	0	0	0	0	0
NM_001033150	A_55_P1995012	chr4	141181649	141220030	-	Plekhm2	10.2459	10.6701	10.529	10.7907	0.424172	11.0681	0.0427227	0.261731	11.0681	0.275082	3.8542	3.95075	3.78601	4.07888	22.9708	28.834	23.8038	30.2797	13.5708	14.2739	12.6687	15.5925	0.759297	1.01438	0.909931	0.957501	0.0965537	3.91746	0.82048	0.378245	0.292872	3.91746	0.302878	1.14732	0	0	0	0	0	0
NM_001033155	A_66_P137475	chr3	137530639	137571895	+	Dnajb14	9.12892	9.3804	9.1432	9.30894	0.251483	9.89153	0.518872	0.165731	9.89153	0.715032	4.08091	4.29207	3.88831	4.39576	24.3037	31.8446	29.0914	44.4637	16.8166	19.0271	14.2989	19.448	0.531284	0.742994	1.02469	1.19301	0.211155	4.16426	0.429686	0.879304	0.507451	4.16426	0.0610665	2.11316	0	0	0	0	0	0
NM_001033156	A_55_P1975650	chr12	60301642	60320470	-	Fbxo33	9.17033	9.0532	8.91676	9.07769	-0.117125	8.66937	0.8955	0.160927	8.66937	0.82233	6.75727	6.83227	6.63226	6.60167	121.105	145.379	136.262	124.864	105.498	109.305	90.4635	89.9635	0.199042	0.411465	0.590973	0.472951	0.0750008	6.70587	0.962695	0.502945	-0.0305826	6.70587	1	-0.205083	0	0	0	0	0	0
NM_001033157	A_51_P137778	chr12	18521316	18542060	+	5730507C01Rik	5.64454	5.18166	5.7875	5.5944	-0.462874	5.18953	0.153024	-0.193092	5.18953	0.685862	1.48141	1.472	1.45876	1.2985	1	1.18177	1	1.09739	3.0525	2.9759	3.09058	2.70532	-1.60999	-1.33237	-1.62788	-1.30173	-0.00941423	1.42767	1	-0.0134404	-0.16026	1.42767	0.863474	-0.228798	0	0	0	0	0	0
NM_001033158	A_51_P105927	chr9	65246295	65260514	+	Rasl12	6.17817	6.42519	6.17087	6.53553	0.247028	6.05354	0.328688	0.364657	6.05354	0.0773934	1.4769	2.69989	1.51984	2.71402	3.67946	6.31752	2.31946	7.77062	2.65455	6.82836	2.99498	6.32107	0.471026	-0.112181	-0.36876	0.297861	1.223	2.10266	0.00548212	2.57155	1.19419	2.10266	0.00855373	2.51098	0	0	0	0	0	0
NM_001033159	A_55_P2031302	chr16	3861544	3872374	-	Zfp597	6.62495	6.27917	6.59541	6.41371	-0.34578	6.37685	0.166883	-0.181704	6.37685	0.576039	5.95919	5.67092	6.12743	5.85164	112.563	90.566	110.097	93.6029	16.707	12.3742	18.0987	18.1806	2.75221	2.87163	2.60482	2.36415	-0.288268	5.90229	0.339514	-1.70145	-0.275787	5.90229	0.397667	-1.62777	0	0	0	0	0	0
NM_001033161	A_51_P288505	chr8	107782475	107788494	-	Tradd	9.45328	9.60609	9.46253	9.46591	0.152816	9.92151	0.653131	0.00337211	9.92151	0.995476	2.27302	3.07117	2.18534	2.98761	9.10536	13.9486	6.72846	12.7123	3.6904	7.12375	4.07869	6.91103	1.30294	0.969414	0.722171	0.879252	0.798149	2.62928	0.0501418	2.09856	0.802266	2.62928	0.0598375	2.10938	0	0	0	0	0	0
NM_001033162	A_51_P266077	chr1	155272339	155299704	+	Shcbp1l	5.37845	5.36207	5.5886	5.27482	-0.0163817	5.44708	0.979277	-0.313779	5.44708	0.148961	2.46382	2.99714	2.62222	2.63167	6.84925	10.1273	8.5543	9.19883	5.46648	7.98754	6.03537	5.96659	0.325332	0.342426	0.503207	0.624544	0.533321	2.67872	0.0853362	1.42861	0.00945132	2.67872	1	0.0253174	0	0	0	0	0	0
NM_001033163	A_55_P2051825	chr17	32320715	32326408	-	Ephx3	7.16628	7.31	7.48454	7.59589	0.143721	7.51151	0.801107	0.111344	7.51151	0.846973	4.9618	5.43603	5.09559	5.95068	30.1085	44.2502	29.883	61.0036	32.3255	44.8241	35.418	63.7166	-0.102505	-0.018588	-0.245158	-0.0627734	0.474223	5.36102	0.0266958	2.54232	0.85509	5.36102	0.00257459	4.58416	0	0	0	0	0	0
NM_001033164	A_52_P684130	chr16	18836673	18840206	+	2510002D24Rik	7.6875	7.62556	7.65677	7.67892	-0.0619411	7.97188	0.890445	0.0221512	7.97188	0.9659	5.91958	5.5071	5.69042	5.46512	75.3275	58.9043	65.1208	66.5317	54.3226	40.7967	42.7066	31.5298	0.471623	0.529923	0.608658	1.07733	-0.412471	5.64556	0.0594353	-2.32863	-0.225295	5.64556	0.335148	-1.27192	0	0	0	0	0	0
NM_001033165	A_55_P2004927	chr4	59016065	59036270	+	Dnajc25	7.63877	7.79187	7.59593	8.11853	0.153102	7.38762	0.692176	0.522604	7.38762	0.0132207	5.04984	5.62756	5.53735	5.92577	69.009	105.634	89.0253	117.657	29.9834	44.3814	42.4602	56.2318	1.20262	1.25105	1.0681	1.06513	0.577712	5.53513	0.00501333	3.19771	0.388425	5.53513	0.0379433	2.14998	0	0	0	0	0	0
NM_001033167	A_55_P1989076	chr13	34271027	34437051	-	Slc22a23	8.30155	9.93899	8.88219	10.3001	1.63743	9.76907	3.69178e-08	1.41794	9.76907	1.01582e-06	6.05653	7.47974	6.74497	7.56736	91.6007	241.851	189.302	330.367	66.7769	173.446	107.666	188.613	0.456009	0.479634	0.81413	0.808636	1.42321	6.96215	0.00204644	9.90859	0.822394	6.96215	0.0333906	5.72563	0	0	0	0	0	0
NM_001033168	A_55_P2126945	chr18	35886643	35890523	+	1700066B19Rik	8.98403	8.50306	8.52947	8.26572	-0.48097	8.20509	0.0630282	-0.263753	8.20509	0.407439	0.392068	0	0.146308	0	1.57594	1	1.11129	1	1	1	1	1	0.65621	0	0.152233	0	-0.392068	0.134594	0.261942	-0.0527701	-0.146308	0.134594	0.784038	-0.0196922	0	0	0	0	0	0
NM_001033170	A_51_P434758	chr7	52976590	52984862	+	Fam83e	5.93058	7.18529	5.95803	6.83174	1.25471	7.90139	0.00498037	0.873711	7.90139	0.0605225	7.03394	7.10698	7.417	7.49293	163.606	158.929	189.863	196.255	115.592	127.779	161.273	172.429	0.501185	0.314731	0.235449	0.186731	0.0730355	7.26271	0.75182	0.530436	0.0759277	7.26271	0.757518	0.551441	0	0	0	0	0	0
NM_001033171	A_51_P258806	chr6	38576660	38587239	-	Klrg2	5.96641	5.71719	5.84499	5.75558	-0.249213	5.68026	0.685134	-0.0894062	5.68026	0.916238	2.86695	2.35935	2.53039	2.2168	6.26825	5.08096	5.63342	4.72967	7.6066	5.31749	6.07038	4.80285	-0.279189	-0.065642	-0.107777	-0.022151	-0.507602	2.49337	0.221534	-1.26564	-0.313584	2.49337	0.513047	-0.781882	0	0	0	0	0	0
NM_001033172	A_51_P143023	chr19	59978787	60019267	-	Rab11fip2	5.97976	6.06848	5.80679	6.01147	0.0887203	5.84632	0.910697	0.204686	5.84632	0.6747	4.31336	4.718	4.45343	4.67447	36.161	39.5653	32.4074	38.6197	17.8977	24.4175	20.0598	22.9828	1.01466	0.696317	0.692019	0.748782	0.404634	4.53982	0.126617	1.83697	0.221041	4.53982	0.458622	1.00349	0	0	0	0	0	0
NM_001033173	A_55_P1994492	chr7	128785535	128850767	-	Usp31	9.21247	9.2926	9.20775	9.56633	0.0801321	9.02174	0.859531	0.358583	9.02174	0.0703853	6.53248	6.79589	6.61676	6.80583	170.08	211.812	174.07	202.665	78.6606	91.879	84.0965	93.7978	1.1125	1.20498	1.04955	1.11147	0.263412	6.68774	0.0754063	1.76163	0.189063	6.68774	0.22093	1.2644	0	0	0	0	0	0
NM_001033173	A_52_P452019	chr7	128785535	128850767	-	Usp31	7.94021	8.12764	7.97201	8.31748	0.18743	7.76375	0.543073	0.345464	7.76375	0.112046	6.53248	6.79589	6.61676	6.80583	170.08	211.812	174.07	202.665	78.6606	91.879	84.0965	93.7978	1.1125	1.20498	1.04955	1.11147	0.263412	6.68774	0.0754063	1.76163	0.189063	6.68774	0.22093	1.2644	0	0	0	0	0	0
NM_001033173	A_55_P2026079	chr7	128785535	128850767	-	Usp31	6.71972	6.79753	6.60696	6.87225	0.0778094	6.4775	0.887553	0.265286	6.4775	0.327728	6.53248	6.79589	6.61676	6.80583	170.08	211.812	174.07	202.665	78.6606	91.879	84.0965	93.7978	1.1125	1.20498	1.04955	1.11147	0.263412	6.68774	0.0754063	1.76163	0.189063	6.68774	0.22093	1.2644	0	0	0	0	0	0
NM_001033174	A_51_P393768	chr19	12040334	12068604	+	Osbp	7.56818	7.6184	7.47198	7.65265	0.0502282	7.40884	0.96146	0.180675	7.40884	0.774509	6.72777	6.83819	6.723	6.84345	174.489	189.892	168.595	169.961	93.4439	100.339	93.7524	105.079	0.900964	0.920293	0.846631	0.69373	0.110427	6.7831	0.395713	0.749035	0.120453	6.7831	0.384569	0.817045	0	0	0	0	0	0
NM_001033174	A_55_P1980956	chr19	12040334	12068604	+	Osbp	6.44071	6.39105	6.12404	6.38905	-0.0496544	6.3204	0.944394	0.265011	6.3204	0.397692	6.72777	6.83819	6.723	6.84345	174.489	189.892	168.595	169.961	93.4439	100.339	93.7524	105.079	0.900964	0.920293	0.846631	0.69373	0.110427	6.7831	0.395713	0.749035	0.120453	6.7831	0.384569	0.817045	0	0	0	0	0	0
NM_001033175	A_52_P163939	chr9	62686594	62699809	+	Cln6	8.25091	8.15378	8.24519	7.79353	-0.0971278	8.55049	0.934127	-0.451652	8.55049	0.393179	4.64272	3.93722	4.40441	4.08434	29.3014	21.0322	25.3224	21.8501	24.2455	14.5484	20.7552	16.2871	0.273254	0.531733	0.286942	0.423908	-0.705495	4.26717	0.00211951	-3.01047	-0.320066	4.26717	0.083031	-1.36578	0	0	0	0	0	0
NM_001033176	A_55_P2110327	chr7	52538243	52544363	+	1700039E15Rik	4.61497	4.90515	4.81629	4.55139	0.29018	4.71702	0.569973	-0.264901	4.71702	0.591651	0.0560425	0	0.229983	0.196737	1	1	1.1062	1.41173	1.05671	1	1.24616	1.05017	-0.0795811	0	-0.171888	0.426837	-0.0560425	0.120691	0.97773	-0.0067638	-0.0332461	0.120691	1	-0.00401249	0	0	0	0	0	0
NM_001033177	A_51_P257175	chr15	101714782	101723351	-	Krt76	4.46026	4.75881	4.50037	5.46006	0.298547	4.77947	0.681228	0.959695	4.77947	0.0176595	0.0438205	0.77513	0.0540386	1.02737	1	3.513	1.12405	2.94124	1.04073	1.18761	1	1.70458	-0.0575987	1.56464	0.168711	0.787004	0.731309	0.475091	0.112002	0.347438	0.973336	0.475091	0.0501627	0.462423	0	0	0	0	0	0
NM_001033178	A_55_P2021099	chr17	6270470	6308314	+	Tmem181a	9.79916	9.90368	10.1308	9.78704	0.104518	10.5954	0.899368	-0.343759	10.5954	0.415947	4.19515	3.75066	3.78249	3.63812	29.697	22.0703	22.2633	21.4538	16.936	12.4835	12.8379	11.5191	0.810224	0.822085	0.794262	0.897205	-0.444483	3.84161	0.0294035	-1.70753	-0.144367	3.84161	0.52145	-0.5546	0	0	0	0	0	0
NM_001033184	A_52_P1072877	chr9	92204215	92252714	+	1700057G04Rik	4.34385	4.65888	4.39404	4.46406	0.315027	4.49234	0.792501	0.0700246	4.49234	0.966721	0.0274529	0.0356753	0.0283513	0.0702009	1	1	1	1	1.01973	1.03628	1.01508	1.04105	-0.0281848	-0.0514155	-0.0215983	-0.0580385	0.00822235	0.0404201	1	0.000332348	0.0418496	0.0404201	0.626891	0.00169157	0	0	0	0	0	0
NM_001033185	A_55_P2129107	chr1	171859070	171864784	+	1700084C01Rik	4.87378	5.02849	4.82187	4.94319	0.154713	5.56841	0.903264	0.121324	5.56841	0.921055	0.843661	1.93343	1.3228	2.07092	3.35392	8.4955	3.81787	8.95817	1.48375	2.62144	2.00974	2.55823	1.1766	1.69634	0.925758	1.80806	1.08977	1.54271	0.0492179	1.6812	0.74812	1.54271	0.186576	1.15413	0	0	0	0	0	0
NM_001033186	A_55_P2059110	chr11	96325905	96620936	+	Skap1	6.36229	6.6307	6.50621	6.83745	0.268408	7.35505	0.83308	0.331246	7.35505	0.745896	0.643546	1.10243	0.659895	1.72943	1.35154	2.3329	1.27345	3.80199	1.57147	2.11844	1.59678	3.34474	-0.217511	0.139122	-0.326422	0.18486	0.458888	1.03383	0.0119554	0.47441	1.06953	1.03383	0.000405155	1.10571	0	0	0	0	0	0
NM_001033189	A_55_P2097553	chr4	128896822	128925687	-	C77080	11.6857	11.0311	11.8279	10.7135	-0.654556	11.8315	0.0656869	-1.11436	11.8315	0.000567095	5.67278	4.67833	5.53524	4.39807	107.93	49.0219	107.648	42.2791	39.5839	21.0062	33.6737	16.3946	1.4471	1.22261	1.67663	1.36672	-0.994457	5.07111	0.00516045	-5.043	-1.13717	5.07111	0.00399105	-5.76669	0	0	0	0	0	0
NM_001033191	A_65_P05456	chr5	97811228	97821349	-	Naa11	5.71114	4.60451	4.95834	4.69368	-1.10664	5.14406	0.00218129	-0.26466	5.14406	0.65636	1.87289	0.071127	1.21595	0	7.47268	1.21379	3.26241	1	2.4213	1	2.09488	1	1.62584	0.27952	0.639073	0	-1.80176	0.78999	0.0126828	-1.42337	-1.21595	0.78999	0.0766912	-0.960585	0	0	0	0	0	0
NM_001033192	A_55_P1982420	chr13	46764891	46771142	+	C78339	9.10032	8.91042	9.03703	9.07655	-0.189898	9.33513	0.557244	0.0395214	9.33513	0.942628	5.5073	4.83254	5.51431	5.17869	70.9342	54.825	73.7572	66.6001	39.6863	22.7837	37.7951	27.21	0.837841	1.26683	0.964585	1.29139	-0.674761	5.25821	0.0883238	-3.54804	-0.335617	5.25821	0.446026	-1.76475	0	0	0	0	0	0
NM_001033194	A_52_P632093	chr1	54452721	54495870	-	Gtf3c3	9.94865	10.0534	10.1037	10.0704	0.104701	10.354	0.752587	-0.0332228	10.354	0.940992	6.82981	6.8565	6.69705	6.6929	169.759	175.766	154.202	155.945	106.106	108.162	97.722	96.0859	0.677974	0.700457	0.658072	0.698644	0.0266891	6.76906	1	0.18066	-0.00415181	6.76906	1	-0.0281039	0	0	0	0	0	0
NM_001033196	A_55_P2076757	chr2	166861297	166888515	-	Znfx1	10.2144	9.76332	10.0547	9.69031	-0.451062	9.7117	0.207615	-0.364443	9.7117	0.331343	5.99133	5.40568	5.6331	5.26503	130.337	88.0592	104.458	71.4899	41.9928	26.6789	29.8591	27.2856	1.63403	1.72277	1.80668	1.3896	-0.585646	5.57378	0.0230787	-3.26426	-0.368067	5.57378	0.145442	-2.05153	0	0	0	0	0	0
NM_001033197	A_55_P2143351	chr2	129926130	129929111	+	AU015228	4.09175	4.13669	4.18587	4.28937	0.0449429	4.15183	0.96949	0.103499	4.15183	0.911268	3.40138	3.50734	2.35834	2.84544	11.15	12.2632	5.23705	7.35673	NA	NA	NA	NA	NA	NA	NA	NA	0.105965	3.02813	1	0.320876	0.487105	3.02813	0.52858	1.47501	0	0	0	0	0	0
NM_001033199	A_52_P95161	chr3	144573885	144595493	-	AI747448	4.80956	4.75171	4.64479	4.33793	-0.0578486	4.6258	0.944231	-0.306862	4.6258	0.400438	0.447262	0.639465	0.413769	0.0615456	1.5734	1.22965	1.18485	1	1.34392	1.59048	1.35865	1.06214	0.227433	-0.371216	-0.197465	-0.0869719	0.192203	0.390511	0.067755	0.0750573	-0.352223	0.390511	0.00697088	-0.137547	0	0	0	0	0	0
NM_001033201	A_51_P328669	chr4	46151383	46185274	+	Ncbp1	10.4791	10.7882	10.6825	10.7592	0.309161	10.4576	0.436742	0.07671	10.4576	0.913132	7.01358	7.16262	6.96496	7.13479	265.4	306.89	272.995	296.486	114.051	126.518	111.469	124.122	1.21848	1.27838	1.29223	1.2562	0.149041	7.06899	0.0237416	1.05357	0.169823	7.06899	0.0175918	1.20048	0	0	0	0	0	0
NM_001033202	A_55_P2026089	chr5	114550342	114572933	+	Usp30	10.3376	10.5232	10.4443	10.5191	0.185545	10.5461	0.357879	0.0747994	10.5461	0.809341	5.37299	5.39546	5.17597	5.34678	59.071	66.259	48.7771	66.4502	39.1504	39.0462	35.305	38.3222	0.593425	0.762936	0.466334	0.794093	0.0224673	5.3228	1	0.119589	0.170814	5.3228	0.592583	0.909211	0	0	0	0	0	0
NM_001033204	A_55_P2166421	chr6	113365313	113369334	-	Rpusd3	10.1579	10.0749	9.98975	9.93953	-0.0830292	10.1981	0.878758	-0.0502173	10.1981	0.92868	4.62696	4.41558	4.99883	4.72066	30.8537	26.4932	42.6025	35.6184	22.6023	21.2412	28.4592	24.145	0.448972	0.318756	0.582042	0.560901	-0.211386	4.69051	0.791197	-0.991509	-0.278168	4.69051	0.699883	-1.30475	0	0	0	0	0	0
NM_001033204	A_55_P2157610	chr6	113365313	113369334	-	Rpusd3	10.7359	10.5934	10.6018	10.4936	-0.142492	10.8475	0.719898	-0.108164	10.8475	0.793167	4.62696	4.41558	4.99883	4.72066	30.8537	26.4932	42.6025	35.6184	22.6023	21.2412	28.4592	24.145	0.448972	0.318756	0.582042	0.560901	-0.211386	4.69051	0.791197	-0.991509	-0.278168	4.69051	0.699883	-1.30475	0	0	0	0	0	0
NM_001033205	A_55_P1955607	chr7	25368857	25372660	-	Zfp575	4.42745	4.61126	4.55816	4.46456	0.183818	4.60803	0.85433	-0.0936045	4.60803	0.930805	0.637695	0.378256	0.642469	0.237229	1.32462	1.38863	1.49816	1.2524	2.24825	1.40797	1.90916	1.22682	-0.763222	-0.0199457	-0.349745	0.0297679	-0.259439	0.473912	0.634713	-0.122951	-0.40524	0.473912	0.422463	-0.192048	0	0	0	0	0	0
NM_001033207	A_55_P2016034	chr8	96996663	97051172	+	Nlrc5	5.31001	5.12489	5.32707	4.99109	-0.185125	5.21049	0.682483	-0.335988	5.21049	0.263183	1.35875	0.848296	1.1547	0.471411	3.09564	1.95632	2.68471	1.27072	2.53632	1.7714	2.14321	1.4179	0.287503	0.143253	0.324991	-0.158107	-0.510459	0.95829	0.022081	-0.489167	-0.683289	0.95829	0.0080409	-0.654789	0	0	0	0	0	0
NM_001033207	A_66_P113043	chr8	96996663	97051172	+	Nlrc5	5.25725	5.40684	5.48212	5.54795	0.149596	5.28838	0.860854	0.0658223	5.28838	0.944655	1.35875	0.848296	1.1547	0.471411	3.09564	1.95632	2.68471	1.27072	2.53632	1.7714	2.14321	1.4179	0.287503	0.143253	0.324991	-0.158107	-0.510459	0.95829	0.022081	-0.489167	-0.683289	0.95829	0.0080409	-0.654789	0	0	0	0	0	0
NM_001033208	A_66_P132832	chr9	71352154	71440167	-	Myzap	5.06989	4.86156	4.94922	4.81777	-0.208328	5.08841	0.709433	-0.131444	5.08841	0.834814	1.05513	1.15802	0.861834	1.09037	4.33101	1.72041	2.94268	3.34207	2.02191	2.23145	1.78772	2.0927	1.09898	-0.375227	0.71901	0.675381	0.102886	1.04134	0.493396	0.107139	0.228531	1.04134	0.115193	0.237978	0	0	0	0	0	0
NM_001033209	A_51_P168792	chr9	119266499	119302915	+	Xylb	9.74274	9.43085	9.50843	8.8063	-0.311895	8.87629	0.251401	-0.702135	8.87629	0.00114711	4.81524	4.13143	4.16672	3.70138	34.8718	22.8287	22.3079	17.815	27.3946	16.8742	17.7678	12.7213	0.348166	0.43603	0.328295	0.485843	-0.683818	4.20369	0.00338604	-2.87456	-0.465338	4.20369	0.0260353	-1.95614	0	0	0	0	0	0
NM_001033210	A_55_P2160128	chr9	95653061	95745698	-	Pls1	6.46251	6.03051	6.50445	5.38319	-0.431998	6.28281	0.326079	-1.12127	6.28281	0.000739634	3.9	3.05142	3.57679	2.24807	24.3725	17.7671	24.2395	8.78433	14.5767	8.11095	11.2996	4.5582	0.741593	1.13126	1.10108	0.946468	-0.848582	3.19407	0.0013435	-2.71043	-1.32872	3.19407	0.000317029	-4.24401	0	0	0	0	0	0
NM_001033212	A_52_P444946	chr11	103510823	103511894	+	Rprml	5.49389	5.57697	5.55305	5.37248	0.083077	5.36727	0.900856	-0.180566	5.36727	0.669651	0.686471	1.49529	1.9669	1.53747	1.74024	3.81306	3.68393	3.0783	NA	NA	NA	NA	NA	NA	NA	NA	0.808821	1.42153	0.468463	1.14977	-0.42943	1.42153	0.793419	-0.610448	0	0	0	0	0	0
NM_001033213	A_51_P136699	chr12	101538980	101759032	-	Ttc7b	10.346	10.6314	10.4406	10.5779	0.285456	10.2898	0.383338	0.137322	10.2898	0.762895	5.6227	5.74095	5.513	5.67863	85.7874	91.1826	93.169	99.4797	47.9193	52.8041	45.5686	50.6566	0.840159	0.788108	1.03181	0.973652	0.11825	5.63882	0.254733	0.666791	0.165623	5.63882	0.125175	0.933918	0	0	0	0	0	0
NM_001033214	A_52_P494564	chr14	25112586	25129181	+	E330034G19Rik	4.8226	4.68525	4.6897	4.74312	-0.13735	4.78343	0.853616	0.0534216	4.78343	0.950205	0.00684044	0.0718758	0.0556217	0.0776128	1.08233	1	1	1	1	1.07133	1.04917	1.06056	0.114143	-0.0994027	-0.069251	-0.0848311	0.0650354	0.0529877	0.566281	0.00344607	0.0219911	0.0529877	0.962386	0.00116526	0	0	0	0	0	0
NM_001033215	A_52_P503104	chr14	79612162	79647174	-	Zfp957	7.11316	6.93505	7.06299	7.18022	-0.178111	6.8909	0.76366	0.117221	6.8909	0.85596	0.0890857	0.163263	0.0183915	0.219834	1.3236	1.38754	1.2047	1.52576	1.04718	1.07424	1.00258	1.13416	0.337964	0.36921	0.264956	0.427906	0.0741768	0.122643	0.522106	0.00909731	0.201443	0.122643	0.0711754	0.0247056	0	0	0	0	0	0
NM_001033217	A_55_P1954758	chr15	93329545	93426322	-	Prickle1	12.3381	12.5796	12.3043	11.688	0.241499	11.1469	0.747802	-0.616361	11.1469	0.147455	6.57222	6.60493	6.88877	6.11005	840.923	535.124	871.208	222.13	64.1832	79.4513	85.4438	62.8429	3.71171	2.75173	3.34997	1.82158	0.0327175	6.54399	1	0.214103	-0.77872	6.54399	0.0167861	-5.09594	0	0	0	0	0	0
NM_001033219	A_55_P2086885	chr15	73410721	73455174	-	Slc45a4	9.70148	9.52899	9.51246	9.02778	-0.172496	9.34606	0.691853	-0.484682	9.34606	0.049632	5.68822	5.24329	5.49143	4.93205	102.848	85.5751	92.2344	59.4215	45.2483	32.4906	40.1538	27.7612	1.18457	1.39717	1.19977	1.09792	-0.444925	5.33875	0.0290491	-2.37534	-0.559383	5.33875	0.0141316	-2.98641	0	0	0	0	0	0
NM_001033220	A_52_P159429	chr16	5211912	5222392	-	AU021092	5.68422	5.90206	5.64395	5.89811	0.21784	5.65667	0.573203	0.254154	5.65667	0.441255	0.12194	0	0.0338475	0.0694141	1	1	1.04488	1	1.1067	1	1.00755	1.04786	-0.146259	0	0.0524933	-0.0674413	-0.12194	0.0563003	0.465543	-0.00686524	0.0355666	0.0563003	0.955582	0.00200241	0	0	0	0	0	0
NM_001033222	A_66_P130602	chr19	59370574	59420270	-	Pdzd8	7.45981	7.95793	7.46101	8.01032	0.498118	7.4732	0.0163792	0.549309	7.4732	0.0060555	6.61092	7.3439	7.04655	7.55739	250.59	409.595	368.104	476.98	74.3097	121.422	92.7608	139.107	1.75371	1.75417	1.98853	1.77773	0.732981	7.13969	0.0101876	5.23326	0.510833	7.13969	0.0581472	3.64719	0	0	0	0	0	0
NM_001033222	A_52_P356780	chr19	59370574	59420270	-	Pdzd8	8.71031	8.96162	8.70091	9.05918	0.251315	8.71779	0.226649	0.358267	8.71779	0.0426417	6.61092	7.3439	7.04655	7.55739	250.59	409.595	368.104	476.98	74.3097	121.422	92.7608	139.107	1.75371	1.75417	1.98853	1.77773	0.732981	7.13969	0.0101876	5.23326	0.510833	7.13969	0.0581472	3.64719	0	0	0	0	0	0
NM_001033225	A_55_P2102936	chr4	33332398	33335762	-	Pnrc1	10.7236	10.4621	10.8848	10.1447	-0.261575	10.8532	0.728003	-0.740071	10.8532	0.0742343	8.94082	8.70864	8.98461	8.57193	584.084	455.786	601.051	389.45	411.321	391.552	436.676	343.46	0.505911	0.219152	0.460927	0.181293	-0.232177	8.8015	0.621119	-2.04351	-0.412676	8.8015	0.3388	-3.63217	0	0	0	0	0	0
NM_001033227	A_51_P509961	chr11	61486284	61534301	-	Slc5a10	6.65081	6.62494	6.49609	6.66722	-0.0258747	6.61931	0.976564	0.171129	6.61931	0.725534	1.24806	1.74905	1.25283	2.14429	2.30631	3.69065	2.85925	5.79303	2.39444	3.3428	2.38506	4.28157	-0.0541006	0.142818	0.261614	0.436178	0.500992	1.59855	0.118292	0.800863	0.891466	1.59855	0.0169721	1.42506	0	0	0	0	0	0
NM_001033228	A_52_P459929	chr13	115748289	115892172	-	Itga1	7.69108	6.37438	7.13373	5.92325	-1.31669	5.66984	3.22907e-05	-1.21048	5.66984	0.000112228	4.75904	3.20702	4.24156	2.95418	56.441	16.8314	39.3418	12.6578	26.1368	8.99237	18.7814	7.56032	1.11066	0.904379	1.06676	0.74351	-1.55202	3.79045	0.000540305	-5.88287	-1.28739	3.79045	0.00202869	-4.87977	0	0	0	0	0	0
NM_001033228	A_52_P518922	chr13	115748289	115892172	-	Itga1	6.02786	5.38659	5.46784	4.96776	-0.641269	5.09357	0.00918667	-0.500088	5.09357	0.0472485	4.75904	3.20702	4.24156	2.95418	56.441	16.8314	39.3418	12.6578	26.1368	8.99237	18.7814	7.56032	1.11066	0.904379	1.06676	0.74351	-1.55202	3.79045	0.000540305	-5.88287	-1.28739	3.79045	0.00202869	-4.87977	0	0	0	0	0	0
NM_001033229	A_55_P2156963	chr15	74665322	74672073	-	Cyp11b1	4.77174	5.0676	4.92878	5.12029	0.295852	4.89492	0.789265	0.191519	4.89492	0.873128	0	0	0	0	1	1	1	1	1	1	1	1	0	0	0	0	0	0	1	0	0	0	1	0	0	0	0	0	0	0
NM_001033231	A_55_P1985079	chr11	120404202	120411041	-	Fam195b	12.2151	12.5587	12.3183	12.299	0.343612	12.9196	0.139734	-0.0192913	12.9196	0.975784	5.73579	5.74424	6.20763	5.96597	95.6083	78.465	112.785	106.399	44.7299	49.0097	65.304	54.5108	1.09589	0.67898	0.788337	0.96487	0.00844924	5.91341	1	0.0499638	-0.241658	5.91341	0.147569	-1.42902	0	0	0	0	0	0
NM_001033231	A_55_P1985077	chr11	120404202	120411041	-	Fam195b	8.51774	8.91148	8.71553	8.82294	0.393743	9.14376	0.102095	0.10741	9.14376	0.805436	5.73579	5.74424	6.20763	5.96597	95.6083	78.465	112.785	106.399	44.7299	49.0097	65.304	54.5108	1.09589	0.67898	0.788337	0.96487	0.00844924	5.91341	1	0.0499638	-0.241658	5.91341	0.147569	-1.42902	0	0	0	0	0	0
NM_001033233	A_55_P2062986	chr5	86839435	86898015	-	Tmprss11a	4.31342	4.31692	4.2188	4.2775	0.00350075	4.28715	0.997234	0.0586973	4.28715	0.917083	0.0290548	0	0	0.0146433	1	1	1	1	1.02126	1	1	1.00902	-0.0303458	0	0	-0.0129499	-0.0290548	0.0109245	0.245562	-0.000317409	0.0146433	0.0109245	0.642564	0.000159971	0	0	0	0	0	0
NM_001033234	A_52_P127206	chrX	34748497	34751036	-	Gm9	6.34722	5.34275	5.82357	5.40081	-1.00447	5.44659	0.000896667	-0.422757	5.44659	0.241328	0.516327	0	0.738914	0	1.64351	1	2.08172	1	1.28978	1	1.15521	1	0.349653	0	0.849622	0	-0.516327	0.31381	0.341156	-0.162029	-0.738914	0.31381	0.178371	-0.231879	0	0	0	0	0	0
NM_001033235	A_55_P2131637	chr17	37018543	37027070	-	Trim40	4.701	4.71472	4.63554	4.76792	0.0137249	4.9958	0.987404	0.13238	4.9958	0.811461	0	0	0.0145205	0	1	1	1	1	1	1	1.01371	1	0	0	-0.019646	0	0	0.00363014	1	0	-0.0145205	0.00363014	0.490512	-5.27116e-05	0	0	0	0	0	0
NM_001033236	A_55_P1971854	chr12	70678615	70684015	-	Mettl21d	11.0552	11.0828	11.1937	11.346	0.0275913	11.0541	0.954196	0.152341	11.0541	0.493444	6.31545	6.29984	6.54427	6.29028	88.9499	87.4486	104.673	84.6569	77.9255	77.5557	91.6261	79.7668	0.190897	0.173203	0.192062	0.0858398	-0.0156138	6.36246	1	-0.0993421	-0.253992	6.36246	0.31655	-1.61602	0	0	0	0	0	0
NM_001033237	A_52_P282987	chr16	20141136	20232646	+	Yeats2	11.271	11.7185	11.4057	11.554	0.447501	11.4049	0.194589	0.148314	11.4049	0.797701	7.75914	7.75855	7.70346	7.74052	367.551	384.875	433.24	455.68	200.514	205.126	194.895	199.455	0.874242	0.907878	1.15247	1.19196	-0.000584399	7.74042	1	-0.00452349	0.0370614	7.74042	0.973632	0.286871	0	0	0	0	0	0
NM_001033238	A_55_P2165120	chr16	52031662	52208159	+	Cblb	5.57826	5.80634	5.63914	5.86928	0.228083	5.78718	0.68984	0.230132	5.78718	0.653048	5.74189	6.30574	6.11768	6.42503	144.383	201.295	168.103	205.495	50.1047	74.542	67.2807	82.0402	1.52689	1.43319	1.32108	1.3247	0.563852	6.14759	0.164441	3.46633	0.307353	6.14759	0.514462	1.88948	0	0	0	0	0	0
NM_001033238	A_65_P14951	chr16	52031662	52208159	+	Cblb	8.32185	8.82895	8.31176	8.9638	0.507107	8.98237	0.0120405	0.65204	8.98237	0.000822473	5.74189	6.30574	6.11768	6.42503	144.383	201.295	168.103	205.495	50.1047	74.542	67.2807	82.0402	1.52689	1.43319	1.32108	1.3247	0.563852	6.14759	0.164441	3.46633	0.307353	6.14759	0.514462	1.88948	0	0	0	0	0	0
NM_001033239	A_55_P2069724	chr16	36120032	36131275	-	Csta	4.20377	4.62278	4.17163	4.41604	0.419019	4.36463	0.38427	0.244408	4.36463	0.688336	0	0	0.036856	0	1	1	1	1	1	1	1.04262	1	0	0	-0.0602107	0	0	0.00921399	1	0	-0.036856	0.00921399	0.415111	-0.00033959	0	0	0	0	0	0
NM_001033241	A_66_P119327	chrX	123574504	123598518	+	Gm382	4.49949	4.91757	4.92553	4.86651	0.418083	4.7093	0.285538	-0.0590166	4.7093	0.943029	0.0215202	0	0	0	1	1	1	1	1.02437	1	1	1	-0.0347304	0	0	0	-0.0215202	0.00538006	0.416292	-0.00011578	0	0.00538006	1	0	0	0	0	0	0	0
NM_001033242	A_51_P320888	chr14	103469433	103476847	+	Cln5	10.63	10.4174	10.5099	10.4828	-0.212611	10.5954	0.465745	-0.0271336	10.5954	0.963411	6.2502	5.84573	5.81116	5.72601	110.582	93.124	75.8286	75.5832	62.5465	43.1025	45.0631	41.9478	0.822117	1.11138	0.750795	0.84947	-0.404474	5.90827	0.245229	-2.38974	-0.0851494	5.90827	0.938962	-0.503086	0	0	0	0	0	0
NM_001033243	A_51_P230537	chr7	53183768	53204326	+	Ccdc114	5.19203	5.05997	5.21272	5.00669	-0.132065	5.3495	0.86368	-0.206026	5.3495	0.709487	4.16767	3.48169	3.50693	3.39746	24.7439	22.1586	19.6742	19.792	17.1698	9.83198	10.3547	9.50709	0.527195	1.17231	0.926017	1.05784	-0.685972	3.63844	0.0016553	-2.49587	-0.109474	3.63844	0.572388	-0.398313	0	0	0	0	0	0
NM_001033244	A_52_P556462	chr6	113481676	113546279	+	Fancd2	8.04464	7.94426	7.78623	7.8488	-0.100374	7.32795	0.903711	0.0625682	7.32795	0.940751	6.12584	6.03188	5.80709	5.83717	101.834	93.7946	74.4144	77.8035	66.5327	63.1314	54.8374	55.6064	0.61409	0.571147	0.440422	0.484584	-0.093961	5.95049	0.356836	-0.559114	0.0300809	5.95049	0.883556	0.178996	0	0	0	0	0	0
NM_001033245	A_52_P586004	chr13	55107346	55122746	-	Hk3	5.20865	5.3935	5.04028	6.15888	0.184842	5.44464	0.943583	1.1186	5.44464	0.29413	1.90189	2.7368	1.85803	2.96635	3.14683	7.79272	3.71096	7.44609	3.97791	6.6687	3.63773	7.97793	-0.338111	0.224721	0.0287534	-0.0995309	0.834912	2.36577	0.0620457	1.97521	1.10832	2.36577	0.0253136	2.62203	0	0	0	0	0	0
NM_001033246	A_52_P363316	chr8	47020003	47029499	+	Ccdc110	4.57279	4.5681	4.59016	4.73738	-0.004688	4.81353	0.998062	0.147222	4.81353	0.901609	0.190107	1.24423	0.350288	1.77521	1.09152	2.43695	1.04746	2.79506	1.15932	2.37116	1.34813	3.66843	-0.0869357	0.0394827	-0.36407	-0.392285	1.05413	0.889959	0.00431453	0.938129	1.42492	0.889959	0.00160409	1.26812	0	0	0	0	0	0
NM_001033247	A_55_P2146996	chr16	44394912	44482541	+	Wdr52	4.61539	4.71333	4.75247	4.86328	0.097938	4.64488	0.903277	0.110815	4.64488	0.873684	0.304164	0.765289	0.673489	1.01973	1.60994	2.35989	2.31491	3.00659	1.20695	1.62769	1.53813	1.97078	0.415635	0.535896	0.589781	0.609362	0.461125	0.690669	0.127863	0.318485	0.346244	0.690669	0.286557	0.23914	0	0	0	0	0	0
NM_001033247	A_55_P2163498	chr16	44394912	44482541	+	Wdr52	4.43911	4.54279	4.74007	4.41942	0.103686	4.74106	0.934051	-0.320651	4.74106	0.643314	0.304164	0.765289	0.673489	1.01973	1.60994	2.35989	2.31491	3.00659	1.20695	1.62769	1.53813	1.97078	0.415635	0.535896	0.589781	0.609362	0.461125	0.690669	0.127863	0.318485	0.346244	0.690669	0.286557	0.23914	0	0	0	0	0	0
NM_001033248	A_55_P2073694	chr12	112722820	112724034	-	Gm266	5.4835	5.19124	5.28826	5.18309	-0.292258	5.46879	0.477845	-0.105166	5.46879	0.870253	1.29693	0.202262	1.78592	0.1937	2.6003	1.25506	3.34621	1.18431	NA	NA	NA	NA	NA	NA	NA	NA	-1.09466	0.869702	0.0818795	-0.952031	-1.59222	0.869702	0.0241142	-1.38475	0	0	0	0	0	0
NM_001033249	A_55_P2113905	chr7	6267267	6282036	-	Zfp583	6.09488	6.21907	5.73892	6.27426	0.124186	5.94739	0.849771	0.535336	5.94739	0.0678494	3.34627	4.42253	3.50258	4.36441	14.0717	35.2951	14.2155	30.327	9.69027	19.0132	10.2796	17.8868	0.538193	0.892467	0.467681	0.76171	1.07627	3.90895	0.0129457	4.20708	0.861831	3.90895	0.0421713	3.36885	0	0	0	0	0	0
NM_001033249	A_55_P2077510	chr7	6267267	6282036	-	Zfp583	7.49933	7.47608	7.25958	7.593	-0.023256	7.41882	0.976564	0.333417	7.41882	0.261786	3.34627	4.42253	3.50258	4.36441	14.0717	35.2951	14.2155	30.327	9.69027	19.0132	10.2796	17.8868	0.538193	0.892467	0.467681	0.76171	1.07627	3.90895	0.0129457	4.20708	0.861831	3.90895	0.0421713	3.36885	0	0	0	0	0	0
NM_001033252	A_52_P979001	chrX	105141074	105143775	-	Gm732	4.41868	4.38194	4.33877	4.32425	-0.0367445	4.58041	0.967511	-0.0145123	4.58041	0.987433	0	0	0	0	1	1	1	1	1	1	1	1	0	0	0	0	0	0	1	0	0	0	1	0	0	0	0	0	0	0
NM_001033253	A_52_P285975	chr10	6379239	6473874	-	Plekhg1	5.03001	5.2301	5.1087	5.25955	0.200091	5.20822	0.831858	0.150847	5.20822	0.872943	3.40127	4.53628	3.41381	4.19518	26.805	58.3649	26.9309	49.4662	9.12751	20.461	9.1419	15.299	1.55421	1.51223	1.55869	1.69301	1.13501	3.88663	0.00367049	4.41137	0.781361	3.88663	0.0265902	3.03687	0	0	0	0	0	0
NM_001033254	A_55_P2039556	chr2	118489313	118523756	+	Pak6	5.7501	5.25311	5.76822	5.39088	-0.49699	6.53846	0.200616	-0.377347	6.53846	0.369501	2.50645	2.59223	2.07608	2.54906	7.40361	6.80454	5.93869	7.9831	5.38746	6.00771	3.93584	5.63995	0.458623	0.179682	0.593474	0.501268	0.0857861	2.43095	0.92136	0.208542	0.472985	2.43095	0.169947	1.1498	0	0	0	0	0	0
NM_001033255	A_55_P2122460	chr4	34691037	34703508	-	Gm136	4.89206	4.72209	4.69027	4.54716	-0.169974	4.65861	0.82552	-0.143114	4.65861	0.847015	0.0833724	0.290328	0.347191	0.200242	1.2932	1.40477	1.58264	1	1.03388	1.20736	1.24148	1.17165	0.322875	0.218481	0.35027	-0.228538	0.206956	0.230283	0.54487	0.0476585	-0.146949	0.230283	0.73433	-0.0338399	0	0	0	0	0	0
NM_001033256	A_55_P2095573	chr2	122456361	122458440	+	Spata5l1	5.94674	6.05663	5.81413	6.34095	0.109899	5.62573	0.887553	0.526824	5.62573	0.114321	7.14094	7.70344	8.31589	8.56988	148.811	234.485	400.395	478.74	140.589	177.464	154.187	174.531	0.0820026	0.40197	1.37674	1.45576	0.562503	7.93254	0.0072481	4.46207	0.253986	7.93254	0.17619	2.01476	0	0	0	0	0	0
NM_001033258	A_52_P49042	chr10	18307817	18463564	-	D10Bwg1379e	5.8704	4.9823	6.18443	4.87076	-0.888101	6.13048	0.21139	-1.31368	6.13048	0.02903	3.68581	1.84136	3.13294	1.31502	24.1934	6.67576	16.5862	3.77021	12.1682	3.48442	8.21423	2.42081	0.991498	0.938013	1.01378	0.639154	-1.84445	2.49378	0.000697091	-4.59967	-1.81791	2.49378	0.00124249	-4.53348	0	0	0	0	0	0
NM_001033259	A_55_P2141068	chr10	58909732	59079440	-	Mcu	5.66317	5.81014	5.40705	5.84886	0.146975	6.13557	0.827588	0.441805	6.13557	0.200569	4.46339	4.94836	4.60286	5.12549	40.3868	61.7193	47.2565	65.6595	22.0123	30.306	25.0253	34.2182	0.875571	1.02612	0.917127	0.94024	0.484967	4.78503	0.0499141	2.32058	0.522627	4.78503	0.045862	2.50078	0	0	0	0	0	0
NM_001033260	A_55_P2049652	chr10	62122170	62188847	-	Stox1	5.05874	4.76066	5.35956	4.93915	-0.298083	5.59228	0.69994	-0.420411	5.59228	0.467027	1.19816	1.89703	1.47832	1.863	2.29496	3.98475	2.62396	4.22109	2.30172	3.96436	2.92793	3.66965	-0.00423994	0.0074031	-0.158136	0.201975	0.698875	1.60913	0.184855	1.12458	0.384682	1.60913	0.534733	0.619003	0	0	0	0	0	0
NM_001033261	A_52_P207635	chr10	114822015	114869827	+	Zfc3h1	9.23695	9.58405	10.0807	10.0587	0.347106	9.90019	0.670393	-0.0219599	9.90019	0.988475	7.52978	7.52473	7.47318	7.54646	337.065	312.656	330.297	327.566	159.673	161.097	155.067	163.481	1.07791	0.956646	1.09087	1.00266	-0.00504807	7.51854	1	-0.0379541	0.0732838	7.51854	0.925485	0.550987	0	0	0	0	0	0
NM_001033262	A_55_P2011922	chr10	126493106	126497240	-	2009-03-01	10.4842	9.91771	10.4044	9.54221	-0.566508	10.7872	0.0420533	-0.862226	10.7872	0.000867934	2.514	2.2689	3.01147	2.06731	8.98561	7.96455	11.6306	6.46501	3.56522	2.37261	4.53655	2.55886	1.33363	1.74712	1.35826	1.33715	-0.2451	2.46542	0.848809	-0.604274	-0.944162	2.46542	0.219215	-2.32776	0	0	0	0	0	0
NM_001033263	A_55_P1997225	chr10	126515963	126530226	+	Agap2	5.60205	5.43461	5.35716	5.11787	-0.167439	5.13895	0.781421	-0.239294	5.13895	0.594058	1.34821	1.59816	1.62912	1.67353	3.11418	3.17653	3.52498	3.50132	2.26148	2.99356	2.70035	3.2517	0.461581	0.0855889	0.384468	0.106706	0.249947	1.56226	0.478618	0.390481	0.0444145	1.56226	1	0.0693869	0	0	0	0	0	0
NM_001033264	A_51_P169087	chr10	127631691	127647060	+	Gls2	9.92655	8.78969	9.69476	8.53856	-1.13686	8.9883	3.11541e-05	-1.15619	8.9883	2.50312e-05	4.01067	2.86321	3.60448	2.83652	14.9584	8.31905	12.9117	8.11067	16.3908	7.21253	11.7837	7.18834	-0.131932	0.205915	0.131892	0.174162	-1.14746	3.32872	0.000510122	-3.81957	-0.767964	3.32872	0.00500094	-2.55634	0	0	0	0	0	0
NM_001033266	A_55_P2017977	chr11	88935155	88954378	+	Gm525	5.06152	4.75777	4.77458	4.53947	-0.303751	5.00417	0.638725	-0.23511	5.00417	0.725911	0.275333	0.183553	0.0179373	0	1	1	1	1	1.22647	1.12943	1.01419	1	-0.294517	-0.175592	-0.0203282	0	-0.0917805	0.119206	0.704948	-0.0109408	-0.0179373	0.119206	1	-0.00213823	0	0	0	0	0	0
NM_001033267	A_52_P599789	chr11	116302639	116315661	-	Qrich2	5.19501	5.25581	5.37527	5.04339	0.0608016	5.3367	0.957214	-0.331878	5.3367	0.53758	0.897902	0.70557	0.916255	1.15015	3.43963	1.6602	2.14339	2.88108	1.59934	1.70495	1.82591	2.15484	1.10477	-0.0383768	0.23128	0.419031	-0.192332	0.917469	0.695374	-0.176459	0.233892	0.917469	0.62911	0.214589	0	0	0	0	0	0
NM_001033268	A_51_P387845	chr13	48974586	49063197	-	Fam120a	9.90838	9.76911	9.84054	9.80648	-0.139262	9.67495	0.87008	-0.0340659	9.67495	0.975574	7.72305	7.66426	7.53224	7.5738	491.456	468.699	458.839	451.31	188.012	186.965	172.429	178.277	1.38624	1.32589	1.41199	1.34	-0.0587938	7.62334	0.763852	-0.448205	0.041566	7.62334	0.890058	0.316872	0	0	0	0	0	0
NM_001033269	A_55_P2075031	chr13	54885359	54889819	+	Eif4e1b	4.62202	4.72513	4.5613	4.37613	0.103106	4.57869	0.902858	-0.185171	4.57869	0.754765	0.361873	1.4176	0.419702	0.659869	1.4819	2.7442	1.31848	1.97977	1.24387	2.74908	1.42249	1.36937	0.252619	-0.00256406	-0.109542	0.531817	1.05572	0.71476	0.0859281	0.75459	0.240166	0.71476	0.811611	0.171661	0	0	0	0	0	0
NM_001033269	A_55_P2075036	chr13	54885359	54889819	+	Eif4e1b	4.82501	4.89272	4.79476	5.05157	0.0677177	4.8687	0.929382	0.256811	4.8687	0.49998	0.361873	1.4176	0.419702	0.659869	1.4819	2.7442	1.31848	1.97977	1.24387	2.74908	1.42249	1.36937	0.252619	-0.00256406	-0.109542	0.531817	1.05572	0.71476	0.0859281	0.75459	0.240166	0.71476	0.811611	0.171661	0	0	0	0	0	0
NM_001033270	A_55_P2026818	chr14	15535539	15632457	+	Slc4a7	10.0589	10.5023	10.2787	10.5745	0.443338	10.7535	0.14658	0.295765	10.7535	0.398289	7.81494	8.37587	7.7992	8.24094	380.604	540.717	375.347	474.906	206.724	316.785	213.877	290.114	0.880587	0.771368	0.81144	0.711019	0.56093	8.05774	0.0447415	4.51983	0.441732	8.05774	0.120888	3.55936	0	0	0	0	0	0
NM_001033270	A_52_P108502	chr14	15535539	15632457	+	Slc4a7	6.311	6.49124	6.09418	6.36513	0.180236	6.42411	0.612414	0.270946	6.42411	0.306876	7.81494	8.37587	7.7992	8.24094	380.604	540.717	375.347	474.906	206.724	316.785	213.877	290.114	0.880587	0.771368	0.81144	0.711019	0.56093	8.05774	0.0447415	4.51983	0.441732	8.05774	0.120888	3.55936	0	0	0	0	0	0
NM_001033271	A_52_P366105	chr14	51546890	51550524	-	Tmem55b	10.0338	9.58149	9.9179	9.66555	-0.452297	9.84413	0.040974	-0.252352	9.84413	0.340863	7.50484	6.89239	7.66551	6.88298	209.072	134.106	218.895	133.843	170.674	112.056	189.985	105.46	0.292755	0.259161	0.204348	0.343847	-0.612453	7.23643	0.0382457	-4.43197	-0.782529	7.23643	0.0176056	-5.66272	0	0	0	0	0	0
NM_001033272	A_52_P305279	chr14	61253542	61383393	+	Spata13	9.13625	9.25314	9.07888	9.1621	0.116891	9.00293	0.839551	0.0832236	9.00293	0.885588	6.78794	6.92286	6.95041	6.89252	256.242	267.921	311.047	265.203	101.065	111.726	115.446	109.886	1.34222	1.26184	1.42991	1.27108	0.134914	6.88843	0.549768	0.929345	-0.0578895	6.88843	0.90096	-0.398768	0	0	0	0	0	0
NM_001033273	A_55_P2000177	chr15	84776150	84818401	-	5031439G07Rik	5.79949	6.04038	5.77679	6.13503	0.240887	6.11683	0.526556	0.358235	6.11683	0.222456	5.00326	5.41412	5.25011	5.40622	49.0082	76.1954	69.2867	76.0713	30.1943	38.3369	33.8843	37.522	0.698748	0.99097	1.03196	1.01962	0.410861	5.26843	0.033859	2.16459	0.156109	5.26843	0.452838	0.822452	0	0	0	0	0	0
NM_001033274	A_55_P2031367	chr15	88517465	88564649	-	Brd1	7.39064	7.53382	7.29005	7.50436	0.143184	7.2886	0.637218	0.21431	7.2886	0.340263	7.7268	7.68119	7.61691	7.6368	404.865	405.456	398.055	389.095	184.59	179.125	175.396	178.452	1.13311	1.17858	1.18235	1.12458	-0.0456081	7.66542	0.913721	-0.349605	0.0198939	7.66542	1	0.152495	0	0	0	0	0	0
NM_001033275	A_52_P572702	chr15	93070173	93105515	-	Gxylt1	10.3935	10.4508	10.503	10.6314	0.0572661	10.7754	0.925541	0.128414	10.7754	0.741533	6.83063	6.89306	6.92659	7.00563	213.161	217.884	213.687	232.632	93.0262	97.1345	100.273	103.454	1.19623	1.1655	1.09157	1.16907	0.0624322	6.91398	0.735842	0.431655	0.0790434	6.91398	0.653628	0.546504	0	0	0	0	0	0
NM_001033275	A_55_P2019776	chr15	93070173	93105515	-	Gxylt1	7.84584	7.75973	7.92541	7.94129	-0.0861158	7.74475	0.876372	0.0158824	7.74475	0.982041	6.83063	6.89306	6.92659	7.00563	213.161	217.884	213.687	232.632	93.0262	97.1345	100.273	103.454	1.19623	1.1655	1.09157	1.16907	0.0624322	6.91398	0.735842	0.431655	0.0790434	6.91398	0.653628	0.546504	0	0	0	0	0	0
NM_001033276	A_55_P2136533	chr15	98662100	98701636	-	Mll2	7.5429	7.92335	7.45906	7.58722	0.380453	7.51107	0.341484	0.128156	7.51107	0.846138	7.33667	7.42876	7.67923	7.91902	237.029	235.829	276.481	328.181	100.896	112.46	125.736	141.31	1.23219	1.06833	1.13678	1.21563	0.092091	7.59092	0.764556	0.699056	0.239784	7.59092	0.304478	1.82019	0	0	0	0	0	0
NM_001033276	A_55_P2136526	chr15	98662100	98701636	-	Mll2	6.41828	6.78357	6.21748	6.42969	0.365288	6.41394	0.388912	0.212216	6.41394	0.692699	7.33667	7.42876	7.67923	7.91902	237.029	235.829	276.481	328.181	100.896	112.46	125.736	141.31	1.23219	1.06833	1.13678	1.21563	0.092091	7.59092	0.764556	0.699056	0.239784	7.59092	0.304478	1.82019	0	0	0	0	0	0
NM_001033276	A_55_P1967733	chr15	98662100	98701636	-	Mll2	5.88668	5.8391	5.32317	5.76471	-0.0475796	5.7851	0.962738	0.441533	5.7851	0.253412	7.33667	7.42876	7.67923	7.91902	237.029	235.829	276.481	328.181	100.896	112.46	125.736	141.31	1.23219	1.06833	1.13678	1.21563	0.092091	7.59092	0.764556	0.699056	0.239784	7.59092	0.304478	1.82019	0	0	0	0	0	0
NM_001033277	A_55_P2101862	chr15	101946959	101966646	-	Spryd3	8.58051	8.6627	8.72841	8.97999	0.0821897	9.05112	0.845997	0.251575	9.05112	0.238366	5.15197	5.19128	4.96645	5.29296	48.2649	52.5989	46.1167	54.1798	33.7592	34.5622	29.9946	38.6783	0.515693	0.605835	0.620586	0.486231	0.0393064	5.15067	1	0.202454	0.326508	5.15067	0.256808	1.68173	0	0	0	0	0	0
NM_001033277	A_55_P2180835	chr15	101946959	101966646	-	Spryd3	6.34131	6.36045	6.4386	6.67068	0.0191344	6.5573	0.974669	0.232078	6.5573	0.314229	5.15197	5.19128	4.96645	5.29296	48.2649	52.5989	46.1167	54.1798	33.7592	34.5622	29.9946	38.6783	0.515693	0.605835	0.620586	0.486231	0.0393064	5.15067	1	0.202454	0.326508	5.15067	0.256808	1.68173	0	0	0	0	0	0
NM_001033279	A_51_P397920	chr17	27888177	27957487	-	D17Wsu92e	11.3696	11.6053	11.2734	11.346	0.235673	11.0202	0.192217	0.0726269	11.0202	0.817483	6.90729	6.76851	6.6687	6.61931	363.437	343.419	398.273	350.105	105.13	94.8343	87.9171	85.3521	1.78953	1.85649	2.17954	2.03629	-0.138776	6.74095	0.705095	-0.935483	-0.0493938	6.74095	1	-0.332961	0	0	0	0	0	0
NM_001033280	A_52_P351378	chr18	43936850	43952532	-	Gm94	4.84551	4.8333	4.96855	4.68284	-0.0122047	4.68996	0.992811	-0.285711	4.68996	0.649762	0	0	0	0	1	1	1	1	1	1	1	1	0	0	0	0	0	0	1	0	0	0	1	0	0	0	0	0	0	0
NM_001033281	A_55_P2043612	chr18	53624200	53735511	+	Prdm6	5.70954	9.76379	7.41201	10.8108	4.05426	8.87004	1.50321e-07	3.39878	8.87004	5.64341e-06	3.24553	7.83885	6.75981	8.79634	23.166	357.782	230.659	843.768	13.3125	228.465	120.046	438.218	0.799232	0.647111	0.94217	0.945199	4.59332	6.66013	0.00163854	30.5921	2.03654	6.66013	0.0752855	13.5636	0	0	1	0	0	0
NM_001033283	A_55_P1990619	chr19	11771545	11786348	+	Gm97	4.62651	4.59889	4.47209	4.6807	-0.0276274	4.55777	0.971716	0.20861	4.55777	0.577367	0	0	0	0	1	1	1	1	1	1	1	1	0	0	0	0	0	0	1	0	0	0	1	0	0	0	0	0	0	0
NM_001033284	A_52_P559557	chr1	159388713	159418864	+	BC026585	5.94559	5.76601	6.06836	5.67159	-0.179581	6.75141	0.76799	-0.396765	6.75141	0.274508	2.99097	2.78023	2.89837	3.02692	9.94973	8.3144	7.24381	10.7055	7.82702	6.77956	7.49086	8.01812	0.346195	0.29442	-0.0483821	0.417021	-0.21074	2.92413	0.231216	-0.616231	0.128553	2.92413	0.530199	0.375906	0	0	0	0	0	0
NM_001033285	A_55_P2096395	chr1	181891220	182095733	+	Cdc42bpa	8.61936	8.98348	8.62491	8.91624	0.364126	9.18012	0.253878	0.291324	9.18012	0.38772	5.96022	6.30237	6.05073	6.3324	156.453	178.193	176.892	203.678	57.941	74.5622	61.7637	75.2884	1.43308	1.25692	1.51804	1.43579	0.342143	6.16143	0.312902	2.10809	0.281667	6.16143	0.445124	1.73547	0	0	0	0	0	0
NM_001033285	A_55_P2096402	chr1	181891220	182095733	+	Cdc42bpa	7.24466	7.47956	7.41943	7.63429	0.234897	7.3825	0.580839	0.214859	7.3825	0.601665	5.96022	6.30237	6.05073	6.3324	156.453	178.193	176.892	203.678	57.941	74.5622	61.7637	75.2884	1.43308	1.25692	1.51804	1.43579	0.342143	6.16143	0.312902	2.10809	0.281667	6.16143	0.445124	1.73547	0	0	0	0	0	0
NM_001033285	A_55_P2129092	chr1	181891220	182095733	+	Cdc42bpa	7.03445	7.05917	7.07314	7.21787	0.0247171	7.11557	0.969308	0.144731	7.11557	0.6747	5.96022	6.30237	6.05073	6.3324	156.453	178.193	176.892	203.678	57.941	74.5622	61.7637	75.2884	1.43308	1.25692	1.51804	1.43579	0.342143	6.16143	0.312902	2.10809	0.281667	6.16143	0.445124	1.73547	0	0	0	0	0	0
NM_001033285	A_55_P2096405	chr1	181891220	182095733	+	Cdc42bpa	5.84566	5.97409	5.40987	5.95342	0.128431	5.97355	0.874013	0.543548	5.97355	0.133837	5.96022	6.30237	6.05073	6.3324	156.453	178.193	176.892	203.678	57.941	74.5622	61.7637	75.2884	1.43308	1.25692	1.51804	1.43579	0.342143	6.16143	0.312902	2.10809	0.281667	6.16143	0.445124	1.73547	0	0	0	0	0	0
NM_001033286	A_52_P883557	chr1	187278727	187292640	+	Slc30a10	4.70414	4.56049	4.33533	4.33583	-0.143647	4.41204	0.81935	0.000496879	4.41204	0.999257	2.92093	0.673753	2.14327	0.932097	8.32854	1.43871	5.71833	2.13423	7.19146	1.73919	3.51739	1.76736	0.21178	-0.273636	0.701088	0.272118	-2.24717	1.66751	0.000388894	-3.74719	-1.21117	1.66751	0.00968342	-2.01964	0	0	0	0	0	0
NM_001033288	A_55_P2012894	chr1	15843943	15882803	-	Sbspon	4.66351	4.71148	4.90421	4.67432	0.0479738	4.84819	0.945536	-0.229899	4.84819	0.486044	0.678532	0.504683	0.503728	0.20581	2.03789	1.91358	1.49675	1	1.58368	1.36422	1.41586	1.16476	0.363793	0.488201	0.080153	-0.220034	-0.173849	0.473188	0.562898	-0.0822632	-0.297917	0.473188	0.295936	-0.140971	0	0	0	0	0	0
NM_001033289	A_55_P2106768	chr1	40738557	40825730	+	Slc9a2	4.90213	4.97181	4.86581	4.72649	0.0696799	4.90914	0.931138	-0.139318	4.90914	0.803414	0.395778	0.11795	0.256864	0.0821565	1.40708	1.21066	1.27297	1.19733	1.32218	1.07072	1.20268	1.0499	0.0897771	0.177213	0.0819453	0.189571	-0.277828	0.213187	0.0232363	-0.0592295	-0.174708	0.213187	0.145736	-0.0372456	0	0	0	0	0	0
NM_001033290	A_55_P2087850	chr1	87836112	87857630	-	Gpr55	4.6507	4.63921	4.53197	4.56893	-0.0114879	4.69677	0.992732	0.0369629	4.69677	0.973292	0.119351	0.0802129	0.0567135	0	1	1	1	1	1.1032	1.08148	1.0525	1	-0.1417	-0.113008	-0.0738257	0	-0.039138	0.0640693	0.870604	-0.00250754	-0.0567135	0.0640693	0.758108	-0.0036336	0	0	0	0	0	0
NM_001033291	A_52_P149391	chr1	89841696	89905126	-	Usp40	7.66121	7.9535	7.55443	7.93209	0.292293	7.89574	0.384225	0.377654	7.89574	0.185167	4.87152	5.28695	4.89502	5.24257	64.2424	74.9817	59.9296	69.1453	26.4402	36.6492	27.3122	35.0992	1.28079	1.03276	1.13373	0.978195	0.415428	5.07401	0.0179332	2.10789	0.347553	5.07401	0.0468023	1.76349	0	0	0	0	0	0
NM_001033291	A_51_P309740	chr1	89841696	89905126	-	Usp40	7.35175	7.5972	7.11791	7.48814	0.245452	7.38194	0.365885	0.370238	7.38194	0.090359	4.87152	5.28695	4.89502	5.24257	64.2424	74.9817	59.9296	69.1453	26.4402	36.6492	27.3122	35.0992	1.28079	1.03276	1.13373	0.978195	0.415428	5.07401	0.0179332	2.10789	0.347553	5.07401	0.0468023	1.76349	0	0	0	0	0	0
NM_001033292	A_55_P1972157	chr1	93218652	93244880	+	Espnl	7.84288	7.62624	7.56588	7.85343	-0.216636	7.67245	0.650703	0.287546	7.67245	0.44166	2.16641	2.90892	2.33869	2.96645	3.82707	6.15788	5.10521	7.03616	4.73755	7.9987	5.00548	8.02123	-0.3079	-0.377332	0.0284614	-0.189035	0.742511	2.59512	0.0164128	1.9269	0.627759	2.59512	0.0418938	1.62911	0	0	0	0	0	0
NM_001033293	A_51_P509669	chr2	25217012	25221146	-	Uap1l1	10.0771	9.98983	9.88044	8.91283	-0.087294	10.2895	0.94843	-0.96761	10.2895	0.0382515	6.60829	5.188	6.68887	4.84104	128.723	48.9903	121.187	34.1829	81.0908	30.9806	89.5673	25.7201	0.666664	0.66113	0.436188	0.410381	-1.42028	5.83155	0.0019833	-8.28245	-1.84782	5.83155	0.000990967	-10.7757	0	0	0	0	0	0
NM_001033294	A_55_P2013986	chr2	28695926	28761095	+	Ddx31	10.0702	10.0264	10.0021	10.2069	-0.0437996	9.60934	0.960203	0.204735	9.60934	0.662308	6.94195	6.92241	6.78429	6.87445	153.738	139.36	138.009	143.575	118.657	119.221	111.981	118.4	0.373676	0.22518	0.301517	0.278145	-0.0195406	6.88077	1	-0.134454	0.0901595	6.88077	0.616792	0.620367	0	0	0	0	0	0
NM_001033294	A_55_P2158107	chr2	28695926	28761095	+	Ddx31	11.1442	10.9668	11.0765	11.1421	-0.1774	10.7672	0.533886	0.0656069	10.7672	0.878187	6.94195	6.92241	6.78429	6.87445	153.738	139.36	138.009	143.575	118.657	119.221	111.981	118.4	0.373676	0.22518	0.301517	0.278145	-0.0195406	6.88077	1	-0.134454	0.0901595	6.88077	0.616792	0.620367	0	0	0	0	0	0
NM_001033296	A_55_P2047027	chr2	140055594	140215446	-	Sel1l2	4.88938	4.8075	5.26663	4.89555	-0.0818731	4.67309	0.946324	-0.371083	4.67309	0.529337	0.0557469	0.0957842	0.0367625	0.034364	1	1	1.13168	1	1.04384	1.0356	1.03533	1.01348	-0.0619012	-0.050473	0.128386	-0.0193131	0.0400374	0.0556644	0.150509	0.00222866	-0.00239843	0.0556644	1	-0.000133507	0	0	0	0	0	0
NM_001033297	A_55_P2085781	chr2	144419801	144421102	+	Gm561	10.3275	10.4042	10.423	10.9488	0.0767177	10.7905	0.842535	0.525865	10.7905	0.00123512	3.93902	4.27737	3.65916	3.67998	25.7168	33.6469	18.3246	23.4853	10.1286	13.0069	10.9273	9.37602	1.34427	1.3712	0.745849	1.32471	0.338353	3.88888	0.64106	1.31581	0.0208199	3.88888	1	0.0809662	0	0	0	0	0	0
NM_001033298	A_55_P2131785	chr2	146681625	146795825	+	Plk1s1	9.23979	9.42992	9.37155	9.31009	0.190125	9.98321	0.686943	-0.0614657	9.98321	0.92639	4.06435	4.69146	4.34075	4.47638	49.5135	69.5733	52.862	66.9648	16.2282	24.7623	20.094	20.9567	1.60932	1.49039	1.39547	1.67599	0.62711	4.39324	0.0318726	2.75504	0.135637	4.39324	0.729932	0.595886	0	0	0	0	0	0
NM_001033299	A_55_P1975640	chr2	169934143	169956720	-	Zfp217	10.2704	10.7664	10.4919	10.5683	0.496057	11.0611	0.0995862	0.0763837	11.0611	0.908799	7.53236	8.02826	7.81575	8.00806	383.689	523.719	424.207	462.09	123.94	175.656	160.198	189.361	1.6303	1.57604	1.40491	1.28704	0.495895	7.84611	0.00951149	3.89085	0.192315	7.84611	0.282149	1.50892	0	0	0	0	0	0
NM_001033299	A_55_P1964009	chr2	169934143	169956720	-	Zfp217	7.49419	7.81229	7.38328	7.77591	0.318099	7.74626	0.316658	0.39263	7.74626	0.155092	7.53236	8.02826	7.81575	8.00806	383.689	523.719	424.207	462.09	123.94	175.656	160.198	189.361	1.6303	1.57604	1.40491	1.28704	0.495895	7.84611	0.00951149	3.89085	0.192315	7.84611	0.282149	1.50892	0	0	0	0	0	0
NM_001033300	A_55_P2072736	chr3	63780065	63823000	+	Gmps	7.47067	7.58382	7.26799	7.45315	0.113144	7.03499	0.783564	0.18516	7.03499	0.519135	7.83345	7.93268	7.74311	7.81078	543.151	592.71	504.044	504.381	187.366	204.752	182.312	192.373	1.5355	1.53345	1.46714	1.39061	0.0992324	7.83	0.734054	0.77699	0.0676627	7.83	0.880708	0.529799	0	0	0	0	0	0
NM_001033300	A_52_P47255	chr3	63780065	63823000	+	Gmps	10.9573	10.8857	10.9284	10.9187	-0.0715752	10.3677	0.936547	-0.00967048	10.3677	0.99216	7.83345	7.93268	7.74311	7.81078	543.151	592.71	504.044	504.381	187.366	204.752	182.312	192.373	1.5355	1.53345	1.46714	1.39061	0.0992324	7.83	0.734054	0.77699	0.0676627	7.83	0.880708	0.529799	0	0	0	0	0	0
NM_001033300	A_55_P2185323	chr3	63780065	63823000	+	Gmps	7.37638	8.15848	7.92554	8.08686	0.782101	7.25922	0.18712	0.161315	7.25922	0.891258	7.83345	7.93268	7.74311	7.81078	543.151	592.71	504.044	504.381	187.366	204.752	182.312	192.373	1.5355	1.53345	1.46714	1.39061	0.0992324	7.83	0.734054	0.77699	0.0676627	7.83	0.880708	0.529799	0	0	0	0	0	0
NM_001033302	A_52_P63343	chr3	95682428	95686151	-	Gm129	6.79405	5.94554	6.53036	6.03349	-0.848507	6.36136	0.0660823	-0.496863	6.36136	0.366835	4.68367	3.71231	4.36183	3.65812	28.8637	18.1637	29.2027	15.6652	25.0707	11.0467	14.0731	11.2292	0.203252	0.717446	1.05316	0.480302	-0.971355	4.10398	0.0172542	-3.98642	-0.703711	4.10398	0.076035	-2.88802	0	0	0	0	0	0
NM_001033303	A_52_P880457	chr3	102877937	102903643	+	Ampd1	5.29092	5.62353	5.07215	5.11918	0.332607	4.85306	0.405687	0.0470366	4.85306	0.954285	2.4895	4.00058	2.80384	4.10717	3.88338	13.5591	5.96537	9.62551	5.72332	16.2871	7.07345	17.6611	-0.559539	-0.264465	-0.245802	-0.87564	1.51108	3.35027	0.00570702	5.06253	1.30334	3.35027	0.0152625	4.36653	1	0	0	0	0	0
NM_001033304	A_55_P2085835	chr3	108260987	108339440	-	5330417C22Rik	7.03547	7.18174	7.23752	7.2561	0.146273	6.98337	0.882009	0.0185739	6.98337	0.988475	0.347593	0.512757	0.168933	0.317474	1.10559	1.4615	1.37175	1.70632	1.28697	1.40009	1.13452	1.23032	-0.219163	0.0619317	0.273933	0.471853	0.165164	0.336689	0.1925	0.055609	0.148541	0.336689	0.271406	0.0500122	0	0	0	0	0	0
NM_001033304	A_51_P182131	chr3	108260987	108339440	-	5330417C22Rik	4.65607	4.75868	4.78524	5.16118	0.102604	4.99163	0.903264	0.375939	4.99163	0.360705	0.347593	0.512757	0.168933	0.317474	1.10559	1.4615	1.37175	1.70632	1.28697	1.40009	1.13452	1.23032	-0.219163	0.0619317	0.273933	0.471853	0.165164	0.336689	0.1925	0.055609	0.148541	0.336689	0.271406	0.0500122	0	0	0	0	0	0
NM_001033305	A_55_P1974467	chr4	40217624	40226454	-	Ndufb6	12.6594	12.5195	12.7561	12.7057	-0.139911	12.7341	0.750682	-0.0503677	12.7341	0.930083	5.56109	5.79213	5.68952	5.75289	98.9467	102.627	76.8709	84.9146	43.3409	51.7469	49.6508	53.0165	1.19092	0.987873	0.630621	0.679571	0.23104	5.69891	0.293723	1.31667	0.0633648	5.69891	0.895942	0.36111	0	0	0	0	0	0
NM_001033305	A_52_P210338	chr4	40217624	40226454	-	Ndufb6	12.8268	12.7583	13.0771	13.0171	-0.0685257	12.9693	0.856521	-0.0599302	12.9693	0.865502	5.56109	5.79213	5.68952	5.75289	98.9467	102.627	76.8709	84.9146	43.3409	51.7469	49.6508	53.0165	1.19092	0.987873	0.630621	0.679571	0.23104	5.69891	0.293723	1.31667	0.0633648	5.69891	0.895942	0.36111	0	0	0	0	0	0
NM_001033306	A_55_P2013058	chr4	45436148	45543700	-	Shb	11.0098	11.3661	11.4506	11.5317	0.35636	11.629	0.42456	0.0810691	11.629	0.920671	7.32276	7.526	7.63719	7.52555	166.285	210.062	311.367	276.187	155.762	184.045	203.169	188.295	0.0943184	0.19076	0.615933	0.552656	0.20324	7.50288	0.618627	1.52488	-0.111639	7.50288	0.870805	-0.837616	0	0	0	0	0	0
NM_001033306	A_55_P2109701	chr4	45436148	45543700	-	Shb	7.07632	7.70166	7.55593	7.77761	0.625348	7.64838	0.0391722	0.221685	7.64838	0.628574	7.32276	7.526	7.63719	7.52555	166.285	210.062	311.367	276.187	155.762	184.045	203.169	188.295	0.0943184	0.19076	0.615933	0.552656	0.20324	7.50288	0.618627	1.52488	-0.111639	7.50288	0.870805	-0.837616	0	0	0	0	0	0
NM_001033308	A_55_P2048912	chr4	132338272	132352279	-	Themis2	5.13047	5.21066	5.28291	4.87902	0.080195	5.11445	0.893327	-0.403889	5.11445	0.10846	1.19034	1.29324	0.802796	1.25106	2.75066	1.64792	2.17057	1.56873	2.23802	2.58036	1.65926	2.81321	0.297553	-0.646925	0.387539	-0.842623	0.102894	1.13436	0.957496	0.116719	0.448267	1.13436	0.378724	0.508497	0	0	0	0	0	0
NM_001033311	A_55_P1963300	chr5	117769275	117805015	+	Vsig10	8.6883	7.46304	8.68942	7.42864	-1.22526	8.6406	8.50448e-05	-1.26078	8.6406	5.44787e-05	4.76977	3.32866	4.16001	3.28397	64.5386	23.1421	36.8455	17.7355	23.1386	8.6379	15.4302	8.71614	1.47986	1.42176	1.25573	1.02488	-1.44111	3.8856	0.000105454	-5.59959	-0.876047	3.8856	0.00127006	-3.40397	0	0	0	0	0	0
NM_001033311	A_55_P2072935	chr5	117769275	117805015	+	Vsig10	5.53145	4.89334	5.34638	5.11092	-0.638104	5.36399	0.00352608	-0.235463	5.36399	0.419352	4.76977	3.32866	4.16001	3.28397	64.5386	23.1421	36.8455	17.7355	23.1386	8.6379	15.4302	8.71614	1.47986	1.42176	1.25573	1.02488	-1.44111	3.8856	0.000105454	-5.59959	-0.876047	3.8856	0.00127006	-3.40397	0	0	0	0	0	0
NM_001033312	A_51_P175229	chr5	143633468	143656917	-	Fbxl18	8.81058	8.88181	8.59396	8.72161	0.0712275	8.05911	0.8978	0.127649	8.05911	0.741784	6.65318	6.38453	6.52227	6.42945	215.676	184.339	241.675	228.491	84.6202	70.0844	75.8636	68.0128	1.34979	1.39519	1.67159	1.74826	-0.268641	6.49736	0.375427	-1.74546	-0.0928295	6.49736	0.871972	-0.603146	0	0	0	0	0	0
NM_001033313	A_51_P202430	chr5	145889639	145900958	-	Pdap1	14.1887	14.9993	15.1283	15.2259	0.810619	14.915	0.149762	0.0976446	14.915	0.940229	8.04698	8.09164	8.30063	8.24821	637.968	655.37	729.122	718.749	177.937	182.813	226.831	213.811	1.84212	1.84194	1.68454	1.74915	0.0446585	8.17187	0.969161	0.364943	-0.0524163	8.17187	0.937173	-0.428339	0	0	0	0	0	0
NM_001033314	A_51_P285271	chr7	19476233	19495753	-	Ccdc61	11.2108	11.1379	11.2401	11.1462	-0.0728873	11.5265	0.897808	-0.093956	11.5265	0.839496	5.91978	5.75807	5.46109	5.48292	60.2907	54.9211	54.358	56.2227	60.002	54.5614	45.8749	45.5783	0.00692399	0.0094797	0.244787	0.302806	-0.16171	5.65547	0.744168	-0.914548	0.0218269	5.65547	1	0.123442	0	0	0	0	0	0
NM_001033315	A_55_P2045414	chr7	28308280	28316193	+	Hipk4	8.51827	8.5477	8.56034	8.34353	0.0294342	8.55526	0.96965	-0.216804	8.55526	0.553643	4.6899	4.73287	4.34901	4.55634	21.1117	27.0079	21.0896	25.6549	28.2644	26.8964	20.1143	22.5023	-0.420946	0.00597091	0.0683102	0.189158	0.0429619	4.58203	0.964475	0.196853	0.207331	4.58203	0.337362	0.949999	0	0	0	0	0	0
NM_001033316	A_66_P106699	chr7	31639349	31641197	-	Ffar3	6.87904	7.00563	6.91931	7.16204	0.126585	6.80018	0.913864	0.242729	6.80018	0.758051	0	0	0	0.320832	1	1	1	1.43821	1	1	1	1	0	0	0	0.524276	0	0.0802081	1	0	0.320832	0.0802081	0.403081	0.0257334	0	0	0	0	0	0
[truncated: 26,637 more rows]
