# Supplementary material for: PRC2 promotes canalisation during endodermal differentiation
Source: PLoS Genet. 2025 Jan 30;21(1):e1011584. doi: 10.1371/journal.pgen.1011584 (PMC11813121; doi:10.1371/journal.pgen.1011584)
Supplement: S4 Table — Data table of normalised 4sU-seq signal at putative enhancer ‘peaks’ identified in Day 3 and 4 ADE populations by the dREG algorithm. Regions are annotated according to the mm9 genome assembly. Proximity of dREG peaks to the nearest neighbouring gene (RefSeq annotation) within the specified size windows is indicated (0 and 1 indicate no-overlap and overlap within the specified window respectively). (XLSX) [file pgen.1011584.s012.xlsx]

## Sheet: DREG Peak Annotation 
Peak Annotation (mm9)					DREG Peak normalised 4sU signal				Overlapping a Refseq Gene	Proximity to a Refseq Gene down in D3 Gsc+ vs. D3 Gsc-										Proximity to a Refseq Gene up in D3 Gsc+ vs. D3 Gsc -
Chr	Start	End	Strand	Peak_ID	GscNeg_D3	GscPos_D3	GscNeg_D4	GscPos_D4	-3 kb TSS - TES +20 kb	100 kb	200 kb	300 kb	400 kb	500 kb	600 kb	700 kb	800 kb	900 kb	1000 kb	100 kb	200 kb	300 kb	400 kb	500 kb	600 kb	700 kb	800 kb	900 kb	1000 kb
chr16	48218421	48219170	+	chr16_48218420_48219170	2762.8	2221.74	1839.7	1503.41	0	1	1	1	1	1	1	1	1	1	1	0	0	0	0	0	0	0	0	0	0
chr3	53496671	53497000	+	chr3_53496670_53497000	2196.06	2174.33	1095.54	778.201	0	1	1	1	1	1	1	1	1	1	1	0	0	0	0	0	0	0	0	0	0
chr15	79801351	79801900	+	chr15_79801350_79801900	1323.79	698.561	473.032	321.418	0	1	1	1	1	1	1	1	1	1	1	0	0	0	0	0	0	0	0	0	0
chrX	50125601	50126110	+	chrX_50125600_50126110	1104.04	1001.19	828.024	836.396	0	1	1	1	1	1	1	1	1	1	1	0	1	1	1	1	1	1	1	1	1
chr17	26236021	26236470	+	chr17_26236020_26236470	930.106	800.293	506.816	477.292	0	1	1	1	1	1	1	1	1	1	1	0	0	0	0	0	0	0	0	0	0
chr7	3180931	3181550	+	chr7_3180930_3181550	782.851	775.488	839.648	705.985	0	1	1	1	1	1	1	1	1	1	1	0	0	0	0	0	0	0	0	0	0
chr10	93241711	93242200	+	chr10_93241710_93242200	622.364	640.035	620.752	652.192	0	1	1	1	1	1	1	1	1	1	1	0	0	0	0	0	0	0	0	0	0
chr6	149310731	149311320	+	chr6_149310730_149311320	571.637	492.343	481.094	530.391	0	1	1	1	1	1	1	1	1	1	1	0	0	0	0	0	0	0	0	0	0
chr10	93241161	93241670	+	chr10_93241160_93241670	505.44	555.334	425.579	465.96	0	1	1	1	1	1	1	1	1	1	1	0	0	0	0	0	0	0	0	0	0
chr7	123406161	123406680	+	chr7_123406160_123406680	475.812	167.963	213.705	71.8705	0	1	1	1	1	1	1	1	1	1	1	0	0	0	0	0	0	0	0	0	0
chr1	158295901	158296360	+	chr1_158295900_158296360	354.413	372.215	329.443	358.306	0	1	1	1	1	1	1	1	1	1	1	0	0	0	0	0	0	0	0	0	0
chr3	41332011	41332570	+	chr3_41332010_41332570	330.832	109.575	62.4241	9.39239	0	1	1	1	1	1	1	1	1	1	1	0	0	0	0	0	0	0	0	0	0
chr1	63411421	63412250	+	chr1_63411420_63412250	215.871	166.061	201.51	187.957	0	1	1	1	1	1	1	1	1	1	1	0	0	0	0	0	0	0	0	0	0
chr7	67300251	67300640	+	chr7_67300250_67300640	183.885	214.82	177.191	173.064	0	1	1	1	1	1	1	1	1	1	1	0	0	0	0	0	0	0	0	0	0
chr7	123360071	123360580	+	chr7_123360070_123360580	182.352	33.2632	68.6916	31.6731	0	1	1	1	1	1	1	1	1	1	1	0	0	0	0	0	0	0	0	0	0
chr8	28361121	28361720	+	chr8_28361120_28361720	164.053	25.9404	49.5149	21.6688	0	1	1	1	1	1	1	1	1	1	1	0	0	0	0	0	0	0	0	0	0
chr9	88175761	88176260	+	chr9_88175760_88176260	152.307	76.957	64.6279	54.2762	0	1	1	1	1	1	1	1	1	1	1	0	0	0	0	0	0	0	0	0	0
chr2	10286431	10287210	+	chr2_10286430_10287210	140.863	25.7846	34.2032	8.02922	0	1	1	1	1	1	1	1	1	1	1	0	0	0	0	1	1	1	1	1	1
chr16	16599471	16600960	+	chr16_16599470_16600960	136.596	53.0371	92.1013	40.8033	0	1	1	1	1	1	1	1	1	1	1	0	0	0	0	0	0	0	0	0	0
chr2	135485541	135485960	+	chr2_135485540_135485960	135.388	66.3908	89.0497	55.8662	0	1	1	1	1	1	1	1	1	1	1	0	0	0	0	0	0	0	0	0	0
chr4	59984211	59984590	+	chr4_59984210_59984590	133.986	6.84837	80.5538	12.2983	0	1	1	1	1	1	1	1	1	1	1	0	0	0	0	0	0	0	0	0	0
chr6	122316871	122317450	+	chr6_122316870_122317450	102.077	11.8536	32.572	0.01	0	1	1	1	1	1	1	1	1	1	1	0	0	0	0	0	0	0	0	0	0
chr4	60008961	60009350	+	chr4_60008960_60009350	97.3048	7.67339	22.7714	6.68275	0	1	1	1	1	1	1	1	1	1	1	0	0	0	0	0	0	0	0	0	0
chr8	63076901	63077440	+	chr8_63076900_63077440	95.2413	296.254	126.764	268.594	0	1	1	1	1	1	1	1	1	1	1	0	0	0	0	0	0	1	1	1	1
chr6	122315811	122316120	+	chr6_122315810_122316120	82.2561	5.70597	16.4379	1.73343	0	1	1	1	1	1	1	1	1	1	1	0	0	0	0	0	0	0	0	0	0
chr1	54623371	54623630	+	chr1_54623370_54623630	79.6507	54.452	71.7981	46.3918	0	1	1	1	1	1	1	1	1	1	1	0	0	0	0	0	0	0	0	0	0
chr2	153468711	153469070	+	chr2_153468710_153469070	73.9133	7.15029	28.8356	10.1204	0	1	1	1	1	1	1	1	1	1	1	0	1	1	1	1	1	1	1	1	1
chr15	79677191	79677760	+	chr15_79677190_79677760	70.854	7.52834	33.1414	3.28628	0	1	1	1	1	1	1	1	1	1	1	0	0	0	0	0	0	0	0	0	0
chr2	10258541	10258750	+	chr2_10258540_10258750	70.7233	4.55811	23.266	7.96772	0	1	1	1	1	1	1	1	1	1	1	0	0	0	0	1	1	1	1	1	1
chr4	60010091	60011110	+	chr4_60010090_60011110	65.0958	15.9372	68.0846	3.25506	0	1	1	1	1	1	1	1	1	1	1	0	0	0	0	0	0	0	0	0	0
chr7	89319281	89320620	+	chr7_89319280_89320620	58.9353	24.1562	55.7164	23.0038	0	1	1	1	1	1	1	1	1	1	1	0	1	1	1	1	1	1	1	1	1
chr7	26052171	26053250	+	chr7_26052170_26053250	55.6761	39.1639	44.9171	36.2357	0	1	1	1	1	1	1	1	1	1	1	0	0	0	0	0	0	0	0	0	0
chr4	59976641	59977710	+	chr4_59976640_59977710	55.2791	16.5995	51.1472	1.90454	0	1	1	1	1	1	1	1	1	1	1	0	0	0	0	0	0	0	0	0	0
chr6	122652431	122653910	+	chr6_122652430_122653910	46.0765	52.8413	41.7963	35.0008	0	1	1	1	1	1	1	1	1	1	1	0	0	0	0	0	0	0	0	0	0
chr13	97832821	97833160	+	chr13_97832820_97833160	43.0825	5.35328	20.0738	16.4776	0	1	1	1	1	1	1	1	1	1	1	0	0	0	0	0	0	0	0	0	0
chr2	153468121	153468690	+	chr2_153468120_153468690	42.0493	3.56103	25.8986	7.44927	0	1	1	1	1	1	1	1	1	1	1	0	1	1	1	1	1	1	1	1	1
chr1	138892171	138892350	+	chr1_138892170_138892350	39.6878	13.339	5.51505	2.81897	0	1	1	1	1	1	1	1	1	1	1	0	0	0	0	0	0	0	0	0	0
chr2	180191431	180191790	+	chr2_180191430_180191790	37.4448	17.1007	51.0179	6.04665	0	1	1	1	1	1	1	1	1	1	1	0	0	0	0	0	0	0	0	0	0
chr8	63083931	63084120	+	chr8_63083930_63084120	37.2049	75.327	22.6462	80.3757	0	1	1	1	1	1	1	1	1	1	1	0	0	0	0	0	0	1	1	1	1
chr4	132482511	132482830	+	chr4_132482510_132482830	37.0838	23.9506	9.0805	12.2034	0	1	1	1	1	1	1	1	1	1	1	0	0	0	0	0	0	0	0	0	0
chr5	110486781	110487060	+	chr5_110486780_110487060	36.6148	20.5468	33.2468	19.5255	0	1	1	1	1	1	1	1	1	1	1	0	0	0	0	0	0	0	0	0	0
chr1	136278331	136279480	+	chr1_136278330_136279480	35.771	10.6439	13.4778	7.02816	0	1	1	1	1	1	1	1	1	1	1	0	1	1	1	1	1	1	1	1	1
chr2	135471881	135472600	+	chr2_135471880_135472600	35.4542	1.78067	28.0983	1.52522	0	1	1	1	1	1	1	1	1	1	1	0	0	0	0	0	0	0	0	0	0
chr13	96304961	96305760	+	chr13_96304960_96305760	34.6639	25.6312	22.0635	10.5437	0	1	1	1	1	1	1	1	1	1	1	0	0	0	0	0	0	0	0	0	0
chr2	153467721	153468100	+	chr2_153467720_153468100	32.6391	11.7105	26.6083	0.01	0	1	1	1	1	1	1	1	1	1	1	0	1	1	1	1	1	1	1	1	1
chr5	115278701	115278980	+	chr5_115278700_115278980	30.7532	19.2092	34.228	44.5506	0	1	1	1	1	1	1	1	1	1	1	0	0	0	0	0	0	0	0	0	0
chr15	79676111	79676580	+	chr15_79676110_79676580	29.6202	7.31923	4.62041	1.21863	0	1	1	1	1	1	1	1	1	1	1	0	0	0	0	0	0	0	0	0	0
chr7	133369671	133370390	+	chr7_133369670_133370390	29.428	14.6965	20.4913	1.52522	0	1	1	1	1	1	1	1	1	1	1	0	0	0	0	0	0	0	0	0	0
chr19	12629181	12629320	+	chr19_12629180_12629320	26.9257	0.01	0.01	0.01	0	1	1	1	1	1	1	1	1	1	1	0	0	0	0	0	0	0	0	0	0
chr14	21037241	21037850	+	chr14_21037240_21037850	26.565	3.37389	2.45425	1.71998	0	1	1	1	1	1	1	1	1	1	1	0	0	0	0	0	0	0	0	0	0
chr2	26155261	26155860	+	chr2_26155260_26155860	26.4688	21.7109	19.453	9.97599	0	1	1	1	1	1	1	1	1	1	1	0	0	0	0	0	0	0	0	0	0
chr4	11041321	11041770	+	chr4_11041320_11041770	26.2567	22.1189	6.72247	17.2613	0	1	1	1	1	1	1	1	1	1	1	0	0	0	0	0	1	1	1	1	1
chr3	125733051	125733480	+	chr3_125733050_125733480	25.307	12.1121	8.52966	6.09496	0	1	1	1	1	1	1	1	1	1	1	0	0	0	0	0	0	0	0	0	0
chr10	6093001	6093350	+	chr10_6093000_6093350	24.7825	0.01	2.44215	0.01	0	1	1	1	1	1	1	1	1	1	1	0	0	0	0	0	0	0	0	0	0
chr8	63069861	63070250	+	chr8_63069860_63070250	24.6371	3.84172	7.96772	0.01	0	1	1	1	1	1	1	1	1	1	1	0	0	0	0	0	0	1	1	1	1
chr1	7009911	7010660	+	chr1_7009910_7010660	23.811	2.32142	7.12936	3.73587	0	1	1	1	1	1	1	1	1	1	1	0	0	0	0	0	0	0	0	0	0
chr13	98051821	98052900	+	chr13_98051820_98052900	23.6608	3.71011	12.7825	0.01	0	1	1	1	1	1	1	1	1	1	1	0	0	0	0	0	0	0	0	0	0
chr14	21038751	21038990	+	chr14_21038750_21038990	23.1258	0.01	1.62349	0.01	0	1	1	1	1	1	1	1	1	1	1	0	0	0	0	0	0	0	0	0	0
chr2	26155041	26155240	+	chr2_26155040_26155240	21.6474	0.01	37.9167	11.8518	0	1	1	1	1	1	1	1	1	1	1	0	0	0	0	0	0	0	0	0	0
chr15	79676601	79677170	+	chr15_79676600_79677170	21.6156	4.89785	4.19465	1.15856	0	1	1	1	1	1	1	1	1	1	1	0	0	0	0	0	0	0	0	0	0
chr1	136263571	136263920	+	chr1_136263570_136263920	21.104	25.0428	27.3257	23.5159	0	1	1	1	1	1	1	1	1	1	1	0	1	1	1	1	1	1	1	1	1
chr11	94945621	94946340	+	chr11_94945620_94946340	20.9019	8.25774	6.64175	11.034	0	1	1	1	1	1	1	1	1	1	1	0	0	0	0	0	0	0	0	0	0
chr2	135483951	135484290	+	chr2_135483950_135484290	20.7865	8.69478	18.4182	16.4776	0	1	1	1	1	1	1	1	1	1	1	0	0	0	0	0	0	0	0	0	0
chr15	79803071	79803480	+	chr15_79803070_79803480	20.2618	4.62041	14.9984	1.28857	0	1	1	1	1	1	1	1	1	1	1	0	0	0	0	0	0	0	0	0	0
chr10	76634591	76634850	+	chr10_76634590_76634850	20.0873	3.87313	10.3531	3.56137	0	1	1	1	1	1	1	1	1	1	1	0	0	0	0	0	0	0	0	0	0
chr13	66598591	66598860	+	chr13_66598590_66598860	19.2168	3.73612	15.7399	0.01	0	1	1	1	1	1	1	1	1	1	1	0	0	0	0	0	0	0	0	0	0
chr14	68669281	68669950	+	chr14_68669280_68669950	19.0886	10.9118	6.39591	6.41735	0	1	1	1	1	1	1	1	1	1	1	0	0	0	0	0	0	0	0	0	0
chr2	180190561	180191310	+	chr2_180190560_180191310	19.087	14.6676	20.4359	6.29832	0	1	1	1	1	1	1	1	1	1	1	0	0	0	0	0	0	0	0	0	0
chr10	76635421	76635780	+	chr10_76635420_76635780	18.5274	1.80992	15.6917	0.01	0	1	1	1	1	1	1	1	1	1	1	0	0	0	0	0	0	0	0	0	0
chr14	21040261	21040670	+	chr14_21040260_21040670	18.5047	0.01	2.63752	0.01	0	1	1	1	1	1	1	1	1	1	1	0	0	0	0	0	0	0	0	0	0
chr10	6094541	6094940	+	chr10_6094540_6094940	18.2508	7.54319	17.7575	0.01	0	1	1	1	1	1	1	1	1	1	1	0	0	0	0	0	0	0	0	0	0
chr1	7001781	7001990	+	chr1_7001780_7001990	17.3834	0.01	0.707083	0.01	0	1	1	1	1	1	1	1	1	1	1	0	0	0	0	0	0	0	0	0	0
chr2	55257481	55257990	+	chr2_55257480_55257990	16.4973	0.01	12.3812	2.03348	0	1	1	1	1	1	1	1	1	1	1	0	0	0	0	0	0	0	0	0	0
chr3	10482671	10482840	+	chr3_10482670_10482840	15.8917	0.01	2.52979	0.01	0	1	1	1	1	1	1	1	1	1	1	0	0	0	0	0	0	0	0	0	0
chr10	6103601	6104130	+	chr10_6103600_6104130	15.8042	2.23161	7.22895	5.04137	0	1	1	1	1	1	1	1	1	1	1	0	0	0	0	0	0	0	0	0	0
chr2	126347231	126347950	+	chr2_126347230_126347950	14.4082	7.69672	5.06888	0.01	0	1	1	1	1	1	1	1	1	1	1	0	0	0	0	0	0	0	0	1	1
chr13	97831571	97832170	+	chr13_97831570_97832170	14.3354	14.3713	19.0342	4.52474	0	1	1	1	1	1	1	1	1	1	1	0	0	0	0	0	0	0	0	0	0
chr1	63488011	63488580	+	chr1_63488010_63488580	12.8955	2.10093	11.4245	2.69053	0	1	1	1	1	1	1	1	1	1	1	0	0	0	0	0	0	0	0	0	0
chr6	92197801	92198230	+	chr6_92197800_92198230	12.2613	6.11572	12.8494	2.37277	0	1	1	1	1	1	1	1	1	1	1	0	0	0	0	0	0	0	0	0	0
chr18	67438371	67438660	+	chr18_67438370_67438660	12.101	4.84403	5.02558	3.2653	0	1	1	1	1	1	1	1	1	1	1	0	0	0	0	0	0	0	0	0	0
chr7	133360931	133361270	+	chr7_133360930_133361270	12.008	1.88407	6.67465	2.93528	0	1	1	1	1	1	1	1	1	1	1	0	0	0	0	0	0	0	0	0	0
chr17	88012361	88013170	+	chr17_88012360_88013170	11.8254	26.2415	12.1552	13.2618	0	1	1	1	1	1	1	1	1	1	1	0	0	0	0	0	0	0	0	0	0
chr3	10487711	10488440	+	chr3_10487710_10488440	11.1376	5.47856	7.37004	1.50223	0	1	1	1	1	1	1	1	1	1	1	0	0	0	0	0	0	0	0	0	0
chr10	6088071	6088230	+	chr10_6088070_6088230	10.8954	0.01	0.01	0.01	0	1	1	1	1	1	1	1	1	1	1	0	0	0	0	0	0	0	0	0	0
chr8	63053581	63054270	+	chr8_63053580_63054270	10.8864	0.01	3.35484	0.01	0	1	1	1	1	1	1	1	1	1	1	0	0	0	0	0	0	1	1	1	1
chr8	63083611	63083910	+	chr8_63083610_63083910	10.5435	48.3737	20.8268	65.4265	0	1	1	1	1	1	1	1	1	1	1	0	0	0	0	0	0	1	1	1	1
chr2	135484311	135484700	+	chr2_135484310_135484700	10.2902	10.5078	15.9453	12.8086	0	1	1	1	1	1	1	1	1	1	1	0	0	0	0	0	0	0	0	0	0
chr8	77707941	77708170	+	chr8_77707940_77708170	9.98376	0.01	2.88146	0.01	0	1	1	1	1	1	1	1	1	1	1	0	0	0	0	0	0	0	0	0	0
chrX	5668941	5670040	+	chrX_5668940_5670040	9.84786	2.14119	4.56428	1.17294	0	1	1	1	1	1	1	1	1	1	1	0	0	0	0	0	0	0	0	0	0
chr7	16880271	16880800	+	chr7_16880270_16880800	9.69422	17.384	17.1101	18.6817	0	1	1	1	1	1	1	1	1	1	1	0	0	0	0	0	0	0	0	0	0
chr13	19029571	19030080	+	chr13_19029570_19030080	9.45181	18.8528	5.28296	24.4061	0	1	1	1	1	1	1	1	1	1	1	0	0	0	0	0	0	0	0	0	0
chr14	21036871	21037220	+	chr14_21036870_21037220	8.94758	0.01	1.71953	0.01	0	1	1	1	1	1	1	1	1	1	1	0	0	0	0	0	0	0	0	0	0
chr6	122645951	122646330	+	chr6_122645950_122646330	8.24343	2.88146	3.6825	5.71235	0	1	1	1	1	1	1	1	1	1	1	0	0	0	0	0	0	0	0	0	0
chr10	93282281	93283240	+	chr10_93282280_93283240	7.69344	2.36601	6.22834	4.65899	0	1	1	1	1	1	1	1	1	1	1	0	0	0	0	0	0	0	0	0	0
chr4	122778061	122778320	+	chr4_122778060_122778320	7.65275	6.74215	0.01	5.13795	0	1	1	1	1	1	1	1	1	1	1	0	0	0	0	0	0	0	0	0	0
chr15	37065411	37065760	+	chr15_37065410_37065760	7.30475	0.01	9.93265	0.01	0	1	1	1	1	1	1	1	1	1	1	0	0	0	0	0	0	0	0	0	0
chr1	134721281	134721740	+	chr1_134721280_134721740	6.72244	5.04137	6.5668	14.8779	0	1	1	1	1	1	1	1	1	1	1	0	0	0	0	1	1	1	1	1	1
chr19	12622061	12622520	+	chr19_12622060_12622520	5.55414	0.01	0.934128	1.22494	0	1	1	1	1	1	1	1	1	1	1	0	0	0	0	0	0	0	0	0	0
chr13	97832381	97832740	+	chr13_97832380_97832740	5.51257	2.99982	2.38875	0.01	0	1	1	1	1	1	1	1	1	1	1	0	0	0	0	0	0	0	0	0	0
chr14	55740451	55740660	+	chr14_55740450_55740660	5.38717	4.55811	0.707083	4.29229	0	1	1	1	1	1	1	1	1	1	1	0	0	0	0	0	0	0	0	0	0
chr2	16192241	16192400	+	chr2_16192240_16192400	5.27038	10.4024	0.919843	20.5124	0	1	1	1	1	1	1	1	1	1	1	0	0	0	0	0	0	0	0	0	0
chr10	24577311	24577580	+	chr10_24577310_24577580	5.18121	35.0737	9.91671	29.5878	0	1	1	1	1	1	1	1	1	1	1	0	0	0	0	0	0	0	0	0	0
chr14	26629311	26629540	+	chr14_26629310_26629540	4.8332	4.27289	1.74599	13.352	0	1	1	1	1	1	1	1	1	1	1	0	0	0	0	0	0	0	0	0	0
chr14	68659591	68659850	+	chr14_68659590_68659850	4.18598	26.3807	2.47092	3.56137	0	1	1	1	1	1	1	1	1	1	1	0	0	0	0	0	0	0	0	0	0
chr3	9048951	9049150	+	chr3_9048950_9049150	4.07948	0.01	0.01	0.01	0	1	1	1	1	1	1	1	1	1	1	0	0	0	1	1	1	1	1	1	1
chr1	166423621	166424220	+	chr1_166423620_166424220	4.04377	0.01	5.81388	0.01	0	1	1	1	1	1	1	1	1	1	1	0	0	0	0	0	0	0	0	0	0
chr10	75328081	75328360	+	chr10_75328080_75328360	3.83896	17.8294	0.01	14.9198	0	1	1	1	1	1	1	1	1	1	1	0	0	0	0	0	0	0	0	0	0
chr10	24561831	24563040	+	chr10_24561830_24563040	3.0933	29.6651	24.4429	74.0276	0	1	1	1	1	1	1	1	1	1	1	0	0	0	0	0	0	0	0	0	0
chr13	19025521	19025710	+	chr13_19025520_19025710	2.78385	14.5234	17.9857	15.8042	0	1	1	1	1	1	1	1	1	1	1	0	0	0	0	0	0	0	0	0	0
chr10	24574281	24575130	+	chr10_24574280_24575130	2.51108	12.9832	12.6119	52.1151	0	1	1	1	1	1	1	1	1	1	1	0	0	0	0	0	0	0	0	0	0
chr1	95094861	95095100	+	chr1_95094860_95095100	2.24262	22.3676	1.62349	0.01	0	1	1	1	1	1	1	1	1	1	1	0	0	0	0	0	0	0	0	0	0
chr2	55256841	55257460	+	chr2_55256840_55257460	2.15112	4.06243	3.8002	0.01	0	1	1	1	1	1	1	1	1	1	1	0	0	0	0	0	0	0	0	0	0
chr3	52002611	52002930	+	chr3_52002610_52002930	1.68163	7.96776	5.39898	9.00772	0	1	1	1	1	1	1	1	1	1	1	0	0	0	0	0	0	0	0	1	1
chr4	11050671	11051010	+	chr4_11050670_11051010	1.56521	6.44049	11.193	7.4932	0	1	1	1	1	1	1	1	1	1	1	0	0	0	0	0	1	1	1	1	1
chr7	139711691	139711890	+	chr7_139711690_139711890	0.982118	0.01	0.01	2.55414	0	1	1	1	1	1	1	1	1	1	1	0	0	0	0	0	0	0	0	0	0
chr3	94637651	94637910	+	chr3_94637650_94637910	0.740195	5.2765	8.01391	12.0845	0	1	1	1	1	1	1	1	1	1	1	0	0	0	0	0	0	0	0	0	0
chr7	3262021	3262290	+	chr7_3262020_3262290	0.01	11.9377	7.64202	0.01	0	1	1	1	1	1	1	1	1	1	1	0	0	0	0	0	0	0	0	0	0
chr12	20873131	20873330	+	chr12_20873130_20873330	0.01	6.58137	4.85113	2.55414	0	1	1	1	1	1	1	1	1	1	1	0	0	0	0	0	0	0	0	0	0
chr16	36678731	36679040	+	chr16_36678730_36679040	0.01	3.33806	17.4008	0.01	0	1	1	1	1	1	1	1	1	1	1	0	0	0	0	0	0	0	0	0	0
chr6	149313341	149313550	+	chr6_149313340_149313550	0.01	0.01	0.707083	0.01	0	1	1	1	1	1	1	1	1	1	1	0	0	0	0	0	0	0	0	0	0
chr13	66583211	66583510	+	chr13_66583210_66583510	0.01	0.01	0.277559	0.01	0	1	1	1	1	1	1	1	1	1	1	0	0	0	0	0	0	0	0	0	0
chr8	63050701	63050920	+	chr8_63050700_63050920	0.01	0.01	6.94081	2.35912	0	1	1	1	1	1	1	1	1	1	1	0	0	0	0	0	0	1	1	1	1
chr6	122651551	122651740	+	chr6_122651550_122651740	0.01	0.01	3.69657	0.01	0	1	1	1	1	1	1	1	1	1	1	0	0	0	0	0	0	0	0	0	0
chrX	71211411	71211820	+	chrX_71211410_71211820	2981.89	2496.22	2250.07	2027.86	1	1	1	1	1	1	1	1	1	1	1	1	1	1	1	1	1	1	1	1	1
chrX	71211831	71213240	+	chrX_71211830_71213240	846.055	725.11	671.83	587.053	1	1	1	1	1	1	1	1	1	1	1	1	1	1	1	1	1	1	1	1	1
chr11	51395501	51395830	+	chr11_51395500_51395830	259.627	391.449	247.605	473.734	1	1	1	1	1	1	1	1	1	1	1	1	1	1	1	1	1	1	1	1	1
chr11	51393371	51393740	+	chr11_51393370_51393740	235.975	410.805	197.261	432.653	1	1	1	1	1	1	1	1	1	1	1	1	1	1	1	1	1	1	1	1	1
chrX	71175841	71176190	+	chrX_71175840_71176190	158.229	49.9425	96.7098	42.5707	1	1	1	1	1	1	1	1	1	1	1	1	1	1	1	1	1	1	1	1	1
chr15	81877501	81878210	+	chr15_81877500_81878210	133.497	136.723	210.427	183.096	1	1	1	1	1	1	1	1	1	1	1	1	1	1	1	1	1	1	1	1	1
chr2	132770471	132772320	+	chr2_132770470_132772320	78.4176	28.3181	60.1223	18.071	1	1	1	1	1	1	1	1	1	1	1	1	1	1	1	1	1	1	1	1	1
chr2	104333351	104335190	+	chr2_104333350_104335190	58.2443	105.702	140.37	168.639	1	1	1	1	1	1	1	1	1	1	1	1	1	1	1	1	1	1	1	1	1
chr2	132769611	132770000	+	chr2_132769610_132770000	54.3338	43.8795	38.7578	17.0981	1	1	1	1	1	1	1	1	1	1	1	1	1	1	1	1	1	1	1	1	1
chr9	78023251	78023550	+	chr9_78023250_78023550	39023.3	39023.3	18282.3	11755.5	1	1	1	1	1	1	1	1	1	1	1	0	0	0	0	0	0	0	0	0	0
chr4	98404251	98404880	+	chr4_98404250_98404880	11254.1	3485.57	7828.97	1256.35	1	1	1	1	1	1	1	1	1	1	1	0	0	0	0	0	0	0	0	0	0
chr4	142979911	142980360	+	chr4_142979910_142980360	10662.3	12410	7659.46	8513.37	1	1	1	1	1	1	1	1	1	1	1	0	0	0	0	0	0	0	0	0	0
chr11	51414901	51415130	+	chr11_51414900_51415130	10320.7	10320.7	7247.66	7005.08	1	1	1	1	1	1	1	1	1	1	1	0	0	0	0	0	0	0	0	0	0
chr4	98403361	98403980	+	chr4_98403360_98403980	8792.6	2745.37	5388.56	746.24	1	1	1	1	1	1	1	1	1	1	1	0	0	0	0	0	0	0	0	0	0
chr4	98399551	98400130	+	chr4_98399550_98400130	5549.36	1810.3	4160.5	606.427	1	1	1	1	1	1	1	1	1	1	1	0	0	0	0	0	0	0	0	0	0
chr7	135124981	135125300	+	chr7_135124980_135125300	4796.86	3843.27	1860.99	2303.89	1	1	1	1	1	1	1	1	1	1	1	0	0	0	0	0	0	0	0	0	0
chr4	142979241	142979890	+	chr4_142979240_142979890	3911.76	4597.46	6046.12	6152.7	1	1	1	1	1	1	1	1	1	1	1	0	0	0	0	0	0	0	0	0	0
chr10	5992571	5993930	+	chr10_5992570_5993930	3551.61	1036.55	2369.3	913.688	1	1	1	1	1	1	1	1	1	1	1	0	0	0	0	0	0	0	0	0	0
chr11	51419911	51420760	+	chr11_51419910_51420760	3133.28	3272.26	4916.65	4871.22	1	1	1	1	1	1	1	1	1	1	1	0	0	0	0	0	0	0	0	0	0
chr11	69730281	69731540	+	chr11_69730280_69731540	2993	2708.57	2911.3	2878.65	1	1	1	1	1	1	1	1	1	1	1	0	0	0	0	0	0	0	0	0	0
chr8	109193171	109193750	+	chr8_109193170_109193750	2733.69	747.586	2507.57	498.082	1	1	1	1	1	1	1	1	1	1	1	0	0	0	0	0	0	0	0	0	0
chr10	5987811	5988180	+	chr10_5987810_5988180	2457.7	681.23	2076.64	795.876	1	1	1	1	1	1	1	1	1	1	1	0	0	0	0	0	0	0	0	0	0
chr11	51416181	51416410	+	chr11_51416180_51416410	2100.84	1488.73	1893.12	1383.43	1	1	1	1	1	1	1	1	1	1	1	0	0	0	0	0	0	0	0	0	0
chr6	92192431	92193300	+	chr6_92192430_92193300	1873.12	644.059	1453.32	306.241	1	1	1	1	1	1	1	1	1	1	1	0	0	0	0	0	0	0	0	0	0
chr16	13980261	13980680	+	chr16_13980260_13980680	1638.2	68.746	760.981	42.6633	1	1	1	1	1	1	1	1	1	1	1	0	0	0	0	0	0	0	0	0	0
chr1	136301811	136303250	+	chr1_136301810_136303250	1567.5	628.719	1527.85	445.82	1	1	1	1	1	1	1	1	1	1	1	0	1	1	1	1	1	1	1	1	1
chr3	41359271	41360210	+	chr3_41359270_41360210	1526.73	500.424	372.015	149.87	1	1	1	1	1	1	1	1	1	1	1	0	0	0	0	0	0	0	0	0	0
chr4	146858271	146858550	+	chr4_146858270_146858550	1454.79	825.86	732.063	567.245	1	1	1	1	1	1	1	1	1	1	1	0	0	0	0	0	0	0	0	0	0
chr7	67148481	67149000	+	chr7_67148480_67149000	1453.32	405.559	710.543	231.342	1	1	1	1	1	1	1	1	1	1	1	0	0	0	0	0	0	0	0	0	0
chr7	3218371	3218860	+	chr7_3218370_3218860	1350.03	500.232	1659.91	514.078	1	1	1	1	1	1	1	1	1	1	1	0	0	0	0	0	0	0	0	0	0
chr18	36957291	36957670	+	chr18_36957290_36957670	1335.36	1087.91	824.347	789.029	1	1	1	1	1	1	1	1	1	1	1	0	0	0	0	0	0	0	0	0	0
chr18	34657081	34657290	+	chr18_34657080_34657290	1313.27	1151.86	1269.63	1053.86	1	1	1	1	1	1	1	1	1	1	1	0	0	0	0	0	0	0	0	0	0
chr12	102320621	102322570	+	chr12_102320620_102322570	1309.5	1120.51	2004.63	1713.5	1	1	1	1	1	1	1	1	1	1	1	0	0	0	0	0	0	0	0	0	0
chr4	128687971	128688330	+	chr4_128687970_128688330	1276.17	1150.07	665.76	548.511	1	1	1	1	1	1	1	1	1	1	1	0	0	0	0	0	0	0	0	0	0
chr3	34548091	34550350	+	chr3_34548090_34550350	1201.44	190.526	1062.35	106.543	1	1	1	1	1	1	1	1	1	1	1	0	0	0	0	0	0	0	0	0	0
chr9	107754621	107755120	+	chr9_107754620_107755120	1181.16	1462.77	1397.96	1508.67	1	1	1	1	1	1	1	1	1	1	1	0	0	0	0	0	0	0	0	0	0
chr14	68701431	68702950	+	chr14_68701430_68702950	1146.4	301.488	1781.18	182.057	1	1	1	1	1	1	1	1	1	1	1	0	0	0	0	0	0	0	0	0	0
chr11	51419391	51419900	+	chr11_51419390_51419900	1139.66	886.442	2142.87	1735.69	1	1	1	1	1	1	1	1	1	1	1	0	0	0	0	0	0	0	0	0	0
chr6	39352621	39353370	+	chr6_39352620_39353370	1113.03	125.538	651.369	98.8303	1	1	1	1	1	1	1	1	1	1	1	0	0	0	0	0	1	1	1	1	1
chr12	104812661	104812990	+	chr12_104812660_104812990	1090.17	504.135	947.624	182.005	1	1	1	1	1	1	1	1	1	1	1	0	0	0	0	0	0	0	0	0	0
chr16	13981491	13982180	+	chr16_13981490_13982180	1083.93	78.5482	441.547	24.6556	1	1	1	1	1	1	1	1	1	1	1	0	0	0	0	0	0	0	0	0	0
chr7	3217461	3218350	+	chr7_3217460_3218350	1069.04	421.291	1014.34	345.777	1	1	1	1	1	1	1	1	1	1	1	0	0	0	0	0	0	0	0	0	0
chr17	35646741	35646980	+	chr17_35646740_35646980	1068.5	313.142	566.999	89.9162	1	1	1	1	1	1	1	1	1	1	1	0	0	0	0	0	0	0	0	0	0
chr8	109140191	109140830	+	chr8_109140190_109140830	1062.35	199.168	670.749	112.353	1	1	1	1	1	1	1	1	1	1	1	0	0	0	0	0	0	0	0	0	0
chr12	104802071	104802690	+	chr12_104802070_104802690	1046.6	453.863	840.731	179.361	1	1	1	1	1	1	1	1	1	1	1	0	0	0	0	0	0	0	0	0	0
chr4	54960641	54961090	+	chr4_54960640_54961090	1014.34	124.707	511.748	152.373	1	1	1	1	1	1	1	1	1	1	1	0	0	0	0	0	0	0	0	0	0
chr12	103995421	103996890	+	chr12_103995420_103996890	991.795	520.253	921.289	392.19	1	1	1	1	1	1	1	1	1	1	1	0	0	0	0	0	0	0	0	0	0
chrX	7459851	7460190	+	chrX_7459850_7460190	977.642	345.911	843.933	145.7	1	1	1	1	1	1	1	1	1	1	1	0	0	0	0	0	0	0	0	0	0
chr13	93385501	93385730	+	chr13_93385500_93385730	953.372	194.139	533.431	171.812	1	1	1	1	1	1	1	1	1	1	1	0	0	0	0	0	0	0	0	0	0
chr18	36957691	36958010	+	chr18_36957690_36958010	941.57	1009.88	649.35	549.63	1	1	1	1	1	1	1	1	1	1	1	0	0	0	0	0	0	0	0	0	0
chr10	6078881	6079200	+	chr10_6078880_6079200	922.223	106.896	425.776	148.486	1	1	1	1	1	1	1	1	1	1	1	0	0	0	0	0	0	0	0	0	0
chr13	113717051	113718090	+	chr13_113717050_113718090	919.572	857.979	562.767	573.688	1	1	1	1	1	1	1	1	1	1	1	0	0	0	0	0	0	0	0	0	0
chr11	51432831	51433730	+	chr11_51432830_51433730	909.036	621.91	617.722	487.3	1	1	1	1	1	1	1	1	1	1	1	0	0	0	0	0	0	0	0	0	0
chr3	75458911	75459980	+	chr3_75458910_75459980	844.369	71.5117	434.631	26.8498	1	1	1	1	1	1	1	1	1	1	1	0	0	0	0	0	0	0	0	0	0
chr13	98014641	98015330	+	chr13_98014640_98015330	832.222	480.308	952.745	671.403	1	1	1	1	1	1	1	1	1	1	1	0	0	0	0	0	0	0	0	0	0
chr7	135140981	135141550	+	chr7_135140980_135141550	831.292	895.683	446.17	741.731	1	1	1	1	1	1	1	1	1	1	1	0	0	0	0	0	0	0	0	0	0
chr15	81802781	81803190	+	chr15_81802780_81803190	812.599	742.783	620.329	653.232	1	1	1	1	1	1	1	1	1	1	1	0	1	1	1	1	1	1	1	1	1
chr4	11084191	11084650	+	chr4_11084190_11084650	797.438	412.077	494.673	176.651	1	1	1	1	1	1	1	1	1	1	1	0	0	0	0	0	1	1	1	1	1
chr7	147129361	147130840	+	chr7_147129360_147130840	779.15	22.4509	610.827	14.4461	1	1	1	1	1	1	1	1	1	1	1	0	0	0	0	0	0	0	0	0	0
chr5	135421261	135423040	+	chr5_135421260_135423040	775.488	94.8689	519.044	27.495	1	1	1	1	1	1	1	1	1	1	1	0	0	0	0	0	0	0	0	0	0
chr8	73420501	73421990	+	chr8_73420500_73421990	765.711	667.381	1101.17	808.483	1	1	1	1	1	1	1	1	1	1	1	0	0	0	0	0	0	0	0	0	0
chr7	135110391	135111980	+	chr7_135110390_135111980	757.791	589.984	762.51	658.914	1	1	1	1	1	1	1	1	1	1	1	0	0	0	0	0	0	0	0	0	0
chr5	35897021	35898280	+	chr5_35897020_35898280	757.092	768.843	642.398	688.139	1	1	1	1	1	1	1	1	1	1	1	0	0	0	0	0	0	0	0	0	0
chr15	8619041	8619720	+	chr15_8619040_8619720	749.257	146.058	251.313	56.2504	1	1	1	1	1	1	1	1	1	1	1	0	0	0	0	0	0	0	0	0	0
chr15	76009581	76010270	+	chr15_76009580_76010270	736.354	524.615	498.216	442.343	1	1	1	1	1	1	1	1	1	1	1	0	0	0	0	0	0	0	0	0	0
chr10	6079461	6080840	+	chr10_6079460_6080840	733.489	174.809	722.047	249.926	1	1	1	1	1	1	1	1	1	1	1	0	0	0	0	0	0	0	0	0	0
chr1	7115761	7116180	+	chr1_7115760_7116180	729.841	179.952	412.353	137.58	1	1	1	1	1	1	1	1	1	1	1	0	0	0	0	0	0	0	0	0	0
chr2	104672741	104673160	+	chr2_104672740_104673160	722.558	244.352	519.401	216.895	1	1	1	1	1	1	1	1	1	1	1	0	0	0	0	1	1	1	1	1	1
chr7	3219861	3220190	+	chr7_3219860_3220190	717.292	276.447	844.369	254.022	1	1	1	1	1	1	1	1	1	1	1	0	0	0	0	0	0	0	0	0	0
chr1	7119061	7119440	+	chr1_7119060_7119440	711.861	180.344	367.878	128.337	1	1	1	1	1	1	1	1	1	1	1	0	0	0	0	0	0	0	0	0	0
chr19	8948421	8948700	+	chr19_8948420_8948700	696.293	655.184	422.499	322.616	1	1	1	1	1	1	1	1	1	1	1	0	0	0	0	0	0	0	0	0	0
chr11	69733711	69734640	+	chr11_69733710_69734640	683.361	755.657	909.036	859.324	1	1	1	1	1	1	1	1	1	1	1	0	0	0	0	0	0	0	0	0	0
chr4	132595911	132596900	+	chr4_132595910_132596900	669.876	141.821	480.51	154.48	1	1	1	1	1	1	1	1	1	1	1	0	0	0	0	0	0	0	0	0	0
chr3	94689741	94690180	+	chr3_94689740_94690180	667.18	653.146	580.857	540.746	1	1	1	1	1	1	1	1	1	1	1	0	0	0	0	0	0	0	0	0	0
chr15	76010881	76011530	+	chr15_76010880_76011530	660.129	420.655	523.527	429.503	1	1	1	1	1	1	1	1	1	1	1	0	0	0	0	0	0	0	0	0	0
chr5	115259041	115259250	+	chr5_115259040_115259250	640.411	491.939	541.932	351.423	1	1	1	1	1	1	1	1	1	1	1	0	0	0	0	0	0	0	0	0	0
chr17	35642201	35643250	+	chr17_35642200_35643250	640.035	153.911	604.034	68.2911	1	1	1	1	1	1	1	1	1	1	1	0	0	0	0	0	0	0	0	0	0
chr16	22402831	22403210	+	chr16_22402830_22403210	629.767	222.105	465.61	207.538	1	1	1	1	1	1	1	1	1	1	1	0	0	0	0	0	0	0	0	0	0
chr6	122657291	122657820	+	chr6_122657290_122657820	626.159	242.511	472.931	103.648	1	1	1	1	1	1	1	1	1	1	1	0	0	0	0	0	0	0	0	0	0
chrX	71040791	71041580	+	chrX_71040790_71041580	625.213	158.653	478.085	164.254	1	1	1	1	1	1	1	1	1	1	1	0	0	0	0	0	0	0	0	0	0
chr4	146867781	146868260	+	chr4_146867780_146868260	617.879	285.308	250.335	177.714	1	1	1	1	1	1	1	1	1	1	1	0	0	0	0	0	0	0	0	0	0
chr16	22412281	22412540	+	chr16_22412280_22412540	614.918	317.304	445.672	217.795	1	1	1	1	1	1	1	1	1	1	1	0	0	0	0	0	0	0	0	0	0
chr7	148632761	148634120	+	chr7_148632760_148634120	601.895	473.389	466.98	422.766	1	1	1	1	1	1	1	1	1	1	1	0	0	0	0	0	0	0	0	0	0
chr1	7119451	7120540	+	chr1_7119450_7120540	587.442	194.776	359.783	130.945	1	1	1	1	1	1	1	1	1	1	1	0	0	0	0	0	0	0	0	0	0
chr15	96027971	96028470	+	chr15_96027970_96028470	575.905	42.4995	148.395	2.04454	1	1	1	1	1	1	1	1	1	1	1	0	0	0	0	0	0	0	0	0	0
chr1	75212881	75213310	+	chr1_75212880_75213310	566.999	183.14	321.483	149.984	1	1	1	1	1	1	1	1	1	1	1	0	0	0	0	0	0	0	0	0	0
chr5	8422101	8423310	+	chr5_8422100_8423310	566.095	297.335	725.797	391.92	1	1	1	1	1	1	1	1	1	1	1	0	0	0	0	0	0	0	0	0	0
chr11	69729231	69729860	+	chr11_69729230_69729860	559.061	584.748	563.617	616.837	1	1	1	1	1	1	1	1	1	1	1	0	0	0	0	0	0	0	0	0	0
chr7	30065991	30067580	+	chr7_30065990_30067580	558.907	242.075	363.281	139	1	1	1	1	1	1	1	1	1	1	1	0	0	0	0	0	0	0	0	0	0
chr14	21000461	21000720	+	chr14_21000460_21000720	556.885	183.051	341.79	118.22	1	1	1	1	1	1	1	1	1	1	1	0	0	0	0	0	0	0	0	0	0
chr13	97887181	97887460	+	chr13_97887180_97887460	546.525	319.276	440.918	198.422	1	1	1	1	1	1	1	1	1	1	1	0	0	0	0	0	0	0	0	0	0
chr7	67149491	67150780	+	chr7_67149490_67150780	544.573	193.854	418.714	144.828	1	1	1	1	1	1	1	1	1	1	1	0	0	0	0	0	0	0	0	0	0
chr18	85028371	85028550	+	chr18_85028370_85028550	535.731	502.704	575.905	389.02	1	1	1	1	1	1	1	1	1	1	1	0	0	0	0	0	0	0	0	0	0
chr14	55135331	55135700	+	chr14_55135330_55135700	535.5	539.658	494.363	519.044	1	1	1	1	1	1	1	1	1	1	1	0	0	0	0	0	0	0	0	0	0
chr10	76627631	76627870	+	chr10_76627630_76627870	517.876	113.442	162.274	74.5596	1	1	1	1	1	1	1	1	1	1	1	0	0	0	0	0	0	0	0	0	0
chr11	69734651	69735650	+	chr11_69734650_69735650	514.17	593.488	632.444	691.924	1	1	1	1	1	1	1	1	1	1	1	0	0	0	0	0	0	0	0	0	0
chr5	110533771	110534130	+	chr5_110533770_110534130	512.018	289.337	557.027	357.215	1	1	1	1	1	1	1	1	1	1	1	0	0	0	0	0	0	0	0	0	0
chr9	21186531	21186830	+	chr9_21186530_21186830	509.727	399.888	254.128	277.006	1	1	1	1	1	1	1	1	1	1	1	0	0	0	0	0	0	0	0	0	0
chr8	87502241	87502870	+	chr8_87502240_87502870	508.967	460.98	657.519	337.51	1	1	1	1	1	1	1	1	1	1	1	0	0	0	0	0	0	0	0	0	0
chrX	7419551	7419860	+	chrX_7419550_7419860	506.816	439.04	474.041	363.102	1	1	1	1	1	1	1	1	1	1	1	0	0	0	0	0	0	0	0	0	0
chr17	23737331	23738730	+	chr17_23737330_23738730	504.135	324.785	378.315	217.584	1	1	1	1	1	1	1	1	1	1	1	0	0	0	0	0	0	0	0	0	0
chr13	105221191	105221500	+	chr13_105221190_105221500	502.704	539.537	510.967	342.795	1	1	1	1	1	1	1	1	1	1	1	0	0	0	0	0	0	0	0	0	0
chr19	8962731	8963990	+	chr19_8962730_8963990	498.77	412.476	419.612	381.055	1	1	1	1	1	1	1	1	1	1	1	0	0	0	0	0	0	0	0	0	0
chr17	35652181	35652590	+	chr17_35652180_35652590	496.355	96.0668	505.036	54.8868	1	1	1	1	1	1	1	1	1	1	1	0	0	0	0	0	0	0	0	0	0
chr3	52085311	52085600	+	chr3_52085310_52085600	494.673	247.361	162.636	78.15	1	1	1	1	1	1	1	1	1	1	1	0	0	0	0	0	0	0	1	1	1
chr14	64119081	64119600	+	chr14_64119080_64119600	490.07	5.2634	199.24	3.53538	1	1	1	1	1	1	1	1	1	1	1	0	0	0	0	0	0	0	0	0	0
chr2	153474561	153476750	+	chr2_153474560_153476750	481.094	226.642	691.924	282.375	1	1	1	1	1	1	1	1	1	1	1	0	0	1	1	1	1	1	1	1	1
chr6	39360971	39361610	+	chr6_39360970_39361610	479.971	64.8797	228.178	48.0391	1	1	1	1	1	1	1	1	1	1	1	0	0	0	0	0	1	1	1	1	1
chr4	132595591	132595890	+	chr4_132595590_132595890	473.032	88.7641	262.734	85.0141	1	1	1	1	1	1	1	1	1	1	1	0	0	0	0	0	0	0	0	0	0
chr2	55287821	55290340	+	chr2_55287820_55290340	463.411	134.404	481.821	84.4878	1	1	1	1	1	1	1	1	1	1	1	0	0	0	0	0	0	0	0	0	0
chr13	105018381	105019400	+	chr13_105018380_105019400	462.67	416.549	372.698	343.704	1	1	1	1	1	1	1	1	1	1	1	0	0	0	0	0	0	0	0	0	0
chr7	133333111	133333390	+	chr7_133333110_133333390	454.368	364.291	238.581	216.707	1	1	1	1	1	1	1	1	1	1	1	0	0	0	0	0	0	0	0	0	0
chr17	47466511	47466800	+	chr17_47466510_47466800	453.424	131.222	189.086	56.9619	1	1	1	1	1	1	1	1	1	1	1	0	0	0	0	0	0	0	0	0	0
chr8	127318261	127318520	+	chr8_127318260_127318520	443.614	176.581	554.766	102.382	1	1	1	1	1	1	1	1	1	1	1	0	0	0	0	0	0	0	0	0	0
chr10	128062751	128063980	+	chr10_128062750_128063980	442.665	339.217	513.865	364.387	1	1	1	1	1	1	1	1	1	1	1	0	0	0	0	0	0	0	0	0	0
chr4	98393911	98394730	+	chr4_98393910_98394730	441.595	190.883	328.383	71.7454	1	1	1	1	1	1	1	1	1	1	1	0	0	0	0	0	0	0	0	0	0
chr12	104848551	104848910	+	chr12_104848550_104848910	433.007	208.379	417.83	90.3434	1	1	1	1	1	1	1	1	1	1	1	0	0	0	0	0	0	0	0	0	0
chr15	96118881	96119580	+	chr15_96118880_96119580	425.776	452.137	419.918	423.508	1	1	1	1	1	1	1	1	1	1	1	0	0	0	0	0	0	0	0	0	0
chr8	109126531	109127950	+	chr8_109126530_109127950	425.034	107.917	389.704	72.7634	1	1	1	1	1	1	1	1	1	1	1	0	0	0	0	0	0	0	0	0	0
chr7	50762051	50762540	+	chr7_50762050_50762540	423.399	473.567	502.941	458.445	1	1	1	1	1	1	1	1	1	1	1	0	0	0	0	0	0	0	0	0	0
chr2	26238901	26239290	+	chr2_26238900_26239290	415.202	444.166	470.744	408.104	1	1	1	1	1	1	1	1	1	1	1	0	0	0	0	0	0	0	0	0	0
chr12	103982581	103983300	+	chr12_103982580_103983300	414.779	379.094	357.791	323.832	1	1	1	1	1	1	1	1	1	1	1	0	0	0	0	0	0	0	0	0	0
chr3	88608261	88608540	+	chr3_88608260_88608540	414.683	315.839	220.528	252.056	1	1	1	1	1	1	1	1	1	1	1	0	0	0	0	0	0	0	0	0	0
chr11	51398091	51398790	+	chr11_51398090_51398790	412.353	415.003	406.564	497.733	1	1	1	1	1	1	1	1	1	1	1	0	0	0	0	0	0	0	0	0	0
chr13	34743551	34744110	+	chr13_34743550_34744110	412.077	210.448	522.533	145.585	1	1	1	1	1	1	1	1	1	1	1	0	0	0	0	0	0	0	0	0	0
chr10	76600001	76600520	+	chr10_76600000_76600520	409.165	99.1586	229.356	151.737	1	1	1	1	1	1	1	1	1	1	1	0	0	0	0	0	0	0	0	0	0
chr8	108733851	108735390	+	chr8_108733850_108735390	406.564	412.353	447.831	444.045	1	1	1	1	1	1	1	1	1	1	1	0	0	0	0	0	0	0	0	0	0
chr7	16864101	16864370	+	chr7_16864100_16864370	403.664	471.536	231.099	317.552	1	1	1	1	1	1	1	1	1	1	1	0	0	0	0	0	0	0	0	0	0
chr14	55031201	55031470	+	chr14_55031200_55031470	403.664	100.916	257.695	77.9104	1	1	1	1	1	1	1	1	1	1	1	0	0	0	0	0	0	0	0	0	0
chr8	87501611	87502220	+	chr8_87501610_87502220	401.424	445.259	652.023	381.642	1	1	1	1	1	1	1	1	1	1	1	0	0	0	0	0	0	0	0	0	0
chr14	55126601	55127080	+	chr14_55126600_55127080	400.831	433.541	398.201	429.919	1	1	1	1	1	1	1	1	1	1	1	0	0	0	0	0	0	0	0	0	0
chr14	55032531	55033450	+	chr14_55032530_55033450	396.789	137.077	307.539	90.0992	1	1	1	1	1	1	1	1	1	1	1	0	0	0	0	0	0	0	0	0	0
chr1	38185301	38187300	+	chr1_38185300_38187300	393.429	177.437	397.916	167.717	1	1	1	1	1	1	1	1	1	1	1	0	0	0	0	0	0	0	0	0	0
chr4	11083081	11084170	+	chr4_11083080_11084170	390.301	197.133	345.777	148.119	1	1	1	1	1	1	1	1	1	1	1	0	0	0	0	0	1	1	1	1	1
chr13	97841381	97842050	+	chr13_97841380_97842050	387.348	189.729	502.277	285.583	1	1	1	1	1	1	1	1	1	1	1	0	0	0	0	0	0	0	0	0	0
chr14	55035881	55036860	+	chr14_55035880_55036860	386.087	169.39	200.912	71.6499	1	1	1	1	1	1	1	1	1	1	1	0	0	0	0	0	0	0	0	0	0
chr3	86350671	86351100	+	chr3_86350670_86351100	380.183	204.603	427.973	206.551	1	1	1	1	1	1	1	1	1	1	1	0	0	0	0	0	0	0	0	0	0
chr18	35812881	35814470	+	chr18_35812880_35814470	380.08	192.23	679.288	188.318	1	1	1	1	1	1	1	1	1	1	1	0	0	0	0	0	0	0	0	0	0
chr8	44391191	44391590	+	chr8_44391190_44391590	379.51	54.8918	118.563	12.6291	1	1	1	1	1	1	1	1	1	1	1	0	0	0	0	0	0	0	0	0	0
chr18	85117031	85117290	+	chr18_85117030_85117290	378.648	238.976	209.783	198.046	1	1	1	1	1	1	1	1	1	1	1	0	0	0	0	0	0	0	0	0	0
chrX	7418041	7419540	+	chrX_7418040_7419540	377.753	271.691	423.508	318.955	1	1	1	1	1	1	1	1	1	1	1	0	0	0	0	0	0	0	0	0	0
chr4	142888691	142890030	+	chr4_142888690_142890030	377.667	136.073	240.186	63.6586	1	1	1	1	1	1	1	1	1	1	1	0	0	0	0	0	0	0	0	0	0
chr5	67067161	67067970	+	chr5_67067160_67067970	375.837	53.685	233.63	46.9887	1	1	1	1	1	1	1	1	1	1	1	0	0	0	0	0	0	0	0	0	0
chr18	35812321	35812860	+	chr18_35812320_35812860	374.623	165.498	557.823	192.31	1	1	1	1	1	1	1	1	1	1	1	0	0	0	0	0	0	0	0	0	0
chr7	50432821	50433250	+	chr7_50432820_50433250	373.618	64.2675	118.619	21.1214	1	1	1	1	1	1	1	1	1	1	1	0	0	0	0	0	0	0	0	0	0
chr4	151382291	151384400	+	chr4_151382290_151384400	372.456	353.417	565.463	526.998	1	1	1	1	1	1	1	1	1	1	1	0	0	0	0	0	0	0	0	0	0
chr18	67364391	67365660	+	chr18_67364390_67365660	370.927	384.564	429.183	396.406	1	1	1	1	1	1	1	1	1	1	1	0	0	0	0	0	0	0	0	0	0
chr14	68704371	68704620	+	chr14_68704370_68704620	370.558	139.237	585.345	76.5484	1	1	1	1	1	1	1	1	1	1	1	0	0	0	0	0	0	0	0	0	0
chr11	77797331	77797900	+	chr11_77797330_77797900	369.939	329.231	371.034	354.224	1	1	1	1	1	1	1	1	1	1	1	0	0	0	0	0	0	0	0	0	0
chr5	115263571	115264100	+	chr5_115263570_115264100	367.651	245.034	328.355	200.421	1	1	1	1	1	1	1	1	1	1	1	0	0	0	0	0	0	0	0	0	0
chr4	10933841	10935540	+	chr4_10933840_10935540	364.291	221.403	469.121	222.028	1	1	1	1	1	1	1	1	1	1	1	0	0	0	0	0	0	1	1	1	1
chr18	35787311	35787800	+	chr18_35787310_35787800	363.719	105.255	121.072	72.3442	1	1	1	1	1	1	1	1	1	1	1	0	0	0	0	0	0	0	0	0	0
chr13	93380371	93381530	+	chr13_93380370_93381530	362.372	92.2041	265.891	79.3014	1	1	1	1	1	1	1	1	1	1	1	0	0	0	0	0	0	0	0	0	0
chr11	100223251	100223660	+	chr11_100223250_100223660	361.468	402.437	366.032	427.475	1	1	1	1	1	1	1	1	1	1	1	0	0	0	0	0	0	0	0	0	0
chr3	75458391	75458800	+	chr3_75458390_75458800	361.468	23.37	196.629	9.85627	1	1	1	1	1	1	1	1	1	1	1	0	0	0	0	0	0	0	0	0	0
chr11	70338591	70339710	+	chr11_70338590_70339710	360.522	336.964	341.61	287.283	1	1	1	1	1	1	1	1	1	1	1	0	0	0	0	0	0	0	0	0	0
chr4	133157451	133158110	+	chr4_133157450_133158110	357.003	134.01	253.557	62.917	1	1	1	1	1	1	1	1	1	1	1	0	0	0	0	0	0	0	0	0	0
chr6	122288721	122291580	+	chr6_122288720_122291580	354.89	106.202	276.851	58.5667	1	1	1	1	1	1	1	1	1	1	1	0	0	0	0	0	0	0	0	0	0
chr4	62140731	62141490	+	chr4_62140730_62141490	353.245	410.241	274.378	449.89	1	1	1	1	1	1	1	1	1	1	1	0	0	0	0	0	0	0	1	1	1
chr17	35650011	35650290	+	chr17_35650010_35650290	351.166	66.8847	373.058	27.5403	1	1	1	1	1	1	1	1	1	1	1	0	0	0	0	0	0	0	0	0	0
chr9	21215691	21216890	+	chr9_21215690_21216890	345.363	425.034	298.612	449.828	1	1	1	1	1	1	1	1	1	1	1	0	0	0	0	0	0	0	0	0	0
chr3	94564821	94565190	+	chr3_94564820_94565190	344.443	77.3163	137.05	37.7023	1	1	1	1	1	1	1	1	1	1	1	0	0	0	0	0	0	0	0	0	0
chr11	90507421	90507760	+	chr11_90507420_90507760	341.237	226.957	333.922	322.839	1	1	1	1	1	1	1	1	1	1	1	0	0	0	0	0	0	0	0	0	0
chr19	8966881	8967090	+	chr19_8966880_8967090	340.428	318.722	244.984	347.567	1	1	1	1	1	1	1	1	1	1	1	0	0	0	0	0	0	0	0	0	0
chr2	26242611	26243070	+	chr2_26242610_26243070	338.677	358.248	344.414	415.842	1	1	1	1	1	1	1	1	1	1	1	0	0	0	0	0	0	0	0	0	0
chr11	70340791	70341030	+	chr11_70340790_70341030	337.095	272.254	379.965	258.385	1	1	1	1	1	1	1	1	1	1	1	0	0	0	0	0	0	0	0	0	0
chr5	110533001	110533300	+	chr5_110533000_110533300	336.854	178.601	387.437	290.678	1	1	1	1	1	1	1	1	1	1	1	0	0	0	0	0	0	0	0	0	0
chr12	103984381	103984710	+	chr12_103984380_103984710	336.557	256.163	198.051	206.428	1	1	1	1	1	1	1	1	1	1	1	0	0	0	0	0	0	0	0	0	0
chr19	8913511	8913930	+	chr19_8913510_8913930	335.48	208.606	239.561	257.443	1	1	1	1	1	1	1	1	1	1	1	0	0	0	0	0	0	0	0	0	0
chr2	26245671	26246050	+	chr2_26245670_26246050	333.091	322.177	319.994	326.563	1	1	1	1	1	1	1	1	1	1	1	0	0	0	0	0	0	0	0	0	0
chr7	133343641	133344530	+	chr7_133343640_133344530	332.39	318.897	687.212	517.46	1	1	1	1	1	1	1	1	1	1	1	0	0	0	0	0	0	0	0	0	0
chr10	24544081	24544380	+	chr10_24544080_24544380	331.676	23.0073	130.469	8.39249	1	1	1	1	1	1	1	1	1	1	1	0	0	0	0	0	0	0	0	0	0
chr2	55314861	55315620	+	chr2_55314860_55315620	329.24	74.0388	258.629	46.5887	1	1	1	1	1	1	1	1	1	1	1	0	0	0	0	0	0	0	0	0	0
chr19	8912421	8913050	+	chr19_8912420_8913050	329.072	288.622	216.776	239.408	1	1	1	1	1	1	1	1	1	1	1	0	0	0	0	0	0	0	0	0	0
chr2	117938301	117939010	+	chr2_117938300_117939010	328.882	78.4176	211.259	70.9646	1	1	1	1	1	1	1	1	1	1	1	0	0	0	0	0	0	0	0	0	0
chr4	99767891	99768740	+	chr4_99767890_99768740	327.993	128.266	213.395	78.7525	1	1	1	1	1	1	1	1	1	1	1	0	0	0	0	0	0	0	0	0	0
chr19	8912201	8912400	+	chr19_8912200_8912400	327.748	249.796	233.544	295.202	1	1	1	1	1	1	1	1	1	1	1	0	0	0	0	0	0	0	0	0	0
chr2	104689211	104690440	+	chr2_104689210_104690440	326.226	82.7196	342.047	108.91	1	1	1	1	1	1	1	1	1	1	1	0	0	0	0	1	1	1	1	1	1
chr3	86351131	86352790	+	chr3_86351130_86352790	325.235	192.768	314.314	141.338	1	1	1	1	1	1	1	1	1	1	1	0	0	0	0	0	0	0	0	0	0
chr19	4751271	4752000	+	chr19_4751270_4752000	322.889	183.988	265.729	202.086	1	1	1	1	1	1	1	1	1	1	1	0	0	0	0	0	0	0	0	0	0
chr8	87444911	87445210	+	chr8_87444910_87445210	322.385	183.452	305.308	144.062	1	1	1	1	1	1	1	1	1	1	1	0	0	0	0	0	0	0	0	0	0
chr2	16277191	16278780	+	chr2_16277190_16278780	320.629	126.667	346.194	138.184	1	1	1	1	1	1	1	1	1	1	1	0	0	0	0	0	0	0	0	0	0
chr4	62069161	62070300	+	chr4_62069160_62070300	318.955	335.11	329.114	300.492	1	1	1	1	1	1	1	1	1	1	1	0	0	0	0	0	0	0	0	1	1
chrX	135868461	135868780	+	chrX_135868460_135868780	317.144	51.2471	173.799	26.3909	1	1	1	1	1	1	1	1	1	1	1	0	0	0	0	0	0	0	0	0	0
chr10	76627891	76629820	+	chr10_76627890_76629820	316.301	80.1484	198.378	77.0799	1	1	1	1	1	1	1	1	1	1	1	0	0	0	0	0	0	0	0	0	0
chr15	8628581	8629020	+	chr15_8628580_8629020	315.55	88.5642	100.943	24.9518	1	1	1	1	1	1	1	1	1	1	1	0	0	0	0	0	0	0	0	0	0
chr2	126377911	126379260	+	chr2_126377910_126379260	315.367	67.4711	328.835	47.8221	1	1	1	1	1	1	1	1	1	1	1	0	0	0	0	0	0	0	0	1	1
chr6	39369461	39370970	+	chr6_39369460_39370970	314.173	65.4953	323.695	63.6354	1	1	1	1	1	1	1	1	1	1	1	0	0	0	0	0	1	1	1	1	1
chr11	97524891	97525720	+	chr11_97524890_97525720	313.53	93.1127	271.967	78.2371	1	1	1	1	1	1	1	1	1	1	1	0	0	0	0	0	0	0	0	0	0
chr19	8947691	8948040	+	chr19_8947690_8948040	311.889	322.091	201.003	151.062	1	1	1	1	1	1	1	1	1	1	1	0	0	0	0	0	0	0	0	0	0
chr4	57312041	57312260	+	chr4_57312040_57312260	310.499	113.946	207.276	108.804	1	1	1	1	1	1	1	1	1	1	1	0	0	1	1	1	1	1	1	1	1
chr4	146958061	146958380	+	chr4_146958060_146958380	309.613	48.8085	127.91	38.3685	1	1	1	1	1	1	1	1	1	1	1	0	0	0	0	0	0	0	0	0	0
chr8	28370261	28372000	+	chr8_28370260_28372000	309.519	282.488	233.363	275.211	1	1	1	1	1	1	1	1	1	1	1	0	0	0	0	0	0	0	0	0	0
chr17	23810221	23812040	+	chr17_23810220_23812040	309.291	213.773	227.638	180.932	1	1	1	1	1	1	1	1	1	1	1	0	0	0	0	0	0	0	0	0	0
chr6	142443521	142443920	+	chr6_142443520_142443920	307.895	167.892	235.837	82.6692	1	1	1	1	1	1	1	1	1	1	1	0	0	0	0	0	0	0	0	0	0
chr17	57170181	57171540	+	chr17_57170180_57171540	306.988	337.878	419.745	406.641	1	1	1	1	1	1	1	1	1	1	1	0	0	0	0	0	0	0	0	0	0
chr4	54959361	54959830	+	chr4_54959360_54959830	306.586	64.9295	178.332	36.9911	1	1	1	1	1	1	1	1	1	1	1	0	0	0	0	0	0	0	0	0	0
chr7	140314311	140316450	+	chr7_140314310_140316450	306.471	150.061	395.687	184.655	1	1	1	1	1	1	1	1	1	1	1	0	0	0	0	0	0	0	0	0	0
chr7	3332851	3333730	+	chr7_3332850_3333730	305.604	30.8216	122.772	12.3953	1	1	1	1	1	1	1	1	1	1	1	0	0	0	0	0	0	0	0	0	0
chr7	20146861	20147240	+	chr7_20146860_20147240	301.997	283.923	274.335	347.969	1	1	1	1	1	1	1	1	1	1	1	0	0	0	0	0	0	0	0	0	0
chr2	10293481	10293700	+	chr2_10293480_10293700	301.574	44	113.169	5.96457	1	1	1	1	1	1	1	1	1	1	1	0	0	0	0	1	1	1	1	1	1
chr18	67463201	67463780	+	chr18_67463200_67463780	300.649	151.756	165.311	91.3415	1	1	1	1	1	1	1	1	1	1	1	0	0	0	0	0	0	0	0	0	0
chr8	109186471	109186750	+	chr8_109186470_109186750	299.057	70.7289	273.36	49.979	1	1	1	1	1	1	1	1	1	1	1	0	0	0	0	0	0	0	0	0	0
chr8	87507961	87508230	+	chr8_87507960_87508230	298.538	115.381	110.805	72.3801	1	1	1	1	1	1	1	1	1	1	1	0	0	0	0	0	0	0	0	0	0
chr17	45731671	45732170	+	chr17_45731670_45732170	297.268	77.6984	150.494	47.5725	1	1	1	1	1	1	1	1	1	1	1	0	0	0	0	0	0	0	0	0	0
chr4	54960131	54960560	+	chr4_54960130_54960560	296.505	37.5402	182.599	56.7552	1	1	1	1	1	1	1	1	1	1	1	0	0	0	0	0	0	0	0	0	0
chr19	4733991	4734250	+	chr19_4733990_4734250	294.767	59.7797	208.731	66.6407	1	1	1	1	1	1	1	1	1	1	1	0	0	0	0	0	0	0	0	0	0
chr15	77785971	77786950	+	chr15_77785970_77786950	294.651	130.902	247.74	103.194	1	1	1	1	1	1	1	1	1	1	1	0	0	0	0	0	0	0	0	1	1
chr4	151412581	151414280	+	chr4_151412580_151414280	292.998	268.121	412.975	395.534	1	1	1	1	1	1	1	1	1	1	1	0	0	0	0	0	0	0	0	0	0
chr4	146886291	146886590	+	chr4_146886290_146886590	292.117	75.7744	158.001	54.0841	1	1	1	1	1	1	1	1	1	1	1	0	0	0	0	0	0	0	0	0	0
chr10	93297861	93298220	+	chr10_93297860_93298220	290.346	60.6311	66.249	30.593	1	1	1	1	1	1	1	1	1	1	1	0	0	0	0	0	0	0	0	0	0
chr17	35648061	35648350	+	chr17_35648060_35648350	290.14	44.9381	226.502	9.78087	1	1	1	1	1	1	1	1	1	1	1	0	0	0	0	0	0	0	0	0	0
chr5	110532111	110532980	+	chr5_110532110_110532980	288.831	143.767	358.248	191.885	1	1	1	1	1	1	1	1	1	1	1	0	0	0	0	0	0	0	0	0	0
chr9	21171431	21173340	+	chr9_21171430_21173340	280.909	221.902	257.805	234.306	1	1	1	1	1	1	1	1	1	1	1	0	0	0	0	0	0	0	0	0	0
chr10	75322821	75323410	+	chr10_75322820_75323410	277.006	238.631	292.495	248.418	1	1	1	1	1	1	1	1	1	1	1	0	0	0	0	0	0	0	0	0	0
chr1	136257971	136259240	+	chr1_136257970_136259240	275.697	245.968	243.687	239.855	1	1	1	1	1	1	1	1	1	1	1	0	1	1	1	1	1	1	1	1	1
chr14	55135721	55136590	+	chr14_55135720_55136590	275.108	329.072	227.872	253.809	1	1	1	1	1	1	1	1	1	1	1	0	0	0	0	0	0	0	0	0	0
chr11	88816311	88816970	+	chr11_88816310_88816970	273.954	132.402	98.9981	109.02	1	1	1	1	1	1	1	1	1	1	1	0	0	0	0	0	0	0	0	0	0
chr18	67467051	67467550	+	chr18_67467050_67467550	272.854	175.364	171.514	98.915	1	1	1	1	1	1	1	1	1	1	1	0	0	0	0	0	0	0	0	0	0
chr2	16279401	16279690	+	chr2_16279400_16279690	271.35	84.4862	285.833	89.8859	1	1	1	1	1	1	1	1	1	1	1	0	0	0	0	0	0	0	0	0	0
chr7	3290301	3290920	+	chr7_3290300_3290920	271.195	472.81	216.095	403.166	1	1	1	1	1	1	1	1	1	1	1	0	0	0	0	0	0	0	0	0	0
chr6	113392321	113392890	+	chr6_113392320_113392890	268.717	329.568	242.868	223.529	1	1	1	1	1	1	1	1	1	1	1	0	0	0	0	0	0	0	0	0	0
chr14	52934221	52934560	+	chr14_52934220_52934560	265.729	102.697	180.752	106.877	1	1	1	1	1	1	1	1	1	1	1	0	0	0	0	0	0	0	0	0	0
chr5	106128281	106130410	+	chr5_106128280_106130410	265.466	119.255	252.816	107.253	1	1	1	1	1	1	1	1	1	1	1	0	0	0	0	0	0	0	0	0	0
chr15	79763101	79763510	+	chr15_79763100_79763510	265.37	126.876	176.048	105.755	1	1	1	1	1	1	1	1	1	1	1	0	0	0	0	0	0	0	0	0	0
chr11	97460301	97460550	+	chr11_97460300_97460550	262.589	238.707	187.492	181.676	1	1	1	1	1	1	1	1	1	1	1	0	0	0	0	0	0	0	0	0	0
chr14	71165441	71166840	+	chr14_71165440_71166840	262.388	250.765	299.44	246.194	1	1	1	1	1	1	1	1	1	1	1	0	0	0	0	0	0	0	0	0	0
chr4	132594991	132595570	+	chr4_132594990_132595570	262.125	39.4271	284.74	69.1776	1	1	1	1	1	1	1	1	1	1	1	0	0	0	0	0	0	0	0	0	0
chr10	75321771	75322810	+	chr10_75321770_75322810	260.056	255.296	229.474	217.532	1	1	1	1	1	1	1	1	1	1	1	0	0	0	0	0	0	0	0	0	0
chr5	115915801	115916430	+	chr5_115915800_115916430	258.371	55.569	94.7479	22.8504	1	1	1	1	1	1	1	1	1	1	1	0	0	0	0	0	0	0	0	0	0
chr2	26244461	26245650	+	chr2_26244460_26245650	257.88	261.022	358.909	349.859	1	1	1	1	1	1	1	1	1	1	1	0	0	0	0	0	0	0	0	0	0
chr4	54957481	54959100	+	chr4_54957480_54959100	257.144	24.4429	141.443	31.0954	1	1	1	1	1	1	1	1	1	1	1	0	0	0	0	0	0	0	0	0	0
chr16	13986271	13987500	+	chr16_13986270_13987500	257.049	6.68635	73.5698	6.28596	1	1	1	1	1	1	1	1	1	1	1	0	0	0	0	0	0	0	0	0	0
chr4	133164191	133164420	+	chr4_133164190_133164420	255.671	138.977	238.471	150.133	1	1	1	1	1	1	1	1	1	1	1	0	0	0	0	0	0	0	0	0	0
chr13	97837631	97838080	+	chr13_97837630_97838080	253.952	22.1189	99.8111	16.5436	1	1	1	1	1	1	1	1	1	1	1	0	0	0	0	0	0	0	0	0	0
chr18	67625961	67626220	+	chr18_67625960_67626220	252.827	44.3457	116.609	38.0548	1	1	1	1	1	1	1	1	1	1	1	0	0	0	0	0	0	0	0	0	0
chr18	85120071	85121350	+	chr18_85120070_85121350	251.313	240.186	210.278	166.145	1	1	1	1	1	1	1	1	1	1	1	0	0	0	0	0	0	0	0	0	0
chr1	120455761	120456040	+	chr1_120455760_120456040	250.865	226.728	104.813	171.18	1	1	1	1	1	1	1	1	1	1	1	0	0	0	0	0	0	0	0	0	0
chr11	28437001	28437240	+	chr11_28437000_28437240	250.665	42.0563	89.2589	28.9829	1	1	1	1	1	1	1	1	1	1	1	0	0	0	0	0	0	0	0	0	0
chr6	149257411	149258980	+	chr6_149257410_149258980	250.644	139.69	303.446	195.188	1	1	1	1	1	1	1	1	1	1	1	0	0	0	0	0	0	0	0	0	0
chr18	67467681	67468050	+	chr18_67467680_67468050	249.042	126.265	206.313	75.3668	1	1	1	1	1	1	1	1	1	1	1	0	0	0	0	0	0	0	0	0	0
chr13	97839501	97840220	+	chr13_97839500_97840220	246.27	41.4525	94.8689	29.4154	1	1	1	1	1	1	1	1	1	1	1	0	0	0	0	0	0	0	0	0	0
chr6	13820181	13821890	+	chr6_13820180_13821890	245.946	152.645	148.069	87.3367	1	1	1	1	1	1	1	1	1	1	1	0	0	0	0	0	0	0	0	0	0
chr1	94997961	94998800	+	chr1_94997960_94998800	245.871	67.5135	138.834	46.2211	1	1	1	1	1	1	1	1	1	1	1	0	0	0	0	0	0	0	0	0	0
chr18	74223591	74225550	+	chr18_74223590_74225550	245.388	108.688	239.767	97.0102	1	1	1	1	1	1	1	1	1	1	1	0	0	0	0	0	0	0	0	0	0
chr3	107888551	107890070	+	chr3_107888550_107890070	244.939	233.602	279.83	275.875	1	1	1	1	1	1	1	1	1	1	1	0	0	0	0	0	0	0	0	0	0
chr13	97840681	97841360	+	chr13_97840680_97841360	244.411	92.0711	157.202	71.7283	1	1	1	1	1	1	1	1	1	1	1	0	0	0	0	0	0	0	0	0	0
chr18	67448121	67449490	+	chr18_67448120_67449490	243.842	115.103	214.379	101.024	1	1	1	1	1	1	1	1	1	1	1	0	0	0	0	0	0	0	0	0	0
chr18	85019751	85021010	+	chr18_85019750_85021010	242.955	291.859	271.096	193.374	1	1	1	1	1	1	1	1	1	1	1	0	0	0	0	0	0	0	0	0	0
chr17	23813121	23813480	+	chr17_23813120_23813480	242.429	116.758	160.386	74.0706	1	1	1	1	1	1	1	1	1	1	1	0	0	0	0	0	0	0	0	0	0
chr5	106226581	106226910	+	chr5_106226580_106226910	242.324	125.466	119.998	69.294	1	1	1	1	1	1	1	1	1	1	1	0	0	0	0	0	0	0	0	0	0
chr10	75383591	75384980	+	chr10_75383590_75384980	239.408	196.206	320.629	290.574	1	1	1	1	1	1	1	1	1	1	1	0	0	0	0	0	0	0	0	0	0
chr8	127245221	127246520	+	chr8_127245220_127246520	238.14	216.895	184.8	173.405	1	1	1	1	1	1	1	1	1	1	1	0	0	0	0	0	0	0	0	0	0
chr10	19928371	19928600	+	chr10_19928370_19928600	238.059	112.125	206.423	116.442	1	1	1	1	1	1	1	1	1	1	1	0	0	0	0	0	0	0	0	0	0
chr7	133343011	133343370	+	chr7_133343010_133343370	237.855	151.565	180.889	146.412	1	1	1	1	1	1	1	1	1	1	1	0	0	0	0	0	0	0	0	0	0
chr4	99768791	99769670	+	chr4_99768790_99769670	236.058	81.7621	241.096	77.7485	1	1	1	1	1	1	1	1	1	1	1	0	0	0	0	0	0	0	0	0	0
chr10	128006501	128007100	+	chr10_128006500_128007100	235.27	49.4955	118.508	30.9131	1	1	1	1	1	1	1	1	1	1	1	0	0	0	0	0	0	0	0	0	0
chr11	88834891	88835490	+	chr11_88834890_88835490	234.896	183.719	169.912	165.817	1	1	1	1	1	1	1	1	1	1	1	0	0	0	0	0	0	0	0	0	0
chr1	7078311	7079700	+	chr1_7078310_7079700	234.083	125.013	198.315	87.1255	1	1	1	1	1	1	1	1	1	1	1	0	0	0	0	0	0	0	0	0	0
chr16	35971821	35972200	+	chr16_35971820_35972200	233.602	96.7244	146.558	29.974	1	1	1	1	1	1	1	1	1	1	1	0	0	0	0	0	0	0	0	0	0
chr4	99787951	99788140	+	chr4_99787950_99788140	231.547	45.1782	103.953	34.415	1	1	1	1	1	1	1	1	1	1	1	0	0	0	0	0	0	0	0	0	0
chr7	6123811	6125050	+	chr7_6123810_6125050	230.905	159.587	144.315	88.566	1	1	1	1	1	1	1	1	1	1	1	0	0	0	0	0	1	1	1	1	1
chr9	58097291	58098110	+	chr9_58097290_58098110	230.315	37.0957	134.333	36.5105	1	1	1	1	1	1	1	1	1	1	1	0	0	0	0	0	0	0	0	0	0
chr18	35788461	35789930	+	chr18_35788460_35789930	230.047	64.0992	71.7176	49.9142	1	1	1	1	1	1	1	1	1	1	1	0	0	0	0	0	0	0	0	0	0
chr5	135417741	135418010	+	chr5_135417740_135418010	228.597	35.0737	116.716	48.3475	1	1	1	1	1	1	1	1	1	1	1	0	0	0	0	0	0	0	0	0	0
chr8	108657961	108658680	+	chr8_108657960_108658680	226.957	170.972	175.176	134.907	1	1	1	1	1	1	1	1	1	1	1	0	0	0	0	0	0	0	0	0	0
chr9	31018971	31019940	+	chr9_31018970_31019940	226.765	400.194	463.822	516.254	1	1	1	1	1	1	1	1	1	1	1	0	0	0	0	0	0	0	0	0	0
chrX	7246451	7246750	+	chrX_7246450_7246750	225.084	126.898	210.534	165.304	1	1	1	1	1	1	1	1	1	1	1	0	0	0	0	0	0	0	0	0	0
chr8	87436801	87438250	+	chr8_87436800_87438250	222.374	123.15	180.417	95.0418	1	1	1	1	1	1	1	1	1	1	1	0	0	0	0	0	0	0	0	0	0
chr19	47164421	47165700	+	chr19_47164420_47165700	221.308	224.783	223.278	216.83	1	1	1	1	1	1	1	1	1	1	1	0	0	0	0	0	0	0	0	0	0
chr11	58761951	58762870	+	chr11_58761950_58762870	219.858	63.5695	156.244	24.646	1	1	1	1	1	1	1	1	1	1	1	0	0	0	0	0	0	0	0	0	0
chr19	47088631	47090060	+	chr19_47088630_47090060	216.895	96.4639	221.012	79.4739	1	1	1	1	1	1	1	1	1	1	1	0	0	0	0	0	0	0	0	0	0
chr8	127316251	127318240	+	chr8_127316250_127318240	216.224	132.667	244.352	54.5677	1	1	1	1	1	1	1	1	1	1	1	0	0	0	0	0	0	0	0	0	0
chr17	23773411	23773600	+	chr17_23773410_23773600	215.341	4.94396	117.171	22.7728	1	1	1	1	1	1	1	1	1	1	1	0	0	0	0	0	0	0	0	0	0
chr17	57150111	57151250	+	chr17_57150110_57151250	215.318	165.772	194.538	167.963	1	1	1	1	1	1	1	1	1	1	1	0	0	0	0	0	0	0	0	0	0
chr14	64126991	64128330	+	chr14_64126990_64128330	214.332	1.44977	94.7644	2.96219	1	1	1	1	1	1	1	1	1	1	1	0	0	0	0	0	0	0	0	0	0
chr7	4478931	4479420	+	chr7_4478930_4479420	213.587	77.7485	197.696	27.8393	1	1	1	1	1	1	1	1	1	1	1	0	0	0	0	0	0	0	0	0	0
chr7	116077581	116078330	+	chr7_116077580_116078330	212.802	180.109	244.641	254.771	1	1	1	1	1	1	1	1	1	1	1	0	0	0	0	0	0	0	0	0	0
chr18	67551151	67551560	+	chr18_67551150_67551560	212.732	213.319	228.831	189.391	1	1	1	1	1	1	1	1	1	1	1	0	0	0	0	0	0	0	0	0	0
chr17	23814041	23814800	+	chr17_23814040_23814800	211.922	129.279	159.693	75.8493	1	1	1	1	1	1	1	1	1	1	1	0	0	0	0	0	0	0	0	0	0
chr19	8954781	8955550	+	chr19_8954780_8955550	211.848	160.075	160.406	131.234	1	1	1	1	1	1	1	1	1	1	1	0	0	0	0	0	0	0	0	0	0
chr19	8948861	8949290	+	chr19_8948860_8949290	211.776	180.818	193.393	184.166	1	1	1	1	1	1	1	1	1	1	1	0	0	0	0	0	0	0	0	0	0
chr10	75356491	75357760	+	chr10_75356490_75357760	211.731	169.912	177.145	176.453	1	1	1	1	1	1	1	1	1	1	1	0	0	0	0	0	0	0	0	0	0
chr3	9003911	9005180	+	chr3_9003910_9005180	210.484	37.9361	171.781	24.0363	1	1	1	1	1	1	1	1	1	1	1	0	0	0	1	1	1	1	1	1	1
chr4	125166791	125169600	+	chr4_125166790_125169600	210.346	99.3451	222.567	86.6384	1	1	1	1	1	1	1	1	1	1	1	0	0	0	0	0	0	0	0	0	0
chr3	88619881	88620540	+	chr3_88619880_88620540	207.86	158.671	164.537	196.206	1	1	1	1	1	1	1	1	1	1	1	0	0	0	0	0	0	0	0	0	0
chr13	97868861	97869680	+	chr13_97868860_97869680	205.814	115.448	148.944	146.467	1	1	1	1	1	1	1	1	1	1	1	0	0	0	0	0	0	0	0	0	0
chrX	50096821	50099000	+	chrX_50096820_50099000	204.457	72.8156	262.388	43.9501	1	1	1	1	1	1	1	1	1	1	1	0	1	1	1	1	1	1	1	1	1
chr7	16859181	16860970	+	chr7_16859180_16860970	204.031	276.325	205.547	244.939	1	1	1	1	1	1	1	1	1	1	1	0	0	0	0	0	0	0	0	0	0
chr17	26251361	26251800	+	chr17_26251360_26251800	202.943	23.5134	77.8255	11.6373	1	1	1	1	1	1	1	1	1	1	1	0	0	0	0	0	0	0	0	0	0
chr5	115914861	115915290	+	chr5_115914860_115915290	202.85	53.6535	65.0365	30.426	1	1	1	1	1	1	1	1	1	1	1	0	0	0	0	0	0	0	0	0	0
chr4	107865501	107865910	+	chr4_107865500_107865910	202.631	41.8466	101.843	20.3693	1	1	1	1	1	1	1	1	1	1	1	0	1	1	1	1	1	1	1	1	1
chr8	44391851	44392970	+	chr8_44391850_44392970	202.572	36.6501	57.6823	9.96545	1	1	1	1	1	1	1	1	1	1	1	0	0	0	0	0	0	0	0	0	0
chr2	35991471	35992680	+	chr2_35991470_35992680	202.387	255.831	214.923	241.948	1	1	1	1	1	1	1	1	1	1	1	0	0	0	0	0	0	0	0	0	0
chr18	36942231	36943440	+	chr18_36942230_36943440	202.387	178.722	161.382	178.466	1	1	1	1	1	1	1	1	1	1	1	0	0	0	0	0	0	0	0	0	0
chr6	122559381	122560430	+	chr6_122559380_122560430	202.086	21.8091	69.5922	2.87666	1	1	1	1	1	1	1	1	1	1	1	0	0	0	0	0	0	0	0	0	0
chr18	74178451	74178670	+	chr18_74178450_74178670	201.916	57.5619	193.577	108.804	1	1	1	1	1	1	1	1	1	1	1	0	0	0	0	0	0	0	0	0	0
chr6	42266191	42266530	+	chr6_42266190_42266530	201.431	122.939	112.666	101.977	1	1	1	1	1	1	1	1	1	1	1	0	0	0	0	0	0	0	0	0	0
chr3	122626981	122628660	+	chr3_122626980_122628660	199.425	87.062	143.442	79.1306	1	1	1	1	1	1	1	1	1	1	1	0	0	0	0	0	1	1	1	1	1
chr12	104770231	104771890	+	chr12_104770230_104771890	198.782	83.4614	259.188	51.9097	1	1	1	1	1	1	1	1	1	1	1	0	0	0	0	0	0	0	0	0	0
chr4	107889731	107889880	+	chr4_107889730_107889880	198.541	64.1729	116.272	36.4902	1	1	1	1	1	1	1	1	1	1	1	0	1	1	1	1	1	1	1	1	1
chr15	8658611	8659260	+	chr15_8658610_8659260	198.422	39.7248	125.507	24.0431	1	1	1	1	1	1	1	1	1	1	1	0	0	0	0	0	0	0	0	0	0
chr11	69780801	69781120	+	chr11_69780800_69781120	197.346	73.25	155.535	75.9984	1	1	1	1	1	1	1	1	1	1	1	0	0	0	0	0	0	0	0	0	0
chr14	21000741	21001430	+	chr14_21000740_21001430	196.096	82.0583	137.845	56.8513	1	1	1	1	1	1	1	1	1	1	1	0	0	0	0	0	0	0	0	0	0
chr4	98393121	98393830	+	chr4_98393120_98393830	196.002	139.845	168.946	46.5721	1	1	1	1	1	1	1	1	1	1	1	0	0	0	0	0	0	0	0	0	0
chr11	70269361	70269700	+	chr11_70269360_70269700	195.757	44.8623	85.3803	54.5262	1	1	1	1	1	1	1	1	1	1	1	0	0	0	0	0	0	0	0	0	0
chr10	75359751	75360060	+	chr10_75359750_75360060	195.618	192.934	241.212	304.48	1	1	1	1	1	1	1	1	1	1	1	0	0	0	0	0	0	0	0	0	0
chr7	16893611	16895310	+	chr7_16893610_16895310	195.454	99.8111	127.878	43.2343	1	1	1	1	1	1	1	1	1	1	1	0	0	0	0	0	0	0	0	0	0
chr15	81845361	81845770	+	chr15_81845360_81845770	194.522	173.25	170.098	226.101	1	1	1	1	1	1	1	1	1	1	1	0	1	1	1	1	1	1	1	1	1
chr4	146957661	146957940	+	chr4_146957660_146957940	194.267	17.8294	105.707	23.0797	1	1	1	1	1	1	1	1	1	1	1	0	0	0	0	0	0	0	0	0	0
chr13	98010141	98011850	+	chr13_98010140_98011850	193.309	128.485	320.93	212.689	1	1	1	1	1	1	1	1	1	1	1	0	0	0	0	0	0	0	0	0	0
chr3	53460541	53461690	+	chr3_53460540_53461690	192.934	48.4606	224.747	83.1768	1	1	1	1	1	1	1	1	1	1	1	0	0	0	0	0	0	0	0	0	0
chr17	23781001	23782600	+	chr17_23781000_23782600	192.435	25.1523	179.55	20.8566	1	1	1	1	1	1	1	1	1	1	1	0	0	0	0	0	0	0	0	0	0
chr15	96115811	96118240	+	chr15_96115810_96118240	190.295	197.638	278.627	246.74	1	1	1	1	1	1	1	1	1	1	1	0	0	0	0	0	0	0	0	0	0
chr8	128518401	128520050	+	chr8_128518400_128520050	189.493	69.3945	152.137	43.9971	1	1	1	1	1	1	1	1	1	1	1	0	0	0	0	0	0	0	0	0	0
chr6	149302091	149302830	+	chr6_149302090_149302830	189.062	207.221	195.011	179.349	1	1	1	1	1	1	1	1	1	1	1	0	0	0	0	0	0	0	0	0	0
chr10	24554801	24555100	+	chr10_24554800_24555100	189.015	7.17042	81.6537	5.7687	1	1	1	1	1	1	1	1	1	1	1	0	0	0	0	0	0	0	0	0	0
chr17	35667301	35667750	+	chr17_35667300_35667750	188.329	99.2122	133.348	76.8762	1	1	1	1	1	1	1	1	1	1	1	0	0	0	0	0	0	0	0	0	0
chr14	55034511	55034880	+	chr14_55034510_55034880	187.93	85.789	154.174	76.9075	1	1	1	1	1	1	1	1	1	1	1	0	0	0	0	0	0	0	0	0	0
chr7	140313781	140314300	+	chr7_140313780_140314300	187.74	99.8314	276.659	140.789	1	1	1	1	1	1	1	1	1	1	1	0	0	0	0	0	0	0	0	0	0
chr11	6041311	6041700	+	chr11_6041310_6041700	187.141	169.453	128.855	133.538	1	1	1	1	1	1	1	1	1	1	1	0	0	1	1	1	1	1	1	1	1
chr3	88643721	88644170	+	chr3_88643720_88644170	186.837	171.233	165.742	149.655	1	1	1	1	1	1	1	1	1	1	1	0	0	0	0	0	0	0	0	0	0
chr8	108692121	108693200	+	chr8_108692120_108693200	186.624	230.181	125.071	164.766	1	1	1	1	1	1	1	1	1	1	1	0	0	0	0	0	0	0	0	0	0
chr9	20677661	20678360	+	chr9_20677660_20678360	186.028	46.2121	113.247	23.0498	1	1	1	1	1	1	1	1	1	1	1	0	0	0	0	0	0	0	0	0	0
chr7	114352501	114353520	+	chr7_114352500_114353520	185.098	37.3697	114.236	33.2158	1	1	1	1	1	1	1	1	1	1	1	0	0	0	0	0	0	0	0	0	0
chr16	35983051	35984210	+	chr16_35983050_35984210	184.91	184.8	191.315	190.318	1	1	1	1	1	1	1	1	1	1	1	0	0	0	0	0	0	0	0	0	0
chr11	88860401	88860920	+	chr11_88860400_88860920	184.477	55.7998	191.885	57.0849	1	1	1	1	1	1	1	1	1	1	1	0	0	0	0	0	0	0	0	0	0
chr11	88851751	88852310	+	chr11_88851750_88852310	184.351	226.238	154.757	147.51	1	1	1	1	1	1	1	1	1	1	1	0	0	0	0	0	0	0	0	0	0
chr9	27106481	27107120	+	chr9_27106480_27107120	184.105	66.4434	155.792	37.7249	1	1	1	1	1	1	1	1	1	1	1	0	0	0	0	0	0	0	0	0	0
chr8	87492851	87494930	+	chr8_87492850_87494930	183.688	223.748	200.081	175.857	1	1	1	1	1	1	1	1	1	1	1	0	0	0	0	0	0	0	0	0	0
chr15	54943531	54944850	+	chr15_54943530_54944850	183.249	104.143	170.528	73.2848	1	1	1	1	1	1	1	1	1	1	1	0	0	0	0	0	0	0	0	0	0
chr7	31249741	31250090	+	chr7_31249740_31250090	183.14	13.5827	50.0098	1.57118	1	1	1	1	1	1	1	1	1	1	1	0	0	0	0	0	0	0	0	0	0
chr9	4764911	4765370	+	chr9_4764910_4765370	181.612	51.7888	78.3017	32.7996	1	1	1	1	1	1	1	1	1	1	1	0	0	0	0	0	0	0	0	0	0
chr6	92193821	92194160	+	chr6_92193820_92194160	181.327	60.9897	197.551	39.8987	1	1	1	1	1	1	1	1	1	1	1	0	0	0	0	0	0	0	0	0	0
chr8	96702731	96704070	+	chr8_96702730_96704070	181.28	11.4455	86.3301	8.10843	1	1	1	1	1	1	1	1	1	1	1	0	0	0	0	0	0	0	0	0	0
chr14	70842361	70843710	+	chr14_70842360_70843710	180.629	211.57	186.028	205.324	1	1	1	1	1	1	1	1	1	1	1	0	0	0	0	0	0	0	0	0	0
chr3	8509221	8509800	+	chr3_8509220_8509800	180.359	78.859	67.45	31.315	1	1	1	1	1	1	1	1	1	1	1	0	0	0	0	0	0	0	0	0	0
chr7	147858981	147860280	+	chr7_147858980_147860280	179.952	49.4206	122.46	8.239	1	1	1	1	1	1	1	1	1	1	1	0	0	0	0	0	0	0	0	0	0
chr15	79663831	79665040	+	chr15_79663830_79665040	179.776	37.3536	108.566	44.7187	1	1	1	1	1	1	1	1	1	1	1	0	0	0	0	0	0	0	0	0	0
chr7	65913181	65914100	+	chr7_65913180_65914100	179.55	66.1368	221.78	65.9189	1	1	1	1	1	1	1	1	1	1	1	0	0	0	0	0	0	0	0	0	0
chr15	81790481	81791870	+	chr15_81790480_81791870	179.493	43.5873	127.54	49.3324	1	1	1	1	1	1	1	1	1	1	1	0	1	1	1	1	1	1	1	1	1
chr7	147125391	147125660	+	chr7_147125390_147125660	179.17	17.1196	47.6613	1.94294	1	1	1	1	1	1	1	1	1	1	1	0	0	0	0	0	0	0	0	0	0
chr10	20866091	20866420	+	chr10_20866090_20866420	178.226	76.6424	147.116	32.2543	1	1	1	1	1	1	1	1	1	1	1	0	0	0	0	0	0	0	0	0	0
chr5	115924421	115924610	+	chr5_115924420_115924610	178.019	53.1413	108.655	21.0817	1	1	1	1	1	1	1	1	1	1	1	0	0	0	0	0	0	0	0	0	0
chr1	75259471	75259900	+	chr1_75259470_75259900	177.875	106.523	119.335	60.382	1	1	1	1	1	1	1	1	1	1	1	0	0	0	0	0	0	0	0	0	0
chr13	34744131	34745480	+	chr13_34744130_34745480	177.62	82.1535	348.379	105.924	1	1	1	1	1	1	1	1	1	1	1	0	0	0	0	0	0	0	0	0	0
chr1	63563911	63564370	+	chr1_63563910_63564370	177.512	64.1311	72.8853	21.9711	1	1	1	1	1	1	1	1	1	1	1	0	0	0	0	0	0	0	0	0	0
chr10	7343241	7343680	+	chr10_7343240_7343680	176.879	150.814	174.385	131.13	1	1	1	1	1	1	1	1	1	1	1	0	0	0	0	0	0	0	0	0	0
chr9	78039361	78040280	+	chr9_78039360_78040280	176.426	88.1524	95.1257	49.8174	1	1	1	1	1	1	1	1	1	1	1	0	0	0	0	0	0	0	0	0	0
chr7	16870561	16870970	+	chr7_16870560_16870970	176.221	194.061	89.8447	137.779	1	1	1	1	1	1	1	1	1	1	1	0	0	0	0	0	0	0	0	0	0
chr16	13902311	13903930	+	chr16_13902310_13903930	176.145	144.92	187.017	135.938	1	1	1	1	1	1	1	1	1	1	1	0	0	0	0	0	0	0	0	0	0
chr11	32126141	32127170	+	chr11_32126140_32127170	176.121	150.364	196.727	156.604	1	1	1	1	1	1	1	1	1	1	1	0	0	0	0	0	0	0	0	0	0
chr12	103981431	103982560	+	chr12_103981430_103982560	175.991	144.97	223.326	194.061	1	1	1	1	1	1	1	1	1	1	1	0	0	0	0	0	0	0	0	0	0
chr9	64879631	64881060	+	chr9_64879630_64881060	175.799	194.595	236.693	244.984	1	1	1	1	1	1	1	1	1	1	1	0	0	0	0	0	0	0	0	0	0
chr15	96118261	96118660	+	chr15_96118260_96118660	174.798	181.032	269.43	203.1	1	1	1	1	1	1	1	1	1	1	1	0	0	0	0	0	0	0	0	0	0
chr4	133800211	133800640	+	chr4_133800210_133800640	174.635	222.47	273.972	310.55	1	1	1	1	1	1	1	1	1	1	1	0	0	0	0	0	0	0	0	0	0
chr2	16446381	16446890	+	chr2_16446380_16446890	174.338	89.9492	80.8219	36.7251	1	1	1	1	1	1	1	1	1	1	1	0	0	0	0	0	0	0	0	0	0
chr9	64956731	64957280	+	chr9_64956730_64957280	172.819	83.5993	111.308	48.0285	1	1	1	1	1	1	1	1	1	1	1	0	0	0	0	0	0	0	0	0	0
chr4	128747571	128747930	+	chr4_128747570_128747930	172.235	255.968	137.625	172.152	1	1	1	1	1	1	1	1	1	1	1	0	0	0	0	0	0	0	0	0	0
chr7	139788371	139790010	+	chr7_139788370_139790010	171.9	113.194	211.848	220.661	1	1	1	1	1	1	1	1	1	1	1	0	0	0	0	0	0	0	0	0	0
chr5	35917251	35918210	+	chr5_35917250_35918210	171.677	137.651	183.096	165.969	1	1	1	1	1	1	1	1	1	1	1	0	0	0	0	0	0	0	0	0	0
chr19	8913071	8913500	+	chr19_8913070_8913500	171.594	134.89	115.632	142.479	1	1	1	1	1	1	1	1	1	1	1	0	0	0	0	0	0	0	0	0	0
chr12	20821061	20821780	+	chr12_20821060_20821780	170.905	47.3845	145.421	32.3655	1	1	1	1	1	1	1	1	1	1	1	0	0	0	0	0	0	0	0	0	0
chr18	34665701	34667260	+	chr18_34665700_34667260	170.127	190.984	246.74	222.083	1	1	1	1	1	1	1	1	1	1	1	0	0	0	0	0	0	0	0	0	0
chr14	71127361	71127830	+	chr14_71127360_71127830	169.412	170.707	103.412	102.775	1	1	1	1	1	1	1	1	1	1	1	0	0	0	0	0	0	0	0	0	0
chr17	45818171	45818460	+	chr17_45818170_45818460	169.286	106.637	155.887	96.3543	1	1	1	1	1	1	1	1	1	1	1	0	0	0	0	0	0	0	0	0	0
chr6	42321301	42321750	+	chr6_42321300_42321750	169.223	124.707	184.726	57.9754	1	1	1	1	1	1	1	1	1	1	1	0	0	0	0	0	0	0	0	0	0
chr7	31250111	31250870	+	chr7_31250110_31250870	169.125	7.33139	80.0895	4.15625	1	1	1	1	1	1	1	1	1	1	1	0	0	0	0	0	0	0	0	0	0
chr16	14011231	14011750	+	chr16_14011230_14011750	169.071	19.0604	63.8214	15.8445	1	1	1	1	1	1	1	1	1	1	1	0	0	0	0	0	0	0	0	0	0
chr9	107436071	107436660	+	chr9_107436070_107436660	168.907	246.939	241.074	204.634	1	1	1	1	1	1	1	1	1	1	1	0	0	0	0	0	0	0	0	0	0
chr11	58752071	58752720	+	chr11_58752070_58752720	168.658	198.829	291.275	255.968	1	1	1	1	1	1	1	1	1	1	1	0	0	0	0	0	0	0	0	0	0
chr10	19890021	19890440	+	chr10_19890020_19890440	168.635	55.8197	120.572	36.4938	1	1	1	1	1	1	1	1	1	1	1	0	0	0	0	0	0	0	0	0	0
chr8	44265001	44266310	+	chr8_44265000_44266310	168.42	12.4291	36.5844	6.87688	1	1	1	1	1	1	1	1	1	1	1	0	0	0	0	0	0	0	0	0	0
chr13	105133881	105134120	+	chr13_105133880_105134120	168.223	63.0157	85.2212	34.3233	1	1	1	1	1	1	1	1	1	1	1	0	0	0	0	0	0	0	0	0	0
chr2	71711031	71712040	+	chr2_71711030_71712040	167.596	34.8205	174.708	36.3597	1	1	1	1	1	1	1	1	1	1	1	0	0	0	0	0	0	0	0	0	0
chr15	77800561	77802180	+	chr15_77800560_77802180	167.253	160.468	202.943	146.575	1	1	1	1	1	1	1	1	1	1	1	0	0	0	0	0	0	0	0	1	1
chr4	128734471	128736480	+	chr4_128734470_128736480	166.74	317.238	304.976	306.635	1	1	1	1	1	1	1	1	1	1	1	0	0	0	0	0	0	0	0	0	0
chr15	37162251	37164430	+	chr15_37162250_37164430	166.614	22.932	126.667	19.8324	1	1	1	1	1	1	1	1	1	1	1	0	0	0	0	0	0	0	0	0	0
chr19	4624221	4626290	+	chr19_4624220_4626290	165.498	192.712	179.757	172.201	1	1	1	1	1	1	1	1	1	1	1	0	0	0	0	0	0	0	0	0	0
chr5	106226461	106226560	+	chr5_106226460_106226560	164.329	66.5538	55.8937	37.7443	1	1	1	1	1	1	1	1	1	1	1	0	0	0	0	0	0	0	0	0	0
chr1	53009561	53009740	+	chr1_53009560_53009740	164.275	15.1713	151.795	7.13024	1	1	1	1	1	1	1	1	1	1	1	0	0	0	0	0	0	0	0	0	0
chr6	42266551	42266920	+	chr6_42266550_42266920	163.3	97.4018	146.403	90.5212	1	1	1	1	1	1	1	1	1	1	1	0	0	0	0	0	0	0	0	0	0
chr9	20673501	20674140	+	chr9_20673500_20674140	163.171	36.4872	73.5106	14.851	1	1	1	1	1	1	1	1	1	1	1	0	0	0	0	0	0	0	0	0	0
chr7	31250891	31251590	+	chr7_31250890_31251590	163.046	10.5309	68.1546	2.20259	1	1	1	1	1	1	1	1	1	1	1	0	0	0	0	0	0	0	0	0	0
chr8	73429741	73430130	+	chr8_73429740_73430130	162.922	178.411	226.412	242.304	1	1	1	1	1	1	1	1	1	1	1	0	0	0	0	0	0	0	0	0	0
chr7	3292751	3293120	+	chr7_3292750_3293120	161.288	161.694	117.676	164.588	1	1	1	1	1	1	1	1	1	1	1	0	0	0	0	0	0	0	0	0	0
chr11	69665131	69665460	+	chr11_69665130_69665460	160.842	159.039	175.23	92.6865	1	1	1	1	1	1	1	1	1	1	1	0	0	0	0	0	0	0	0	0	0
chr18	34700861	34702530	+	chr18_34700860_34702530	159.494	53.0727	155.057	21.6378	1	1	1	1	1	1	1	1	1	1	1	0	0	0	0	0	0	0	0	0	0
chr11	69718931	69719270	+	chr11_69718930_69719270	158.911	205.351	205.509	212.785	1	1	1	1	1	1	1	1	1	1	1	0	0	0	0	0	0	0	0	0	0
chr17	35653141	35654330	+	chr17_35653140_35654330	158.188	37.2214	136.643	32.2328	1	1	1	1	1	1	1	1	1	1	1	0	0	0	0	0	0	0	0	0	0
chr9	107457471	107457840	+	chr9_107457470_107457840	158.088	208.42	187.887	209.674	1	1	1	1	1	1	1	1	1	1	1	0	0	0	0	0	0	0	0	0	0
chr5	93521491	93523450	+	chr5_93521490_93523450	157.431	130.039	127.182	118.148	1	1	1	1	1	1	1	1	1	1	1	0	0	0	0	0	0	0	0	0	0
chr8	87502881	87503130	+	chr8_87502880_87503130	156.746	92.0173	120.134	38.1892	1	1	1	1	1	1	1	1	1	1	1	0	0	0	0	0	0	0	0	0	0
chrX	149203721	149204820	+	chrX_149203720_149204820	156.098	63.2561	212.723	66.3908	1	1	1	1	1	1	1	1	1	1	1	0	0	0	0	0	0	0	0	0	0
chr5	37637661	37638150	+	chr5_37637660_37638150	155.526	37.4893	128.153	43.3486	1	1	1	1	1	1	1	1	1	1	1	0	0	0	0	0	0	0	0	0	0
chr17	26855021	26855500	+	chr17_26855020_26855500	155.281	47.2214	55.3651	30.7791	1	1	1	1	1	1	1	1	1	1	1	0	0	0	0	0	0	0	0	0	0
chr5	148118281	148119300	+	chr5_148118280_148119300	154.305	71.4392	125.889	36.6916	1	1	1	1	1	1	1	1	1	1	1	0	0	0	0	0	0	0	0	0	0
chr11	69715251	69716060	+	chr11_69715250_69716060	154.174	151.685	125.013	134.864	1	1	1	1	1	1	1	1	1	1	1	0	0	0	0	0	0	0	0	0	0
chr10	24522801	24523050	+	chr10_24522800_24523050	154.058	3.99501	34.8827	5.26893	1	1	1	1	1	1	1	1	1	1	1	0	0	0	0	0	0	0	0	0	0
chr10	24635361	24635720	+	chr10_24635360_24635720	153.991	179.598	167.733	137.625	1	1	1	1	1	1	1	1	1	1	1	0	0	0	0	0	0	0	0	0	0
chr1	53009761	53011040	+	chr1_53009760_53011040	153.695	16.0125	78.0863	6.38997	1	1	1	1	1	1	1	1	1	1	1	0	0	0	0	0	0	0	0	0	0
chr11	69778511	69779480	+	chr11_69778510_69779480	153.066	54.4259	150.278	36.4649	1	1	1	1	1	1	1	1	1	1	1	0	0	0	0	0	0	0	0	0	0
chr17	26205661	26206990	+	chr17_26205660_26206990	153.01	162.405	254.53	327.744	1	1	1	1	1	1	1	1	1	1	1	0	0	0	0	0	0	0	0	0	0
chr18	35820911	35822130	+	chr18_35820910_35822130	152.907	109.387	143.043	81.853	1	1	1	1	1	1	1	1	1	1	1	0	0	0	0	0	0	0	0	0	0
chr9	30939281	30939790	+	chr9_30939280_30939790	152.806	48.8224	130.271	19.2981	1	1	1	1	1	1	1	1	1	1	1	0	0	0	0	0	0	0	0	0	0
chr8	74060991	74061720	+	chr8_74060990_74061720	152.706	54.4986	87.6618	21.8091	1	1	1	1	1	1	1	1	1	1	1	0	0	0	0	0	0	0	0	0	0
chr12	77545311	77545620	+	chr12_77545310_77545620	152.11	22.2806	51.8197	27.1318	1	1	1	1	1	1	1	1	1	1	1	0	0	0	0	0	0	0	0	0	0
chr4	95648591	95649250	+	chr4_95648590_95649250	152.078	43.9152	103.343	42.1036	1	1	1	1	1	1	1	1	1	1	1	0	0	0	0	0	0	0	0	0	0
chr7	6106471	6108440	+	chr7_6106470_6108440	151.795	148.37	187.852	209.369	1	1	1	1	1	1	1	1	1	1	1	0	0	0	0	0	1	1	1	1	1
chr8	87513541	87515430	+	chr8_87513540_87515430	151.207	64.0185	113.918	48.3627	1	1	1	1	1	1	1	1	1	1	1	0	0	0	0	0	0	0	0	0	0
chr3	88578851	88579590	+	chr3_88578850_88579590	150.157	123.856	82.8217	101.344	1	1	1	1	1	1	1	1	1	1	1	0	0	0	0	0	0	0	0	0	0
chr6	120866461	120867230	+	chr6_120866460_120867230	150.13	57.4139	122.523	54.0971	1	1	1	1	1	1	1	1	1	1	1	0	0	0	0	0	0	0	0	0	0
chr2	33226861	33227150	+	chr2_33226860_33227150	149.444	33.9316	122.988	39.785	1	1	1	1	1	1	1	1	1	1	1	0	0	0	0	0	0	0	0	0	0
chr5	115349571	115349860	+	chr5_115349570_115349860	149.444	32.5856	69.1832	17.8064	1	1	1	1	1	1	1	1	1	1	1	0	0	0	0	0	0	0	0	0	0
chr6	42299471	42300960	+	chr6_42299470_42300960	149.4	144.603	169.1	152.245	1	1	1	1	1	1	1	1	1	1	1	0	0	0	0	0	0	0	0	0	0
chr11	70272981	70273760	+	chr11_70272980_70273760	148.995	48.0664	83.1116	38.3868	1	1	1	1	1	1	1	1	1	1	1	0	0	0	0	0	0	0	0	0	0
chr14	26661341	26662070	+	chr14_26661340_26662070	148.119	67.9814	98.8816	49.2606	1	1	1	1	1	1	1	1	1	1	1	0	0	0	0	0	0	0	0	0	0
chr6	42268251	42268890	+	chr6_42268250_42268890	147.946	114.4	111.95	58.7063	1	1	1	1	1	1	1	1	1	1	1	0	0	0	0	0	0	0	0	0	0
chrX	135871021	135871420	+	chrX_135871020_135871420	147.882	26.6135	45.3635	19.1819	1	1	1	1	1	1	1	1	1	1	1	0	0	0	0	0	0	0	0	0	0
chr4	107956491	107956950	+	chr4_107956490_107956950	147.451	200.936	144.199	144.983	1	1	1	1	1	1	1	1	1	1	1	0	0	1	1	1	1	1	1	1	1
chr15	54852471	54852920	+	chr15_54852470_54852920	146.968	198.355	123.15	161.009	1	1	1	1	1	1	1	1	1	1	1	0	0	0	0	0	0	0	0	0	0
chr14	52935111	52935680	+	chr14_52935110_52935680	146.924	67.9125	123.874	68.1117	1	1	1	1	1	1	1	1	1	1	1	0	0	0	0	0	0	0	0	0	0
chr4	133214861	133215160	+	chr4_133214860_133215160	146.741	119.407	129.367	89.1325	1	1	1	1	1	1	1	1	1	1	1	0	0	0	0	0	0	0	0	0	0
chr7	148592701	148593000	+	chr7_148592700_148593000	146.741	204.723	180.375	114.547	1	1	1	1	1	1	1	1	1	1	1	0	0	0	0	0	0	0	0	0	0
chr7	26009001	26009430	+	chr7_26009000_26009430	146.558	124.624	122.624	89.7456	1	1	1	1	1	1	1	1	1	1	1	0	0	0	0	0	0	0	0	0	0
chr11	70269961	70270250	+	chr11_70269960_70270250	145.888	116.128	63.8835	48.4518	1	1	1	1	1	1	1	1	1	1	1	0	0	0	0	0	0	0	0	0	0
chr11	77796701	77797160	+	chr11_77796700_77797160	144.673	125.809	145.585	154.911	1	1	1	1	1	1	1	1	1	1	1	0	0	0	0	0	0	0	0	0	0
chr10	24555121	24555530	+	chr10_24555120_24555530	144.636	7.34678	42.7051	6.29467	1	1	1	1	1	1	1	1	1	1	1	0	0	0	0	0	0	0	0	0	0
chr14	55047451	55047810	+	chr14_55047450_55047810	144.555	170.786	152.252	125.979	1	1	1	1	1	1	1	1	1	1	1	0	0	0	0	0	0	0	0	0	0
chr2	117937251	117937780	+	chr2_117937250_117937780	144.536	28.6217	75.2269	38.522	1	1	1	1	1	1	1	1	1	1	1	0	0	0	0	0	0	0	0	0	0
chr13	67521811	67522590	+	chr13_67521810_67522590	144.315	24.0166	69.5368	17.0845	1	1	1	1	1	1	1	1	1	1	1	0	0	0	0	0	0	0	0	0	0
chr8	107821161	107822140	+	chr8_107821160_107822140	144.136	114.813	199.443	176.032	1	1	1	1	1	1	1	1	1	1	1	0	0	0	0	0	0	0	0	0	0
chr4	133214081	133214540	+	chr4_133214080_133214540	143.819	97.3042	37.3784	33.5491	1	1	1	1	1	1	1	1	1	1	1	0	0	0	0	0	0	0	0	0	0
chr8	44391611	44391830	+	chr8_44391610_44391830	143.667	20.9481	23.5558	7.64885	1	1	1	1	1	1	1	1	1	1	1	0	0	0	0	0	0	0	0	0	0
chr12	87810591	87811350	+	chr12_87810590_87811350	140.987	8.32095	76.4622	4.68404	1	1	1	1	1	1	1	1	1	1	1	0	0	0	0	0	0	0	0	0	0
chr4	124333831	124336030	+	chr4_124333830_124336030	140.946	21.5289	179.436	16.8593	1	1	1	1	1	1	1	1	1	1	1	0	0	0	0	0	0	0	0	0	0
chr19	8945511	8947020	+	chr19_8945510_8947020	140.684	116.251	143.193	139.742	1	1	1	1	1	1	1	1	1	1	1	0	0	0	0	0	0	0	0	0	0
chr11	28483551	28484540	+	chr11_28483550_28484540	140.635	14.2323	123.285	19.1685	1	1	1	1	1	1	1	1	1	1	1	0	0	0	0	0	0	0	0	0	0
chr3	52071691	52072620	+	chr3_52071690_52072620	140.436	70.3031	215.908	62.0613	1	1	1	1	1	1	1	1	1	1	1	0	0	0	0	0	0	0	1	1	1
chr9	107481591	107482340	+	chr9_107481590_107482340	138.795	68.6442	90.186	38.9607	1	1	1	1	1	1	1	1	1	1	1	0	0	0	0	0	0	0	0	0	0
chr18	67608411	67609340	+	chr18_67608410_67609340	137.845	153.872	230	226.728	1	1	1	1	1	1	1	1	1	1	1	0	0	0	0	0	0	0	0	0	0
chr4	139171881	139172940	+	chr4_139171880_139172940	137.488	175.259	153.197	181.495	1	1	1	1	1	1	1	1	1	1	1	0	0	0	0	0	0	0	0	0	0
chr13	97961951	97962440	+	chr13_97961950_97962440	136.861	27.8259	38.0032	10.6284	1	1	1	1	1	1	1	1	1	1	1	0	0	0	0	0	0	0	0	0	0
chr6	122659461	122659870	+	chr6_122659460_122659870	136.723	116.585	128.337	26.5724	1	1	1	1	1	1	1	1	1	1	1	0	0	0	0	0	0	0	0	0	0
chrX	71251761	71252590	+	chrX_71251760_71252590	136.625	224.233	165.939	203.003	1	1	1	1	1	1	1	1	1	1	1	0	1	1	1	1	1	1	1	1	1
chr15	74538101	74538660	+	chr15_74538100_74538660	135.531	123.325	158.874	125.617	1	1	1	1	1	1	1	1	1	1	1	0	0	0	0	0	0	0	0	0	0
chr5	104427191	104427600	+	chr5_104427190_104427600	135.281	24.1926	58.1893	18.7538	1	1	1	1	1	1	1	1	1	1	1	0	0	0	0	0	0	0	0	0	0
chr11	50665111	50665290	+	chr11_50665110_50665290	135.202	25.4585	159.171	13.0175	1	1	1	1	1	1	1	1	1	1	1	0	0	0	0	1	1	1	1	1	1
chr1	52996251	52996660	+	chr1_52996250_52996660	134.288	10.1153	51.1655	7.18541	1	1	1	1	1	1	1	1	1	1	1	0	0	0	0	0	0	0	0	0	0
chr6	13803981	13804860	+	chr6_13803980_13804860	134.032	24.242	62.3279	4.60109	1	1	1	1	1	1	1	1	1	1	1	0	0	0	0	0	0	0	0	0	0
chrX	71069111	71070840	+	chrX_71069110_71070840	133.454	20.7803	86.6866	34.6067	1	1	1	1	1	1	1	1	1	1	1	0	0	0	0	0	0	0	0	0	0
chr17	57129081	57130000	+	chr17_57129080_57130000	133.358	106.94	122.318	137.554	1	1	1	1	1	1	1	1	1	1	1	0	0	0	0	0	0	0	0	0	0
chr7	133415551	133416750	+	chr7_133415550_133416750	133.305	36.1205	184.566	41.1429	1	1	1	1	1	1	1	1	1	1	1	0	0	0	0	0	0	0	0	0	0
chr17	28359921	28360860	+	chr17_28359920_28360860	132.781	81.5158	56.6556	27.8714	1	1	1	1	1	1	1	1	1	1	1	0	0	0	0	0	0	0	0	0	0
chr4	107973101	107974110	+	chr4_107973100_107974110	131.919	208.177	196.689	278.138	1	1	1	1	1	1	1	1	1	1	1	0	0	1	1	1	1	1	1	1	1
chrX	135858371	135858650	+	chrX_135858370_135858650	131.174	35.1652	40.576	29.7463	1	1	1	1	1	1	1	1	1	1	1	0	0	0	0	0	0	0	0	0	0
chr11	4839641	4840360	+	chr11_4839640_4840360	131.023	54.719	75.4411	43.1126	1	1	1	1	1	1	1	1	1	1	1	0	0	0	0	0	0	0	0	0	0
chr7	6210661	6211260	+	chr7_6210660_6211260	130.063	10.3138	52.0161	0.01	1	1	1	1	1	1	1	1	1	1	1	0	0	0	0	1	1	1	1	1	1
chr13	97967571	97968580	+	chr13_97967570_97968580	129.61	36.5112	84.0449	21.1878	1	1	1	1	1	1	1	1	1	1	1	0	0	0	0	0	0	0	0	0	0
chr15	54957081	54957380	+	chr15_54957080_54957380	129.249	47.128	94.1039	40.5773	1	1	1	1	1	1	1	1	1	1	1	0	0	0	0	0	0	0	0	0	0
chr1	134556601	134556860	+	chr1_134556600_134556860	129.224	12.2983	66.8705	8.07762	1	1	1	1	1	1	1	1	1	1	1	0	0	0	0	0	1	1	1	1	1
chr17	88035011	88036250	+	chr17_88035010_88036250	129.212	46.7653	165.711	35.9855	1	1	1	1	1	1	1	1	1	1	1	0	0	0	0	0	0	0	0	0	0
chr4	122693431	122694070	+	chr4_122693430_122694070	129.069	135.848	211.339	197.357	1	1	1	1	1	1	1	1	1	1	1	0	0	0	0	0	0	0	0	0	0
chr18	85103691	85104340	+	chr18_85103690_85104340	128.588	37.4417	69.9527	12.0352	1	1	1	1	1	1	1	1	1	1	1	0	0	0	0	0	0	0	0	0	0
chr1	75260171	75261000	+	chr1_75260170_75261000	128.557	80.9679	52.3122	28.8682	1	1	1	1	1	1	1	1	1	1	1	0	0	0	0	0	0	0	0	0	0
chr1	135319561	135320080	+	chr1_135319560_135320080	128.355	53.6475	118.276	43.4435	1	1	1	1	1	1	1	1	1	1	1	0	0	0	0	0	0	0	0	0	0
chr7	26063661	26063860	+	chr7_26063660_26063860	128.322	89.4032	163.021	79.6746	1	1	1	1	1	1	1	1	1	1	1	0	0	0	0	0	0	0	0	0	0
chr15	5193801	5194670	+	chr15_5193800_5194670	127.854	48.2646	105.839	27.3046	1	1	1	1	1	1	1	1	1	1	1	0	0	0	0	0	0	0	0	0	0
chr8	107819651	107820330	+	chr8_107819650_107820330	127.569	53.2042	102.552	25.8825	1	1	1	1	1	1	1	1	1	1	1	0	0	0	0	0	0	0	0	0	0
chr9	64868921	64870090	+	chr9_64868920_64870090	127.506	151.538	188.401	179.719	1	1	1	1	1	1	1	1	1	1	1	0	0	0	0	0	0	0	0	0	1
chr17	28359081	28359460	+	chr17_28359080_28359460	127.441	43.145	61.7685	28.4333	1	1	1	1	1	1	1	1	1	1	1	0	0	0	0	0	0	0	0	0	0
chr9	58100721	58101310	+	chr9_58100720_58101310	127.079	28.9021	48.9296	38.6947	1	1	1	1	1	1	1	1	1	1	1	0	0	0	0	0	0	0	0	0	0
chr11	51463651	51464980	+	chr11_51463650_51464980	126.96	42.8348	93.7664	55.3242	1	1	1	1	1	1	1	1	1	1	1	0	0	0	0	0	0	0	0	0	0
chr1	75215261	75216040	+	chr1_75215260_75216040	126.636	57.1925	108.128	36.2302	1	1	1	1	1	1	1	1	1	1	1	0	0	0	0	0	0	0	0	0	0
chr16	22439021	22440520	+	chr16_22439020_22440520	126.559	63.291	103.832	56.4346	1	1	1	1	1	1	1	1	1	1	1	0	0	0	0	0	0	0	0	0	0
chr9	107456661	107457450	+	chr9_107456660_107457450	126.183	176.2	161.243	153.01	1	1	1	1	1	1	1	1	1	1	1	0	0	0	0	0	0	0	0	0	0
chr7	20164711	20165400	+	chr7_20164710_20165400	125.964	54.9594	113.661	65.1973	1	1	1	1	1	1	1	1	1	1	1	0	0	0	0	0	0	0	0	0	0
chr1	45982191	45983310	+	chr1_45982190_45983310	125.899	34.6802	117.13	46.5394	1	1	1	1	1	1	1	1	1	1	1	0	0	0	0	0	0	0	0	0	0
chr4	132590071	132590340	+	chr4_132590070_132590340	124.2	74.5581	84.3049	104.182	1	1	1	1	1	1	1	1	1	1	1	0	0	0	0	0	0	0	0	0	0
chr7	4482871	4484190	+	chr7_4482870_4484190	124.132	51.2879	106.805	22.0913	1	1	1	1	1	1	1	1	1	1	1	0	0	0	0	0	0	0	0	0	0
chr11	4886591	4887190	+	chr11_4886590_4887190	123.656	131.892	142.602	126.687	1	1	1	1	1	1	1	1	1	1	1	0	0	0	0	0	0	0	0	0	0
chr1	158603531	158603930	+	chr1_158603530_158603930	123.373	81.3614	100.622	31.7793	1	1	1	1	1	1	1	1	1	1	1	0	0	0	0	0	0	0	0	0	0
chr4	98384401	98384870	+	chr4_98384400_98384870	123.323	143.836	154.769	157.089	1	1	1	1	1	1	1	1	1	1	1	0	0	0	0	0	0	0	0	0	0
chr7	31347611	31348860	+	chr7_31347610_31348860	122.988	76.6993	71.3951	70.2386	1	1	1	1	1	1	1	1	1	1	1	0	0	0	0	0	0	0	0	0	0
chr17	45732191	45732660	+	chr17_45732190_45732660	121.68	26.7046	55.2857	26.8645	1	1	1	1	1	1	1	1	1	1	1	0	0	0	0	0	0	0	0	0	0
chr19	12575421	12575890	+	chr19_12575420_12575890	121.68	20.3514	153.347	60.804	1	1	1	1	1	1	1	1	1	1	1	0	0	0	0	0	0	0	0	0	0
chr19	8953921	8954390	+	chr19_8953920_8954390	120.864	121.308	98.022	92.3908	1	1	1	1	1	1	1	1	1	1	1	0	0	0	0	0	0	0	0	0	0
chr8	96696251	96697320	+	chr8_96696250_96697320	120.512	8.66312	46.8856	1.90454	1	1	1	1	1	1	1	1	1	1	1	0	0	0	0	0	0	0	0	0	0
chr4	151400921	151402050	+	chr4_151400920_151402050	120.462	103.194	133.125	114.982	1	1	1	1	1	1	1	1	1	1	1	0	0	0	0	0	0	0	0	0	0
chr11	50665311	50666030	+	chr11_50665310_50666030	120.336	22.3152	75.7859	6.57449	1	1	1	1	1	1	1	1	1	1	1	0	0	0	0	1	1	1	1	1	1
chr14	70750831	70751430	+	chr14_70750830_70751430	119.882	48.9372	71.944	46.2884	1	1	1	1	1	1	1	1	1	1	1	0	0	0	0	0	0	0	0	0	0
chr3	75359831	75361640	+	chr3_75359830_75361640	119.865	106.162	80.8637	97.6904	1	1	1	1	1	1	1	1	1	1	1	0	0	0	0	0	0	0	0	0	0
chr11	121007821	121008360	+	chr11_121007820_121008360	119.834	26.0439	57.0535	12.2809	1	1	1	1	1	1	1	1	1	1	1	0	0	0	0	0	0	0	0	0	0
chr11	98308711	98309170	+	chr11_98308710_98309170	119.751	21.6378	41.1044	23.3187	1	1	1	1	1	1	1	1	1	1	1	0	0	0	0	0	1	1	1	1	1
chr10	102829711	102831820	+	chr10_102829710_102831820	118.904	32.8223	110.081	28.9044	1	1	1	1	1	1	1	1	1	1	1	0	0	0	0	0	0	0	0	0	0
chr13	96293961	96295750	+	chr13_96293960_96295750	118.502	41.091	99.2749	23.0212	1	1	1	1	1	1	1	1	1	1	1	0	0	0	0	0	0	0	0	0	0
chr8	107812891	107813870	+	chr8_107812890_107813870	118.377	136.15	121.542	135.581	1	1	1	1	1	1	1	1	1	1	1	0	0	0	0	0	0	0	0	0	0
chr15	5192491	5193600	+	chr15_5192490_5193600	117.957	41.3934	135.882	29.3906	1	1	1	1	1	1	1	1	1	1	1	0	0	0	0	0	0	0	0	0	0
chr12	36219211	36220230	+	chr12_36219210_36220230	117.901	28.1537	127.43	24.6552	1	1	1	1	1	1	1	1	1	1	1	0	0	0	0	0	0	0	0	0	0
chr8	87432361	87433790	+	chr8_87432360_87433790	117.871	74.2882	95.3244	41.1535	1	1	1	1	1	1	1	1	1	1	1	0	0	0	0	0	0	0	0	0	0
chr9	107442271	107442970	+	chr9_107442270_107442970	117.588	144.338	110.528	126.667	1	1	1	1	1	1	1	1	1	1	1	0	0	0	0	0	0	0	0	0	0
chr11	97459481	97460280	+	chr11_97459480_97460280	117.498	136.428	124.217	127.441	1	1	1	1	1	1	1	1	1	1	1	0	0	0	0	0	0	0	0	0	0
chr9	64949831	64950050	+	chr9_64949830_64950050	117.266	34.4126	49.2371	24.3105	1	1	1	1	1	1	1	1	1	1	1	0	0	0	0	0	0	0	0	0	0
chr12	82880811	82883390	+	chr12_82880810_82883390	117.228	35.1371	97.344	27.717	1	1	1	1	1	1	1	1	1	1	1	0	0	0	0	0	0	0	0	0	0
chr4	57292241	57292570	+	chr4_57292240_57292570	116.418	57.4707	78.6502	24.7574	1	1	1	1	1	1	1	1	1	1	1	0	0	1	1	1	1	1	1	1	1
chr11	28482741	28483220	+	chr11_28482740_28483220	116.354	0.01	46.2211	5.4668	1	1	1	1	1	1	1	1	1	1	1	0	0	0	0	0	0	0	0	0	0
chr12	103942541	103943660	+	chr12_103942540_103943660	116.111	96.947	161.345	132.084	1	1	1	1	1	1	1	1	1	1	1	0	0	0	0	0	0	0	0	0	0
chr16	35937941	35939600	+	chr16_35937940_35939600	115.794	36.7416	97.7404	15.7638	1	1	1	1	1	1	1	1	1	1	1	0	0	0	0	0	0	0	0	0	0
chr7	114514901	114515180	+	chr7_114514900_114515180	115.188	28.4235	65.3456	8.80178	1	1	1	1	1	1	1	1	1	1	1	0	0	0	0	0	0	0	0	0	0
chr14	55048161	55048450	+	chr14_55048160_55048450	114.831	127.54	127.634	121.635	1	1	1	1	1	1	1	1	1	1	1	0	0	0	0	0	0	0	0	0	0
chr11	32167231	32167860	+	chr11_32167230_32167860	114.193	113.245	125.21	129.661	1	1	1	1	1	1	1	1	1	1	1	0	0	0	0	0	0	0	0	0	0
chr4	135729051	135729450	+	chr4_135729050_135729450	114.054	77.8759	95.0715	70.7557	1	1	1	1	1	1	1	1	1	1	1	0	0	0	0	0	0	0	0	0	0
chr5	115880401	115881050	+	chr5_115880400_115881050	113.389	140.77	83.0118	95.2976	1	1	1	1	1	1	1	1	1	1	1	0	0	0	0	0	0	0	0	0	0
chr17	57148101	57148540	+	chr17_57148100_57148540	113.111	112.859	107.294	92.9054	1	1	1	1	1	1	1	1	1	1	1	0	0	0	0	0	0	0	0	0	0
chr7	50834641	50835350	+	chr7_50834640_50835350	112.975	113.708	133.779	130.733	1	1	1	1	1	1	1	1	1	1	1	0	0	0	0	0	0	0	0	0	0
chr12	77469891	77472710	+	chr12_77469890_77472710	112.397	156.334	232.938	225.603	1	1	1	1	1	1	1	1	1	1	1	0	0	0	0	0	0	0	0	0	0
chr17	26250371	26251010	+	chr17_26250370_26251010	111.94	5.05933	55.165	10.6473	1	1	1	1	1	1	1	1	1	1	1	0	0	0	0	0	0	0	0	0	0
chr3	83569841	83570850	+	chr3_83569840_83570850	111.93	55.239	109.103	43.07	1	1	1	1	1	1	1	1	1	1	1	0	0	0	0	0	0	0	0	0	0
chr7	135160511	135161000	+	chr7_135160510_135161000	111.263	104.486	96.9361	118.184	1	1	1	1	1	1	1	1	1	1	1	0	0	0	0	0	0	0	0	0	0
chr7	31339311	31340300	+	chr7_31339310_31340300	110.961	114.236	94.6714	116.024	1	1	1	1	1	1	1	1	1	1	1	0	0	0	0	0	0	0	0	0	0
chr10	24637811	24638250	+	chr10_24637810_24638250	110.719	58.187	114.222	123.504	1	1	1	1	1	1	1	1	1	1	1	0	0	0	0	0	0	0	0	0	0
chr18	67549891	67551030	+	chr18_67549890_67551030	109.91	90.5976	163.137	139.883	1	1	1	1	1	1	1	1	1	1	1	0	0	0	0	0	0	0	0	0	0
chr11	97490631	97491440	+	chr11_97490630_97491440	109.502	135.158	174.57	144.939	1	1	1	1	1	1	1	1	1	1	1	0	0	0	0	0	0	0	0	0	0
chr13	105076591	105077770	+	chr13_105076590_105077770	109.025	50.0189	72.4445	24.0914	1	1	1	1	1	1	1	1	1	1	1	0	0	0	0	0	0	0	0	0	0
chr13	93393731	93394440	+	chr13_93393730_93394440	108.943	30.7619	59.5754	28.4451	1	1	1	1	1	1	1	1	1	1	1	0	0	0	0	0	0	0	0	0	0
chr11	77795101	77796550	+	chr11_77795100_77796550	108.279	85.4527	130.798	91.8508	1	1	1	1	1	1	1	1	1	1	1	0	0	0	0	0	0	0	0	0	0
chr1	166387511	166389290	+	chr1_166387510_166389290	108.018	29.9088	94.2398	35.7902	1	1	1	1	1	1	1	1	1	1	1	0	0	0	0	0	0	0	0	0	0
chr17	23723031	23723530	+	chr17_23723030_23723530	106.723	58.0257	94.341	54.2762	1	1	1	1	1	1	1	1	1	1	1	0	0	0	0	0	0	0	0	0	0
chr4	57312551	57314860	+	chr4_57312550_57314860	106.566	48.6556	103.938	29.7705	1	1	1	1	1	1	1	1	1	1	1	0	0	1	1	1	1	1	1	1	1
chr5	115272601	115273300	+	chr5_115272600_115273300	106.425	81.4109	80.2372	52.3816	1	1	1	1	1	1	1	1	1	1	1	0	0	0	0	0	0	0	0	0	0
chr2	25220491	25220750	+	chr2_25220490_25220750	105.353	44.3457	108.06	38.0548	1	1	1	1	1	1	1	1	1	1	1	0	0	0	0	0	0	0	0	0	0
chr8	107813911	107814180	+	chr8_107813910_107814180	105.299	37.7093	144.785	58.7618	1	1	1	1	1	1	1	1	1	1	1	0	0	0	0	0	0	0	0	0	0
chr15	81845791	81847240	+	chr15_81845790_81847240	105.25	111.643	105.666	103.575	1	1	1	1	1	1	1	1	1	1	1	0	1	1	1	1	1	1	1	1	1
chrX	98280441	98280960	+	chrX_98280440_98280960	105.143	26.3085	53.7674	20.3209	1	1	1	1	1	1	1	1	1	1	1	0	0	0	0	0	0	0	0	0	0
chr4	80556331	80556880	+	chr4_80556330_80556880	104.991	16.1965	49.8151	8.30756	1	1	1	1	1	1	1	1	1	1	1	0	0	0	0	0	0	0	0	0	0
chr7	16871061	16871640	+	chr7_16871060_16871640	104.214	135.673	58.7711	72.8991	1	1	1	1	1	1	1	1	1	1	1	0	0	0	0	0	0	0	0	0	0
chr13	75976891	75978350	+	chr13_75976890_75978350	104.209	52.5179	92.8304	41.4525	1	1	1	1	1	1	1	1	1	1	1	0	0	0	0	0	0	0	0	0	0
chr6	149382691	149382930	+	chr6_149382690_149382930	104.115	22.3676	66.299	25.1378	1	1	1	1	1	1	1	1	1	1	1	0	0	0	0	0	0	0	0	0	0
chr1	95581711	95583100	+	chr1_95581710_95583100	104.079	68.4927	89.1325	50.7638	1	1	1	1	1	1	1	1	1	1	1	0	0	0	0	0	0	0	0	0	0
chr4	133228151	133228990	+	chr4_133228150_133228990	104.022	117.228	121.515	110.619	1	1	1	1	1	1	1	1	1	1	1	0	0	0	0	0	0	0	0	0	0
chr10	128059371	128059900	+	chr10_128059370_128059900	103.734	51.9319	81.0344	75.2571	1	1	1	1	1	1	1	1	1	1	1	0	0	0	0	0	0	0	0	0	0
chr5	97222271	97222600	+	chr5_97222270_97222600	103.654	39.7659	65.2512	14.9575	1	1	1	1	1	1	1	1	1	1	1	0	0	0	0	0	0	0	0	0	0
chr11	4841101	4841780	+	chr11_4841100_4841780	103.408	40.7543	50.1376	46.651	1	1	1	1	1	1	1	1	1	1	1	0	0	0	0	0	0	0	0	0	0
chr9	88221781	88222740	+	chr9_88221780_88222740	102.981	42.3421	87.0285	15.0022	1	1	1	1	1	1	1	1	1	1	1	0	0	0	0	0	0	0	0	0	0
chr2	33074521	33074750	+	chr2_33074520_33074750	102.56	65.524	142.646	39.8793	1	1	1	1	1	1	1	1	1	1	1	0	0	0	0	0	0	0	0	0	0
chr14	55131711	55131980	+	chr14_55131710_55131980	102.445	120.614	57.2223	109.774	1	1	1	1	1	1	1	1	1	1	1	0	0	0	0	0	0	0	0	0	0
chr11	98307931	98308590	+	chr11_98307930_98308590	102.046	39.651	59.1247	35.1739	1	1	1	1	1	1	1	1	1	1	1	0	0	0	0	0	1	1	1	1	1
chr3	94564231	94564800	+	chr3_94564230_94564800	101.626	19.4772	64.9891	20.4074	1	1	1	1	1	1	1	1	1	1	1	0	0	0	0	0	0	0	0	0	0
chr11	94937591	94938910	+	chr11_94937590_94938910	101.622	14.7844	67.4711	16.3692	1	1	1	1	1	1	1	1	1	1	1	0	0	0	0	0	0	0	0	0	0
chr8	41651431	41652270	+	chr8_41651430_41652270	100.943	35.1198	52.0516	29.3052	1	1	1	1	1	1	1	1	1	1	1	0	0	0	0	0	0	0	0	0	0
chr17	35562281	35562780	+	chr17_35562280_35562780	100.893	67.4084	107.984	30.9228	1	1	1	1	1	1	1	1	1	1	1	0	0	0	0	0	0	0	0	0	0
chr5	135484811	135485960	+	chr5_135484810_135485960	100.68	45.2709	65.9673	41.8261	1	1	1	1	1	1	1	1	1	1	1	0	0	0	0	0	0	0	0	0	0
chr17	45821761	45824280	+	chr17_45821760_45824280	100.613	70.9191	99.3451	82.2261	1	1	1	1	1	1	1	1	1	1	1	0	0	0	0	0	0	0	0	0	0
chr6	149357161	149357910	+	chr6_149357160_149357910	100.025	23.4956	115.367	31.0863	1	1	1	1	1	1	1	1	1	1	1	0	0	0	0	0	0	0	0	0	0
chrX	7248091	7249120	+	chrX_7248090_7249120	99.8924	80.5789	109.424	117.945	1	1	1	1	1	1	1	1	1	1	1	0	0	0	0	0	0	0	0	0	0
chr11	58751171	58751720	+	chr11_58751170_58751720	99.8067	115.626	109.638	111.612	1	1	1	1	1	1	1	1	1	1	1	0	0	0	0	0	0	0	0	0	0
chr10	75386331	75387130	+	chr10_75386330_75387130	99.6487	72.6603	78.7483	66.0395	1	1	1	1	1	1	1	1	1	1	1	0	0	0	0	0	0	0	0	0	0
chr11	98299231	98299710	+	chr11_98299230_98299710	98.8303	107.478	76.2722	76.7662	1	1	1	1	1	1	1	1	1	1	1	0	0	0	0	0	0	1	1	1	1
chr1	98768071	98769730	+	chr1_98768070_98769730	98.7575	7.0448	49.9971	8.04219	1	1	1	1	1	1	1	1	1	1	1	0	0	0	0	0	0	0	0	0	0
chr17	23816191	23816920	+	chr17_23816190_23816920	97.6904	27.9706	81.5003	24.3322	1	1	1	1	1	1	1	1	1	1	1	0	0	0	0	0	0	0	0	0	0
chrX	7340531	7341090	+	chrX_7340530_7341090	97.5693	41.9544	90.1273	42.2881	1	1	1	1	1	1	1	1	1	1	1	0	0	0	0	0	0	0	0	0	0
chr6	92194201	92194940	+	chr6_92194200_92194940	96.8601	36.6579	107.952	26.5888	1	1	1	1	1	1	1	1	1	1	1	0	0	0	0	0	0	0	0	0	0
chr2	26237811	26238100	+	chr2_26237810_26238100	96.5637	99.0646	88.1357	139.092	1	1	1	1	1	1	1	1	1	1	1	0	0	0	0	0	0	0	0	0	0
chr4	11002761	11003760	+	chr4_11002760_11003760	96.4454	105.616	158.732	109.129	1	1	1	1	1	1	1	1	1	1	1	0	0	0	0	0	0	1	1	1	1
chr4	133230291	133230630	+	chr4_133230290_133230630	96.4232	108.087	67.5856	120.341	1	1	1	1	1	1	1	1	1	1	1	0	0	0	0	0	0	0	0	0	0
chr2	49475131	49475410	+	chr2_49475130_49475410	96.3812	42.6526	166.537	21.9783	1	1	1	1	1	1	1	1	1	1	1	0	0	0	0	0	0	0	0	0	0
chr2	121692041	121693280	+	chr2_121692040_121693280	96.1043	77.6505	194.613	142.87	1	1	1	1	1	1	1	1	1	1	1	0	0	0	0	0	0	0	0	0	0
chr13	67585021	67585390	+	chr13_67585020_67585390	95.8857	85.789	65.3502	82.306	1	1	1	1	1	1	1	1	1	1	1	0	0	0	0	0	0	0	0	0	0
chr14	70759751	70760050	+	chr14_70759750_70760050	95.5528	117.276	94.1039	80.0673	1	1	1	1	1	1	1	1	1	1	1	0	0	0	0	0	0	0	0	0	0
chr5	35862931	35863230	+	chr5_35862930_35863230	95.5528	25.3379	20.8268	0.01	1	1	1	1	1	1	1	1	1	1	1	0	0	0	0	0	0	0	0	0	0
chr6	42322171	42323550	+	chr6_42322170_42323550	95.4386	78.7128	128.829	48.5798	1	1	1	1	1	1	1	1	1	1	1	0	0	0	0	0	0	0	0	0	0
chr8	120085781	120086210	+	chr8_120085780_120086210	94.2537	26.537	24.7887	7.79996	1	1	1	1	1	1	1	1	1	1	1	0	0	0	0	0	0	0	0	0	0
chr9	30993781	30994620	+	chr9_30993780_30994620	93.9507	145.844	64.6538	131.211	1	1	1	1	1	1	1	1	1	1	1	0	0	0	0	0	0	0	0	0	0
chr15	88810561	88810760	+	chr15_88810560_88810760	93.9034	91.4318	64.8812	70.196	1	1	1	1	1	1	1	1	1	1	1	0	0	0	0	0	0	0	0	0	0
chr2	121611481	121611670	+	chr2_121611480_121611670	93.4685	14.5234	46.2658	4.72741	1	1	1	1	1	1	1	1	1	1	1	0	0	0	0	0	0	0	0	0	0
chr7	31329881	31330230	+	chr7_31329880_31330230	93.4302	59.2523	37.511	46.7653	1	1	1	1	1	1	1	1	1	1	1	0	0	0	0	0	0	0	0	0	0
chr2	118982231	118983150	+	chr2_118982230_118983150	93.1127	129.754	105.915	114.566	1	1	1	1	1	1	1	1	1	1	1	0	0	0	0	0	0	0	0	0	0
chrX	7523631	7524070	+	chrX_7523630_7524070	92.8412	62.8227	58.2001	64.7334	1	1	1	1	1	1	1	1	1	1	1	0	0	0	0	0	0	0	0	0	0
chr11	70272641	70272960	+	chr11_70272640_70272960	92.6439	31.8166	41.8518	16.3288	1	1	1	1	1	1	1	1	1	1	1	0	0	0	0	0	0	0	0	0	0
chr16	16544791	16545060	+	chr16_16544790_16545060	92.0814	38.8655	77.7683	20.2601	1	1	1	1	1	1	1	1	1	1	1	0	0	0	0	0	0	0	0	0	0
chr4	135735351	135736800	+	chr4_135735350_135736800	91.7668	63.1686	78.2745	58.8266	1	1	1	1	1	1	1	1	1	1	1	0	0	0	0	0	0	0	0	0	0
chr7	139802061	139802590	+	chr7_139802060_139802590	91.7045	50.5445	102.356	44.4411	1	1	1	1	1	1	1	1	1	1	1	0	0	0	0	0	0	0	0	0	0
chr2	10291801	10292450	+	chr2_10291800_10292450	91.4849	16.063	34.7431	14.6892	1	1	1	1	1	1	1	1	1	1	1	0	0	0	0	1	1	1	1	1	1
chr11	69691941	69692650	+	chr11_69691940_69692650	91.4042	51.35	80.3593	50.9353	1	1	1	1	1	1	1	1	1	1	1	0	0	0	0	0	0	0	0	0	0
chr13	51880911	51881130	+	chr13_51880910_51881130	91.3914	14.2792	46.6132	24.3105	1	1	1	1	1	1	1	1	1	1	1	0	0	0	0	0	0	0	0	0	0
chr12	102266451	102267490	+	chr12_102266450_102267490	91.178	40.9906	96.9615	57.6221	1	1	1	1	1	1	1	1	1	1	1	0	0	0	0	0	0	0	0	0	0
chr10	19867931	19869710	+	chr10_19867930_19869710	90.7459	20.6513	53.4072	15.7604	1	1	1	1	1	1	1	1	1	1	1	0	0	0	0	0	0	0	0	0	0
chr5	67008991	67011000	+	chr5_67008990_67011000	90.5976	90.0613	112.049	116.354	1	1	1	1	1	1	1	1	1	1	1	0	0	0	0	0	0	0	0	0	0
chr2	25227471	25228250	+	chr2_25227470_25228250	90.5255	81.4497	94.2771	80.4751	1	1	1	1	1	1	1	1	1	1	1	0	0	0	0	0	0	0	0	0	0
chr7	56602451	56603250	+	chr7_56602450_56603250	90.4442	1.71104	50.2437	1.29734	1	1	1	1	1	1	1	1	1	1	1	0	0	0	0	0	0	0	0	0	0
chr7	3291161	3291420	+	chr7_3291160_3291420	90.3399	136.672	74.1198	129.394	1	1	1	1	1	1	1	1	1	1	1	0	0	0	0	0	0	0	0	0	0
chr9	21156751	21157500	+	chr9_21156750_21157500	90.1798	48.5475	73.397	69.5409	1	1	1	1	1	1	1	1	1	1	1	0	0	0	0	0	0	0	0	0	0
chr19	12563651	12564020	+	chr19_12563650_12564020	90.1436	58.2001	80.3736	23.2237	1	1	1	1	1	1	1	1	1	1	1	0	0	0	0	0	0	0	0	0	0
chr14	64224281	64225990	+	chr14_64224280_64225990	89.83	52.9461	141.64	108.081	1	1	1	1	1	1	1	1	1	1	1	0	0	0	0	0	0	0	0	0	0
chr9	107774501	107775800	+	chr9_107774500_107775800	89.646	94.9128	160.242	182.753	1	1	1	1	1	1	1	1	1	1	1	0	0	0	0	0	0	0	0	0	0
chr18	67624031	67625050	+	chr18_67624030_67625050	89.592	15.9372	66.827	19.2894	1	1	1	1	1	1	1	1	1	1	1	0	0	0	0	0	0	0	0	0	0
chr4	128782201	128783120	+	chr4_128782200_128783120	89.1218	8.30154	32.1187	2.75156	1	1	1	1	1	1	1	1	1	1	1	0	0	0	0	0	0	0	0	0	0
chr9	53618891	53619950	+	chr9_53618890_53619950	88.2983	29.5712	80.4009	23.2677	1	1	1	1	1	1	1	1	1	1	1	0	0	0	0	0	0	0	0	0	0
chr2	164268331	164269140	+	chr2_164268330_164269140	88.2736	17.5548	102.208	24.1233	1	1	1	1	1	1	1	1	1	1	1	0	0	0	0	0	1	1	1	1	1
chr12	45369441	45370810	+	chr12_45369440_45370810	88.2083	93.8488	92.332	61.7427	1	1	1	1	1	1	1	1	1	1	1	0	0	0	0	0	0	0	0	0	0
chr2	150083171	150083430	+	chr2_150083170_150083430	87.9997	38.9357	74.1198	55.9423	1	1	1	1	1	1	1	1	1	1	1	0	0	0	0	0	0	0	0	0	0
chr1	95132931	95133260	+	chr1_95132930_95133260	87.8637	22.0891	105.865	9.8147	1	1	1	1	1	1	1	1	1	1	1	0	0	0	0	0	0	0	0	0	0
chr3	94641011	94642550	+	chr3_94641010_94642550	87.7291	109.309	107.305	108.609	1	1	1	1	1	1	1	1	1	1	1	0	0	0	0	0	0	0	0	0	0
chr15	79827571	79827750	+	chr15_79827570_79827750	87.2781	79.4123	70.8419	63.8205	1	1	1	1	1	1	1	1	1	1	1	0	0	0	0	0	0	0	0	0	0
chr1	158233511	158234270	+	chr1_158233510_158234270	87.2651	29.8613	97.6217	23.9072	1	1	1	1	1	1	1	1	1	1	1	0	0	0	0	0	0	0	0	0	0
chr7	20147821	20148690	+	chr7_20147820_20148690	87.1727	72.3828	48.2177	69.6188	1	1	1	1	1	1	1	1	1	1	1	0	0	0	0	0	0	0	0	0	0
chr15	74499871	74500370	+	chr15_74499870_74500370	87.134	13.4786	70.9163	14.4869	1	1	1	1	1	1	1	1	1	1	1	0	0	0	0	0	0	0	0	0	0
chr4	133800711	133801760	+	chr4_133800710_133801760	86.7897	106.861	102.394	122.536	1	1	1	1	1	1	1	1	1	1	1	0	0	0	0	0	0	0	0	0	0
chr2	26207031	26208040	+	chr2_26207030_26208040	86.0677	106.024	83.4952	76.5339	1	1	1	1	1	1	1	1	1	1	1	0	0	0	0	0	0	0	0	0	0
chr14	55046291	55046780	+	chr14_55046290_55046780	85.9982	78.489	116.806	112.397	1	1	1	1	1	1	1	1	1	1	1	0	0	0	0	0	0	0	0	0	0
chr13	97785031	97785280	+	chr13_97785030_97785280	85.789	109.19	59.6736	71.7176	1	1	1	1	1	1	1	1	1	1	1	0	0	0	0	0	0	0	0	0	0
chr9	21100151	21100440	+	chr9_21100150_21100440	85.6878	23.8239	104.079	7.29276	1	1	1	1	1	1	1	1	1	1	1	0	0	0	0	0	0	0	0	0	0
chr11	100257931	100258540	+	chr11_100257930_100258540	84.7061	43.8509	96.7329	37.9087	1	1	1	1	1	1	1	1	1	1	1	0	0	0	0	0	0	0	0	0	0
chr2	104399151	104399500	+	chr2_104399150_104399500	84.5981	18.6681	20.2607	5.08329	1	1	1	1	1	1	1	1	1	1	1	0	1	1	1	1	1	1	1	1	1
chr3	88633251	88633750	+	chr3_88633250_88633750	84.2684	85.3667	63.4715	64.1788	1	1	1	1	1	1	1	1	1	1	1	0	0	0	0	0	0	0	0	0	0
chr2	79294731	79294860	+	chr2_79294730_79294860	84.1357	29.1732	84.5164	9.4159	1	1	1	1	1	1	1	1	1	1	1	0	0	0	0	0	0	0	0	0	0
chr13	19040501	19040930	+	chr13_19040500_19040930	83.7591	8.76196	48.8685	17.2258	1	1	1	1	1	1	1	1	1	1	1	0	0	0	0	0	0	0	0	0	0
chr8	108674021	108674910	+	chr8_108674020_108674910	83.5136	55.6173	47.2684	39.2665	1	1	1	1	1	1	1	1	1	1	1	0	0	0	0	0	0	0	0	0	0
chr11	50663191	50665090	+	chr11_50663190_50665090	83.2014	16.3211	77.2731	11.0662	1	1	1	1	1	1	1	1	1	1	1	0	0	0	0	1	1	1	1	1	1
chr9	4795911	4796650	+	chr9_4795910_4796650	82.9979	32.0054	58.0927	36.3231	1	1	1	1	1	1	1	1	1	1	1	0	0	0	0	0	0	0	0	0	0
chr14	52947211	52948420	+	chr14_52947210_52948420	82.9854	7.7409	51.4649	2.1256	1	1	1	1	1	1	1	1	1	1	1	0	0	0	0	0	0	0	0	0	0
chr10	24589591	24590130	+	chr10_24589590_24590130	82.3342	87.6741	96.615	117.901	1	1	1	1	1	1	1	1	1	1	1	0	0	0	0	0	0	0	0	0	0
chr13	51888771	51889270	+	chr13_51888770_51889270	82.2075	18.4023	65.9124	19.0212	1	1	1	1	1	1	1	1	1	1	1	0	0	0	0	0	0	0	0	0	0
chr1	184694421	184695170	+	chr1_184694420_184695170	81.897	22.4236	42.2681	10.6519	1	1	1	1	1	1	1	1	1	1	1	0	0	0	0	0	0	0	0	0	0
chr4	95633091	95634570	+	chr4_95633090_95634570	81.5908	27.3288	121.493	41.636	1	1	1	1	1	1	1	1	1	1	1	0	0	0	0	0	0	0	0	0	0
chr8	63111381	63112160	+	chr8_63111380_63112160	81.4233	18.2147	100.809	27.339	1	1	1	1	1	1	1	1	1	1	1	0	0	0	0	0	1	1	1	1	1
chr3	53394291	53394780	+	chr3_53394290_53394780	81.2512	11.5738	37.4893	22.0855	1	1	1	1	1	1	1	1	1	1	1	0	0	0	0	0	0	0	0	0	0
chr3	88635811	88636520	+	chr3_88635810_88636520	80.8937	77.3523	55.4747	47.6138	1	1	1	1	1	1	1	1	1	1	1	0	0	0	0	0	0	0	0	0	0
chr9	14079291	14081850	+	chr9_14079290_14081850	80.7092	42.5682	114.706	63.5809	1	1	1	1	1	1	1	1	1	1	1	0	0	0	0	0	0	0	0	0	0
chr8	107849751	107850690	+	chr8_107849750_107850690	80.4539	74.2188	64.6352	60.7234	1	1	1	1	1	1	1	1	1	1	1	0	0	0	0	0	0	0	0	0	0
chr5	37635941	37637370	+	chr5_37635940_37637370	80.3736	25.1843	64.1435	28.8764	1	1	1	1	1	1	1	1	1	1	1	0	0	0	0	0	0	0	0	0	0
chr14	55046991	55047350	+	chr14_55046990_55047350	80.107	148.126	154.974	100.665	1	1	1	1	1	1	1	1	1	1	1	0	0	0	0	0	0	0	0	0	0
chr10	7309281	7310670	+	chr10_7309280_7310670	79.4394	35.3191	119.701	36.4472	1	1	1	1	1	1	1	1	1	1	1	0	0	0	0	0	0	0	0	0	0
chrX	7274011	7274570	+	chrX_7274010_7274570	79.3493	72.5436	65.2179	76.7577	1	1	1	1	1	1	1	1	1	1	1	0	0	0	0	0	0	0	0	0	0
chr5	115356521	115356880	+	chr5_115356520_115356880	79.1859	31.3135	47.1113	20.2293	1	1	1	1	1	1	1	1	1	1	1	0	0	0	0	0	0	0	0	0	0
chr2	33323721	33324480	+	chr2_33323720_33324480	78.9899	69.6931	83.4519	84.1891	1	1	1	1	1	1	1	1	1	1	1	0	0	0	0	0	0	0	0	0	0
chr7	135160111	135160420	+	chr7_135160110_135160420	78.9041	99.6487	71.6706	53.3808	1	1	1	1	1	1	1	1	1	1	1	0	0	0	0	0	0	0	0	0	0
chr8	108938711	108939940	+	chr8_108938710_108939940	78.7483	101.441	84.9935	89.7985	1	1	1	1	1	1	1	1	1	1	1	0	0	0	0	0	0	0	0	0	0
chr14	64162441	64163310	+	chr14_64162440_64163310	78.6413	68.8016	165.604	153.391	1	1	1	1	1	1	1	1	1	1	1	0	0	0	0	0	0	0	0	0	0
chr10	24555551	24556390	+	chr10_24555550_24556390	78.0947	7.12924	37.4486	6.69713	1	1	1	1	1	1	1	1	1	1	1	0	0	0	0	0	0	0	0	0	0
chr7	148195611	148196970	+	chr7_148195610_148196970	77.6169	23.3571	42.3537	16.4212	1	1	1	1	1	1	1	1	1	1	1	0	0	0	0	0	0	0	0	0	0
chr7	31248611	31249640	+	chr7_31248610_31249640	77.1277	1.53661	27.4918	0.01	1	1	1	1	1	1	1	1	1	1	1	0	0	0	0	0	0	0	0	0	0
chr2	33071251	33072530	+	chr2_33071250_33072530	76.8259	34.248	88.7789	43.7304	1	1	1	1	1	1	1	1	1	1	1	0	0	0	0	0	0	0	0	0	0
chrX	7524491	7525550	+	chrX_7524490_7525550	76.139	62.1746	31.976	28.8381	1	1	1	1	1	1	1	1	1	1	1	0	0	0	0	0	0	0	0	0	0
chr7	31244131	31244450	+	chr7_31244130_31244450	76.1353	10.233	38.2605	1.67887	1	1	1	1	1	1	1	1	1	1	1	0	0	0	0	0	0	0	0	0	0
chr5	135407781	135408630	+	chr5_135407780_135408630	75.9321	22.0539	57.5464	32.265	1	1	1	1	1	1	1	1	1	1	1	0	0	0	0	0	0	0	0	0	0
chr8	12914841	12916320	+	chr8_12914840_12916320	75.7254	31.9952	67.5135	21.0662	1	1	1	1	1	1	1	1	1	1	1	0	0	0	0	0	0	0	0	0	0
chr10	128026501	128026960	+	chr10_128026500_128026960	75.7018	15.1867	52.0031	5.66139	1	1	1	1	1	1	1	1	1	1	1	0	0	0	0	0	0	0	0	0	0
chr14	55045281	55046280	+	chr14_55045280_55046280	75.6399	84.2684	122.406	97.3721	1	1	1	1	1	1	1	1	1	1	1	0	0	0	0	0	0	0	0	0	0
chr8	120022021	120022280	+	chr8_120022020_120022280	75.5642	26.3807	70.5186	14.7204	1	1	1	1	1	1	1	1	1	1	1	0	0	0	0	0	0	0	0	0	0
chr6	42271411	42271840	+	chr6_42271410_42271840	75.5011	48.4443	38.5433	31.1246	1	1	1	1	1	1	1	1	1	1	1	0	0	0	0	0	0	0	0	0	0
chr7	6231541	6231810	+	chr7_6231540_6231810	75.1852	2.17401	26.8383	9.13366	1	1	1	1	1	1	1	1	1	1	1	0	0	0	0	1	1	1	1	1	1
chr9	21125531	21125810	+	chr9_21125530_21125810	74.8215	114.218	59.4445	99.9173	1	1	1	1	1	1	1	1	1	1	1	0	0	0	0	0	0	0	0	0	0
chr2	119000171	119000410	+	chr2_119000170_119000410	74.6134	106.121	57.0849	57.84	1	1	1	1	1	1	1	1	1	1	1	0	0	0	0	0	0	0	0	0	0
chr17	26232061	26232540	+	chr17_26232060_26232540	74.4155	65.7238	95.245	46.0525	1	1	1	1	1	1	1	1	1	1	1	0	0	0	0	0	0	0	0	0	0
chr15	74502041	74503230	+	chr15_74502040_74503230	74.3658	16.2969	102.287	14.7358	1	1	1	1	1	1	1	1	1	1	1	0	0	0	0	0	0	0	0	0	0
chrX	7244121	7244380	+	chrX_7244120_7244380	74.002	47.263	51.6744	63.0392	1	1	1	1	1	1	1	1	1	1	1	0	0	0	0	0	0	0	0	0	0
chr8	12879671	12879940	+	chr8_12879670_12879940	73.5698	9.35667	74.6327	17.7575	1	1	1	1	1	1	1	1	1	1	1	0	0	0	0	0	0	0	0	0	0
chr5	115358181	115358970	+	chr5_115358180_115358970	73.5243	45.1991	35.254	10.6427	1	1	1	1	1	1	1	1	1	1	1	0	0	0	0	0	0	0	0	0	0
chr16	35999071	35999290	+	chr16_35999070_35999290	73.4952	91.3977	27.664	47.254	1	1	1	1	1	1	1	1	1	1	1	0	0	0	0	0	0	0	0	0	0
chr19	12575911	12576970	+	chr19_12575910_12576970	73.4487	16.0367	70.7206	19.2687	1	1	1	1	1	1	1	1	1	1	1	0	0	0	0	0	0	0	0	0	0
chr7	26034061	26034590	+	chr7_26034060_26034590	72.9144	63.9103	107.023	68.3557	1	1	1	1	1	1	1	1	1	1	1	0	0	0	0	0	0	0	0	0	0
chr11	69752211	69752510	+	chr11_69752210_69752510	72.8946	27.8174	45.8759	14.0581	1	1	1	1	1	1	1	1	1	1	1	0	0	0	0	0	0	0	0	0	0
chr7	26099501	26099860	+	chr7_26099500_26099860	72.8354	27.3455	49.4587	12.7672	1	1	1	1	1	1	1	1	1	1	1	0	0	0	0	0	0	0	0	0	0
chr7	4073011	4074070	+	chr7_4073010_4074070	72.7741	19.7574	66.5219	21.2183	1	1	1	1	1	1	1	1	1	1	1	0	0	0	0	0	0	0	0	0	0
chr12	82960331	82961740	+	chr12_82960330_82961740	72.7634	90.0088	115.111	122.009	1	1	1	1	1	1	1	1	1	1	1	0	0	0	0	0	0	0	0	0	0
chr10	75296051	75297940	+	chr10_75296050_75297940	72.5579	19.5654	58.7089	10.3622	1	1	1	1	1	1	1	1	1	1	1	0	0	0	0	0	0	0	0	0	0
chr13	24025871	24026560	+	chr13_24025870_24026560	71.9844	1.86012	17.6878	0.01	1	1	1	1	1	1	1	1	1	1	1	0	0	0	0	0	0	0	0	0	0
chr7	135073261	135073750	+	chr7_135073260_135073750	71.9616	31.4809	49.3758	45.8148	1	1	1	1	1	1	1	1	1	1	1	0	0	0	0	0	0	0	0	0	0
chr19	12657521	12658020	+	chr19_12657520_12658020	71.8317	40.4722	53.5704	15.1363	1	1	1	1	1	1	1	1	1	1	1	0	0	0	0	0	0	0	0	0	0
chr6	70853921	70854380	+	chr6_70853920_70854380	71.4932	107.389	100.335	71.4149	1	1	1	1	1	1	1	1	1	1	1	0	0	0	0	0	0	0	0	0	0
chr13	105246371	105246690	+	chr13_105246370_105246690	71.4075	11.3771	40.0228	3.05162	1	1	1	1	1	1	1	1	1	1	1	0	0	0	0	0	0	0	0	0	0
chr7	88667841	88668710	+	chr7_88667840_88668710	71.3219	66.184	84.8559	69.9024	1	1	1	1	1	1	1	1	1	1	1	0	0	0	0	0	0	0	0	1	1
chr14	52989211	52989670	+	chr14_52989210_52989670	70.9601	97.3042	33.4703	45.9	1	1	1	1	1	1	1	1	1	1	1	0	0	0	0	0	0	0	0	0	0
chr2	26235751	26236600	+	chr2_26235750_26236600	70.8394	61.9971	76.3616	78.7525	1	1	1	1	1	1	1	1	1	1	1	0	0	0	0	0	0	0	0	0	0
chr1	158603951	158604630	+	chr1_158603950_158604630	70.7476	43.7229	55.7877	25.4122	1	1	1	1	1	1	1	1	1	1	1	0	0	0	0	0	0	0	0	0	0
chr15	79728301	79728510	+	chr15_79728300_79728510	70.7233	28.9449	51.4792	28.3479	1	1	1	1	1	1	1	1	1	1	1	0	0	0	0	0	0	0	0	0	0
chr2	121632531	121633120	+	chr2_121632530_121633120	70.6608	11.6706	47.5444	11.9953	1	1	1	1	1	1	1	1	1	1	1	0	0	0	0	0	0	0	0	0	0
chr2	49474491	49475110	+	chr2_49474490_49475110	70.5464	9.46652	84.1891	37.8443	1	1	1	1	1	1	1	1	1	1	1	0	0	0	0	0	0	0	0	0	0
chr11	100277691	100278030	+	chr11_100277690_100278030	70.4091	40.8166	43.8096	48.2279	1	1	1	1	1	1	1	1	1	1	1	0	0	0	0	0	0	0	0	0	0
chr2	71624711	71625940	+	chr2_71624710_71625940	70.2963	94.1869	157.207	218.12	1	1	1	1	1	1	1	1	1	1	1	0	0	0	0	0	0	0	0	0	0
chr2	119062381	119063850	+	chr2_119062380_119063850	70.2556	39.9315	119.095	36.124	1	1	1	1	1	1	1	1	1	1	1	0	0	0	0	0	0	0	0	0	0
chrX	5748861	5749440	+	chrX_5748860_5749440	70.2386	52.7249	50.2258	27.6963	1	1	1	1	1	1	1	1	1	1	1	0	0	0	0	0	0	0	0	0	0
chr12	103969181	103969440	+	chr12_103969180_103969440	70.115	48.7028	40.3564	59.6266	1	1	1	1	1	1	1	1	1	1	1	0	0	0	0	0	0	0	0	0	0
chr17	47278471	47278860	+	chr17_47278470_47278860	69.9946	14.1029	38.7578	12.0471	1	1	1	1	1	1	1	1	1	1	1	0	0	0	0	0	0	0	0	0	0
chr2	164322641	164323410	+	chr2_164322640_164323410	69.5451	54.0841	93.4449	76.7788	1	1	1	1	1	1	1	1	1	1	1	0	0	0	0	1	1	1	1	1	1
chr8	107870831	107873330	+	chr8_107870830_107873330	69.4956	79.9643	60.8332	70.8998	1	1	1	1	1	1	1	1	1	1	1	0	0	0	0	0	0	0	0	0	0
chr16	14073121	14073340	+	chr16_14073120_14073340	69.2059	15.8796	12.5395	0.01	1	1	1	1	1	1	1	1	1	1	1	0	0	0	0	0	0	0	0	0	0
chr5	110527301	110527540	+	chr5_110527300_110527540	69.1191	19.2383	51.0897	18.372	1	1	1	1	1	1	1	1	1	1	1	0	0	0	0	0	0	0	0	0	0
chr2	25220841	25221650	+	chr2_25220840_25221650	68.6027	33.0396	87.8457	35.7805	1	1	1	1	1	1	1	1	1	1	1	0	0	0	0	0	0	0	0	0	0
chr8	74115791	74116690	+	chr8_74115790_74116690	68.5154	105.678	136.451	156.914	1	1	1	1	1	1	1	1	1	1	1	0	0	0	0	0	0	0	0	0	0
chr5	35884891	35884950	+	chr5_35884890_35884950	68.5082	7.29946	0.01	0.01	1	1	1	1	1	1	1	1	1	1	1	0	0	0	0	0	0	0	0	0	0
chr1	54613681	54614930	+	chr1_54613680_54614930	68.4443	16.9361	49.8336	14.6735	1	1	1	1	1	1	1	1	1	1	1	0	0	0	0	0	0	0	0	0	0
chr7	26097171	26097720	+	chr7_26097170_26097720	68.0846	44.5503	30.5749	7.01583	1	1	1	1	1	1	1	1	1	1	1	0	0	0	0	0	0	0	0	0	0
chr10	75355831	75356470	+	chr10_75355830_75356470	68.0282	80.0895	90.4621	90.4581	1	1	1	1	1	1	1	1	1	1	1	0	0	0	0	0	0	0	0	0	0
chr5	115347281	115348000	+	chr5_115347280_115348000	67.9553	39.5493	39.9474	8.14214	1	1	1	1	1	1	1	1	1	1	1	0	0	0	0	0	0	0	0	0	0
chr8	41719561	41720310	+	chr8_41719560_41720310	67.9125	21.3717	40.3415	13.7735	1	1	1	1	1	1	1	1	1	1	1	0	0	0	0	0	0	0	0	0	0
chrX	7398071	7398920	+	chrX_7398070_7398920	67.8435	63.6237	45.4088	51.107	1	1	1	1	1	1	1	1	1	1	1	0	0	0	0	0	0	0	0	0	0
chr7	4072511	4072900	+	chr7_4072510_4072900	67.4084	3.84172	50.8487	4.5972	1	1	1	1	1	1	1	1	1	1	1	0	0	0	0	0	0	0	0	0	0
chr11	50640741	50641210	+	chr11_50640740_50641210	67.3333	117.941	93.3416	86.9354	1	1	1	1	1	1	1	1	1	1	1	0	0	0	0	1	1	1	1	1	1
chr1	95131971	95132710	+	chr1_95131970_95132710	66.8819	15.1938	82.3545	21.5034	1	1	1	1	1	1	1	1	1	1	1	0	0	0	0	0	0	0	0	0	0
chr5	110519111	110519680	+	chr5_110519110_110519680	66.827	37.4124	25.8986	18.0515	1	1	1	1	1	1	1	1	1	1	1	0	0	0	0	0	0	0	0	0	0
chr13	97836911	97837400	+	chr13_97836910_97837400	66.7331	22.6728	39.7009	7.74837	1	1	1	1	1	1	1	1	1	1	1	0	0	0	0	0	0	0	0	0	0
chr4	122782221	122782690	+	chr4_122782220_122782690	66.7189	6.51173	44.8027	4.79231	1	1	1	1	1	1	1	1	1	1	1	0	0	0	0	0	0	0	0	0	0
chr8	77736641	77737600	+	chr8_77736640_77737600	66.6172	10.222	72.432	8.99892	1	1	1	1	1	1	1	1	1	1	1	0	0	0	0	0	0	0	0	0	0
chr11	69671511	69672460	+	chr11_69671510_69672460	66.5704	40.1616	45.5299	23.0237	1	1	1	1	1	1	1	1	1	1	1	0	0	0	0	0	0	0	0	0	0
chr3	10439191	10439560	+	chr3_10439190_10439560	66.4659	41.4205	52.8618	29.1471	1	1	1	1	1	1	1	1	1	1	1	0	0	0	0	0	0	0	0	0	0
chr6	42271861	42272140	+	chr6_42271860_42272140	66.184	46.6114	36.4189	21.9783	1	1	1	1	1	1	1	1	1	1	1	0	0	0	0	0	0	0	0	0	0
chr10	128052241	128052830	+	chr10_128052240_128052830	66.0956	106.556	39.8987	50.6565	1	1	1	1	1	1	1	1	1	1	1	0	0	0	0	0	0	0	0	0	0
chr9	78295581	78296550	+	chr9_78295580_78296550	65.685	92.3156	99.8314	122.168	1	1	1	1	1	1	1	1	1	1	1	0	0	0	0	0	0	0	0	0	0
chr15	54921441	54922860	+	chr15_54921440_54922860	65.6078	74.0655	78.0655	112.748	1	1	1	1	1	1	1	1	1	1	1	0	0	0	0	0	0	0	0	0	0
chr5	115348401	115348830	+	chr5_115348400_115348830	65.5614	36.83	25.5364	1.27945	1	1	1	1	1	1	1	1	1	1	1	0	0	0	0	0	0	0	0	0	0
chr4	107889901	107891500	+	chr4_107889900_107891500	65.541	23.2098	73.092	25.546	1	1	1	1	1	1	1	1	1	1	1	0	1	1	1	1	1	1	1	1	1
chr8	87417361	87417940	+	chr8_87417360_87417940	65.3574	73.7508	51.7258	46.1881	1	1	1	1	1	1	1	1	1	1	1	0	0	0	0	0	0	0	0	0	0
chr17	53121601	53121970	+	chr17_53121600_53121970	65.3462	2.96219	17.6621	1.5113	1	1	1	1	1	1	1	1	1	1	1	0	0	0	0	0	0	0	0	0	0
chr10	75297961	75298290	+	chr10_75297960_75298290	65.1709	22.0891	35.2354	15.9068	1	1	1	1	1	1	1	1	1	1	1	0	0	0	0	0	0	0	0	0	0
chr7	139790611	139792020	+	chr7_139790610_139792020	64.8037	36.5749	69.0354	80.8158	1	1	1	1	1	1	1	1	1	1	1	0	0	0	0	0	0	0	0	0	0
chr8	28338061	28338660	+	chr8_28338060_28338660	64.7649	22.9354	68.6756	26.896	1	1	1	1	1	1	1	1	1	1	1	0	0	0	0	0	0	0	0	0	0
chrX	7323021	7323300	+	chrX_7323020_7323300	64.7318	20.5468	20.289	27.5403	1	1	1	1	1	1	1	1	1	1	1	0	0	0	0	0	0	0	0	0	0
chr3	94590061	94590950	+	chr3_94590060_94590950	64.2714	12.9075	25.2638	11.9152	1	1	1	1	1	1	1	1	1	1	1	0	0	0	0	0	0	0	0	0	0
chr4	98296661	98296890	+	chr4_98296660_98296890	64.2273	68.424	65.4798	70.854	1	1	1	1	1	1	1	1	1	1	1	0	0	0	0	0	0	0	0	0	0
chr17	26177641	26178330	+	chr17_26177640_26178330	64.0452	62.4131	45.779	72.0763	1	1	1	1	1	1	1	1	1	1	1	0	0	0	0	0	0	0	0	0	0
chr19	47036041	47036590	+	chr19_47036040_47036590	63.9542	71.2033	55.739	49.0373	1	1	1	1	1	1	1	1	1	1	1	0	0	0	0	0	0	0	0	0	0
chrX	7298751	7299670	+	chrX_7298750_7299670	63.6278	62.4006	29.8736	42.6124	1	1	1	1	1	1	1	1	1	1	1	0	0	0	0	0	0	0	0	0	0
chr19	4615341	4615890	+	chr19_4615340_4615890	63.2319	101.626	111.308	108.279	1	1	1	1	1	1	1	1	1	1	1	0	0	0	0	0	0	0	0	0	0
chr15	79721851	79723870	+	chr15_79721850_79723870	63.0283	27.4705	35.6277	18.1328	1	1	1	1	1	1	1	1	1	1	1	0	0	0	0	0	0	0	0	0	0
chr5	8797771	8798930	+	chr5_8797770_8798930	62.7964	10.5723	56.0123	18.8528	1	1	1	1	1	1	1	1	1	1	1	0	0	0	0	0	0	0	0	0	0
chr12	103968801	103969160	+	chr12_103968800_103969160	62.2239	38.5252	30.6507	33.3865	1	1	1	1	1	1	1	1	1	1	1	0	0	0	0	0	0	0	0	0	0
chr7	26082551	26083170	+	chr7_26082550_26083170	61.4134	56.4178	82.6782	65.7844	1	1	1	1	1	1	1	1	1	1	1	0	0	0	0	0	0	0	0	0	0
chr8	109033911	109035820	+	chr8_109033910_109035820	61.3032	21.2116	75.9267	30.2737	1	1	1	1	1	1	1	1	1	1	1	0	0	0	0	0	0	0	0	0	0
chr4	133229011	133229300	+	chr4_133229010_133229300	61.1527	50.0482	48.3741	65.4683	1	1	1	1	1	1	1	1	1	1	1	0	0	0	0	0	0	0	0	0	0
chr1	134638091	134639570	+	chr1_134638090_134639570	61.1259	10.0851	35.1049	5.09448	1	1	1	1	1	1	1	1	1	1	1	0	0	0	0	0	1	1	1	1	1
chr5	110530171	110530790	+	chr5_110530170_110530790	60.8638	20.4211	55.0758	37.3923	1	1	1	1	1	1	1	1	1	1	1	0	0	0	0	0	0	0	0	0	0
chr6	70906011	70907120	+	chr6_70906010_70907120	60.7151	7.34055	65.9491	3.39251	1	1	1	1	1	1	1	1	1	1	1	0	0	0	0	0	0	0	0	0	0
chr16	22528001	22528690	+	chr16_22528000_22528690	60.0979	71.6675	40.4238	47.9807	1	1	1	1	1	1	1	1	1	1	1	0	0	0	0	0	0	0	0	0	0
chr10	75394561	75394850	+	chr10_75394560_75394850	60.0678	16.0303	33.0769	24.4932	1	1	1	1	1	1	1	1	1	1	1	0	0	0	0	0	0	0	0	0	0
chr10	93976981	93978210	+	chr10_93976980_93978210	60.0269	22.0704	55.4694	16.3456	1	1	1	1	1	1	1	1	1	1	1	0	0	0	0	0	0	0	0	0	0
chrX	135851761	135853340	+	chrX_135851760_135853340	59.0695	20.5891	43.3481	8.16434	1	1	1	1	1	1	1	1	1	1	1	0	0	0	0	0	0	0	0	0	0
chr11	69693651	69694710	+	chr11_69693650_69694710	58.7682	58.365	68.0282	57.4707	1	1	1	1	1	1	1	1	1	1	1	0	0	0	0	0	0	0	0	0	0
chr13	19040031	19040480	+	chr13_19040030_19040480	58.4812	14.0036	47.9796	14.451	1	1	1	1	1	1	1	1	1	1	1	0	0	0	0	0	0	0	0	0	0
chr9	64949461	64949810	+	chr9_64949460_64949810	58.1676	47.7684	55.9423	26.1631	1	1	1	1	1	1	1	1	1	1	1	0	0	0	0	0	0	0	0	0	0
chr7	36340011	36341500	+	chr7_36340010_36341500	58.1143	71.4845	81.3186	90.7568	1	1	1	1	1	1	1	1	1	1	1	0	0	0	0	0	0	0	0	0	0
chr3	8462701	8463160	+	chr3_8462700_8463160	58.0095	46.8856	69.171	53.976	1	1	1	1	1	1	1	1	1	1	1	0	0	0	0	0	0	0	0	0	0
chr3	88579611	88580090	+	chr3_88579610_88580090	57.5544	43.3888	36.3131	56.3759	1	1	1	1	1	1	1	1	1	1	1	0	0	0	0	0	0	0	0	0	0
chr7	148577771	148578650	+	chr7_148577770_148578650	57.4278	23.0765	63.0612	55.5161	1	1	1	1	1	1	1	1	1	1	1	0	0	0	0	0	0	0	0	0	0
chr1	184694371	184694400	+	chr1_184694370_184694400	57.3797	13.6526	29.836	13.3303	1	1	1	1	1	1	1	1	1	1	1	0	0	0	0	0	0	0	0	0	0
chr8	74094271	74094740	+	chr8_74094270_74094740	57.3323	28.9907	43.463	28.1898	1	1	1	1	1	1	1	1	1	1	1	0	0	0	0	0	0	0	0	0	0
chr4	133842931	133844260	+	chr4_133842930_133844260	57.2123	90.8162	110.396	106.081	1	1	1	1	1	1	1	1	1	1	1	0	0	0	0	0	0	0	0	0	0
chr14	55049721	55051470	+	chr14_55049720_55051470	57.158	87.1255	94.2981	94.1723	1	1	1	1	1	1	1	1	1	1	1	0	0	0	0	0	0	0	0	0	0
chr17	23780701	23780980	+	chr17_23780700_23780980	57.1286	20.5468	47.0508	8.80178	1	1	1	1	1	1	1	1	1	1	1	0	0	0	0	0	0	0	0	0	0
chr13	51943071	51943510	+	chr13_51943070_51943510	56.6556	20.891	64.8079	102.54	1	1	1	1	1	1	1	1	1	1	1	0	0	0	0	0	0	0	0	0	0
chr6	113432771	113433760	+	chr6_113432770_113433760	56.204	22.3884	52.3957	22.8581	1	1	1	1	1	1	1	1	1	1	1	0	0	0	0	0	0	0	0	0	0
chr7	69493021	69493410	+	chr7_69493020_69493410	56.0921	95.3173	56.7686	68.6996	1	1	1	1	1	1	1	1	1	1	1	0	0	0	0	0	0	0	0	0	0
chr5	110529021	110529240	+	chr5_110529020_110529240	55.8193	11.0665	24.9518	9.26303	1	1	1	1	1	1	1	1	1	1	1	0	0	0	0	0	0	0	0	0	0
chr7	69521741	69522120	+	chr7_69521740_69522120	55.8082	14.451	38.3313	30.7616	1	1	1	1	1	1	1	1	1	1	1	0	0	0	0	0	0	0	0	0	0
chr2	119033891	119035300	+	chr2_119033890_119035300	55.5312	64.6538	57.8689	71.4392	1	1	1	1	1	1	1	1	1	1	1	0	0	0	0	0	0	0	0	0	0
chrX	7339621	7340510	+	chrX_7339620_7340510	55.3556	35.6277	48.5279	36.7067	1	1	1	1	1	1	1	1	1	1	1	0	0	0	0	0	0	0	0	0	0
chr6	42329051	42329970	+	chr6_42329050_42329970	55.3358	43.2572	42.0138	20.1878	1	1	1	1	1	1	1	1	1	1	1	0	0	0	0	0	0	0	0	0	0
chr7	56723961	56724230	+	chr7_56723960_56724230	55.2483	6.46815	21.0405	22.7277	1	1	1	1	1	1	1	1	1	1	1	0	0	0	0	0	0	0	0	0	0
chr17	31194441	31195060	+	chr17_31194440_31195060	54.9785	5.68352	56.3735	5.03055	1	1	1	1	1	1	1	1	1	1	1	0	0	0	0	0	0	0	0	0	0
chr2	150007131	150007690	+	chr2_150007130_150007690	54.9687	31.6294	51.4978	16.6014	1	1	1	1	1	1	1	1	1	1	1	0	0	0	0	0	0	0	0	0	0
chr14	104049851	104050200	+	chr14_104049850_104050200	54.8918	8.38971	82.5695	10.3416	1	1	1	1	1	1	1	1	1	1	1	0	0	0	0	0	0	0	0	0	0
chr6	42268911	42269140	+	chr6_42268910_42269140	54.8209	61.1989	57.0364	44.0193	1	1	1	1	1	1	1	1	1	1	1	0	0	0	0	0	0	0	0	0	0
chr17	35576661	35577190	+	chr17_35576660_35577190	54.318	47.6643	47.8704	39.6733	1	1	1	1	1	1	1	1	1	1	1	0	0	0	0	0	0	0	0	0	0
chr1	120524321	120525370	+	chr1_120524320_120525370	54.2246	7.35877	33.4488	4.26549	1	1	1	1	1	1	1	1	1	1	1	0	0	0	0	0	0	0	0	0	0
chr11	97522621	97524310	+	chr11_97522620_97524310	54.0591	19.8324	36.2151	9.80016	1	1	1	1	1	1	1	1	1	1	1	0	0	0	0	0	0	0	0	0	0
chr11	74448911	74449260	+	chr11_74448910_74449260	54.0234	30.259	20.2607	21.7007	1	1	1	1	1	1	1	1	1	1	1	0	0	0	0	0	1	1	1	1	1
chr1	75313411	75314060	+	chr1_75313410_75314060	54.0166	72.604	67.9071	66.236	1	1	1	1	1	1	1	1	1	1	1	0	0	0	0	0	0	0	0	0	0
chr4	132566851	132567820	+	chr4_132566850_132567820	53.9107	49.8151	42.2751	70.9959	1	1	1	1	1	1	1	1	1	1	1	0	0	0	0	0	0	0	0	0	0
chr4	139171311	139171670	+	chr4_139171310_139171670	53.4425	54.8248	51.0179	54.2246	1	1	1	1	1	1	1	1	1	1	1	0	0	0	0	0	0	0	0	0	0
chr4	135803201	135804000	+	chr4_135803200_135804000	53.3847	7.95349	42.0903	7.43793	1	1	1	1	1	1	1	1	1	1	1	0	0	0	0	0	0	0	0	0	0
chr13	51941721	51942960	+	chr13_51941720_51942960	53.078	28.9755	39.3163	66.7357	1	1	1	1	1	1	1	1	1	1	1	0	0	0	0	0	0	0	0	0	0
chr11	98256681	98256920	+	chr11_98256680_98256920	52.4909	55.9984	23.9717	52.4541	1	1	1	1	1	1	1	1	1	1	1	0	0	0	0	0	0	1	1	1	1
chr7	31344441	31344850	+	chr7_31344440_31344850	52.4572	48.0495	18.8124	24.2886	1	1	1	1	1	1	1	1	1	1	1	0	0	0	0	0	0	0	0	0	0
chr9	20673271	20673480	+	chr9_20673270_20673480	52.1444	4.55811	61.5925	17.554	1	1	1	1	1	1	1	1	1	1	1	0	0	0	0	0	0	0	0	0	0
chr15	8659831	8661060	+	chr15_8659830_8661060	51.8994	15.4894	28.4451	8.72096	1	1	1	1	1	1	1	1	1	1	1	0	0	0	0	0	0	0	0	0	0
chr6	122655451	122656150	+	chr6_122655450_122656150	51.4384	56.8991	28.4772	37.4644	1	1	1	1	1	1	1	1	1	1	1	0	0	0	0	0	0	0	0	0	0
chr7	20163521	20163920	+	chr7_20163520_20163920	51.2571	46.5052	70.1693	43.8088	1	1	1	1	1	1	1	1	1	1	1	0	0	0	0	0	0	0	0	0	0
chr7	148246221	148247790	+	chr7_148246220_148247790	51.0804	48.9448	63.3656	44.5357	1	1	1	1	1	1	1	1	1	1	1	0	0	0	0	0	0	0	0	0	0
chr8	28339861	28340140	+	chr8_28339860_28340140	50.8434	32.3478	42.8329	17.2142	1	1	1	1	1	1	1	1	1	1	1	0	0	0	0	0	0	0	0	0	0
chr1	95531531	95531810	+	chr1_95531530_95531810	50.8434	41.4312	47.9953	68.8666	1	1	1	1	1	1	1	1	1	1	1	0	0	0	0	0	0	0	0	0	0
chr11	69692981	69693340	+	chr11_69692980_69693340	50.4728	53.8047	95.6398	87.6067	1	1	1	1	1	1	1	1	1	1	1	0	0	0	0	0	0	0	0	0	0
chr11	90548471	90549250	+	chr11_90548470_90549250	50.3165	14.0787	47.5571	16.6739	1	1	1	1	1	1	1	1	1	1	1	0	0	0	0	0	0	0	0	0	0
chr8	108659801	108661440	+	chr8_108659800_108661440	50.2467	33.2876	50.7598	44.2977	1	1	1	1	1	1	1	1	1	1	1	0	0	0	0	0	0	0	0	0	0
chr9	107479271	107480170	+	chr9_107479270_107480170	50.1625	34.0529	60.0269	33.7459	1	1	1	1	1	1	1	1	1	1	1	0	0	0	0	0	0	0	0	0	0
chr7	31269801	31269900	+	chr7_31269800_31269900	49.9081	70.0974	14.1029	4.58781	1	1	1	1	1	1	1	1	1	1	1	0	0	0	0	0	0	0	0	0	0
chr7	26035111	26036090	+	chr7_26035110_26036090	49.719	52.8597	69.4037	62.2239	1	1	1	1	1	1	1	1	1	1	1	0	0	0	0	0	0	0	0	0	0
chr11	69756731	69756990	+	chr11_69756730_69756990	49.5045	14.9703	38.1466	17.1114	1	1	1	1	1	1	1	1	1	1	1	0	0	0	0	0	0	0	0	0	0
chr4	135762061	135762440	+	chr4_135762060_135762440	49.3546	11.7105	13.7987	8.71399	1	1	1	1	1	1	1	1	1	1	1	0	0	0	0	0	0	0	0	0	0
chr7	16807071	16807640	+	chr7_16807070_16807640	49.0966	68.5445	27.8588	31.9061	1	1	1	1	1	1	1	1	1	1	1	0	0	0	0	0	0	0	0	0	0
chr1	38954461	38955010	+	chr1_38954460_38955010	49.0848	3.69425	28.4168	7.6639	1	1	1	1	1	1	1	1	1	1	1	0	0	0	0	0	0	0	0	0	0
chr9	21118571	21118880	+	chr9_21118570_21118880	48.8557	22.2806	40.3934	27.1318	1	1	1	1	1	1	1	1	1	1	1	0	0	0	0	0	0	0	0	0	0
chr9	21124801	21125520	+	chr9_21124800_21125520	48.8442	92.046	41.9753	89.3209	1	1	1	1	1	1	1	1	1	1	1	0	0	0	0	0	0	0	0	0	0
chr7	31337151	31338190	+	chr7_31337150_31338190	48.5708	73.5519	49.313	62.1098	1	1	1	1	1	1	1	1	1	1	1	0	0	0	0	0	0	0	0	0	0
chr16	35871281	35871850	+	chr16_35871280_35871850	48.3741	6.83411	39.7293	1.80435	1	1	1	1	1	1	1	1	1	1	1	0	0	0	0	0	0	0	0	0	0
chr9	107838851	107839300	+	chr9_107838850_107839300	48.0954	14.7742	20.1549	4.90662	1	1	1	1	1	1	1	1	1	1	1	0	0	0	0	0	0	0	0	0	0
chr2	26236691	26237530	+	chr2_26236690_26237530	47.9953	43.3812	65.8189	65.1709	1	1	1	1	1	1	1	1	1	1	1	0	0	0	0	0	0	0	0	0	0
chr3	107820351	107820870	+	chr3_107820350_107820870	47.9093	23.6012	33.5384	22.1654	1	1	1	1	1	1	1	1	1	1	1	0	0	0	0	0	0	0	0	0	0
chr11	69749621	69750270	+	chr11_69749620_69750270	47.8928	39.7248	42.5695	31.7254	1	1	1	1	1	1	1	1	1	1	1	0	0	0	0	0	0	0	0	0	0
chr9	78225271	78225870	+	chr9_78225270_78225870	47.4317	2.02264	10.2462	0.01	1	1	1	1	1	1	1	1	1	1	1	0	0	0	0	0	0	0	0	0	0
chr4	133807271	133808450	+	chr4_133807270_133808450	47.353	337.449	130.541	278.066	1	1	1	1	1	1	1	1	1	1	1	0	0	0	0	0	0	0	0	0	0
chr4	122793231	122793900	+	chr4_122793230_122793900	47.34	14.0581	47.0839	11.7256	1	1	1	1	1	1	1	1	1	1	1	0	0	0	0	0	0	0	0	0	0
chr7	26087711	26088230	+	chr7_26087710_26088230	47.2165	24.2235	32.4243	5.8486	1	1	1	1	1	1	1	1	1	1	1	0	0	0	0	0	0	0	0	0	0
chr13	67588171	67588400	+	chr13_67588170_67588400	47.0986	42.2578	31.7304	45.3177	1	1	1	1	1	1	1	1	1	1	1	0	0	0	0	0	0	0	0	0	0
chr15	96084621	96085420	+	chr15_96084620_96085420	47.0528	12.0039	29.2608	9.96901	1	1	1	1	1	1	1	1	1	1	1	0	0	0	0	0	0	0	0	0	0
chr19	4713751	4714140	+	chr19_4713750_4714140	47.0414	8.65699	35.0244	11.1665	1	1	1	1	1	1	1	1	1	1	1	0	0	0	0	0	0	0	0	0	0
chr4	133898501	133899580	+	chr4_133898500_133899580	46.9734	10.0015	44.0679	4.58189	1	1	1	1	1	1	1	1	1	1	1	0	0	0	0	0	0	0	0	0	0
chr19	47267391	47268040	+	chr19_47267390_47268040	46.8856	41.8552	38.4551	18.087	1	1	1	1	1	1	1	1	1	1	1	0	0	0	0	0	0	0	0	0	0
chr11	100258561	100259430	+	chr11_100258560_100259430	46.6132	27.8336	62.0016	31.9363	1	1	1	1	1	1	1	1	1	1	1	0	0	0	0	0	0	0	0	0	0
chr15	88889261	88891330	+	chr15_88889260_88891330	46.3631	16.2774	31.8343	8.73796	1	1	1	1	1	1	1	1	1	1	1	0	0	0	0	0	0	0	0	0	0
chr4	84850901	84851810	+	chr4_84850900_84851810	45.845	5.06334	35.095	5.28779	1	1	1	1	1	1	1	1	1	1	1	0	0	0	0	0	0	0	0	0	0
chr7	3236721	3237020	+	chr7_3236720_3237020	45.6808	32.7052	6.74654	15.1644	1	1	1	1	1	1	1	1	1	1	1	0	0	0	0	0	0	0	0	0	0
chr6	113368641	113369770	+	chr6_113368640_113369770	45.5299	46.0547	51.2525	63.3301	1	1	1	1	1	1	1	1	1	1	1	0	0	0	0	0	0	0	0	0	0
chr4	46662781	46663910	+	chr4_46662780_46663910	44.8985	24.2768	40.113	19.6321	1	1	1	1	1	1	1	1	1	1	1	0	0	0	0	0	0	0	0	0	0
chr5	148117411	148117810	+	chr5_148117410_148117810	44.8138	35.023	112.092	23.261	1	1	1	1	1	1	1	1	1	1	1	0	0	0	0	0	0	0	0	0	0
chr1	135320481	135321720	+	chr1_135320480_135321720	44.6149	15.9263	79.5029	21.063	1	1	1	1	1	1	1	1	1	1	1	0	0	0	0	0	0	0	0	0	0
chr2	104396771	104396990	+	chr2_104396770_104396990	44.5545	45.762	64.1881	38.7456	1	1	1	1	1	1	1	1	1	1	1	0	1	1	1	1	1	1	1	1	1
chr17	23820461	23820960	+	chr17_23820460_23820960	44.2939	9.20798	25.4231	5.25101	1	1	1	1	1	1	1	1	1	1	1	0	0	0	0	0	0	0	0	0	0
chr11	100302191	100302640	+	chr11_100302190_100302640	44.1588	45.4549	43.4472	39.2483	1	1	1	1	1	1	1	1	1	1	1	0	0	0	0	0	0	0	0	0	0
chr3	60304951	60305570	+	chr3_60304950_60305570	44.1	16.784	57.2465	22.6575	1	1	1	1	1	1	1	1	1	1	1	0	0	0	0	0	0	0	0	0	0
chr10	75313321	75313690	+	chr10_75313320_75313690	44.0052	62.7964	16.8174	29.1471	1	1	1	1	1	1	1	1	1	1	1	0	0	0	0	0	0	0	0	0	0
chr14	55082431	55083780	+	chr14_55082430_55083780	43.8475	65.9673	93.3885	106.504	1	1	1	1	1	1	1	1	1	1	1	0	0	0	0	0	0	0	0	0	0
chr17	52741231	52742010	+	chr17_52741230_52742010	43.789	5.67694	36.5293	4.01351	1	1	1	1	1	1	1	1	1	1	1	0	0	0	0	0	0	0	0	0	0
chr7	26006131	26007490	+	chr7_26006130_26007490	43.7423	40.1368	36.5465	40.4811	1	1	1	1	1	1	1	1	1	1	1	0	0	0	0	0	0	0	0	0	0
chr19	9003551	9004250	+	chr19_9003550_9004250	43.6886	26.6083	50.7723	59.6736	1	1	1	1	1	1	1	1	1	1	1	0	0	0	0	0	0	0	0	0	0
chr7	20162361	20162830	+	chr7_20162360_20162830	43.6427	18.7923	18.8507	13.1402	1	1	1	1	1	1	1	1	1	1	1	0	0	0	0	0	0	0	0	0	0
chr9	77955441	77957370	+	chr9_77955440_77957370	43.6266	63.8222	47.34	63.291	1	1	1	1	1	1	1	1	1	1	1	0	0	0	0	0	0	0	0	0	0
chr13	97783851	97784030	+	chr13_97783850_97784030	43.5315	0.01	15.7714	4.95123	1	1	1	1	1	1	1	1	1	1	1	0	0	0	0	0	0	0	0	0	0
chr7	64845981	64847310	+	chr7_64845980_64847310	43.2027	16.8003	48.8557	22.1915	1	1	1	1	1	1	1	1	1	1	1	0	0	0	0	0	0	0	0	0	0
chr2	26170321	26171660	+	chr2_26170320_26171660	43.1552	85.1523	93.1788	114.935	1	1	1	1	1	1	1	1	1	1	1	0	0	0	0	0	0	0	0	0	0
chr7	6209691	6210640	+	chr7_6209690_6210640	43.0981	2.44346	15.4223	2.13367	1	1	1	1	1	1	1	1	1	1	1	0	0	0	0	1	1	1	1	1	1
chr6	149468371	149468620	+	chr6_149468370_149468620	42.9691	21.4667	18.2508	11.108	1	1	1	1	1	1	1	1	1	1	1	0	0	0	0	0	0	0	0	0	0
chrX	7416271	7416860	+	chrX_7416270_7416860	42.8486	36.9779	17.7737	15.8557	1	1	1	1	1	1	1	1	1	1	1	0	0	0	0	0	0	0	0	0	0
chr13	96388081	96389820	+	chr13_96388080_96389820	42.6389	65.6352	57.8876	54.6411	1	1	1	1	1	1	1	1	1	1	1	0	0	0	0	0	0	0	0	0	0
chr17	23863101	23864080	+	chr17_23863100_23864080	42.31	34.6354	49.1187	60.8945	1	1	1	1	1	1	1	1	1	1	1	0	0	0	0	0	0	0	0	0	0
chr12	77505191	77505590	+	chr12_77505190_77505590	42.1541	20.1304	63.2415	30.1749	1	1	1	1	1	1	1	1	1	1	1	0	0	0	0	0	0	0	0	0	0
chr9	107444011	107444610	+	chr9_107444010_107444610	42.1092	34.0626	62.6496	68.5082	1	1	1	1	1	1	1	1	1	1	1	0	0	0	0	0	0	0	0	0	0
chr7	114513591	114514690	+	chr7_114513590_114514690	42.0903	8.07762	36.7134	11.4583	1	1	1	1	1	1	1	1	1	1	1	0	0	0	0	0	0	0	0	0	0
chr16	48283691	48284260	+	chr16_48283690_48284260	42.0493	2.87475	10.3626	6.10915	1	1	1	1	1	1	1	1	1	1	1	0	0	0	0	0	0	0	0	0	0
chr5	148208731	148209210	+	chr5_148208730_148209210	41.8713	38.999	10.6592	12.1905	1	1	1	1	1	1	1	1	1	1	1	0	0	0	0	0	0	0	0	0	0
chr4	99942591	99942800	+	chr4_99942590_99942800	41.7963	11.6121	13.1988	7.96772	1	1	1	1	1	1	1	1	1	1	1	0	0	0	0	0	0	0	0	0	0
chr4	146865051	146865410	+	chr4_146865050_146865410	41.4747	47.4782	24.8441	43.1577	1	1	1	1	1	1	1	1	1	1	1	0	0	0	0	0	0	0	0	0	0
chr19	29408241	29409640	+	chr19_29408240_29409640	41.4263	31.7136	40.0416	26.1191	1	1	1	1	1	1	1	1	1	1	1	0	0	0	0	0	0	0	0	0	0
chrX	7399671	7400070	+	chrX_7399670_7400070	41.388	23.9378	8.51202	15.9413	1	1	1	1	1	1	1	1	1	1	1	0	0	0	0	0	0	0	0	0	0
chr19	10314921	10315680	+	chr19_10314920_10315680	41.3763	12.1096	37.5573	24.7269	1	1	1	1	1	1	1	1	1	1	1	0	0	0	0	0	0	0	0	0	0
chr7	116093071	116093520	+	chr7_116093070_116093520	41.0284	21.2367	44.1588	37.0831	1	1	1	1	1	1	1	1	1	1	1	0	0	0	0	0	0	0	0	0	0
chr15	74551571	74551920	+	chr15_74551570_74551920	40.7044	17.6019	58.2579	20.748	1	1	1	1	1	1	1	1	1	1	1	0	0	0	0	0	0	0	0	0	0
chr4	133808911	133809510	+	chr4_133808910_133809510	40.3934	210.346	66.6344	141.443	1	1	1	1	1	1	1	1	1	1	1	0	0	0	0	0	0	0	0	0	0
chr12	104847761	104848280	+	chr12_104847760_104848280	39.833	10.9212	10.2933	9.3203	1	1	1	1	1	1	1	1	1	1	1	0	0	0	0	0	0	0	0	0	0
chr7	88715301	88716780	+	chr7_88715300_88716780	39.7398	29.3353	65.7435	36.7653	1	1	1	1	1	1	1	1	1	1	1	0	0	0	0	0	0	0	0	1	1
chr5	115273361	115273670	+	chr5_115273360_115273670	39.7248	59.648	93.8924	53.3808	1	1	1	1	1	1	1	1	1	1	1	0	0	0	0	0	0	0	0	0	0
chr19	29441401	29442150	+	chr19_29441400_29442150	39.6575	3.96467	47.0946	5.24869	1	1	1	1	1	1	1	1	1	1	1	0	0	0	0	0	0	0	0	0	0
chr5	35925411	35926160	+	chr5_35925410_35926160	39.6575	20.427	12.4388	22.6011	1	1	1	1	1	1	1	1	1	1	1	0	0	0	0	0	0	0	0	0	0
chr10	20880351	20881590	+	chr10_20880350_20881590	39.5934	11.7446	58.4852	14.1648	1	1	1	1	1	1	1	1	1	1	1	0	0	0	0	0	0	0	0	0	0
chr13	67585621	67585890	+	chr13_67585620_67585890	39.5734	77.5002	39.9033	79.4123	1	1	1	1	1	1	1	1	1	1	1	0	0	0	0	0	0	0	0	0	0
chr1	95531831	95532810	+	chr1_95531830_95532810	39.16	25.5783	43.6266	39.1722	1	1	1	1	1	1	1	1	1	1	1	0	0	0	0	0	0	0	0	0	0
chr10	128108281	128108710	+	chr10_128108280_128108710	39.0244	39.2753	31.806	40.1672	1	1	1	1	1	1	1	1	1	1	1	0	0	0	0	0	0	0	0	0	0
chr9	121904751	121905560	+	chr9_121904750_121905560	38.549	26.7364	25.2714	17.7108	1	1	1	1	1	1	1	1	1	1	1	0	0	0	0	0	0	0	0	0	0
chr2	151930611	151932000	+	chr2_151930610_151932000	38.2577	53.4963	67.2805	61.8138	1	1	1	1	1	1	1	1	1	1	1	0	0	0	0	0	0	0	0	0	0
chr7	139767381	139767910	+	chr7_139767380_139767910	38.1036	78.7483	52.7652	76.3942	1	1	1	1	1	1	1	1	1	1	1	0	0	0	0	0	0	0	0	0	0
chr15	76039991	76040240	+	chr15_76039990_76040240	37.2445	44.6967	14.5195	26.7349	1	1	1	1	1	1	1	1	1	1	1	0	0	0	0	0	0	0	0	0	0
chr19	47252421	47254320	+	chr19_47252420_47254320	37.0344	19.649	30.6401	11.2038	1	1	1	1	1	1	1	1	1	1	1	0	0	0	0	0	0	0	0	0	0
chr13	66540681	66540940	+	chr13_66540680_66540940	36.991	17.7575	16.3297	0.01	1	1	1	1	1	1	1	1	1	1	1	0	0	0	0	0	0	0	0	0	0
chr4	151370081	151371070	+	chr4_151370080_151371070	36.7653	35.4655	58.8142	54.7008	1	1	1	1	1	1	1	1	1	1	1	0	0	0	0	0	0	0	0	0	0
chr14	104048881	104049830	+	chr14_104048880_104049830	36.6579	10.0413	74.9419	13.7155	1	1	1	1	1	1	1	1	1	1	1	0	0	0	0	0	0	0	0	0	0
chr1	39044311	39045130	+	chr1_39044310_39045130	36.6231	21.022	30.7445	18.7322	1	1	1	1	1	1	1	1	1	1	1	0	0	0	0	0	0	0	0	0	0
chr2	164286071	164287030	+	chr2_164286070_164287030	36.6042	35.3986	57.8048	54.0451	1	1	1	1	1	1	1	1	1	1	1	0	0	0	0	1	1	1	1	1	1
chr2	79296111	79296480	+	chr2_79296110_79296480	36.3326	7.0536	37.7793	5.88076	1	1	1	1	1	1	1	1	1	1	1	0	0	0	0	0	0	0	0	0	0
chr13	93300041	93301570	+	chr13_93300040_93301570	36.3099	30.5649	59.1697	50.8765	1	1	1	1	1	1	1	1	1	1	1	0	0	0	0	0	0	0	0	0	0
chr17	26852111	26853220	+	chr17_26852110_26853220	36.2778	22.0428	31.3926	18.1417	1	1	1	1	1	1	1	1	1	1	1	0	0	0	0	0	0	0	0	0	0
chr9	78243151	78244130	+	chr9_78243150_78244130	36.2053	35.4506	55.0451	43.939	1	1	1	1	1	1	1	1	1	1	1	0	0	0	0	0	0	0	0	0	0
chr2	33285961	33287380	+	chr2_33285960_33287380	35.7011	37.0114	45.2382	47.353	1	1	1	1	1	1	1	1	1	1	1	0	0	0	0	0	0	0	0	0	0
chr2	151968831	151969690	+	chr2_151968830_151969690	35.6159	14.6152	53.1002	11.0789	1	1	1	1	1	1	1	1	1	1	1	0	0	0	0	0	0	0	0	0	0
chrX	7366901	7367680	+	chrX_7366900_7367680	35.5853	26.292	18.9776	20.0438	1	1	1	1	1	1	1	1	1	1	1	0	0	0	0	0	0	0	0	0	0
chr4	135727811	135728690	+	chr4_135727810_135728690	35.537	26.7526	39.2116	33.9469	1	1	1	1	1	1	1	1	1	1	1	0	0	0	0	0	0	0	0	0	0
chr3	88575721	88577320	+	chr3_88575720_88577320	35.0396	17.5282	22.6146	20.5768	1	1	1	1	1	1	1	1	1	1	1	0	0	0	0	0	0	0	0	0	0
chr11	58716911	58717120	+	chr11_58716910_58717120	35.0273	13.3172	50.0982	34.3482	1	1	1	1	1	1	1	1	1	1	1	0	0	0	0	0	0	0	0	0	0
chr19	29436001	29436640	+	chr19_29436000_29436640	34.8836	10.8384	14.3399	18.25	1	1	1	1	1	1	1	1	1	1	1	0	0	0	0	0	0	0	0	0	0
chr4	133899601	133899960	+	chr4_133899600_133899960	34.6067	11.2025	14.7822	0.01	1	1	1	1	1	1	1	1	1	1	1	0	0	0	0	0	0	0	0	0	0
chr8	109097131	109097490	+	chr8_109097130_109097490	34.6067	46.5189	33.1127	28.1278	1	1	1	1	1	1	1	1	1	1	1	0	0	0	0	0	0	0	0	0	0
chr17	28313811	28315130	+	chr17_28313810_28315130	34.5526	62.4202	85.0306	90.8042	1	1	1	1	1	1	1	1	1	1	1	0	0	0	0	0	0	0	0	0	0
chr4	10970721	10971890	+	chr4_10970720_10971890	34.2963	47.8928	40.7117	33.6173	1	1	1	1	1	1	1	1	1	1	1	0	0	0	0	0	0	1	1	1	1
chr8	74073901	74074180	+	chr8_74073900_74074180	34.2211	29.7717	32.1862	23.0797	1	1	1	1	1	1	1	1	1	1	1	0	0	0	0	0	0	0	0	0	0
chr6	142456111	142456940	+	chr6_142456110_142456940	34.1732	18.9603	33.5871	16.5852	1	1	1	1	1	1	1	1	1	1	1	0	0	0	0	0	0	0	0	0	0
chr5	135461921	135462700	+	chr5_135461920_135462700	33.9455	1.73191	24.3038	2.60087	1	1	1	1	1	1	1	1	1	1	1	0	0	0	0	0	0	0	0	0	0
chr4	133188551	133189030	+	chr4_133188550_133189030	33.9152	9.57991	20.7264	23.1443	1	1	1	1	1	1	1	1	1	1	1	0	0	0	0	0	0	0	0	0	0
chr7	4070681	4071730	+	chr7_4070680_4071730	33.6359	6.61118	51.8753	1.18542	1	1	1	1	1	1	1	1	1	1	1	0	0	0	0	0	0	0	0	0	0
chr17	31195081	31195450	+	chr17_31195080_31195450	33.5852	9.0805	29.7406	3.75847	1	1	1	1	1	1	1	1	1	1	1	0	0	0	0	0	0	0	0	0	0
chr5	35867741	35868500	+	chr5_35867740_35868500	33.4988	11.1597	25.4383	9.5437	1	1	1	1	1	1	1	1	1	1	1	0	0	0	0	0	0	0	0	0	0
chr17	23786081	23786300	+	chr17_23786080_23786300	33.3877	24.3231	5.66463	15.4349	1	1	1	1	1	1	1	1	1	1	1	0	0	0	0	0	0	0	0	0	0
chr7	56616971	56617210	+	chr7_56616970_56617210	33.2632	0.01	23.9717	0.01	1	1	1	1	1	1	1	1	1	1	1	0	0	0	0	0	0	0	0	0	0
chr11	70051791	70053140	+	chr11_70051790_70053140	33.2382	46.795	45.6808	43.8542	1	1	1	1	1	1	1	1	1	1	1	0	0	0	0	0	0	0	0	0	0
chr6	39404731	39404980	+	chr6_39404730_39404980	33.178	68.8076	24.1965	36.8731	1	1	1	1	1	1	1	1	1	1	1	0	0	0	0	0	0	1	1	1	1
chr18	67404601	67405790	+	chr18_67404600_67405790	33.1311	15.6454	24.9127	31.976	1	1	1	1	1	1	1	1	1	1	1	0	0	0	0	0	0	0	0	0	0
chr16	35865421	35865700	+	chr16_35865420_35865700	33.0411	11.5012	18.3372	0.01	1	1	1	1	1	1	1	1	1	1	1	0	0	0	0	0	0	0	0	0	0
chr4	122792661	122793210	+	chr4_122792660_122793210	32.9926	12.954	28.4168	23.3829	1	1	1	1	1	1	1	1	1	1	1	0	0	0	0	0	0	0	0	0	0
chr8	96621371	96622850	+	chr8_96621370_96622850	32.5856	26.4428	22.5503	25.8985	1	1	1	1	1	1	1	1	1	1	1	0	0	0	0	0	0	0	0	0	0
chr9	107453581	107455400	+	chr9_107453580_107455400	32.4651	41.0649	50.1998	46.703	1	1	1	1	1	1	1	1	1	1	1	0	0	0	0	0	0	0	0	0	0
chr3	10439681	10440430	+	chr3_10439680_10440430	32.2792	34.7316	81.2093	42.0138	1	1	1	1	1	1	1	1	1	1	1	0	0	0	0	0	0	0	0	0	0
chr13	66534151	66534380	+	chr13_66534150_66534380	32.0118	0.01	21.0187	0.01	1	1	1	1	1	1	1	1	1	1	1	0	0	0	0	0	0	0	0	0	0
chr12	103944911	103945190	+	chr12_103944910_103945190	31.9738	21.8971	5.2653	8.80178	1	1	1	1	1	1	1	1	1	1	1	0	0	0	0	0	0	0	0	0	0
chr5	135462811	135463100	+	chr5_135462810_135463100	31.9298	2.08288	65.0087	8.5437	1	1	1	1	1	1	1	1	1	1	1	0	0	0	0	0	0	0	0	0	0
chr16	18777631	18777990	+	chr16_18777630_18777990	31.8184	13.1799	24.8441	19.2849	1	1	1	1	1	1	1	1	1	1	1	0	0	0	0	0	0	0	0	0	0
chr5	97222621	97223020	+	chr5_97222620_97223020	31.7674	15.5482	18.4845	5.40888	1	1	1	1	1	1	1	1	1	1	1	0	0	0	0	0	0	0	0	0	0
chr4	91042831	91044060	+	chr4_91042830_91044060	31.5244	50.4728	36.3422	27.2879	1	1	1	1	1	1	1	1	1	1	1	0	0	0	0	0	0	0	0	0	0
chr3	60304491	60304940	+	chr3_60304490_60304940	31.2321	5.85707	11.4545	9.08022	1	1	1	1	1	1	1	1	1	1	1	0	0	0	0	0	0	0	0	0	0
chr1	63492091	63493030	+	chr1_63492090_63493030	31.221	18.7693	40.2164	15.2519	1	1	1	1	1	1	1	1	1	1	1	0	0	0	0	0	0	0	0	0	0
chr13	113777171	113778350	+	chr13_113777170_113778350	31.1053	10.4626	27.4497	4.57924	1	1	1	1	1	1	1	1	1	1	1	0	0	0	0	0	0	0	0	0	0
chr7	20091991	20094190	+	chr7_20091990_20094190	30.7894	31.6655	47.2299	54.3711	1	1	1	1	1	1	1	1	1	1	1	0	0	0	0	0	0	0	0	0	0
chr4	132567841	132568110	+	chr4_132567840_132568110	30.706	55.2458	37.7921	50.4874	1	1	1	1	1	1	1	1	1	1	1	0	0	0	0	0	0	0	0	0	0
chr11	69713861	69715240	+	chr11_69713860_69715240	30.6175	47.8088	45.9069	47.743	1	1	1	1	1	1	1	1	1	1	1	0	0	0	0	0	0	0	0	0	0
chr10	75299271	75299740	+	chr10_75299270_75299740	30.3854	14.9314	29.4987	11.7158	1	1	1	1	1	1	1	1	1	1	1	0	0	0	0	0	0	0	0	0	0
chr11	100276271	100277220	+	chr11_100276270_100277220	30.3584	30.5744	28.2962	32.0807	1	1	1	1	1	1	1	1	1	1	1	0	0	0	0	0	0	0	0	0	0
chr13	50513101	50513550	+	chr13_50513100_50513550	30.2926	19.531	27.619	27.9511	1	1	1	1	1	1	1	1	1	1	1	0	0	0	0	0	0	0	0	0	0
chr4	139178391	139179050	+	chr4_139178390_139179050	30.2522	18.0256	25.3768	13.3273	1	1	1	1	1	1	1	1	1	1	1	0	0	0	0	0	0	0	0	0	0
chr4	139130041	139131230	+	chr4_139130040_139131230	30.0605	59.5346	54.8787	70.7106	1	1	1	1	1	1	1	1	1	1	1	0	0	0	0	0	0	0	0	0	0
chr18	82644221	82645040	+	chr18_82644220_82645040	29.6874	7.32793	40.7503	13.1665	1	1	1	1	1	1	1	1	1	1	1	0	0	0	0	1	1	1	1	1	1
chr11	4847461	4848410	+	chr11_4847460_4848410	29.6012	17.0157	27.0928	12.2983	1	1	1	1	1	1	1	1	1	1	1	0	0	0	0	0	0	0	0	0	0
chr4	132477841	132479150	+	chr4_132477840_132479150	29.44	37.3444	40.7906	51.9418	1	1	1	1	1	1	1	1	1	1	1	0	0	0	0	0	0	0	0	0	0
chr11	70053161	70053580	+	chr11_70053160_70053580	29.3874	72.432	51.3459	55.0879	1	1	1	1	1	1	1	1	1	1	1	0	0	0	0	0	0	0	0	0	0
chr11	46007441	46007690	+	chr11_46007440_46007690	29.0591	8.45869	68.4594	27.9749	1	1	1	1	1	1	1	1	1	1	1	0	0	0	0	0	0	0	0	0	0
chr16	36693691	36694500	+	chr16_36693690_36694500	28.8128	7.90423	30.4317	5.367	1	1	1	1	1	1	1	1	1	1	1	0	0	0	0	0	0	0	0	0	0
chr11	97435791	97436100	+	chr11_97435790_97436100	28.4491	0.01	22.0913	1.73343	1	1	1	1	1	1	1	1	1	1	1	0	0	0	0	0	0	0	0	0	0
chr5	17080171	17080690	+	chr5_17080170_17080690	28.4333	4.59084	36.3326	11.3762	1	1	1	1	1	1	1	1	1	1	1	0	0	0	0	0	0	0	0	0	0
chr7	31206231	31208100	+	chr7_31206230_31208100	28.3878	15.4146	26.3056	11.764	1	1	1	1	1	1	1	1	1	1	1	0	0	0	0	0	0	0	0	0	0
chr9	78225891	78226290	+	chr9_78225890_78226290	28.3274	2.78009	7.70937	0.01	1	1	1	1	1	1	1	1	1	1	1	0	0	0	0	0	0	0	0	0	0
chr7	135077681	135078520	+	chr7_135077680_135078520	28.0259	40.5856	16.456	24.865	1	1	1	1	1	1	1	1	1	1	1	0	0	0	0	0	0	0	0	0	0
chr13	97834731	97835430	+	chr13_97834730_97835430	27.77	1.84989	21.4667	5.08923	1	1	1	1	1	1	1	1	1	1	1	0	0	0	0	0	0	0	0	0	0
chr2	65962501	65963590	+	chr2_65962500_65963590	27.6196	15.3431	53.6588	19.6816	1	1	1	1	1	1	1	1	1	1	1	0	0	0	0	0	0	0	0	0	0
chr8	107814531	107814770	+	chr8_107814530_107814770	27.4749	48.1046	79.9643	26.4455	1	1	1	1	1	1	1	1	1	1	1	0	0	0	0	0	0	0	0	0	0
chr11	77706961	77707600	+	chr11_77706960_77707600	27.3657	10.3241	30.8063	6.73864	1	1	1	1	1	1	1	1	1	1	1	0	0	0	0	0	0	0	0	0	0
chr6	122656891	122657270	+	chr6_122656890_122657270	27.1784	46.0765	19.5018	21.0413	1	1	1	1	1	1	1	1	1	1	1	0	0	0	0	0	0	0	0	0	0
chr9	20672881	20673250	+	chr9_20672880_20673250	27.051	8.0467	36.991	18.7942	1	1	1	1	1	1	1	1	1	1	1	0	0	0	0	0	0	0	0	0	0
chr7	4498311	4499250	+	chr7_4498310_4499250	26.8815	8.90735	23.1213	4.78652	1	1	1	1	1	1	1	1	1	1	1	0	0	0	0	0	0	0	0	0	0
chr18	67359811	67360090	+	chr18_67359810_67360090	26.7701	0.01	7.34189	0.01	1	1	1	1	1	1	1	1	1	1	1	0	0	0	0	0	0	0	0	0	0
chr6	92194961	92195310	+	chr6_92194960_92195310	26.7459	20.8263	15.2819	7.24566	1	1	1	1	1	1	1	1	1	1	1	0	0	0	0	0	0	0	0	0	0
chr6	3713071	3714270	+	chr6_3713070_3714270	26.7349	14.6887	32.1077	9.79314	1	1	1	1	1	1	1	1	1	1	1	0	0	0	0	0	0	0	0	0	0
chr11	97521411	97521820	+	chr11_97521410_97521820	26.6489	7.34678	50.4964	21.2607	1	1	1	1	1	1	1	1	1	1	1	0	0	0	0	0	0	0	0	0	0
chr6	122577521	122577720	+	chr6_122577520_122577720	26.5798	0.01	10.8801	0.01	1	1	1	1	1	1	1	1	1	1	1	0	0	0	0	0	0	0	0	0	0
chr6	117118291	117119690	+	chr6_117118290_117119690	26.4028	10.5187	108.113	12.2487	1	1	1	1	1	1	1	1	1	1	1	0	0	0	0	0	0	0	0	0	0
chr15	74504031	74504290	+	chr15_74504030_74504290	26.3778	2.25147	16.3297	5.13795	1	1	1	1	1	1	1	1	1	1	1	0	0	0	0	0	0	0	0	0	0
chr1	138849761	138850150	+	chr1_138849760_138850150	26.3457	2.85992	16.6842	0.01	1	1	1	1	1	1	1	1	1	1	1	0	0	0	0	0	0	0	0	0	0
chr11	98219431	98220140	+	chr11_98219430_98220140	26.2502	18.3642	44.8687	44.5236	1	1	1	1	1	1	1	1	1	1	1	0	0	0	0	0	0	1	1	1	1
chr3	88635171	88635590	+	chr3_88635170_88635590	25.8986	11.5403	9.50403	8.78714	1	1	1	1	1	1	1	1	1	1	1	0	0	0	0	0	0	0	0	0	0
chr11	70043301	70043840	+	chr11_70043300_70043840	25.8727	13.9276	13.7679	3.43009	1	1	1	1	1	1	1	1	1	1	1	0	0	0	0	0	0	0	0	0	0
chr2	79296611	79297020	+	chr2_79296610_79297020	25.7293	10.8855	26.1161	0.01	1	1	1	1	1	1	1	1	1	1	1	0	0	0	0	0	0	0	0	0	0
chr15	79844531	79845740	+	chr15_79844530_79845740	25.3929	19.8441	38.4114	32.0054	1	1	1	1	1	1	1	1	1	1	1	0	0	0	0	0	0	0	0	0	0
chr19	8924321	8924590	+	chr19_8924320_8924590	25.3768	73.3169	12.2005	17.7575	1	1	1	1	1	1	1	1	1	1	1	0	0	0	0	0	0	0	0	0	0
chr6	42329991	42330640	+	chr6_42329990_42330640	25.3258	7.8662	19.6961	8.84533	1	1	1	1	1	1	1	1	1	1	1	0	0	0	0	0	0	0	0	0	0
chr7	88638371	88639230	+	chr7_88638370_88639230	25.2913	5.66886	25.4827	2.88646	1	1	1	1	1	1	1	1	1	1	1	0	0	0	0	0	0	0	0	1	1
chrX	7247561	7248040	+	chrX_7247560_7248040	25.2667	18.3748	30.8216	34.108	1	1	1	1	1	1	1	1	1	1	1	0	0	0	0	0	0	0	0	0	0
chr11	74433021	74433280	+	chr11_74433020_74433280	25.0753	3.87313	26.7324	6.59893	1	1	1	1	1	1	1	1	1	1	1	0	0	0	0	0	1	1	1	1	1
chr19	12648711	12649010	+	chr19_12648710_12649010	24.7574	2.04454	2.14519	0.01	1	1	1	1	1	1	1	1	1	1	1	0	0	0	0	0	0	0	0	0	0
chr8	127270011	127270310	+	chr8_127270010_127270310	24.7574	70.8459	27.0767	50.9686	1	1	1	1	1	1	1	1	1	1	1	0	0	0	0	0	0	0	0	0	0
chr11	46124891	46125340	+	chr11_46124890_46125340	24.0455	5.85707	24.9942	0.01	1	1	1	1	1	1	1	1	1	1	1	0	0	0	0	0	0	0	0	0	0
chrX	7592491	7592890	+	chrX_7592490_7592890	23.9906	2.78009	2.15223	1.41761	1	1	1	1	1	1	1	1	1	1	1	0	0	0	0	0	0	0	0	0	0
chrX	98284361	98284890	+	chrX_98284360_98284890	23.8266	18.103	2.4259	7.17263	1	1	1	1	1	1	1	1	1	1	1	0	0	0	0	0	0	0	0	0	0
chr8	128421491	128422590	+	chr8_128421490_128422590	23.7564	1.50829	20.6345	1.17294	1	1	1	1	1	1	1	1	1	1	1	0	0	0	0	0	0	0	0	0	0
chr8	112485671	112486410	+	chr8_112485670_112486410	23.7059	4.0681	38.1301	2.72931	1	1	1	1	1	1	1	1	1	1	1	0	0	0	0	0	0	0	0	0	0
chr14	66587161	66587900	+	chr14_66587160_66587900	23.7059	12.4011	15.1867	4.242	1	1	1	1	1	1	1	1	1	1	1	0	0	0	0	0	0	0	0	0	0
chrX	7504631	7504930	+	chrX_7504630_7504930	23.6179	12.0558	47.717	7.08424	1	1	1	1	1	1	1	1	1	1	1	0	0	0	0	0	0	0	0	0	0
chr6	122579711	122580040	+	chr6_122579710_122580040	23.3543	0.01	20.6752	1.63606	1	1	1	1	1	1	1	1	1	1	1	0	0	0	0	0	0	0	0	0	0
chr11	97437381	97438040	+	chr11_97437380_97438040	23.3139	0.01	23.0181	0.01	1	1	1	1	1	1	1	1	1	1	1	0	0	0	0	0	0	0	0	0	0
chr5	110528351	110528910	+	chr5_110528350_110528910	23.0216	20.5262	26.3703	8.78165	1	1	1	1	1	1	1	1	1	1	1	0	0	0	0	0	0	0	0	0	0
chr4	153673471	153674900	+	chr4_153673470_153674900	22.9546	6.39591	20.0334	4.05904	1	1	1	1	1	1	1	1	1	1	1	0	0	0	0	0	0	0	0	0	0
chr8	74093281	74093710	+	chr8_74093280_74093710	22.9048	8.76196	12.0823	12.6406	1	1	1	1	1	1	1	1	1	1	1	0	0	0	0	0	0	0	0	0	0
chr19	47212511	47213360	+	chr19_47212510_47213360	22.7181	26.8076	18.3999	24.207	1	1	1	1	1	1	1	1	1	1	1	0	0	0	0	0	0	0	0	0	0
chrX	50144401	50145130	+	chrX_50144400_50145130	22.6961	1.77202	23.9818	1.50223	1	1	1	1	1	1	1	1	1	1	1	0	1	1	1	1	1	1	1	1	1
chr1	75232601	75233930	+	chr1_75232600_75233930	22.5872	31.0824	27.7876	37.0942	1	1	1	1	1	1	1	1	1	1	1	0	0	0	0	0	0	0	0	0	0
chr8	127275221	127275520	+	chr8_127275220_127275520	22.5546	37.655	35.921	35.3034	1	1	1	1	1	1	1	1	1	1	1	0	0	0	0	0	0	0	0	0	0
chr8	74066431	74067120	+	chr8_74066430_74067120	22.261	12.6771	21.3785	19.5093	1	1	1	1	1	1	1	1	1	1	1	0	0	0	0	0	0	0	0	0	0
chr17	45738081	45738950	+	chr17_45738080_45738950	22.2535	3.48426	9.08145	0.01	1	1	1	1	1	1	1	1	1	1	1	0	0	0	0	0	0	0	0	0	0
chr15	74539171	74540430	+	chr15_74539170_74540430	21.7346	21.5249	21.8736	20.2031	1	1	1	1	1	1	1	1	1	1	1	0	0	0	0	0	0	0	0	0	0
chr3	125640921	125641380	+	chr3_125640920_125641380	21.4612	0.01	22.2965	8.91446	1	1	1	1	1	1	1	1	1	1	1	0	0	0	0	0	0	0	0	0	0
chr17	35576071	35576550	+	chr17_35576070_35576550	21.215	18.3748	38.7158	19.7268	1	1	1	1	1	1	1	1	1	1	1	0	0	0	0	0	0	0	0	0	0
chr19	4712261	4712770	+	chr19_4712260_4712770	21.1163	6.80936	39.885	7.4659	1	1	1	1	1	1	1	1	1	1	1	0	0	0	0	0	0	0	0	0	0
chr17	35561401	35562260	+	chr17_35561400_35562260	20.6931	16.993	27.2756	8.66862	1	1	1	1	1	1	1	1	1	1	1	0	0	0	0	0	0	0	0	0	0
chr4	132555211	132555450	+	chr4_132555210_132555450	20.5417	34.7667	11.3401	23.8088	1	1	1	1	1	1	1	1	1	1	1	0	0	0	0	0	0	0	0	0	0
chr7	3168811	3169020	+	chr7_3168810_3169020	20.5122	0.01	17.6235	0.01	1	1	1	1	1	1	1	1	1	1	1	0	0	0	0	0	0	0	0	0	0
chr11	70068571	70068960	+	chr11_70068570_70068960	20.4726	3.84172	12.7762	5.60528	1	1	1	1	1	1	1	1	1	1	1	0	0	0	0	0	0	0	0	0	0
chr11	70042511	70043280	+	chr11_70042510_70043280	20.3395	9.75808	17.2969	9.4701	1	1	1	1	1	1	1	1	1	1	1	0	0	0	0	0	0	0	0	0	0
chr15	88884971	88885290	+	chr15_88884970_88885290	20.1756	5.54023	6.32905	0.01	1	1	1	1	1	1	1	1	1	1	1	0	0	0	0	0	0	0	0	0	0
chr12	74646441	74647870	+	chr12_74646440_74647870	20.1673	3.54478	49.1429	2.78869	1	1	1	1	1	1	1	1	1	1	1	0	0	0	0	0	0	0	0	0	0
chr2	164285451	164285710	+	chr2_164285450_164285710	20.0873	22.1623	6.82557	3.56137	1	1	1	1	1	1	1	1	1	1	1	0	0	0	0	1	1	1	1	1	1
chr11	46125361	46126050	+	chr11_46125360_46126050	19.9802	3.09944	34.1031	3.39644	1	1	1	1	1	1	1	1	1	1	1	0	0	0	0	0	0	0	0	0	0
chrX	7327831	7328370	+	chrX_7327830_7328370	19.8754	7.12067	16.1831	13.4927	1	1	1	1	1	1	1	1	1	1	1	0	0	0	0	0	0	0	0	0	0
chr2	153457971	153458850	+	chr2_153457970_153458850	19.8563	25.88	23.811	22.0922	1	1	1	1	1	1	1	1	1	1	1	0	1	1	1	1	1	1	1	1	1
chr13	52677991	52678800	+	chr13_52677990_52678800	19.6949	1.70187	13.3093	4.97051	1	1	1	1	1	1	1	1	1	1	1	0	0	0	0	0	0	0	0	0	0
chr5	115877041	115877540	+	chr5_115877040_115877540	19.6481	6.1468	12.017	6.86469	1	1	1	1	1	1	1	1	1	1	1	0	0	0	0	0	0	0	0	0	0
chr7	20158991	20159540	+	chr7_20158990_20159540	19.4574	5.051	9.67039	7.6639	1	1	1	1	1	1	1	1	1	1	1	0	0	0	0	0	0	0	0	0	0
chr5	104340001	104340410	+	chr5_104340000_104340410	19.3714	3.7014	37.6591	18.7538	1	1	1	1	1	1	1	1	1	1	1	0	0	0	0	0	0	0	0	0	0
chr1	158648311	158649790	+	chr1_158648310_158649790	19.3226	30.7894	43.2981	36.5293	1	1	1	1	1	1	1	1	1	1	1	0	0	0	0	0	0	0	0	0	0
chr15	81816321	81816780	+	chr15_81816320_81816780	19.2383	53.4671	17.2807	31.2995	1	1	1	1	1	1	1	1	1	1	1	0	1	1	1	1	1	1	1	1	1
chr15	54751521	54751790	+	chr15_54751520_54751790	19.2168	2.17401	25.7564	0.01	1	1	1	1	1	1	1	1	1	1	1	0	0	0	0	0	0	0	0	0	0
chr7	36371201	36372230	+	chr7_36371200_36372230	19.2011	28.7363	28.0259	28.7492	1	1	1	1	1	1	1	1	1	1	1	0	0	0	0	0	0	0	0	0	0
chr7	36370101	36371180	+	chr7_36370100_36371180	19.1685	23.0345	28.5617	28.8908	1	1	1	1	1	1	1	1	1	1	1	0	0	0	0	0	0	0	0	0	0
chr16	18776781	18777570	+	chr16_18776780_18777570	18.7824	10.4435	21.1528	4.57724	1	1	1	1	1	1	1	1	1	1	1	0	0	0	0	0	0	0	0	0	0
chr18	35862281	35863000	+	chr18_35862280_35863000	18.5118	19.0887	27.339	35.9698	1	1	1	1	1	1	1	1	1	1	1	0	0	0	0	0	0	0	0	0	0
chr2	16670031	16670260	+	chr2_16670030_16670260	18.4814	26.5111	16.0065	10.485	1	1	1	1	1	1	1	1	1	1	1	0	0	0	0	0	0	0	0	0	0
chr9	21169311	21169590	+	chr9_21169310_21169590	18.4309	32.3478	3.32672	8.80178	1	1	1	1	1	1	1	1	1	1	1	0	0	0	0	0	0	0	0	0	0
chr7	31147401	31148240	+	chr7_31147400_31148240	18.4182	15.6926	21.1805	16.784	1	1	1	1	1	1	1	1	1	1	1	0	0	0	0	0	0	0	0	0	0
chr9	4795351	4795820	+	chr9_4795350_4795820	18.1287	8.89419	35.2129	27.562	1	1	1	1	1	1	1	1	1	1	1	0	0	0	0	0	0	0	0	0	0
chr15	79843511	79844450	+	chr15_79843510_79844450	18.0835	21.5735	39.1639	33.7601	1	1	1	1	1	1	1	1	1	1	1	0	0	0	0	0	0	0	0	0	0
chr13	98009611	98009880	+	chr13_98009610_98009880	18.0365	10.6174	17.9166	6.35823	1	1	1	1	1	1	1	1	1	1	1	0	0	0	0	0	0	0	0	0	0
chr4	146860591	146860900	+	chr4_146860590_146860900	17.6573	23.5449	20.1304	52.2591	1	1	1	1	1	1	1	1	1	1	1	0	0	0	0	0	0	0	0	0	0
chr8	74093861	74094140	+	chr8_74093860_74094140	17.3262	12.8086	12.8334	10.0375	1	1	1	1	1	1	1	1	1	1	1	0	0	0	0	0	0	0	0	0	0
chr14	68701081	68701360	+	chr14_68701080_68701360	17.3262	3.61758	32.1862	4.82183	1	1	1	1	1	1	1	1	1	1	1	0	0	0	0	0	0	0	0	0	0
chr10	75299761	75300250	+	chr10_75299760_75300250	17.2906	18.8365	29.4573	6.97573	1	1	1	1	1	1	1	1	1	1	1	0	0	0	0	0	0	0	0	0	0
chr14	55735031	55736000	+	chr14_55735030_55736000	17.1088	3.24692	18.8365	3.77535	1	1	1	1	1	1	1	1	1	1	1	0	0	0	0	0	0	0	0	0	0
chr11	74335901	74336360	+	chr11_74335900_74336360	17.0744	7.42441	17.8938	11.1859	1	1	1	1	1	1	1	1	1	1	1	0	0	0	0	0	0	1	1	1	1
chr5	115914481	115914840	+	chr5_115914480_115914840	16.7438	12.2034	4.70244	3.85524	1	1	1	1	1	1	1	1	1	1	1	0	0	0	0	0	0	0	0	0	0
chr2	104768151	104768350	+	chr2_104768150_104768350	16.5748	4.73318	4.85113	2.55414	1	1	1	1	1	1	1	1	1	1	1	0	0	0	0	0	1	1	1	1	1
chr1	95056551	95056860	+	chr1_95056550_95056860	16.4756	3.33806	25.1803	5.61788	1	1	1	1	1	1	1	1	1	1	1	0	0	0	0	0	0	0	0	0	0
chr15	88874631	88874850	+	chr15_88874630_88874850	16.4307	2.58484	0.01	0.01	1	1	1	1	1	1	1	1	1	1	1	0	0	0	0	0	0	0	0	0	0
chr11	69702971	69703300	+	chr11_69702970_69703300	16.3873	13.1988	19.0525	16.8907	1	1	1	1	1	1	1	1	1	1	1	0	0	0	0	0	0	0	0	0	0
chr7	3202141	3202490	+	chr7_3202140_3202490	16.3235	1.85623	10.8075	7.24566	1	1	1	1	1	1	1	1	1	1	1	0	0	0	0	0	0	0	0	0	0
chr17	26811971	26812160	+	chr17_26811970_26812160	15.7618	31.8343	36.8811	29.3556	1	1	1	1	1	1	1	1	1	1	1	0	0	0	0	0	0	0	0	0	0
chr5	93473421	93474500	+	chr5_93473420_93474500	15.7399	5.07776	18.7538	4.16231	1	1	1	1	1	1	1	1	1	1	1	0	0	0	0	0	0	0	0	0	0
chr6	122578361	122578760	+	chr6_122578360_122578760	15.698	0.01	12.3599	0.01	1	1	1	1	1	1	1	1	1	1	1	0	0	0	0	0	0	0	0	0	0
chr11	98261161	98262060	+	chr11_98261160_98262060	15.57	22.5347	11.169	26.1776	1	1	1	1	1	1	1	1	1	1	1	0	0	0	0	0	0	1	1	1	1
chr13	66541751	66542500	+	chr13_66541750_66542500	15.483	3.96467	9.56254	1.48665	1	1	1	1	1	1	1	1	1	1	1	0	0	0	0	0	0	0	0	0	0
chr17	35581271	35581660	+	chr17_35581270_35581660	15.2777	23.6149	9.55432	14.7124	1	1	1	1	1	1	1	1	1	1	1	0	0	0	0	0	0	0	0	0	0
chr4	62131671	62132120	+	chr4_62131670_62132120	15.2188	5.09227	27.619	15.1591	1	1	1	1	1	1	1	1	1	1	1	0	0	0	0	0	0	0	1	1	1
chr11	70363801	70364040	+	chr11_70363800_70364040	14.9673	25.3844	0.534497	5.49689	1	1	1	1	1	1	1	1	1	1	1	0	0	0	0	0	0	0	0	0	0
chr8	74079801	74079960	+	chr8_74079800_74079960	14.9177	0.01	4.51579	3.10052	1	1	1	1	1	1	1	1	1	1	1	0	0	0	0	0	0	0	0	0	0
chr1	158257071	158257290	+	chr1_158257070_158257290	14.878	5.99019	8.30924	18.5047	1	1	1	1	1	1	1	1	1	1	1	0	0	0	0	0	0	0	0	0	0
chr8	127275541	127276120	+	chr8_127275540_127276120	14.7305	26.8413	15.563	27.1563	1	1	1	1	1	1	1	1	1	1	1	0	0	0	0	0	0	0	0	0	0
chr7	30090621	30091340	+	chr7_30090620_30091340	14.7101	10.783	18.5741	26.3114	1	1	1	1	1	1	1	1	1	1	1	0	0	0	0	0	0	0	0	0	0
chr2	118997491	118997920	+	chr2_118997490_118997920	14.4859	24.0363	25.5364	67.5718	1	1	1	1	1	1	1	1	1	1	1	0	0	0	0	0	0	0	0	0	0
chr9	107837921	107838380	+	chr9_107837920_107838380	14.1324	9.91671	25.8153	4.84403	1	1	1	1	1	1	1	1	1	1	1	0	0	0	0	0	0	0	0	0	0
chr7	56600741	56600930	+	chr7_56600740_56600930	13.9976	0.01	25.9936	4.72741	1	1	1	1	1	1	1	1	1	1	1	0	0	0	0	0	0	0	0	0	0
chr7	3289061	3290280	+	chr7_3289060_3290280	13.9887	34.6287	19.3105	24.4301	1	1	1	1	1	1	1	1	1	1	1	0	0	0	0	0	0	0	0	0	0
chr5	8711881	8712450	+	chr5_8711880_8712450	13.966	0.01	8.63758	1.15856	1	1	1	1	1	1	1	1	1	1	1	0	0	0	0	0	0	0	0	0	0
chr11	69761471	69761830	+	chr11_69761470_69761830	13.9389	10.2508	21.2465	13.8215	1	1	1	1	1	1	1	1	1	1	1	0	0	0	0	0	0	0	0	0	0
chr2	153457571	153457920	+	chr2_153457570_153457920	13.4933	44.6232	15.2819	12.2711	1	1	1	1	1	1	1	1	1	1	1	0	1	1	1	1	1	1	1	1	1
chr18	85102531	85102750	+	chr18_85102530_85102750	13.4365	4.40217	0.01	5.96457	1	1	1	1	1	1	1	1	1	1	1	0	0	0	0	0	0	0	0	0	0
chr11	58717141	58717940	+	chr11_58717140_58717940	13.2524	23.4418	20.1756	19.9901	1	1	1	1	1	1	1	1	1	1	1	0	0	0	0	0	0	0	0	0	0
chr3	125641751	125642130	+	chr3_125641750_125642130	13.1929	1.74599	2.91212	8.71399	1	1	1	1	1	1	1	1	1	1	1	0	0	0	0	0	0	0	0	0	0
chr1	138850171	138850420	+	chr1_138850170_138850420	12.9713	0.01	6.02451	0.01	1	1	1	1	1	1	1	1	1	1	1	0	0	0	0	0	0	0	0	0	0
chr11	97494581	97494720	+	chr11_97494580_97494720	12.6654	21.9737	1.18265	11.2784	1	1	1	1	1	1	1	1	1	1	1	0	0	0	0	0	0	0	0	0	0
chr13	50513571	50513920	+	chr13_50513570_50513920	12.5813	14.6024	23.8211	12.2711	1	1	1	1	1	1	1	1	1	1	1	0	0	0	0	0	0	0	0	0	0
chr18	85018111	85018880	+	chr18_85018110_85018880	12.5234	38.0462	7.24556	9.4701	1	1	1	1	1	1	1	1	1	1	1	0	0	0	0	0	0	0	0	0	0
chr17	35607181	35607510	+	chr17_35607180_35607510	12.4317	0.01	8.75672	0.01	1	1	1	1	1	1	1	1	1	1	1	0	0	0	0	0	0	0	0	0	0
chr7	64845311	64845970	+	chr7_64845310_64845970	12.4249	5.96457	18.0414	4.12142	1	1	1	1	1	1	1	1	1	1	1	0	0	0	0	0	0	0	0	0	0
chr7	50861371	50861660	+	chr7_50861370_50861660	12.101	6.04973	10.1573	5.99462	1	1	1	1	1	1	1	1	1	1	1	0	0	0	0	0	0	0	0	0	0
chr9	58159751	58161290	+	chr9_58159750_58161290	11.6706	8.25981	25.9169	14.5738	1	1	1	1	1	1	1	1	1	1	1	0	0	0	0	0	0	0	0	0	0
chr11	4860481	4860660	+	chr11_4860480_4860660	11.3401	27.4335	0.832744	7.13024	1	1	1	1	1	1	1	1	1	1	1	0	0	0	0	0	0	0	0	0	0
chr11	69690561	69691190	+	chr11_69690560_69691190	11.0208	4.50211	21.1378	14.5119	1	1	1	1	1	1	1	1	1	1	1	0	0	0	0	0	0	0	0	0	0
chr2	151908111	151908270	+	chr2_151908110_151908270	10.8954	0.01	8.17666	0.01	1	1	1	1	1	1	1	1	1	1	1	0	0	0	0	0	0	0	0	0	0
chr7	4060481	4060750	+	chr7_4060480_4060750	10.7067	3.73612	12.2005	9.13366	1	1	1	1	1	1	1	1	1	1	1	0	0	0	0	0	0	0	0	0	0
chr9	64948481	64949140	+	chr9_64948480_64949140	10.3989	5.96457	17.1526	4.12142	1	1	1	1	1	1	1	1	1	1	1	0	0	0	0	0	0	0	0	0	0
chr19	29438961	29439900	+	chr19_29438960_29439900	10.355	13.004	9.28459	6.81588	1	1	1	1	1	1	1	1	1	1	1	0	0	0	0	0	0	0	0	0	0
chr5	67011021	67012100	+	chr5_67011020_67012100	10.3441	7.13102	17.3058	12.0041	1	1	1	1	1	1	1	1	1	1	1	0	0	0	0	0	0	0	0	0	0
chrX	7338401	7338570	+	chrX_7338400_7338570	10.115	7.5913	4.2431	15.5109	1	1	1	1	1	1	1	1	1	1	1	0	0	0	0	0	0	0	0	0	0
chr17	28278631	28279290	+	chr17_28278630_28279290	10.0092	27.0129	16.6959	25.6842	1	1	1	1	1	1	1	1	1	1	1	0	0	0	0	0	0	0	0	0	0
chr7	148599641	148600220	+	chr7_148599640_148600220	9.84092	10.0365	34.4298	34.7787	1	1	1	1	1	1	1	1	1	1	1	0	0	0	0	0	0	0	0	0	0
chr6	122576271	122576710	+	chr6_122576270_122576710	9.7341	0.01	6.29146	0.01	1	1	1	1	1	1	1	1	1	1	1	0	0	0	0	0	0	0	0	0	0
chr14	52935861	52936070	+	chr14_52935860_52936070	9.56948	13.3172	27.5952	23.8357	1	1	1	1	1	1	1	1	1	1	1	0	0	0	0	0	0	0	0	0	0
chr5	148214731	148214940	+	chr5_148214730_148214940	9.56948	21.9403	7.30365	16.1333	1	1	1	1	1	1	1	1	1	1	1	0	0	0	0	0	0	0	0	0	0
chr12	77516401	77516610	+	chr12_77516400_77516610	9.56948	8.11596	3.2653	9.58025	1	1	1	1	1	1	1	1	1	1	1	0	0	0	0	0	0	0	0	0	0
chr8	12873561	12874070	+	chr8_12873560_12874070	9.45181	9.02974	8.14416	1.20241	1	1	1	1	1	1	1	1	1	1	1	0	0	0	0	0	0	0	0	0	0
chr7	64767211	64767670	+	chr7_64767210_64767670	9.32357	19.0517	3.54179	14.1591	1	1	1	1	1	1	1	1	1	1	1	0	0	0	0	0	0	0	0	0	0
chr16	48283271	48283670	+	chr16_48283270_48283670	9.29339	1.72042	0.731873	0.01	1	1	1	1	1	1	1	1	1	1	1	0	0	0	0	0	0	0	0	0	0
chr4	142939201	142940710	+	chr4_142939200_142940710	9.04044	18.8302	30.6784	25.4187	1	1	1	1	1	1	1	1	1	1	1	0	0	0	0	0	0	0	0	0	0
chr9	21116361	21116670	+	chr9_21116360_21116670	8.26773	1.995	16.4379	8.11947	1	1	1	1	1	1	1	1	1	1	1	0	0	0	0	0	0	0	0	0	0
chr11	97438231	97438580	+	chr11_97438230_97438580	8.11102	0.01	0.01	0.01	1	1	1	1	1	1	1	1	1	1	1	0	0	0	0	0	0	0	0	0	0
chr5	115878871	115879980	+	chr5_115878870_115879980	7.90178	6.30301	28.3662	17.8924	1	1	1	1	1	1	1	1	1	1	1	0	0	0	0	0	0	0	0	0	0
chr12	74685321	74686520	+	chr12_74685320_74686520	7.7893	23.9045	13.3391	36.8138	1	1	1	1	1	1	1	1	1	1	1	0	0	0	0	0	0	0	0	0	0
chr4	146864731	146865030	+	chr4_146864730_146865030	7.5551	27.8174	17.0234	28.951	1	1	1	1	1	1	1	1	1	1	1	0	0	0	0	0	0	0	0	0	0
chr3	88575211	88575700	+	chr3_88575210_88575700	7.52606	6.19135	0.478891	3.76078	1	1	1	1	1	1	1	1	1	1	1	0	0	0	0	0	0	0	0	0	0
chr2	26193811	26194080	+	chr2_26193810_26194080	7.35177	32.0802	9.91671	16.57	1	1	1	1	1	1	1	1	1	1	1	0	0	0	0	0	0	0	0	0	0
chr1	136296321	136296590	+	chr1_136296320_136296590	7.35177	15.803	5.47541	12.9689	1	1	1	1	1	1	1	1	1	1	1	0	1	1	1	1	1	1	1	1	1
chr14	55097971	55098360	+	chr14_55097970_55098360	7.29276	7.67339	15.1249	8.47551	1	1	1	1	1	1	1	1	1	1	1	0	0	0	0	0	0	0	0	0	0
chr4	133809521	133810670	+	chr4_133809520_133810670	7.18073	101.134	23.7192	71.5117	1	1	1	1	1	1	1	1	1	1	1	0	0	0	0	0	0	0	0	0	0
chr17	45763051	45763250	+	chr17_45763050_45763250	7.16165	0.01	12.3707	4.47668	1	1	1	1	1	1	1	1	1	1	1	0	0	0	0	0	0	0	0	0	0
chr11	70055781	70056060	+	chr11_70055780_70056060	7.0999	7.6508	22.4389	7.56892	1	1	1	1	1	1	1	1	1	1	1	0	0	0	0	0	0	0	0	0	0
chr5	135425631	135425890	+	chr5_135425630_135425890	6.54042	17.7575	1.2839	0.01	1	1	1	1	1	1	1	1	1	1	1	0	0	0	0	0	0	0	0	0	0
chr2	164284291	164284600	+	chr2_164284290_164284600	6.36718	1.995	5.60528	10.3558	1	1	1	1	1	1	1	1	1	1	1	0	0	0	0	1	1	1	1	1	1
chrX	5749461	5749910	+	chrX_5749460_5749910	6.27944	20.4395	6.17221	6.71297	1	1	1	1	1	1	1	1	1	1	1	0	0	0	0	0	0	0	0	0	0
chr4	91065771	91066450	+	chr4_91065770_91066450	6.24686	14.911	6.23415	14.5674	1	1	1	1	1	1	1	1	1	1	1	0	0	0	0	0	0	0	0	0	0
chr2	164283391	164283720	+	chr2_164283390_164283720	5.98997	27.5316	0.881662	1.63606	1	1	1	1	1	1	1	1	1	1	1	0	0	0	0	1	1	1	1	1	1
chr9	107790321	107790650	+	chr9_107790320_107790650	5.98997	27.5316	9.69356	12.8998	1	1	1	1	1	1	1	1	1	1	1	0	0	0	0	0	0	0	0	0	0
chr8	44289161	44289350	+	chr8_44289160_44289350	5.96923	0.01	0.01	0.01	1	1	1	1	1	1	1	1	1	1	1	0	0	0	0	0	0	0	0	0	0
chr11	69761851	69762710	+	chr11_69761850_69762710	5.89233	12.905	19.189	5.60266	1	1	1	1	1	1	1	1	1	1	1	0	0	0	0	0	0	0	0	0	0
chr4	151403551	151403890	+	chr4_151403550_151403890	5.81388	27.8594	8.4718	19.3105	1	1	1	1	1	1	1	1	1	1	1	0	0	0	0	0	0	0	0	0	0
chr11	70323331	70323820	+	chr11_70323330_70323820	5.7646	1.57118	3.8636	1.20884	1	1	1	1	1	1	1	1	1	1	1	0	0	0	0	0	0	0	0	0	0
chr7	135087371	135087870	+	chr7_135087370_135087870	5.61092	7.65975	2.15514	7.60291	1	1	1	1	1	1	1	1	1	1	1	0	0	0	0	0	0	0	0	0	0
chrX	7251091	7251490	+	chrX_7251090_7251490	5.60528	16.4722	14.7128	14.3246	1	1	1	1	1	1	1	1	1	1	1	0	0	0	0	0	0	0	0	0	0
chr11	97521841	97522150	+	chr11_97521840_97522150	5.50059	5.70597	15.4834	4.37802	1	1	1	1	1	1	1	1	1	1	1	0	0	0	0	0	0	0	0	0	0
chr14	26588221	26588900	+	chr14_26588220_26588900	5.406	21.969	23.1564	32.7652	1	1	1	1	1	1	1	1	1	1	1	0	0	0	0	0	0	0	0	0	0
chr8	12871971	12872180	+	chr8_12871970_12872180	5.38717	0.01	0.707083	9.58025	1	1	1	1	1	1	1	1	1	1	1	0	0	0	0	0	0	0	0	0	0
chr5	35891131	35891290	+	chr5_35891130_35891290	5.27038	35.5654	2.69127	10.0528	1	1	1	1	1	1	1	1	1	1	1	0	0	0	0	0	0	0	0	0	0
chr15	74490571	74491070	+	chr15_74490570_74491070	4.99214	3.97602	8.95668	2.99419	1	1	1	1	1	1	1	1	1	1	1	0	0	0	0	0	0	0	0	0	0
chr7	147082761	147083000	+	chr7_147082760_147083000	4.59084	0.01	6.26053	0.01	1	1	1	1	1	1	1	1	1	1	1	0	0	0	0	0	0	0	0	0	0
chr2	180121561	180121930	+	chr2_180121560_180121930	4.47668	0.01	1.55978	2.7372	1	1	1	1	1	1	1	1	1	1	1	0	0	0	0	0	0	0	0	0	0
chr4	91064921	91065120	+	chr4_91064920_91065120	4.07948	21.1101	18.5376	2.55414	1	1	1	1	1	1	1	1	1	1	1	0	0	0	0	0	0	0	0	0	0
chr11	98273491	98273870	+	chr11_98273490_98273870	3.57304	11.7105	13.7987	14.9716	1	1	1	1	1	1	1	1	1	1	1	0	0	0	0	0	0	1	1	1	1
chr2	153426831	153427080	+	chr2_153426830_153427080	3.23274	12.767	0.01	8.35638	1	1	1	1	1	1	1	1	1	1	1	0	1	1	1	1	1	1	1	1	1
chr2	25316121	25316870	+	chr2_25316120_25316870	3.21794	12.2487	5.61463	15.1445	1	1	1	1	1	1	1	1	1	1	1	0	0	0	0	0	0	0	0	0	0
chr15	54751811	54752070	+	chr15_54751810_54752070	3.10222	0.01	13.9033	0.01	1	1	1	1	1	1	1	1	1	1	1	0	0	0	0	0	0	0	0	0	0
chr5	8797481	8797750	+	chr5_8797480_8797750	2.96399	0.01	6.54042	0.01	1	1	1	1	1	1	1	1	1	1	1	0	0	0	0	0	0	0	0	0	0
chr17	23836651	23837010	+	chr17_23836650_23837010	2.94301	4.11417	5.50391	15.599	1	1	1	1	1	1	1	1	1	1	1	0	0	0	0	0	0	0	0	0	0
chr15	79842841	79843210	+	chr15_79842840_79843210	2.87906	4.07117	15.1946	11.6944	1	1	1	1	1	1	1	1	1	1	1	0	0	0	0	0	0	0	0	0	0
chr9	21165131	21165410	+	chr9_21165130_21165410	2.83451	2.1256	16.1413	18.467	1	1	1	1	1	1	1	1	1	1	1	0	0	0	0	0	0	0	0	0	0
chr11	77746601	77746880	+	chr11_77746600_77746880	2.83451	11.5012	11.6571	3.33731	1	1	1	1	1	1	1	1	1	1	1	0	0	0	0	0	0	0	0	0	0
chr17	35606681	35607160	+	chr17_35606680_35607160	2.74544	0.01	8.65222	0.01	1	1	1	1	1	1	1	1	1	1	1	0	0	0	0	0	0	0	0	0	0
chr19	4711841	4712240	+	chr19_4711840_4712240	2.65563	0.01	19.2168	7.41632	1	1	1	1	1	1	1	1	1	1	1	0	0	0	0	0	0	0	0	0	0
chr4	46677141	46677670	+	chr4_46677140_46677670	2.54701	6.55318	24.3945	19.9193	1	1	1	1	1	1	1	1	1	1	1	0	0	0	0	0	0	0	0	0	0
chr6	13803511	13803960	+	chr6_13803510_13803960	2.38875	3.40167	0.611517	0.01	1	1	1	1	1	1	1	1	1	1	1	0	0	0	0	0	0	0	0	0	0
chr4	46677691	46678030	+	chr4_46677690_46678030	2.38358	6.44049	19.2386	3.99501	1	1	1	1	1	1	1	1	1	1	1	0	0	0	0	0	0	0	0	0	0
chr11	32193541	32193790	+	chr11_32193540_32193790	2.13647	0.01	0.01	0.01	1	1	1	1	1	1	1	1	1	1	1	0	0	0	0	0	0	0	0	0	0
chr17	23835831	23836630	+	chr17_23835830_23836630	1.9881	18.2393	3.84172	10.9527	1	1	1	1	1	1	1	1	1	1	1	0	0	0	0	0	0	0	0	0	0
chr1	39043971	39044290	+	chr1_39043970_39044290	1.68163	5.54023	5.39898	0.01	1	1	1	1	1	1	1	1	1	1	1	0	0	0	0	0	0	0	0	0	0
chr11	77744671	77745050	+	chr11_77744670_77745050	1.22443	0.01	4.41393	12.2983	1	1	1	1	1	1	1	1	1	1	1	0	0	0	0	0	0	0	0	0	0
chr9	20600321	20600730	+	chr9_20600320_20600730	0.958516	0.01	0.01	6.29467	1	1	1	1	1	1	1	1	1	1	1	0	0	0	0	0	0	0	0	0	0
chr11	88819391	88819600	+	chr11_88819390_88819600	0.924751	4.55811	1.99396	0.01	1	1	1	1	1	1	1	1	1	1	1	0	0	0	0	0	0	0	0	0	0
chr16	16511081	16511300	+	chr16_16511080_16511300	0.871501	0.01	0.650378	0.01	1	1	1	1	1	1	1	1	1	1	1	0	0	0	0	0	0	0	0	0	0
chr6	117117781	117118270	+	chr6_117117780_117118270	0.778328	0.01	3.2387	0.01	1	1	1	1	1	1	1	1	1	1	1	0	0	0	0	0	0	0	0	0	0
chr7	139779421	139779680	+	chr7_139779420_139779680	0.740195	0.01	1.2839	3.56137	1	1	1	1	1	1	1	1	1	1	1	0	0	0	0	0	0	0	0	0	0
chr12	87740071	87740630	+	chr12_87740070_87740630	0.701362	19.074	6.2506	2.72475	1	1	1	1	1	1	1	1	1	1	1	0	0	0	0	0	0	0	0	0	0
chr7	139767921	139768320	+	chr7_139767920_139768320	0.562804	18.2763	29.6521	34.9816	1	1	1	1	1	1	1	1	1	1	1	0	0	0	0	0	0	0	0	0	0
chr6	13788771	13789160	+	chr6_13788770_13789160	0.01	4.82118	15.1249	0.01	1	1	1	1	1	1	1	1	1	1	1	0	0	0	0	0	0	0	0	0	0
chr18	82576041	82576360	+	chr18_82576040_82576360	0.01	4.47668	2.78385	5.39239	1	1	1	1	1	1	1	1	1	1	1	0	0	0	0	0	1	1	1	1	1
chr8	74061741	74061990	+	chr8_74061740_74061990	0.01	6.94321	13.2898	0.01	1	1	1	1	1	1	1	1	1	1	1	0	0	0	0	0	0	0	0	0	0
chr4	133812211	133812550	+	chr4_133812210_133812550	0.01	23.7343	0.01	11.5738	1	1	1	1	1	1	1	1	1	1	1	0	0	0	0	0	0	0	0	0	0
chr17	31194111	31194420	+	chr17_31194110_31194420	0.01	0.01	3.82252	0.01	1	1	1	1	1	1	1	1	1	1	1	0	0	0	0	0	0	0	0	0	0
chr17	23863021	23863090	+	chr17_23863020_23863090	0.01	0.01	7.35609	0.01	1	1	1	1	1	1	1	1	1	1	1	0	0	0	0	0	0	0	0	0	0
chr19	4710971	4711440	+	chr19_4710970_4711440	0.01	5.67201	11.6086	3.86864	1	1	1	1	1	1	1	1	1	1	1	0	0	0	0	0	0	0	0	0	0
chr12	77504321	77504680	+	chr12_77504320_77504680	0.01	13.1799	10.4591	13.8215	1	1	1	1	1	1	1	1	1	1	1	0	0	0	0	0	0	0	0	0	0
chr12	77504911	77505170	+	chr12_77504910_77505170	0.01	0.01	2.47092	3.56137	1	1	1	1	1	1	1	1	1	1	1	0	0	0	0	0	0	0	0	0	0
chr18	82576431	82576820	+	chr18_82576430_82576820	0.01	0.01	0.01	6.68275	1	1	1	1	1	1	1	1	1	1	1	0	0	0	0	0	1	1	1	1	1
chr2	150079301	150079490	+	chr2_150079300_150079490	0.01	0.01	0.01	4.72741	1	1	1	1	1	1	1	1	1	1	1	0	0	0	0	0	0	0	0	0	0
chr15	75934151	75934350	+	chr15_75934150_75934350	0.01	2.81406	0.740195	0.01	1	1	1	1	1	1	1	1	1	1	1	0	0	0	0	0	0	0	0	0	0
chr5	115340921	115341110	+	chr5_115340920_115341110	0.01	2.9341	0.788929	0.01	1	1	1	1	1	1	1	1	1	1	1	0	0	0	0	0	0	0	0	0	0
chr7	139733331	139733540	+	chr7_139733330_139733540	0.01	9.93265	0.01	0.01	1	1	1	1	1	1	1	1	1	1	1	0	0	0	0	0	0	0	0	0	0
chr4	46681611	46682010	+	chr4_46681610_46682010	0.01	6.54042	3.47224	16.7426	1	1	1	1	1	1	1	1	1	1	1	0	0	0	0	0	0	0	0	0	0
chr18	67526451	67526660	+	chr18_67526450_67526660	0.01	2.69846	5.98997	0.01	1	1	1	1	1	1	1	1	1	1	1	0	0	0	0	0	0	0	0	0	0
chr14	8633931	8634310	+	chr14_8633930_8634310	1311.13	1257.38	1257.71	1133.32	0	0	0	0	0	0	0	0	0	0	0	1	1	1	1	1	1	1	1	1	1
chr5	89267561	89268500	+	chr5_89267560_89268500	1196.71	130.401	613.307	69.3729	0	0	0	0	0	0	0	0	0	0	0	1	1	1	1	1	1	1	1	1	1
chr15	90594801	90594970	+	chr15_90594800_90594970	742.783	696.007	652.749	727.866	0	0	0	0	0	0	0	0	0	0	0	1	1	1	1	1	1	1	1	1	1
chr5	89267301	89267480	+	chr5_89267300_89267480	686.154	67.4199	244.892	41.5656	0	0	0	0	0	0	0	0	0	0	0	1	1	1	1	1	1	1	1	1	1
chr17	3312611	3314540	+	chr17_3312610_3314540	624.462	606.968	644.293	679.288	0	0	0	0	0	0	0	0	0	0	0	1	1	1	1	1	1	1	1	1	1
chr6	5284041	5284760	+	chr6_5284040_5284760	585.601	252.923	384.564	121.101	0	0	0	0	0	0	0	0	0	0	0	1	1	1	1	1	1	1	1	1	1
chr17	3312361	3312530	+	chr17_3312360_3312530	580.197	723.032	562.552	557.214	0	0	0	0	0	0	0	0	0	0	0	1	1	1	1	1	1	1	1	1	1
chr19	18001311	18001750	+	chr19_18001310_18001750	439.667	438.756	288.189	235.522	0	0	0	0	0	0	0	0	0	0	0	1	1	1	1	1	1	1	1	1	1
chr6	5285441	5285910	+	chr6_5285440_5285910	353.417	166.444	308.245	123.709	0	0	0	0	0	0	0	0	0	0	0	1	1	1	1	1	1	1	1	1	1
chr14	8633431	8633910	+	chr14_8633430_8633910	331.521	303.258	324.157	315.715	0	0	0	0	0	0	0	0	0	0	0	1	1	1	1	1	1	1	1	1	1
chrX	141939211	141940760	+	chrX_141939210_141940760	314.982	1781.18	706.57	2708.57	0	0	0	0	0	0	0	0	0	0	0	1	1	1	1	1	1	1	1	1	1
chr10	82417001	82417590	+	chr10_82417000_82417590	270.391	226.758	168.839	216.523	0	0	0	0	0	0	0	0	0	0	0	1	1	1	1	1	1	1	1	1	1
chr19	53663461	53663700	+	chr19_53663460_53663700	258.213	267.502	209.404	236.631	0	0	0	0	0	0	0	0	0	0	0	1	1	1	1	1	1	1	1	1	1
chr18	10262131	10262520	+	chr18_10262130_10262520	200.362	236.567	94.4174	129.89	0	0	0	0	0	0	0	0	0	0	0	1	1	1	1	1	1	1	1	1	1
chr7	6583161	6583500	+	chr7_6583160_6583500	166.397	240.539	64.9555	140.851	0	0	0	0	0	0	0	0	0	0	0	1	1	1	1	1	1	1	1	1	1
chr6	38315371	38315610	+	chr6_38315370_38315610	138.741	269.076	126.636	253.569	0	0	0	0	0	0	0	0	0	0	0	1	1	1	1	1	1	1	1	1	1
chr2	34262911	34263340	+	chr2_34262910_34263340	132.819	128.615	65.0365	115.552	0	0	0	0	0	0	0	0	0	0	0	1	1	1	1	1	1	1	1	1	1
chr3	87011741	87012060	+	chr3_87011740_87012060	130.852	148.571	61.3666	79.0094	0	0	0	0	0	0	0	1	1	1	1	1	1	1	1	1	1	1	1	1	1
chr6	38315811	38316240	+	chr6_38315810_38316240	130.135	153.225	82.2513	127.54	0	0	0	0	0	0	0	0	0	0	0	1	1	1	1	1	1	1	1	1	1
chr2	37557901	37558440	+	chr2_37557900_37558440	129.298	100.134	28.3768	49.869	0	0	0	0	0	0	0	0	0	0	0	1	1	1	1	1	1	1	1	1	1
chr11	51033581	51034610	+	chr11_51033580_51034610	116.008	28.2403	38.6217	8.11361	0	0	0	0	0	1	1	1	1	1	1	1	1	1	1	1	1	1	1	1	1
chr12	84845801	84846320	+	chr12_84845800_84846320	113.435	142.392	176.489	203.14	0	0	0	0	0	0	0	0	0	0	0	1	1	1	1	1	1	1	1	1	1
chr5	143583001	143585150	+	chr5_143583000_143585150	106.256	165.627	103.59	144.97	0	0	0	0	0	0	0	0	0	0	0	1	1	1	1	1	1	1	1	1	1
chr9	118313211	118313690	+	chr9_118313210_118313690	95.0252	23.9306	64.2053	18.2822	0	0	0	0	0	0	0	0	0	0	0	1	1	1	1	1	1	1	1	1	1
chr19	37431281	37432230	+	chr19_37431280_37432230	92.2502	59.8293	52.9979	43.6671	0	0	0	0	0	0	0	0	0	0	0	1	1	1	1	1	1	1	1	1	1
chr2	34262031	34262800	+	chr2_34262030_34262800	79.2236	106.598	173.136	183.411	0	0	0	0	0	0	0	0	0	0	0	1	1	1	1	1	1	1	1	1	1
chr3	104779841	104780110	+	chr3_104779840_104780110	72.2136	134.206	57.2223	158.814	0	0	0	0	0	0	0	0	0	0	0	1	1	1	1	1	1	1	1	1	1
chr10	41134951	41135190	+	chr10_41134950_41135190	62.8988	0.01	3.98368	0.01	0	0	0	0	0	0	0	0	0	0	0	1	1	1	1	1	1	1	1	1	1
chr5	143585171	143585380	+	chr5_143585170_143585380	57.1823	163.207	72.0276	103.796	0	0	0	0	0	0	0	0	0	0	0	1	1	1	1	1	1	1	1	1	1
chr9	118314381	118314760	+	chr9_118314380_118314760	53.1977	10.7559	35.1719	9.55314	0	0	0	0	0	0	0	0	0	0	0	1	1	1	1	1	1	1	1	1	1
chr2	37558511	37559810	+	chr2_37558510_37559810	46.5044	41.081	82.9459	73.1574	0	0	0	0	0	0	0	0	0	0	0	1	1	1	1	1	1	1	1	1	1
chr11	84756941	84759040	+	chr11_84756940_84759040	41.7631	73.908	31.5543	65.7151	0	0	0	0	0	0	0	0	0	0	0	1	1	1	1	1	1	1	1	1	1
chr3	104768961	104769250	+	chr3_104768960_104769250	32.9869	64.7931	24.8849	43.1378	0	0	0	0	0	0	0	0	0	0	0	1	1	1	1	1	1	1	1	1	1
chr9	32478901	32479390	+	chr9_32478900_32479390	21.3785	13.8035	6.71207	20.7264	0	0	0	0	0	0	0	0	0	0	0	1	1	1	1	1	1	1	1	1	1
chr15	78636711	78637020	+	chr15_78636710_78637020	19.8047	29.2641	16.4379	25.1599	0	0	0	0	0	0	0	0	0	1	1	1	1	1	1	1	1	1	1	1	1
chr11	57368781	57369050	+	chr11_57368780_57369050	16.7956	9.35667	12.2005	3.4831	0	0	0	0	0	0	0	0	0	0	0	1	1	1	1	1	1	1	1	1	1
chr6	91928301	91930180	+	chr6_91928300_91930180	15.3473	39.2498	15.7751	52.5351	0	0	0	0	0	0	0	0	0	0	0	1	1	1	1	1	1	1	1	1	1
chr9	118298531	118298960	+	chr9_118298530_118298960	15.237	62.5866	20.4848	47.5331	0	0	0	0	0	0	0	0	0	0	0	1	1	1	1	1	1	1	1	1	1
chr15	56573611	56574920	+	chr15_56573610_56574920	14.6152	17.855	12.1099	13.7487	0	0	0	0	0	0	0	0	0	0	0	1	1	1	1	1	1	1	1	1	1
chr5	90365391	90366090	+	chr5_90365390_90366090	13.068	0.01	0.562804	0.01	0	0	0	0	0	0	0	0	0	0	0	1	1	1	1	1	1	1	1	1	1
chr9	25259011	25259220	+	chr9_25259010_25259220	12.6154	13.3172	13.1988	4.29229	0	0	0	0	0	0	0	0	0	0	0	1	1	1	1	1	1	1	1	1	1
chr7	116318131	116319140	+	chr7_116318130_116319140	12.4705	216.337	50.7375	275.081	0	0	0	0	0	0	0	0	0	0	0	1	1	1	1	1	1	1	1	1	1
chr17	50367071	50367850	+	chr17_50367070_50367850	12.375	9.11712	14.2618	15.8275	0	0	0	0	0	0	0	0	0	0	0	1	1	1	1	1	1	1	1	1	1
chr5	98597931	98598270	+	chr5_98597930_98598270	12.008	81.8018	9.36362	30.3956	0	0	0	0	0	0	0	0	0	0	0	1	1	1	1	1	1	1	1	1	1
chr1	182707681	182708620	+	chr1_182707680_182708620	11.1075	16.8017	14.2082	18.2147	0	0	0	0	0	0	0	0	0	0	0	1	1	1	1	1	1	1	1	1	1
chr9	118314991	118315480	+	chr9_118314990_118315480	9.33561	12.937	3.8636	15.3474	0	0	0	0	0	0	0	0	0	0	0	1	1	1	1	1	1	1	1	1	1
chr5	98597461	98597740	+	chr5_98597460_98597740	9.19609	17.8294	9.50787	38.9357	0	0	0	0	0	0	0	0	0	0	0	1	1	1	1	1	1	1	1	1	1
chr15	78638571	78639080	+	chr15_78638570_78639080	8.36429	22.5195	4.20737	12.2424	0	0	0	0	0	0	0	0	0	1	1	1	1	1	1	1	1	1	1	1	1
chr9	95311651	95311910	+	chr9_95311650_95311910	7.65275	24.9524	10.3531	39.2815	0	0	0	0	0	0	0	0	0	0	0	1	1	1	1	1	1	1	1	1	1
chr9	37254641	37254920	+	chr9_37254640_37254920	6.04665	29.7717	8.40974	42.3665	0	0	0	0	0	0	0	0	0	0	0	1	1	1	1	1	1	1	1	1	1
chr9	118368831	118369140	+	chr9_118368830_118369140	5.50059	24.6554	27.9931	47.5968	0	0	0	0	0	0	0	0	0	0	0	1	1	1	1	1	1	1	1	1	1
chr10	82418061	82418220	+	chr10_82418060_82418220	5.27038	12.5265	12.0043	3.10052	0	0	0	0	0	0	0	0	0	0	0	1	1	1	1	1	1	1	1	1	1
chr17	3310971	3311240	+	chr17_3310970_3311240	5.18121	5.14631	11.0662	20.2601	0	0	0	0	0	0	0	0	0	0	0	1	1	1	1	1	1	1	1	1	1
chr17	69502221	69502500	+	chr17_69502220_69502500	4.96507	33.7693	4.28646	36.583	0	0	0	0	0	0	0	0	0	0	0	1	1	1	1	1	1	1	1	1	1
chr1	135061291	135061840	+	chr1_135061290_135061840	4.51584	30.2069	3.3634	5.54683	0	0	0	0	0	1	1	1	1	1	1	1	1	1	1	1	1	1	1	1	1
chr16	92842881	92843190	+	chr16_92842880_92843190	4.46584	29.2641	11.3956	11.4898	0	0	0	0	0	0	0	0	0	0	0	1	1	1	1	1	1	1	1	1	1
chr18	11013091	11014020	+	chr18_11013090_11014020	4.42953	113.249	6.20165	57.712	0	0	0	0	0	0	0	0	0	0	0	1	1	1	1	1	1	1	1	1	1
chr1	135060281	135060610	+	chr1_135060280_135060610	4.13361	15.3744	2.60547	6.54042	0	0	0	0	0	1	1	1	1	1	1	1	1	1	1	1	1	1	1	1	1
chr9	24619861	24620060	+	chr9_24619860_24620060	4.07948	0.01	0.740195	0.01	0	0	0	0	0	0	0	0	0	0	0	1	1	1	1	1	1	1	1	1	1
chr17	69424651	69425700	+	chr17_69424650_69425700	3.82219	20.7509	28.3482	86.7163	0	0	0	0	0	0	0	0	0	0	0	1	1	1	1	1	1	1	1	1	1
chr1	130550001	130551440	+	chr1_130550000_130551440	3.75185	81.8649	10.4311	66.7247	0	0	0	0	0	0	0	0	0	0	0	1	1	1	1	1	1	1	1	1	1
chr3	104769271	104769560	+	chr3_104769270_104769560	3.72801	52.7941	7.05907	54.8209	0	0	0	0	0	0	0	0	0	0	0	1	1	1	1	1	1	1	1	1	1
chr2	144992541	144994140	+	chr2_144992540_144994140	3.70304	28.1083	18.467	66.597	0	0	0	0	0	0	0	0	0	0	0	1	1	1	1	1	1	1	1	1	1
chr5	76406361	76406660	+	chr5_76406360_76406660	3.59769	0.01	2.14519	8.39249	0	0	0	0	0	0	0	0	0	0	0	1	1	1	1	1	1	1	1	1	1
chr1	71760951	71761110	+	chr1_71760950_71761110	3.42636	8.00425	2.69127	5.45894	0	0	0	0	0	0	0	0	0	0	0	1	1	1	1	1	1	1	1	1	1
chr5	38284961	38285290	+	chr5_38284960_38285290	3.2653	12.1618	0.881662	14.9575	0	0	0	0	0	0	0	0	0	0	0	1	1	1	1	1	1	1	1	1	1
chr5	98596271	98596730	+	chr5_98596270_98596730	2.89675	8.29916	4.13361	13.3237	0	0	0	0	0	0	0	0	0	0	0	1	1	1	1	1	1	1	1	1	1
chr9	32494561	32494770	+	chr9_32494560_32494770	2.57931	0.01	8.79407	14.5536	0	0	0	0	0	0	0	0	0	0	0	1	1	1	1	1	1	1	1	1	1
chr15	78651731	78651980	+	chr15_78651730_78651980	2.13647	5.406	0.01	8.35638	0	0	0	0	0	0	0	0	0	1	1	1	1	1	1	1	1	1	1	1	1
chr1	135059751	135060030	+	chr1_135059750_135060030	1.8947	6.26053	10.6028	7.56892	0	0	0	0	0	1	1	1	1	1	1	1	1	1	1	1	1	1	1	1	1
chr9	49621021	49621180	+	chr9_49621020_49621180	1.64037	0.01	0.01	3.10052	0	0	0	0	0	0	0	0	0	0	0	1	1	1	1	1	1	1	1	1	1
chr2	149568901	149569250	+	chr2_149568900_149569250	1.50223	0.01	0.01	0.01	0	0	0	0	0	0	1	1	1	1	1	1	1	1	1	1	1	1	1	1	1
chr5	38285311	38285700	+	chr5_38285310_38285700	1.16213	8.65699	2.17732	17.9587	0	0	0	0	0	0	0	0	0	0	0	1	1	1	1	1	1	1	1	1	1
chr7	88117361	88117950	+	chr7_88117360_88117950	1.15053	3.45102	10.4668	2.59928	0	0	0	0	0	0	0	0	0	0	0	1	1	1	1	1	1	1	1	1	1
chr1	71765461	71765680	+	chr1_71765460_71765680	0.871501	24.3231	0.650378	5.96457	0	0	0	0	0	0	0	0	0	0	0	1	1	1	1	1	1	1	1	1	1
chr6	30653191	30653930	+	chr6_30653190_30653930	0.592769	10.098	0.810814	19.6775	0	0	0	0	0	0	0	0	0	0	0	1	1	1	1	1	1	1	1	1	1
chrX	50032201	50032610	+	chrX_50032200_50032610	0.01	4.62041	6.78597	0.01	0	0	1	1	1	1	1	1	1	1	1	1	1	1	1	1	1	1	1	1	1
chrX	96220671	96221000	+	chrX_96220670_96221000	0.01	0.01	11.5878	22.9017	0	0	0	0	0	0	0	0	0	0	0	1	1	1	1	1	1	1	1	1	1
chrX	96198371	96198770	+	chrX_96198370_96198770	0.01	0.01	7.70937	17.4884	0	0	0	0	0	0	0	0	0	0	0	1	1	1	1	1	1	1	1	1	1
chr1	37346021	37346160	+	chr1_37346020_37346160	0.01	3.68187	0.01	6.22745	0	0	0	0	0	0	0	0	0	0	0	1	1	1	1	1	1	1	1	1	1
chr5	120060081	120060300	+	chr5_120060080_120060300	0.01	17.5106	3.03861	9.26303	0	0	0	0	0	0	0	0	0	0	0	1	1	1	1	1	1	1	1	1	1
chr3	36677231	36677490	+	chr3_36677230_36677490	0.01	6.74215	2.47092	12.0845	0	0	0	0	0	0	0	0	0	0	0	1	1	1	1	1	1	1	1	1	1
chr13	31627801	31627990	+	chr13_31627800_31627990	0.01	4.94396	0.788929	8.70279	0	0	0	0	0	0	0	0	0	0	0	1	1	1	1	1	1	1	1	1	1
chr13	53654081	53654500	+	chr13_53654080_53654500	0.01	7.14059	3.22901	19.9391	0	0	0	0	0	0	0	0	0	0	0	1	1	1	1	1	1	1	1	1	1
chr13	31625411	31625680	+	chr13_31625410_31625680	0.01	0.01	0.307398	3.4831	0	0	0	0	0	0	0	0	0	0	0	1	1	1	1	1	1	1	1	1	1
chr11	49595541	49595790	+	chr11_49595540_49595790	0.01	11.3439	0.01	3.70304	0	0	0	0	0	0	0	0	0	0	0	1	1	1	1	1	1	1	1	1	1
chr1	34579941	34580180	+	chr1_34579940_34580180	0.01	31.4385	8.84236	82.5288	0	0	0	0	0	0	0	0	0	0	0	1	1	1	1	1	1	1	1	1	1
chr8	27997861	27998260	+	chr8_27997860_27998260	0.01	1.72042	0.210501	10.017	0	0	0	0	0	0	0	0	0	0	0	1	1	1	1	1	1	1	1	1	1
chr6	30655701	30655930	+	chr6_30655700_30655930	0.01	10.7067	0.596114	28.8142	0	0	0	0	0	0	0	0	0	0	0	1	1	1	1	1	1	1	1	1	1
chr3	8716601	8716980	+	chr3_8716600_8716980	0.01	8.82095	1.44143	8.71399	0	0	0	0	0	0	0	0	0	0	0	1	1	1	1	1	1	1	1	1	1
chr12	16859791	16860000	+	chr12_16859790_16860000	0.01	6.28137	1.99396	16.1333	0	0	0	0	0	0	0	0	0	0	0	1	1	1	1	1	1	1	1	1	1
chr16	24083621	24084160	+	chr16_24083620_24084160	0.01	6.45769	0.01	15.9468	0	0	0	0	0	0	0	0	0	0	0	1	1	1	1	1	1	1	1	1	1
chr7	88118121	88118380	+	chr7_88118120_88118380	0.01	2.25147	0.01	0.01	0	0	0	0	0	0	0	0	0	0	0	1	1	1	1	1	1	1	1	1	1
chr8	81935001	81935260	+	chr8_81935000_81935260	0.01	2.25147	6.82557	20.9735	0	0	0	0	0	0	0	0	0	0	0	1	1	1	1	1	1	1	1	1	1
chr3	36678291	36678740	+	chr3_36678290_36678740	0.01	9.28992	0.01	14.451	0	0	0	0	0	0	0	0	0	0	0	1	1	1	1	1	1	1	1	1	1
chr13	53653471	53653960	+	chr13_53653470_53653960	0.01	27.0928	0.173599	6.97573	0	0	0	0	0	0	0	0	0	0	0	1	1	1	1	1	1	1	1	1	1
chr10	58219831	58220110	+	chr10_58219830_58220110	0.01	6.26053	10.6028	6.16057	0	0	0	0	0	0	0	0	0	0	0	1	1	1	1	1	1	1	1	1	1
chr5	75340021	75340150	+	chr5_75340020_75340150	0.01	23.7059	17.5844	24.7433	0	0	0	0	0	0	0	0	0	0	0	1	1	1	1	1	1	1	1	1	1
chr18	53581481	53581750	+	chr18_53581480_53581750	0.01	14.5674	1.21225	12.9689	0	0	0	0	0	0	0	0	0	0	0	1	1	1	1	1	1	1	1	1	1
chr7	48072731	48073120	+	chr7_48072730_48073120	0.01	5.68156	6.46815	39.9564	0	0	0	0	0	0	0	0	0	0	0	1	1	1	1	1	1	1	1	1	1
chr17	39979761	39980870	+	chr17_39979760_39980870	1.62288e+06	1.62288e+06	1.62288e+06	1.62288e+06	0	0	0	0	0	0	0	0	0	0	0	0	0	0	0	0	0	0	0	0	0
chr17	39981731	39982030	+	chr17_39981730_39982030	1.09289e+06	1.09289e+06	1.09289e+06	1.09289e+06	0	0	0	0	0	0	0	0	0	0	0	0	0	0	0	0	0	0	0	0	0
chr17	39982671	39983530	+	chr17_39982670_39983530	669458	669458	669458	669458	0	0	0	0	0	0	0	0	0	0	0	0	0	0	0	0	0	0	0	0	0
chr17	39983911	39984620	+	chr17_39983910_39984620	332908	332908	274923	274923	0	0	0	0	0	0	0	0	0	0	0	0	0	0	0	0	0	0	0	0	0
chr17	39985241	39985960	+	chr17_39985240_39985960	274923	274923	332908	332908	0	0	0	0	0	0	0	0	0	0	0	0	0	0	0	0	0	0	0	0	0
chr17	39984811	39985220	+	chr17_39984810_39985220	165334	165334	131456	131456	0	0	0	0	0	0	0	0	0	0	0	0	0	0	0	0	0	0	0	0	0
chr3	5860071	5860680	+	chr3_5860070_5860680	131456	131456	108614	90183.8	0	0	0	0	0	0	0	0	0	0	0	0	0	0	0	0	0	0	0	0	0
chr11	108872881	108873750	+	chr11_108872880_108873750	78089.7	90183.8	78089.7	62994.7	0	0	0	0	0	0	0	0	0	0	0	0	0	0	0	0	0	0	0	0	0
chr3	5860691	5861030	+	chr3_5860690_5861030	47959.1	62994.7	57589.8	57589.8	0	0	0	0	0	0	0	0	0	0	0	0	0	0	0	0	0	0	0	0	0
chr14	9632011	9633050	+	chr14_9632010_9633050	18282.3	16985.8	7005.08	6346.78	0	0	0	0	0	0	0	0	0	0	0	0	0	0	0	0	0	0	0	0	0
chr5	5783061	5783860	+	chr5_5783060_5783860	15618.3	16573.8	14174.4	16573.8	0	0	0	0	0	0	0	0	0	0	0	0	0	0	0	0	0	0	0	0	0
chr8	15519551	15519950	+	chr8_15519550_15519950	14653.8	12715	21338.2	9928.11	0	0	0	0	0	0	0	0	0	0	0	0	0	0	0	0	0	0	0	0	0
chr9	81571481	81572050	+	chr9_81571480_81572050	14459.2	14459.2	9928.11	10042.5	0	0	0	0	0	0	0	0	0	0	0	0	0	0	0	0	0	0	0	0	0
chr11	41312911	41313590	+	chr11_41312910_41313590	14132.3	18282.3	11755.5	14174.4	0	0	0	0	0	0	0	0	0	0	0	0	0	0	0	0	0	0	0	0	0
chr6	3151011	3151760	+	chr6_3151010_3151760	13840.6	11581	26882.3	21338.2	0	0	0	0	0	0	0	0	0	0	0	0	0	0	0	0	0	0	0	0	0
chr2	40411601	40411840	+	chr2_40411600_40411840	13444.5	13049.4	13444.5	14653.8	0	0	0	0	0	0	0	0	0	0	0	0	0	0	0	0	0	0	0	0	0
chr1	137128381	137129770	+	chr1_137128380_137129770	12715	10662.3	13840.6	12715	0	0	0	0	0	0	0	0	0	0	0	0	0	0	0	0	0	0	0	0	1
chr11	41312411	41312900	+	chr11_41312410_41312900	11450.7	13840.6	10662.3	13840.6	0	0	0	0	0	0	0	0	0	0	0	0	0	0	0	0	0	0	0	0	0
chr1	144990641	144991400	+	chr1_144990640_144991400	10565.3	10565.3	10042.5	9468.47	0	0	0	0	0	0	0	0	0	0	0	0	0	0	0	0	0	0	0	0	0
chr2	40411061	40411590	+	chr2_40411060_40411590	9663.59	9663.59	11254.1	10499.9	0	0	0	0	0	0	0	0	0	0	0	0	0	0	0	0	0	0	0	0	0
chr6	66825321	66825980	+	chr6_66825320_66825980	9468.47	9070.84	6346.78	7069.07	0	0	0	0	0	0	0	0	0	0	0	0	0	0	0	0	0	0	0	0	0
chr11	18226771	18227040	+	chr11_18226770_18227040	9070.84	9928.11	12715	14459.2	0	0	0	0	0	0	0	0	0	0	0	0	0	0	0	0	0	0	0	0	0
chr1	60760551	60761900	+	chr1_60760550_60761900	8949.15	9190.36	7775.03	8023.73	0	0	0	0	0	0	0	0	0	0	0	0	0	0	0	0	0	0	0	0	0
chr10	72664811	72665000	+	chr10_72664810_72665000	7775.03	9468.47	8023.73	8211.9	0	0	0	0	0	0	0	0	0	0	0	0	0	0	0	0	0	0	0	0	0
chr16	23050531	23050680	+	chr16_23050530_23050680	7646.57	7699.41	5350.88	4627.39	0	0	0	0	0	0	0	1	1	1	1	0	0	0	0	0	0	0	0	0	0
chr4	129575941	129576990	+	chr4_129575940_129576990	7458.08	8023.73	5740.82	5405.69	0	0	0	0	0	0	0	0	0	0	0	0	0	0	0	0	0	0	0	0	0
chr11	48565831	48567470	+	chr11_48565830_48567470	7069.07	7458.08	8211.9	8425.97	0	0	0	0	0	0	0	0	0	0	0	0	0	0	0	0	0	0	0	0	0
chr2	50377911	50378390	+	chr2_50377910_50378390	6626.93	6626.93	4543.07	4996.31	0	0	0	0	0	0	0	0	0	0	0	0	0	0	0	0	0	0	0	0	0
chr3	59235431	59236000	+	chr3_59235430_59236000	5808.87	5767.08	5863.11	5684.82	0	0	0	0	0	0	0	0	0	0	0	0	0	0	0	0	0	0	1	1	1
chr19	9358231	9358500	+	chr19_9358230_9358500	5740.82	5093.47	3823.81	2981.89	0	0	0	0	0	1	1	1	1	1	1	0	0	0	0	0	0	0	0	0	0
chr14	113713671	113714670	+	chr14_113713670_113714670	4776.83	5549.36	4005.99	4449.99	0	0	0	0	0	0	0	0	0	0	0	0	0	0	0	0	0	0	0	0	0
chr6	99827951	99828620	+	chr6_99827950_99828620	4449.99	4627.39	3372.06	3255.24	0	0	0	0	0	0	0	0	0	0	0	0	0	0	0	0	0	0	0	0	0
chrX	76440371	76440660	+	chrX_76440370_76440660	4431.93	4371.96	2405.87	2393.51	0	0	0	0	0	0	0	0	0	0	0	0	0	0	0	0	0	0	0	0	0
chr9	81570991	81571470	+	chr9_81570990_81571470	4354.87	3869.3	2924.08	2770.02	0	0	0	0	0	0	0	0	0	0	0	0	0	0	0	0	0	0	0	0	0
chr2	50378411	50378840	+	chr2_50378410_50378840	4313.59	3861.06	2542.96	2348.39	0	0	0	0	0	0	0	0	0	0	0	0	0	0	0	0	0	0	0	0	0
chr12	98160711	98161500	+	chr12_98160710_98161500	4306.02	5065.98	3426.38	3880.11	0	0	0	0	0	0	0	0	0	0	0	0	0	0	0	0	0	0	0	0	0
chr14	63159791	63160050	+	chr14_63159790_63160050	4279.92	1718.56	2591.15	883.459	0	0	0	0	0	0	0	0	0	0	0	0	0	0	0	0	0	0	0	0	0
chr4	142832211	142832730	+	chr4_142832210_142832730	4160.5	3930.91	4313.59	4313.59	0	0	0	0	0	0	0	0	0	0	0	0	0	0	0	0	0	0	0	0	0
chr7	121848881	121849340	+	chr7_121848880_121849340	4058.7	4354.87	3114.97	3284.22	0	0	0	0	0	0	0	0	0	0	0	0	0	0	0	0	0	0	0	0	0
chr7	123968411	123969520	+	chr7_123968410_123969520	4050.73	3950.35	3123.48	3172.6	0	0	0	0	0	0	0	1	1	1	1	0	0	0	0	0	0	0	0	0	0
chr4	142832751	142833430	+	chr4_142832750_142833430	4005.99	3875.92	3538.33	3485.57	0	0	0	0	0	0	0	0	0	0	0	0	0	0	0	0	0	0	0	0	0
chr11	46541271	46541690	+	chr11_46541270_46541690	3950.35	3496.09	1869.02	1457.13	0	0	0	0	0	1	1	1	1	1	1	0	0	0	0	0	0	0	0	0	0
chrX	152877051	152877310	+	chrX_152877050_152877310	3880.11	3372.06	2968.51	3527.64	0	0	0	0	0	0	0	0	0	0	0	0	0	0	0	0	0	0	0	0	0
chr8	53281631	53282720	+	chr8_53281630_53282720	3869.3	4449.99	5767.08	6270.79	0	0	0	0	0	0	0	0	0	0	0	0	0	0	0	0	0	0	0	0	0
chr4	73158851	73159430	+	chr4_73158850_73159430	3843.27	4279.92	2796.71	2814.54	0	0	0	0	0	0	0	0	0	0	0	0	0	0	0	0	0	0	0	0	0
chr18	68851521	68851760	+	chr18_68851520_68851760	3797.04	3639.85	9190.36	3875.92	0	0	0	0	0	0	0	0	0	0	0	0	0	0	0	0	0	0	0	0	0
chr10	72665111	72665500	+	chr10_72665110_72665500	3577.53	4185.46	4843.89	4823.48	0	0	0	0	0	0	0	0	0	0	0	0	0	0	0	0	0	0	0	0	0
chr14	43800371	43801010	+	chr14_43800370_43801010	3496.09	4138.69	3571.49	3886.77	0	0	0	0	0	0	0	0	0	0	0	0	0	0	0	0	0	0	0	0	0
chrX	138415361	138415580	+	chrX_138415360_138415580	3455.8	3255.24	2218.66	1716.53	0	0	0	0	0	0	0	0	0	0	0	0	0	0	0	0	0	0	0	0	0
chr4	103235701	103236080	+	chr4_103235700_103236080	3343.29	4401.71	5117.32	5740.82	0	0	0	0	0	0	0	0	0	0	0	0	0	0	0	0	0	0	0	0	0
chr8	30396851	30397540	+	chr8_30396850_30397540	3263.55	2683.92	1963.87	1789.66	0	0	0	0	0	0	0	0	0	0	0	0	0	0	0	0	0	0	0	0	0
chr5	90561001	90561480	+	chr5_90561000_90561480	3186.06	3439.53	2954.68	3186.06	0	0	0	0	0	0	0	0	0	0	0	0	0	1	1	1	1	1	1	1	1
chr4	23444691	23445130	+	chr4_23444690_23445130	3135.51	3343.29	2677.26	2856.24	0	0	0	0	0	0	0	0	0	0	0	0	0	0	0	0	0	0	0	0	0
chr1	97394951	97395530	+	chr1_97394950_97395530	3097.34	2338.42	2733.69	2100.84	0	0	0	0	0	0	0	0	0	0	0	0	0	0	0	0	0	0	0	0	0
chr16	3730201	3730690	+	chr16_3730200_3730690	3068.57	7828.97	4649.39	6530.35	0	0	0	0	0	0	0	0	0	0	0	0	0	0	0	0	0	0	0	0	0
chr6	85793621	85794430	+	chr6_85793620_85794430	3011.16	3055.84	2659.21	2618.57	0	0	0	0	0	0	0	0	0	0	0	0	0	0	0	0	0	0	0	0	0
chr1	78780331	78780760	+	chr1_78780330_78780760	2945.77	2968.51	3284.22	2779.08	0	0	0	0	0	0	0	0	0	0	0	0	0	0	0	0	0	0	0	0	0
chr8	43331981	43332620	+	chr8_43331980_43332620	2911.3	2826.07	2348.39	2444.24	0	0	0	0	0	0	0	0	0	0	1	0	0	0	0	0	0	0	0	0	0
chr11	41312011	41312400	+	chr11_41312010_41312400	2886.54	3679.48	3409.95	4068.62	0	0	0	0	0	0	0	0	0	0	0	0	0	0	0	0	0	0	0	0	0
chr4	97188261	97188630	+	chr4_97188260_97188630	2779.08	3390.07	2428.95	2646.85	0	0	0	0	0	0	0	0	0	0	0	0	0	0	0	0	0	0	0	0	0
chr1	158455151	158455360	+	chr1_158455150_158455360	2770.02	2457.7	2124.89	2300.08	0	0	0	1	1	1	1	1	1	1	1	0	0	0	0	0	0	0	0	0	0
chr14	63160061	63160620	+	chr14_63160060_63160620	2745.37	1328.33	1369.35	447.909	0	0	0	0	0	0	0	0	0	0	0	0	0	0	0	0	0	0	0	0	0
chr12	10730771	10731060	+	chr12_10730770_10731060	2683.92	2845.9	2374.25	2124.89	0	0	0	0	0	0	0	0	0	0	0	0	0	0	0	0	0	0	0	0	0
chr10	72664241	72664710	+	chr10_72664240_72664710	2670.57	3018.79	5523.72	5229.94	0	0	0	0	0	0	0	0	0	0	0	0	0	0	0	0	0	0	0	0	0
chr13	86004751	86005070	+	chr13_86004750_86005070	2660.51	3123.48	3018.79	2826.07	0	0	0	0	0	0	0	0	0	0	0	0	0	0	0	0	0	0	0	0	0
chr18	47271481	47272110	+	chr18_47271480_47272110	2650.52	2762.8	1356.63	1601.86	0	0	0	0	0	0	0	0	0	0	0	0	0	0	0	0	0	0	0	0	0
chr8	105389361	105389910	+	chr8_105389360_105389910	2569.9	2348.39	2745.37	2721.85	0	0	0	0	0	0	0	0	0	0	0	0	0	0	0	0	0	0	0	0	0
chr6	85794441	85794790	+	chr6_85794440_85794790	2475.06	2393.51	1720.83	1573.37	0	0	0	0	0	0	0	0	0	0	0	0	0	0	0	0	0	0	0	0	0
chr7	141851811	141853050	+	chr7_141851810_141853050	2444.24	2593.2	2154.08	2174.33	0	0	0	0	0	0	0	0	0	0	0	0	0	0	0	0	0	0	0	0	0
chr2	75029421	75029980	+	chr2_75029420_75029980	2440.07	2167.59	1385.17	1371.45	0	0	0	0	0	0	0	0	0	0	0	0	0	0	0	0	0	0	0	0	0
chr16	53983781	53984310	+	chr16_53983780_53984310	2428.95	2115.84	1811.63	1274.51	0	0	0	0	0	0	0	0	0	0	0	0	0	0	0	0	0	0	0	0	0
chrX	12780311	12780790	+	chrX_12780310_12780790	2385.42	2128.89	2467.04	2266.61	0	0	0	0	0	0	0	0	0	0	0	0	0	0	0	0	0	0	0	0	0
chrX	77779751	77780060	+	chrX_77779750_77780060	2360.61	3186.06	2481.98	2860.85	0	0	0	0	0	0	0	0	0	0	0	0	0	0	0	0	0	0	0	0	0
chr4	16386111	16387150	+	chr4_16386110_16387150	2348.39	572.163	1371.45	276.144	0	0	0	0	0	0	0	0	0	0	0	0	0	0	0	0	0	0	0	0	0
chr13	3139221	3139600	+	chr13_3139220_3139600	2321.4	2179.66	2360.61	2489.19	0	0	0	0	0	0	0	0	0	0	0	0	0	0	0	0	0	0	0	0	0
chr19	9357691	9358210	+	chr19_9357690_9358210	2308.4	1950.37	1849.02	1472.28	0	0	0	0	0	1	1	1	1	1	1	0	0	0	0	0	0	0	0	0	0
chr4	69586761	69586920	+	chr4_69586760_69586920	2292.27	1938.35	1433.87	1447.85	0	0	0	0	0	0	0	0	0	0	0	0	0	0	0	0	0	0	0	0	0
chrX	103478521	103478730	+	chrX_103478520_103478730	2277.91	2614.24	2404.36	2187.74	0	0	0	0	0	0	0	0	0	0	0	0	0	0	0	0	0	0	0	0	0
chr5	22199761	22200730	+	chr5_22199760_22200730	2230.34	2260.57	1726.45	1747.61	0	0	0	0	0	0	0	0	0	0	0	0	0	0	1	1	1	1	1	1	1
chr4	12159751	12160050	+	chr4_12159750_12160050	2124.89	2493.9	6196.7	6408.42	0	0	0	0	0	0	0	0	0	0	0	0	0	0	0	0	0	0	0	0	0
chrX	77780311	77780790	+	chrX_77780310_77780790	2121.82	2721.85	2243.76	2591.15	0	0	0	0	0	0	0	0	0	0	0	0	0	0	0	0	0	0	0	0	0
chr10	71167161	71167850	+	chr10_71167160_71167850	2084.03	939.87	1600.09	589.514	0	0	0	0	0	0	0	0	0	0	0	0	0	0	0	0	0	0	0	0	0
chr16	76403591	76404180	+	chr16_76403590_76404180	2053.67	1705.45	2277.91	1950.37	0	0	0	0	0	0	0	0	0	0	0	0	0	0	0	0	0	0	0	0	0
chrX	118448901	118449280	+	chrX_118448900_118449280	2026.42	2164.09	1537.69	1443.85	0	0	0	0	0	0	0	0	0	0	0	0	0	0	0	0	0	0	0	0	0
chr7	126883861	126884080	+	chr7_126883860_126884080	2004.63	1807.83	1445.03	1331.32	0	0	0	0	0	0	0	0	0	0	0	0	0	0	0	0	0	0	0	0	0
chr4	97188651	97189060	+	chr4_97188650_97189060	1992.05	2323.26	2230.34	2356.16	0	0	0	0	0	0	0	0	0	0	0	0	0	0	0	0	0	0	0	0	0
chr10	74179601	74182230	+	chr10_74179600_74182230	1952.43	789.029	1408.34	513.61	0	0	0	0	0	0	0	0	0	0	0	0	0	0	0	0	0	0	0	0	0
chr8	99951911	99953280	+	chr8_99951910_99953280	1935.05	2006.7	2192.2	1907.46	0	0	0	0	0	0	0	0	0	0	0	0	0	0	0	0	0	0	0	0	0
chrX	57830601	57830840	+	chrX_57830600_57830840	1896.59	2274.17	1713.5	1659.91	0	0	0	0	0	0	0	0	0	0	0	0	0	0	0	0	0	0	0	0	0
chr7	126884091	126884440	+	chr7_126884090_126884440	1884.52	1956.31	1419.01	1265.61	0	0	0	0	0	0	0	0	0	0	0	0	0	0	0	0	0	0	0	0	0
chrX	31681211	31681630	+	chrX_31681210_31681630	1862.75	1981.02	1843.81	1858.18	0	0	0	0	0	0	0	0	0	0	0	0	0	0	0	0	0	0	0	0	0
chr7	132691111	132691580	+	chr7_132691110_132691580	1855.06	3107.9	1902.03	2654.82	0	0	0	0	0	0	0	0	1	1	1	0	0	0	0	0	0	0	0	0	0
chr6	31092011	31092230	+	chr6_31092010_31092230	1846.79	1888.27	1876.71	1834.78	0	0	0	0	0	0	0	0	0	0	0	0	0	0	0	0	0	0	0	0	0
chr6	67155201	67155930	+	chr6_67155200_67155930	1827.5	1506.68	1056.28	907.107	0	0	0	0	0	0	0	0	0	0	0	0	0	0	0	0	0	0	0	0	0
chr13	3138961	3139210	+	chr13_3138960_3139210	1774.71	1869.02	2074.72	2144.6	0	0	0	0	0	0	0	0	0	0	0	0	0	0	0	0	0	0	0	0	0
chr9	33536001	33536250	+	chr9_33536000_33536250	1770.67	2074.72	1451.91	1587.67	0	0	0	0	0	0	0	0	0	0	0	0	0	0	0	0	0	0	0	0	0
chr12	10731081	10731610	+	chr12_10731080_10731610	1761.88	1879.76	1569.8	1429.09	0	0	0	0	0	0	0	0	0	0	0	0	0	0	0	0	0	0	0	0	0
chrX	106584411	106584950	+	chrX_106584410_106584950	1747.61	1843.81	1106.66	1176.7	0	0	0	0	0	0	0	0	0	0	0	0	0	0	0	0	0	0	0	0	0
chrX	138416501	138416700	+	chrX_138416500_138416700	1745.63	1590.7	2150.36	1545.61	0	0	0	0	0	0	0	0	0	0	0	0	0	0	0	0	0	0	0	0	0
chr4	46256461	46256980	+	chr4_46256460_46256980	1736.52	2013.26	1335.36	1373.64	0	0	0	0	0	0	0	0	0	0	0	0	0	0	0	0	0	0	0	0	0
chrX	12779521	12780290	+	chrX_12779520_12780290	1698.16	1665.9	1347.64	1129.72	0	0	0	0	0	0	0	0	0	0	0	0	0	0	0	0	0	0	0	0	0
chr7	132691601	132691840	+	chr7_132691600_132691840	1686.33	3085.95	1593.8	2196.06	0	0	0	0	0	0	0	0	1	1	1	0	0	0	0	0	0	0	0	0	0
chr7	121849681	121849950	+	chr7_121849680_121849950	1665.9	1638.2	977.642	942.602	0	0	0	0	0	0	0	0	0	0	0	0	0	0	0	0	0	0	0	0	0
chr6	135299531	135300010	+	chr6_135299530_135300010	1659.91	1509.47	892.425	808.027	0	0	0	0	0	0	0	0	0	0	0	0	0	0	0	0	0	0	0	0	0
chr6	57967621	57967790	+	chr6_57967620_57967790	1649.18	1225.58	704.796	699.05	0	0	0	0	0	0	0	0	0	0	0	0	0	0	0	0	0	0	0	0	0
chrX	79067391	79068300	+	chrX_79067390_79068300	1625.5	1881.03	1446.67	1577.86	0	0	0	0	0	0	0	0	0	0	0	0	0	0	0	0	0	0	0	0	0
chr1	158453961	158455080	+	chr1_158453960_158455080	1597.72	1761.88	1496.2	1665.9	0	0	0	1	1	1	1	1	1	1	1	0	0	0	0	0	0	0	0	0	0
chr8	5640271	5640800	+	chr8_5640270_5640800	1593.8	1229.7	1607.26	1478.47	0	0	0	0	0	0	0	0	0	0	0	0	0	0	0	0	0	0	0	0	0
chr18	43636801	43637670	+	chr18_43636800_43637670	1587.67	2064.98	1678.44	1884.52	0	0	0	0	0	0	0	0	0	0	0	0	0	0	0	0	0	0	0	0	0
chr6	57967281	57967600	+	chr6_57967280_57967600	1576.59	1270.25	927.203	1009.88	0	0	0	0	0	0	0	0	0	0	0	0	0	0	0	0	0	0	0	0	0
chr1	141825391	141825850	+	chr1_141825390_141825850	1573.37	1569.8	1296.41	1241.71	0	0	0	0	0	0	0	0	0	0	0	0	0	0	0	0	0	0	0	0	0
chr13	3297881	3298460	+	chr13_3297880_3298460	1563.32	1431.83	1094.98	975.581	0	0	0	0	0	0	0	0	0	0	0	0	0	0	0	0	0	0	0	0	0
chr10	30968411	30968910	+	chr10_30968410_30968910	1552.31	1583.87	1449.47	1284.92	0	0	0	0	0	0	0	0	0	0	0	0	0	0	0	0	0	0	0	0	0
chr8	82635031	82636220	+	chr8_82635030_82636220	1550.91	1915.96	1989.25	2238.42	0	0	0	0	0	0	0	0	0	0	0	0	0	0	0	0	0	0	1	1	1
chr7	126883371	126883840	+	chr7_126883370_126883840	1509.47	1400.46	1015.71	875.358	0	0	0	0	0	0	0	0	0	0	0	0	0	0	0	0	0	0	0	0	0
chrX	61750061	61750710	+	chrX_61750060_61750710	1508.67	851.417	1646.78	638.797	0	0	0	0	0	0	0	0	0	0	0	0	0	0	0	0	0	0	0	0	0
chr13	20087171	20087900	+	chr13_20087170_20087900	1508.02	1567.5	1144.85	1159.32	0	0	0	0	0	0	0	0	0	0	0	0	0	0	0	0	0	0	0	0	0
chr19	37858811	37859200	+	chr19_37858810_37859200	1506.68	1530.74	797.185	739.564	0	0	0	0	0	0	0	0	0	0	0	0	0	0	0	0	0	0	0	0	0
chr16	53985381	53985730	+	chr16_53985380_53985730	1490.2	1466.76	1318.57	1130.37	0	0	0	0	0	0	0	0	0	0	0	0	0	0	0	0	0	0	0	0	0
chr13	3138671	3138940	+	chr13_3138670_3138940	1480.72	1446.08	2128.89	2048.31	0	0	0	0	0	0	0	0	0	0	0	0	0	0	0	0	0	0	0	0	0
chr10	56216921	56217870	+	chr10_56216920_56217870	1451.91	1639.86	1908.98	1689.96	0	0	0	0	0	0	0	0	0	0	0	0	0	0	0	0	0	0	0	0	0
chrX	106585461	106586030	+	chrX_106585460_106586030	1449.47	1665.56	1210.74	1178.92	0	0	0	0	0	0	0	0	0	0	0	0	0	0	0	0	0	0	0	0	0
chr14	63159491	63159770	+	chr14_63159490_63159770	1443.85	660.896	1190.89	308.356	0	0	0	0	0	0	0	0	0	0	0	0	0	0	0	0	0	0	0	0	0
chr13	104563411	104565310	+	chr13_104563410_104565310	1441.84	1629.66	1373.07	1512.65	0	0	0	0	0	0	1	1	1	1	1	0	0	0	0	0	0	0	0	0	0
chr17	78890701	78891080	+	chr17_78890700_78891080	1412.94	1215.72	899.302	743.987	0	0	0	0	0	0	0	0	0	0	0	0	0	0	0	0	0	0	0	0	0
chr3	20948601	20948930	+	chr3_20948600_20948930	1393.12	1499.8	1378.71	1195.88	0	0	0	0	0	0	0	0	0	0	0	0	0	0	0	0	0	0	0	0	0
chr8	80538321	80538820	+	chr8_80538320_80538820	1378.71	449.89	1155.1	294.458	0	0	0	0	0	0	0	0	0	0	0	0	0	0	0	0	0	0	0	0	0
chr17	17482551	17482790	+	chr17_17482550_17482790	1374.89	1350.03	1736.52	1726.45	0	0	0	0	0	0	0	0	0	0	0	0	0	0	0	0	0	0	0	0	0
chr10	45595361	45595550	+	chr10_45595360_45595550	1345.26	975.581	741.731	639.788	0	0	0	0	0	0	0	0	0	0	0	0	0	0	0	0	0	0	0	0	0
chr13	3137911	3138160	+	chr13_3137910_3138160	1338.79	1545.61	1751.53	1814.19	0	0	0	0	0	0	0	0	0	0	0	0	0	0	0	0	0	0	0	0	0
chr8	80538841	80539590	+	chr8_80538840_80539590	1315.99	397.407	830.234	218.621	0	0	0	0	0	0	0	0	0	0	0	0	0	0	0	0	0	0	0	0	0
chrX	59038301	59038880	+	chrX_59038300_59038880	1302.91	1626.16	1121.36	1348.38	0	0	0	0	0	0	0	0	0	0	0	0	0	0	0	0	0	0	0	0	0
chr18	90480931	90481200	+	chr18_90480930_90481200	1291.16	1508.67	1202.68	1113.03	0	0	0	0	0	0	0	0	0	0	0	0	0	0	0	0	0	0	0	0	0
chr2	172335031	172335430	+	chr2_172335030_172335430	1287.37	1040.26	1488.73	1491.57	0	0	0	0	0	0	0	0	0	0	0	0	0	0	0	0	0	0	0	0	0
chr13	19619331	19620600	+	chr13_19619330_19620600	1280.19	581.484	1520.7	427.397	0	0	0	0	0	0	0	0	0	0	0	0	0	0	0	0	0	0	0	0	0
chr4	69586371	69586570	+	chr4_69586370_69586570	1278.67	1150.45	712.11	776.448	0	0	0	0	0	0	0	0	0	0	0	0	0	0	0	0	0	0	0	0	0
chr1	78781211	78781660	+	chr1_78781210_78781660	1263.64	1032.13	1140.99	1068.5	0	0	0	0	0	0	0	0	0	0	0	0	0	0	0	0	0	0	0	0	0
chr18	90481221	90481790	+	chr18_90481220_90481790	1260.77	1541.38	1629.66	1550.91	0	0	0	0	0	0	0	0	0	0	0	0	0	0	0	0	0	0	0	0	0
chr10	25827321	25828010	+	chr10_25827320_25828010	1256.35	1292.79	2618.57	2221.74	0	0	0	0	0	0	0	0	0	0	0	0	0	0	0	0	0	0	0	0	0
chr17	14231861	14232330	+	chr17_14231860_14232330	1238.27	448.974	1001.19	262.799	0	0	0	0	0	0	0	0	0	0	0	0	0	0	0	0	0	0	0	0	0
chr5	138369251	138369920	+	chr5_138369250_138369920	1231.86	1092.82	745.756	734.136	0	0	0	0	0	0	0	0	0	0	0	0	0	0	0	0	0	0	0	0	0
chr8	19535861	19536150	+	chr8_19535860_19536150	1211.31	1171.25	933.495	740.943	0	0	0	0	0	0	0	0	0	0	0	0	0	0	0	0	0	0	0	0	0
chr8	36115611	36116190	+	chr8_36115610_36116190	1207.19	938.796	1154.69	839.648	0	0	0	0	0	0	0	0	0	0	0	0	0	0	0	0	0	0	0	0	0
chr7	49362551	49362800	+	chr7_49362550_49362800	1204.79	852.772	574.792	546.295	0	0	0	0	0	0	0	0	0	0	0	0	0	0	0	0	0	0	0	0	0
chr4	91472931	91473450	+	chr4_91472930_91473450	1197.4	1115.25	952.01	919.843	0	0	0	0	0	1	1	1	1	1	1	0	0	0	0	0	0	0	0	0	0
chr5	40189871	40190260	+	chr5_40189870_40190260	1184.68	1334.32	767.131	715.954	0	0	0	0	0	0	0	0	0	0	0	0	0	0	0	0	0	0	0	0	0
chr1	141825051	141825370	+	chr1_141825050_141825370	1180.36	1079.22	979.041	903.097	0	0	0	0	0	0	0	0	0	0	0	0	0	0	0	0	0	0	0	0	0
chr1	152116431	152116760	+	chr1_152116430_152116760	1178.01	638.513	733.821	346.029	0	0	0	0	0	0	0	0	0	0	0	0	0	0	0	0	0	0	0	0	0
chr6	95983071	95983200	+	chr6_95983070_95983200	1175.16	837.901	736.765	724.651	0	0	0	0	0	0	0	0	0	0	0	0	0	0	0	0	0	0	0	0	0
chr16	23050101	23050510	+	chr16_23050100_23050510	1170.65	1322.79	1199.94	1020.28	0	0	0	0	0	0	0	1	1	1	1	0	0	0	0	0	0	0	0	0	0
chrX	103478011	103478270	+	chrX_103478010_103478270	1163.89	1129.72	930.892	837.901	0	0	0	0	0	0	0	0	0	0	0	0	0	0	0	0	0	0	0	0	0
chr3	8328341	8328830	+	chr3_8328340_8328830	1161.39	1143.16	1201.44	1116.06	0	0	1	1	1	1	1	1	1	1	1	0	0	0	0	0	0	0	0	0	0
chr7	132218631	132219300	+	chr7_132218630_132219300	1155.1	684.868	825.085	545.772	0	0	0	0	0	0	0	0	0	0	0	0	0	0	0	0	0	0	0	0	0
chr7	137497051	137497570	+	chr7_137497050_137497570	1151.86	1068.5	936.527	941.57	0	0	0	0	0	0	0	0	0	0	0	0	0	0	0	0	0	0	0	0	0
chr14	112766861	112767250	+	chr14_112766860_112767250	1140.99	427.397	987.819	298.754	0	0	0	0	0	0	0	0	0	0	0	0	0	0	0	0	0	0	0	0	0
chr14	85158391	85158920	+	chr14_85158390_85158920	1109.23	1356.63	1950.37	1888.27	0	0	0	0	0	0	0	0	0	0	0	0	0	0	0	0	0	0	0	0	0
chr14	24888651	24889700	+	chr14_24888650_24889700	1099.4	1176.7	1229.7	1080.66	0	0	0	0	0	0	0	0	0	0	0	0	0	0	0	0	0	0	0	0	0
chr13	83972211	83972750	+	chr13_83972210_83972750	1095.54	1827.5	1436.57	1613.78	0	0	0	0	0	0	0	0	0	0	0	0	0	0	0	0	0	0	0	0	0
chr5	138369941	138370110	+	chr5_138369940_138370110	1092.82	893.736	773.471	713.692	0	0	0	0	0	0	0	0	0	0	0	0	0	0	0	0	0	0	0	0	0
chrX	31680481	31681060	+	chrX_31680480_31681060	1089.82	1051.36	1153.15	1111.05	0	0	0	0	0	0	0	0	0	0	0	0	0	0	0	0	0	0	0	0	0
chr6	31092251	31092970	+	chr6_31092250_31092970	1067.99	1105.67	899.702	937.401	0	0	0	0	0	0	0	0	0	0	0	0	0	0	0	0	0	0	0	0	0
chr10	29418811	29419250	+	chr10_29418810_29419250	1057.62	1018.03	1103.55	1149.21	0	0	0	0	0	0	0	0	0	0	0	0	0	0	0	0	0	0	0	0	0
chr19	23750061	23750820	+	chr19_23750060_23750820	1053.86	1055.42	910.469	890.181	0	0	0	0	0	0	0	0	0	0	0	0	0	0	0	0	0	0	0	0	0
chr1	44520861	44521350	+	chr1_44520860_44521350	1043.07	785.963	615.523	629.371	0	0	0	0	0	0	0	0	0	0	0	0	0	0	0	0	0	0	0	0	0
chr2	53555491	53556110	+	chr2_53555490_53556110	1030.24	1480.72	1879.76	2413.65	0	0	0	0	0	0	0	0	0	0	0	0	0	0	0	0	0	0	0	0	0
chr12	40675131	40675910	+	chr12_40675130_40675910	1021.81	1433.87	1595.91	2364.02	0	0	0	0	0	0	0	0	0	0	0	0	0	0	0	0	0	0	0	0	0
chr9	22201681	22203220	+	chr9_22201680_22203220	1021.31	611.301	763.265	368.617	0	0	0	0	0	0	0	0	0	0	0	0	0	0	0	0	0	0	0	0	0
chrX	76102471	76103360	+	chrX_76102470_76103360	1014.8	1078.42	639.788	644.293	0	0	0	0	0	0	0	0	0	0	0	0	0	0	0	0	0	0	0	0	0
chr8	80537241	80538300	+	chr8_80537240_80538300	1009.4	305.418	533.606	132.475	0	0	0	0	0	0	0	0	0	0	0	0	0	0	0	0	0	0	0	0	0
chr19	37858471	37858790	+	chr19_37858470_37858790	1001.3	935.211	589.831	531.558	0	0	0	0	0	0	0	0	0	0	0	0	0	0	0	0	0	0	0	0	0
chr18	14728381	14728990	+	chr18_14728380_14728990	998.991	1210.74	814.758	902.309	0	0	0	0	0	0	0	0	0	0	0	0	0	0	0	0	0	0	0	0	0
chr16	25523011	25523510	+	chr16_25523010_25523510	995.136	482.631	745.073	228.763	0	0	0	0	0	0	0	0	0	0	0	0	0	0	0	0	0	0	0	0	0
chrX	149344021	149344530	+	chrX_149344020_149344530	988.131	1064.81	667.686	621.194	0	0	1	1	1	1	1	1	1	1	1	0	0	0	0	0	0	0	0	0	0
chrX	57830391	57830580	+	chrX_57830390_57830580	986.578	1175.16	970.581	999.986	0	0	0	0	0	0	0	0	0	0	0	0	0	0	0	0	0	0	0	0	0
chr13	51300891	51301220	+	chr13_51300890_51301220	986.039	937.401	735.616	757.963	0	0	0	0	0	0	0	0	0	0	0	0	0	0	0	0	0	0	0	0	0
chr10	72665521	72665770	+	chr10_72665520_72665770	975.907	1384.74	1259.37	1495.31	0	0	0	0	0	0	0	0	0	0	0	0	0	0	0	0	0	0	0	0	0
chr7	30750341	30750760	+	chr7_30750340_30750760	973.283	996.267	879.712	961.679	0	0	0	0	0	1	1	1	1	1	1	0	0	0	0	0	0	0	0	0	0
chr11	18226351	18226750	+	chr11_18226350_18226750	972.935	998.991	789.678	1019.37	0	0	0	0	0	0	0	0	0	0	0	0	0	0	0	0	0	0	0	0	0
chr2	3603461	3603900	+	chr2_3603460_3603900	970.829	858.498	562.293	521.654	0	0	0	0	0	0	0	0	0	0	0	0	0	0	0	0	0	0	0	0	0
chr7	14889891	14890340	+	chr7_14889890_14890340	970.174	864.783	861.533	691.438	0	0	0	0	0	0	0	0	0	0	0	0	0	0	0	0	0	0	0	0	0
chr2	153651611	153652970	+	chr2_153651610_153652970	953.941	1124.21	938.643	1035.92	0	0	0	0	0	0	0	0	0	0	0	0	0	0	1	1	1	1	1	1	1
chr4	97190261	97190560	+	chr4_97190260_97190560	948.793	889.235	387.437	391.041	0	0	0	0	0	0	0	0	0	0	0	0	0	0	0	0	0	0	0	0	0
chr1	152112721	152113390	+	chr1_152112720_152113390	940.857	894.435	706.169	554.766	0	0	0	0	0	0	0	0	0	0	0	0	0	0	0	0	0	0	0	0	0
chr2	40412111	40412440	+	chr2_40412110_40412440	935.211	1018.74	1431.83	1449.47	0	0	0	0	0	0	0	0	0	0	0	0	0	0	0	0	0	0	0	0	0
chr5	138805841	138807100	+	chr5_138805840_138807100	930.892	1043.85	896.143	1000.49	0	0	0	0	0	0	0	0	0	0	0	0	0	0	0	0	0	0	0	0	0
chr2	20157101	20157530	+	chr2_20157100_20157530	921.853	959.724	567.627	524.486	0	0	0	0	0	0	0	0	0	0	0	0	0	0	0	0	0	0	0	0	0
chr8	102554241	102554620	+	chr8_102554240_102554620	917.9	1045.75	795.876	965.128	0	0	0	0	0	0	0	0	0	0	0	0	0	0	0	0	0	0	0	0	0
chr17	80332981	80333190	+	chr17_80332980_80333190	904.865	1013.17	539.537	444.424	0	0	0	0	0	0	0	0	0	0	0	0	0	0	0	0	0	0	0	0	0
chr4	69615401	69615960	+	chr4_69615400_69615960	896.747	922.961	1009.4	1032.13	0	0	0	0	0	0	0	0	0	0	0	0	0	0	0	0	0	0	0	0	0
chr18	88021001	88021530	+	chr18_88021000_88021530	894.435	569.471	835.704	570.546	0	0	0	0	0	0	0	0	0	0	0	0	0	0	0	0	0	0	0	0	0
chr17	17482801	17483560	+	chr17_17482800_17483560	892.425	921.289	926.493	935.549	0	0	0	0	0	0	0	0	0	0	0	0	0	0	0	0	0	0	0	0	0
chr16	16197611	16198500	+	chr16_16197610_16198500	880.62	834.403	852.772	547.978	0	0	0	0	0	0	0	0	0	0	0	0	0	0	0	0	0	0	0	0	0
chr1	141825871	141826350	+	chr1_141825870_141826350	874.351	836.905	720.414	701.736	0	0	0	0	0	0	0	0	0	0	0	0	0	0	0	0	0	0	0	0	0
chrX	57831671	57832010	+	chrX_57831670_57832010	870.375	964.218	835.058	897.502	0	0	0	0	0	0	0	0	0	0	0	0	0	0	0	0	0	0	0	0	0
chr8	36116361	36116690	+	chr8_36116360_36116690	863.853	794.4	592.243	450.227	0	0	0	0	0	0	0	0	0	0	0	0	0	0	0	0	0	0	0	0	0
chr18	43636261	43636460	+	chr18_43636260_43636460	862.893	992.412	677.35	781.578	0	0	0	0	0	0	0	0	0	0	0	0	0	0	0	0	0	0	0	0	0
chr14	19363561	19364850	+	chr14_19363560_19364850	854.074	815.866	758.6	785.513	0	0	0	0	0	0	0	0	0	0	0	0	0	0	0	0	0	0	0	0	0
chr8	19580361	19580550	+	chr8_19580360_19580550	852.252	962.247	1039.19	1104.96	0	0	0	0	0	0	0	0	0	0	0	0	0	0	0	0	0	0	0	0	0
chr10	71166841	71167140	+	chr10_71166840_71167140	851.417	303.446	510.046	191.274	0	0	0	0	0	0	0	0	0	0	0	0	0	0	0	0	0	0	0	0	0
chr18	27757571	27758030	+	chr18_27757570_27758030	850.462	1273.81	473.389	640.969	0	0	0	0	0	0	0	0	0	0	0	0	0	0	0	0	0	0	0	0	0
chr7	79817581	79818100	+	chr7_79817580_79818100	846.801	849.814	733.489	754.726	0	0	0	0	0	0	0	0	0	0	0	0	0	0	0	0	0	0	0	0	0
chr5	49943261	49944080	+	chr5_49943260_49944080	839.161	1080.66	663.158	702.589	0	0	0	0	0	0	0	0	0	0	0	0	0	0	0	0	0	0	0	0	0
chr15	3168041	3168460	+	chr15_3168040_3168460	836.905	862.474	488.063	532.34	0	0	0	0	0	0	0	0	0	0	0	0	0	0	0	0	0	0	0	0	0
chr3	19781651	19782030	+	chr3_19781650_19782030	835.704	617.558	421.271	304.766	0	0	0	0	0	0	0	0	0	0	0	0	0	0	0	0	0	0	0	0	0
chr3	96123951	96124400	+	chr3_96123950_96124400	819.348	1064.07	573.102	533.745	0	0	0	0	0	0	0	0	0	0	0	0	0	0	0	0	0	0	0	0	0
chr1	96365391	96366020	+	chr1_96365390_96366020	815.866	1023.24	791.873	728.848	0	0	0	0	0	0	0	0	0	0	0	0	0	0	0	0	0	0	0	0	0
chr4	69586941	69587400	+	chr4_69586940_69587400	813.159	765.86	499.38	516.401	0	0	0	0	0	0	0	0	0	0	0	0	0	0	0	0	0	0	0	0	0
chr8	100399911	100400280	+	chr8_100399910_100400280	811.132	811.132	657.141	553.515	0	0	0	0	0	0	0	0	0	0	0	0	0	0	0	0	0	0	0	0	0
chr1	30929441	30930340	+	chr1_30929440_30930340	805.568	689.73	645.934	612.731	0	0	0	0	0	0	0	0	0	0	0	0	0	0	0	0	0	0	0	0	0
chr10	74182251	74182740	+	chr10_74182250_74182740	801.482	328.162	876.562	308.764	0	0	0	0	0	0	0	0	0	0	0	0	0	0	0	0	0	0	0	0	0
chr16	9107471	9107860	+	chr16_9107470_9107860	794.4	711.348	595.674	680.901	0	0	0	0	0	0	0	0	0	0	0	0	0	0	0	0	0	0	0	0	0
chrX	153451181	153451640	+	chrX_153451180_153451640	791.873	798.559	782.851	797.438	0	0	0	0	0	0	0	0	0	0	0	0	0	0	0	0	0	0	0	0	0
chr13	9833661	9834050	+	chr13_9833660_9834050	789.963	728.455	5065.98	2179.66	0	0	0	0	0	0	0	0	0	0	0	0	0	0	0	0	0	0	0	0	0
chr13	18122681	18123070	+	chr13_18122680_18123070	789.409	822.826	473.285	450.501	0	0	0	0	0	0	0	0	0	0	1	0	0	0	0	0	0	0	0	0	0
chr1	78780771	78781070	+	chr1_78780770_78781070	784.386	903.097	1292.79	1269.63	0	0	0	0	0	0	0	0	0	0	0	0	0	0	0	0	0	0	0	0	0
chr17	22848271	22848510	+	chr17_22848270_22848510	783.563	453.751	721.395	336.141	0	0	0	0	0	0	0	0	0	0	1	0	0	0	0	0	0	0	0	0	0
chrX	149344551	149344930	+	chrX_149344550_149344930	783.276	889.936	492.343	488.588	0	0	1	1	1	1	1	1	1	1	1	0	0	0	0	0	0	0	0	0	0
chr17	90309611	90310030	+	chr17_90309610_90310030	765.241	928.219	526.189	554.444	0	0	0	0	0	0	0	0	0	0	0	0	0	0	0	0	0	0	0	0	0
chr8	46019781	46020980	+	chr8_46019780_46020980	764.385	407.861	686.154	338.753	0	0	0	0	0	0	0	0	0	0	0	0	0	0	0	0	0	0	0	0	1
chr4	145126331	145126660	+	chr4_145126330_145126660	763.265	204.058	540.331	214.566	0	0	0	0	0	0	0	0	0	0	0	0	0	0	0	0	0	0	0	0	0
chr10	71772311	71772420	+	chr10_71772310_71772420	758.786	738.296	678.625	528.673	0	0	0	0	0	0	0	0	0	0	0	0	0	0	0	0	0	0	0	0	0
chr1	19322111	19322390	+	chr1_19322110_19322390	748.265	841.384	758.786	948.793	0	0	0	0	0	0	0	0	0	0	0	0	0	0	0	0	0	0	0	0	0
chr3	4211311	4211610	+	chr3_4211310_4211610	745.874	896.143	711.348	738.557	0	0	0	0	0	0	0	0	0	0	0	0	0	0	0	0	0	0	0	0	0
chr4	27794611	27795110	+	chr4_27794610_27795110	745.073	433.059	737.218	259.073	0	0	0	0	0	0	0	0	0	0	0	0	0	0	0	0	0	0	0	0	0
chr11	33072651	33073450	+	chr11_33072650_33073450	744.652	763.595	440.542	473.22	0	0	0	0	0	0	0	0	0	0	1	0	0	0	0	0	0	0	0	0	0
chrX	114000261	114000660	+	chrX_114000260_114000660	743.987	1015.71	290.181	362.426	0	0	0	0	0	0	0	0	0	0	0	0	0	0	0	0	0	0	0	0	0
chrX	5278301	5278690	+	chrX_5278300_5278690	741.731	879.712	791.478	1014.8	0	0	0	0	0	0	0	0	0	0	0	0	0	0	0	0	0	0	0	0	0
chr18	9593151	9593770	+	chr18_9593150_9593770	740.943	306.114	527.151	142.146	0	0	0	0	0	0	0	0	0	0	0	0	0	0	0	0	0	0	1	1	1
chr5	109445511	109446160	+	chr5_109445510_109446160	734.136	783.87	497.301	513.733	0	0	0	0	0	0	0	0	0	0	0	0	0	0	0	0	0	0	0	0	0
chr3	146502091	146502460	+	chr3_146502090_146502460	729.428	718.42	474.868	521.312	0	0	0	0	0	0	0	0	0	0	0	0	0	0	0	0	0	0	0	0	0
chr19	22011611	22012220	+	chr19_22011610_22012220	725.797	326.053	659.368	234.718	0	0	0	0	0	0	0	0	0	0	0	0	0	0	0	0	0	0	0	0	0
chr3	78770371	78770970	+	chr3_78770370_78770970	724.46	786.708	660.896	718.42	0	0	0	0	0	0	0	0	0	0	0	0	0	0	0	0	0	0	0	0	0
chr8	3996931	3997330	+	chr8_3996930_3997330	724.198	757.092	638.262	623.556	0	0	0	0	0	0	0	0	0	0	0	0	0	0	0	0	0	0	0	0	0
chr3	99304301	99305030	+	chr3_99304300_99305030	723.032	711.861	560.079	493.375	0	0	0	0	0	0	0	0	0	0	0	0	0	0	0	0	0	0	0	0	0
chr14	46647451	46647980	+	chr14_46647450_46647980	718.266	703.882	488.301	495.838	0	0	0	0	0	0	0	0	0	0	0	0	0	0	0	0	0	0	0	0	0
chr18	9593791	9594090	+	chr18_9593790_9594090	709.272	323.109	330.117	109.391	0	0	0	0	0	0	0	0	0	0	0	0	0	0	0	0	0	0	1	1	1
chr12	57290731	57291240	+	chr12_57290730_57291240	706.933	698.013	573.688	573.365	0	0	0	0	0	0	0	0	0	0	0	0	0	0	0	0	0	0	0	0	0
chr16	9107311	9107450	+	chr16_9107310_9107450	706.169	616.837	430.668	524.901	0	0	0	0	0	0	0	0	0	0	0	0	0	0	0	0	0	0	0	0	0
chr8	34302181	34302980	+	chr8_34302180_34302980	703.882	728.848	515.923	582.529	0	0	0	0	0	0	0	0	0	0	0	0	0	0	0	0	0	0	0	0	0
chr8	46021001	46021210	+	chr8_46021000_46021210	698.303	343.032	633.532	339.499	0	0	0	0	0	0	0	0	0	0	0	0	0	0	0	0	0	0	0	0	1
chr7	137496791	137497030	+	chr7_137496790_137497030	695.33	845.185	812.599	946.109	0	0	0	0	0	0	0	0	0	0	0	0	0	0	0	0	0	0	0	0	0
chr12	114619311	114619900	+	chr12_114619310_114619900	691.924	734.136	552.71	563.026	0	0	0	0	0	0	0	0	0	0	0	0	0	0	0	0	0	0	0	0	0
chr16	31327681	31328380	+	chr16_31327680_31328380	690.187	132.017	540.428	98.4985	0	0	0	0	0	0	0	0	0	0	0	0	0	0	0	0	0	0	0	0	0
chr14	77036321	77036880	+	chr14_77036320_77036880	689.73	758.786	534.051	582.824	0	0	0	0	0	0	0	0	0	0	0	0	0	0	0	0	0	0	0	0	0
chr13	104146081	104146430	+	chr13_104146080_104146430	687.212	406.898	408.007	207.47	0	0	0	0	0	0	0	0	0	0	1	0	0	0	0	0	0	0	0	0	0
chr16	8783291	8783910	+	chr16_8783290_8783910	684.868	221.489	220.542	90.7485	0	0	0	0	0	0	0	0	0	0	0	0	0	0	0	0	0	0	0	0	0
chr1	4678711	4679540	+	chr1_4678710_4679540	684.145	624.139	654.911	725.664	0	0	0	0	0	0	0	0	0	0	0	0	1	1	1	1	1	1	1	1	1
chr10	30967761	30968270	+	chr10_30967760_30968270	683.725	754.921	588.737	571.5	0	0	0	0	0	0	0	0	0	0	0	0	0	0	0	0	0	0	0	0	0
chrX	142036491	142036700	+	chrX_142036490_142036700	681.932	608.625	407.185	415.003	0	0	0	0	0	0	0	0	0	0	0	0	1	1	1	1	1	1	1	1	1
chr4	46256031	46256290	+	chr4_46256030_46256290	679.556	855.565	785.163	745.073	0	0	0	0	0	0	0	0	0	0	0	0	0	0	0	0	0	0	0	0	0
chr8	19536261	19536560	+	chr8_19536260_19536560	676.822	648.04	495.141	470.031	0	0	0	0	0	0	0	0	0	0	0	0	0	0	0	0	0	0	0	0	0
chr5	9261061	9261520	+	chr5_9261060_9261520	670.964	790.574	578.865	556.885	0	0	0	0	0	0	0	0	0	0	0	0	0	0	0	0	0	0	0	0	0
chr12	85599641	85600150	+	chr12_85599640_85600150	668.931	739.823	473.483	699.459	0	0	0	0	0	0	0	0	0	0	0	0	0	0	0	0	0	0	1	1	1
chr7	49361461	49361760	+	chr7_49361460_49361760	667.848	669.578	511.142	547.723	0	0	0	0	0	0	0	0	0	0	0	0	0	0	0	0	0	0	0	0	0
chrX	118449761	118450370	+	chrX_118449760_118450370	666.21	671.403	699.459	640.411	0	0	0	0	0	0	0	0	0	0	0	0	0	0	0	0	0	0	0	0	0
chr13	31772881	31774010	+	chr13_31772880_31774010	663.158	340.874	553.981	236.324	0	0	0	0	0	0	0	0	0	0	0	0	0	0	0	0	0	0	0	0	0
chr4	103236571	103236720	+	chr4_103236570_103236720	659.528	968.669	1294.53	1541.38	0	0	0	0	0	0	0	0	0	0	0	0	0	0	0	0	0	0	0	0	0
chrX	50771631	50771970	+	chrX_50771630_50771970	656.864	971.687	608.926	697.284	0	0	0	0	0	0	0	1	1	1	1	0	0	0	0	0	0	0	0	1	1
chr11	48810461	48810800	+	chr11_48810460_48810800	651.072	730.719	516.401	539.169	0	0	0	0	0	0	0	0	0	0	0	0	0	0	0	0	0	0	1	1	1
chr17	80333511	80334160	+	chr17_80333510_80334160	648.932	691.924	458.12	410.241	0	0	0	0	0	0	0	0	0	0	0	0	0	0	0	0	0	0	0	0	0
chr17	78891101	78891560	+	chr17_78891100_78891560	646.306	678.625	445.82	371.034	0	0	0	0	0	0	0	0	0	0	0	0	0	0	0	0	0	0	0	0	0
chr9	54672631	54673500	+	chr9_54672630_54673500	645.486	599.431	550.023	537.686	0	0	0	0	0	0	0	0	0	0	0	0	0	0	0	0	0	0	0	0	0
chrX	138644821	138645410	+	chrX_138644820_138645410	644.469	588.511	668.931	530.762	0	0	0	0	0	0	0	0	0	0	0	0	0	0	0	0	0	0	0	0	0
chr18	28346901	28347510	+	chr18_28346900_28347510	644.059	797.868	864.551	990.128	0	0	0	0	0	0	0	0	0	0	0	0	0	0	0	0	0	0	0	0	0
chr12	10159381	10159590	+	chr12_10159380_10159590	637.478	887.324	837.901	1214.67	0	0	0	0	0	0	0	0	0	0	0	0	0	0	0	0	0	0	0	0	0
chr3	128657811	128658200	+	chr3_128657810_128658200	636.952	411.668	358.49	210.803	0	0	0	0	0	1	1	1	1	1	1	0	0	0	0	0	0	0	0	0	0
chr2	178911801	178912340	+	chr2_178911800_178912340	632.444	743.372	655.184	750.936	0	0	0	0	0	0	0	0	0	0	0	0	0	0	0	0	0	0	0	0	0
chr8	74269191	74269810	+	chr8_74269190_74269810	632.106	317.669	536.897	143.313	0	0	0	1	1	1	1	1	1	1	1	0	0	0	0	0	0	0	0	0	0
chr4	78159221	78159460	+	chr4_78159220_78159460	631.576	407.185	503.356	335.076	0	0	0	0	0	0	0	0	0	0	0	0	0	0	0	0	0	0	0	0	0
chr15	38822481	38822770	+	chr15_38822480_38822770	631.296	725.664	615.985	545.089	0	0	0	0	0	0	0	0	0	0	0	0	0	0	0	0	0	0	0	0	0
chr13	18123091	18123710	+	chr13_18123090_18123710	630.045	764.385	400.025	359.993	0	0	0	0	0	0	0	0	0	0	1	0	0	0	0	0	0	0	0	0	0
chr13	66108211	66109060	+	chr13_66108210_66109060	623.376	791.261	688.964	747.775	0	0	0	0	0	0	0	0	0	0	0	0	0	0	0	0	0	0	0	0	0
chr13	98264681	98264900	+	chr13_98264680_98264900	620.329	44	136.61	51.3726	0	0	0	1	1	1	1	1	1	1	1	0	0	0	0	0	0	0	0	0	0
chr1	19322411	19322930	+	chr1_19322410_19322930	619.619	752.384	674.305	818.025	0	0	0	0	0	0	0	0	0	0	0	0	0	0	0	0	0	0	0	0	0
chr3	49185961	49186240	+	chr3_49185960_49186240	618.524	741.559	515.05	523.527	0	0	0	0	0	0	0	0	0	0	0	0	0	0	0	0	0	0	0	0	0
chrX	138414861	138415310	+	chrX_138414860_138415310	612.731	633.532	543.581	543.432	0	0	0	0	0	0	0	0	0	0	0	0	0	0	0	0	0	0	0	0	0
chr4	117401541	117402090	+	chr4_117401540_117402090	612.547	637.654	398.108	374.071	0	0	0	0	0	0	0	0	0	0	0	0	0	0	0	0	0	0	0	0	0
chr12	120499221	120499840	+	chr12_120499220_120499840	611.008	872.934	558.744	612.903	0	0	0	0	0	0	0	0	0	0	0	0	0	0	0	0	0	0	0	0	0
chr1	107352161	107353090	+	chr1_107352160_107353090	610.142	679.556	654.265	659.368	0	0	0	0	0	0	0	0	0	0	0	0	0	0	0	0	0	0	0	0	0
chr4	69352761	69353940	+	chr4_69352760_69353940	609.139	580.857	362.499	424.752	0	0	0	0	0	0	0	0	0	0	0	0	0	0	0	0	0	0	0	0	0
chr10	41774061	41774550	+	chr10_41774060_41774550	605.359	742.115	582.824	594.738	0	0	0	0	0	0	0	0	0	0	0	0	0	0	0	0	0	0	0	0	0
chr14	74697221	74697790	+	chr14_74697220_74697790	604.034	762.239	708.712	675.233	0	0	0	0	0	0	0	0	0	0	0	0	0	0	0	0	0	0	0	0	0
chr17	16806181	16807110	+	chr17_16806180_16807110	601.602	300.158	375.322	286.91	0	0	0	0	0	0	0	0	0	0	0	0	0	0	0	0	0	0	0	0	0
chr13	3138261	3138470	+	chr13_3138260_3138470	598.68	635.036	904.865	1097.87	0	0	0	0	0	0	0	0	0	0	0	0	0	0	0	0	0	0	0	0	0
chr12	120500961	120501300	+	chr12_120500960_120501300	596.415	916.914	581.484	669.208	0	0	0	0	0	0	0	0	0	0	0	0	0	0	0	0	0	0	0	0	0
chr5	81329961	81330240	+	chr5_81329960_81330240	593.488	711.712	516.512	511.111	0	0	0	0	0	0	0	0	0	0	0	0	0	0	0	0	0	0	0	0	0
chr3	125980801	125981270	+	chr3_125980800_125981270	591.946	830.234	542.961	670.749	0	0	0	0	1	1	1	1	1	1	1	0	0	0	0	0	0	0	0	0	0
chr1	19321331	19321850	+	chr1_19321330_19321850	590.144	705.827	816.571	1064.07	0	0	0	0	0	0	0	0	0	0	0	0	0	0	0	0	0	0	0	0	0
chr10	71771781	71772290	+	chr10_71771780_71772290	588.973	620.329	609.139	529.768	0	0	0	0	0	0	0	0	0	0	0	0	0	0	0	0	0	0	0	0	0
chr4	120886691	120888290	+	chr4_120886690_120888290	588.737	529.215	626.364	575.022	0	0	0	0	0	0	0	0	0	0	0	0	0	0	0	0	0	0	0	0	0
chrX	51187001	51187110	+	chrX_51187000_51187110	584.249	547.409	638.513	579.998	0	0	0	0	0	0	0	0	0	0	0	0	0	0	0	0	0	0	0	0	0
chr17	22847701	22848120	+	chr17_22847700_22848120	583.116	490.43	596.415	354.057	0	0	0	0	0	0	0	0	0	0	1	0	0	0	0	0	0	0	0	0	0
chr12	19053041	19053290	+	chr12_19053040_19053290	581.484	194.098	200.557	40.6478	0	0	0	0	0	0	0	0	0	0	0	0	0	0	0	0	0	0	0	0	0
chr17	78892341	78892740	+	chr17_78892340_78892740	580.456	468.282	343.085	294.622	0	0	0	0	0	0	0	0	0	0	0	0	0	0	0	0	0	0	0	0	0
chr13	114513841	114514650	+	chr13_114513840_114514650	579.891	217.584	666.888	204.256	0	0	0	0	0	0	0	0	0	0	0	0	0	0	0	0	0	0	0	0	0
chr16	46154151	46154410	+	chr16_46154150_46154410	573.688	626.159	518.842	433.94	0	0	0	0	0	0	0	0	0	0	0	0	0	0	0	0	0	0	0	0	0
chr1	17388651	17388970	+	chr1_17388650_17388970	573.102	707.581	675.233	755.737	0	0	0	0	0	0	0	0	0	0	0	0	0	0	0	0	0	0	0	0	0
chr11	111137131	111137840	+	chr11_111137130_111137840	571.781	654.911	471.224	511.748	0	0	0	0	0	0	0	0	0	0	0	0	0	0	0	0	0	0	0	0	0
chr8	105388981	105389270	+	chr8_105388980_105389270	571.286	522.373	645.632	604.732	0	0	0	0	0	0	0	0	0	0	0	0	0	0	0	0	0	0	0	0	0
chr4	145147321	145148110	+	chr4_145147320_145148110	568.819	314.238	458.78	337.807	0	0	0	0	0	0	0	0	0	0	0	0	0	0	0	0	0	0	0	0	0
chr4	40859991	40860130	+	chr4_40859990_40860130	567.989	534.723	544.361	482.113	0	0	0	0	0	0	0	0	0	0	0	0	0	0	0	0	0	0	0	0	0
chr16	9104931	9105090	+	chr16_9104930_9105090	565.463	511.349	355.318	489.608	0	0	0	0	0	0	0	0	0	0	0	0	0	0	0	0	0	0	0	0	0
chr4	73159451	73159770	+	chr4_73159450_73159770	562.767	682.292	522.697	601.895	0	0	0	0	0	0	0	0	0	0	0	0	0	0	0	0	0	0	0	0	0
chr17	22871711	22871940	+	chr17_22871710_22871940	557.823	253.011	279.465	156.707	0	0	0	0	0	0	0	0	0	0	1	0	0	0	0	0	0	0	0	0	0
chr16	8769151	8769740	+	chr16_8769150_8769740	554.444	368.945	248.76	214.128	0	0	0	0	0	0	0	0	0	0	0	0	0	0	0	0	0	0	0	0	0
chr3	49185641	49185940	+	chr3_49185640_49185940	551.175	583.116	467.518	441.077	0	0	0	0	0	0	0	0	0	0	0	0	0	0	0	0	0	0	0	0	0
chr3	69766971	69767390	+	chr3_69766970_69767390	543.743	627.376	585.601	590.842	0	0	0	0	0	0	0	0	0	0	0	0	0	0	0	0	0	0	0	0	0
chrX	12955331	12955950	+	chrX_12955330_12955950	542.961	1155.1	418.145	952.745	0	0	0	0	0	0	0	0	0	0	0	0	0	0	0	0	0	0	0	0	0
chr11	16535241	16535570	+	chr11_16535240_16535570	542.508	632.444	376.772	351.166	0	0	0	0	0	0	0	0	0	0	0	0	0	0	0	0	0	0	0	0	0
chr17	54558711	54559060	+	chr17_54558710_54559060	540.981	386.916	507.902	428.348	0	0	0	0	0	0	0	0	0	0	0	0	0	0	0	0	0	0	0	0	0
chr13	65546431	65546960	+	chr13_65546430_65546960	540.857	730.326	524.901	306.114	0	0	0	0	0	0	0	0	0	0	0	0	0	0	0	0	0	0	0	0	0
chr8	46022271	46023530	+	chr8_46022270_46023530	538.683	265.932	479.466	257.362	0	0	0	0	0	0	0	0	0	0	0	0	0	0	0	0	0	0	0	0	1
chr12	20203301	20203410	+	chr12_20203300_20203410	537.686	573.581	768.843	676.127	0	0	0	0	0	0	0	0	0	0	0	0	0	0	0	0	0	0	0	0	0
chr16	20822461	20823010	+	chr16_20822460_20823010	537.161	497.301	396.365	351.741	0	0	0	0	0	0	0	0	0	0	0	0	0	0	0	0	0	0	0	0	0
chr18	9596911	9597180	+	chr18_9596910_9597180	535.289	261.401	369.354	88.2114	0	0	0	0	0	0	0	0	0	0	0	0	0	0	0	0	0	0	1	1	1
chrX	65573271	65573530	+	chrX_65573270_65573530	531.331	573.724	261.656	334.627	0	0	0	0	0	0	0	0	0	0	0	0	0	0	0	0	0	0	0	0	0
chr3	12855571	12856090	+	chr3_12855570_12856090	531.141	66.3045	360.208	97.4018	0	0	0	0	0	0	0	0	0	0	0	0	0	0	0	0	0	0	0	0	0
chr17	14231101	14231850	+	chr17_14231100_14231850	529.017	216.117	389.094	98.8303	0	0	0	0	0	0	0	0	0	0	0	0	0	0	0	0	0	0	0	0	0
chr3	105837281	105837850	+	chr3_105837280_105837850	528.673	440.384	255.922	287.206	0	0	0	0	0	0	0	0	0	0	0	0	0	0	0	0	0	0	0	0	0
chr8	5639391	5639770	+	chr8_5639390_5639770	525.435	371.284	546.642	556.173	0	0	0	0	0	0	0	0	0	0	0	0	0	0	0	0	0	0	0	0	0
chr8	4040241	4040740	+	chr8_4040240_4040740	524.615	513.267	308.394	322.889	0	0	0	0	0	0	0	0	0	0	0	0	0	0	0	0	0	0	0	0	0
chr6	112513271	112514220	+	chr6_112513270_112514220	522.533	591.23	493.965	436.109	0	0	0	0	0	0	0	0	0	0	1	0	0	0	0	0	0	0	0	0	0
chr17	78073851	78074290	+	chr17_78073850_78074290	521.999	735.772	803.155	1259.37	0	0	0	0	0	0	0	0	0	0	0	0	0	0	0	0	0	0	0	0	0
chr10	84775991	84776740	+	chr10_84775990_84776740	510.755	515.748	352.978	339.701	0	0	0	0	0	0	0	0	0	0	0	0	0	0	0	0	0	0	0	0	0
chr1	152116121	152116410	+	chr1_152116120_152116410	510.616	303.136	240.832	97.4378	0	0	0	0	0	0	0	0	0	0	0	0	0	0	0	0	0	0	0	0	0
chr11	46541761	46542040	+	chr11_46541760_46542040	510.215	505.44	204.514	219.035	0	0	0	0	0	1	1	1	1	1	1	0	0	0	0	0	0	0	0	0	0
chr1	72272471	72273050	+	chr1_72272470_72273050	502.649	400.43	452.137	318.394	0	0	0	0	0	0	0	0	0	0	0	0	0	0	0	0	1	1	1	1	1
chrX	51187281	51187920	+	chrX_51187280_51187920	502.37	475.926	645.079	698.013	0	0	0	0	0	0	0	0	0	0	0	0	0	0	0	0	0	0	0	0	0
chr11	116906441	116906670	+	chr11_116906440_116906670	502.277	473.285	210.484	153.911	0	0	0	0	0	0	0	0	0	0	0	0	0	0	0	0	0	0	0	0	0
chr12	10158711	10159360	+	chr12_10158710_10159360	499.38	640.969	537.161	700.65	0	0	0	0	0	0	0	0	0	0	0	0	0	0	0	0	0	0	0	0	0
chr5	44797311	44798110	+	chr5_44797310_44798110	497.301	646.306	595.097	624.945	0	0	0	0	0	0	0	0	0	0	0	0	0	0	0	0	0	0	0	0	0
chr17	54559271	54559640	+	chr17_54559270_54559640	495.078	420.209	607.877	478.458	0	0	0	0	0	0	0	0	0	0	0	0	0	0	0	0	0	0	0	0	0
chr5	55043261	55043520	+	chr5_55043260_55043520	492.946	400.912	219.966	253.285	0	0	0	0	0	0	0	0	0	0	0	0	0	0	0	0	0	0	0	0	0
chr4	149421871	149423670	+	chr4_149421870_149423670	490.43	278.627	332.299	168.091	0	0	0	0	0	0	0	0	0	0	0	0	0	0	0	0	0	0	0	0	0
chr2	39983211	39983680	+	chr2_39983210_39983680	489.182	493.465	335.419	294.398	0	0	0	0	0	0	0	0	0	0	0	0	0	0	0	0	0	0	0	0	0
chr5	60622901	60623200	+	chr5_60622900_60623200	487.918	377.058	616.837	393.515	0	0	0	0	0	0	0	0	0	0	0	0	0	0	0	0	0	0	0	0	0
chr12	117230541	117231030	+	chr12_117230540_117231030	487.11	450.227	319.66	300.97	0	0	0	0	0	0	0	0	0	0	0	0	0	0	0	0	0	0	0	0	0
chr8	105058221	105058650	+	chr8_105058220_105058650	485.12	482.273	456.983	451.777	0	0	0	0	0	0	0	0	0	0	0	0	0	0	0	0	0	0	0	0	0
chr17	19559621	19559990	+	chr17_19559620_19559990	477.815	488.588	605.059	658.561	0	0	0	0	0	0	0	0	0	0	0	0	0	0	0	0	0	0	0	0	0
chr11	6682291	6683400	+	chr11_6682290_6683400	477.432	451.56	291.94	274.988	0	0	0	0	0	0	0	0	1	1	1	0	0	0	0	0	0	0	0	1	1
chr12	20202901	20203280	+	chr12_20202900_20203280	475.672	545.772	775.838	684.301	0	0	0	0	0	0	0	0	0	0	0	0	0	0	0	0	0	0	0	0	0
chrX	153451661	153452280	+	chrX_153451660_153452280	474.564	500.163	509.313	530.988	0	0	0	0	0	0	0	0	0	0	0	0	0	0	0	0	0	0	0	0	0
chr18	8414881	8415540	+	chr18_8414880_8415540	471.536	355.211	366.87	255.393	0	0	0	0	0	0	0	0	0	0	0	0	0	0	0	0	0	0	0	0	0
chr13	12771911	12772550	+	chr13_12771910_12772550	471.109	549.29	552.444	568.426	0	0	0	0	0	0	0	0	0	0	0	0	0	0	0	0	0	0	0	0	0
chrX	143034891	143035230	+	chrX_143034890_143035230	469.394	603.755	450.656	528.76	0	0	0	0	0	0	0	0	0	0	0	0	0	0	0	0	0	0	0	0	0
chr9	40046831	40047080	+	chr9_40046830_40047080	466.576	15.5944	119.032	15.1867	0	0	0	0	0	0	0	0	0	0	0	0	0	0	0	1	1	1	1	1	1
chr3	62977231	62977370	+	chr3_62977230_62977370	464.401	600.081	380.942	553.981	0	0	0	0	0	0	0	0	0	0	0	0	0	0	0	0	0	0	0	0	0
chr2	4754711	4755080	+	chr2_4754710_4755080	455.329	482.884	515.2	544.771	0	0	0	0	0	0	0	0	0	0	0	0	0	0	0	0	0	0	0	0	0
chr1	180229011	180229620	+	chr1_180229010_180229620	454.035	468.854	324.494	304.368	0	0	0	0	0	0	0	0	0	0	0	0	0	0	0	0	0	0	0	0	0
chr15	62811971	62812540	+	chr15_62811970_62812540	449.669	512.371	327.302	419.103	0	0	0	0	0	0	0	0	0	0	0	0	0	0	0	0	0	0	0	0	0
chr3	33904201	33904540	+	chr3_33904200_33904540	449.605	319.681	384.42	298.945	0	0	0	0	0	0	0	1	1	1	1	0	0	0	0	0	0	0	0	0	0
chr16	9106431	9106750	+	chr16_9106430_9106750	448.682	423.896	327.795	400.025	0	0	0	0	0	0	0	0	0	0	0	0	0	0	0	0	0	0	0	0	0
chr17	95086581	95086860	+	chr17_95086580_95086860	447.775	222.558	205.877	96.389	0	0	0	0	0	0	0	0	0	0	0	0	0	0	0	0	0	0	0	0	0
chr3	148651261	148653860	+	chr3_148651260_148653860	446.837	350.359	820.055	497.902	0	0	0	0	0	0	0	0	0	0	0	0	0	0	0	0	0	0	0	0	0
chr12	25323701	25324140	+	chr12_25323700_25324140	445.856	440.918	361.593	320.903	0	0	0	0	0	0	0	0	0	0	0	0	0	0	0	0	0	0	0	0	0
chr3	37584351	37584540	+	chr3_37584350_37584540	441.595	56.9986	87.6426	10.6041	0	0	0	0	0	0	0	0	0	0	0	0	0	0	0	0	0	0	0	0	1
chr8	30396541	30396830	+	chr8_30396540_30396830	440.918	367.651	379.184	341.433	0	0	0	0	0	0	0	0	0	0	0	0	0	0	0	0	0	0	0	0	0
chr2	161112691	161113230	+	chr2_161112690_161113230	439.564	440.978	367.651	402.372	0	0	0	0	0	0	0	0	0	0	0	0	0	0	0	0	0	0	0	0	0
chr9	19494791	19495120	+	chr9_19494790_19495120	438.185	444.325	291.587	318.033	0	0	0	0	0	0	0	0	0	0	0	0	0	0	0	0	0	0	0	0	0
chr1	28047591	28047890	+	chr1_28047590_28047890	436.109	601.602	707.844	714.271	0	0	0	0	0	0	0	0	0	0	0	0	0	0	0	0	0	0	0	0	0
chr2	170110591	170110850	+	chr2_170110590_170110850	434.428	467.282	245.172	325.221	0	0	0	0	0	0	0	0	0	0	0	0	0	0	0	0	0	0	0	0	0
chrX	142036711	142037080	+	chrX_142036710_142037080	432.448	280.416	207.853	236.693	0	0	0	0	0	0	0	0	0	0	0	0	1	1	1	1	1	1	1	1	1
chr8	77922191	77922790	+	chr8_77922190_77922790	430.987	478.085	268.362	228.313	0	0	0	0	0	0	0	0	0	0	0	0	0	0	0	0	0	0	0	0	0
chr19	11952661	11953270	+	chr19_11952660_11953270	430.31	509.509	354.692	433.668	0	0	0	0	0	0	0	0	0	0	0	0	0	0	0	0	0	0	0	0	0
chr17	74729091	74729330	+	chr17_74729090_74729330	430.231	286.971	225.31	238.976	0	0	0	0	0	0	0	0	0	0	0	0	0	0	0	0	0	0	0	0	0
chr6	140695641	140696020	+	chr6_140695640_140696020	426.297	351.886	234.181	232.938	0	0	0	0	0	0	0	0	0	0	0	0	0	0	0	0	1	1	1	1	1
chr4	145029431	145030200	+	chr4_145029430_145030200	424.835	141.594	167.012	84.6418	0	0	0	0	0	0	0	0	0	0	0	0	0	0	0	0	0	0	0	0	0
chr7	109100641	109100900	+	chr7_109100640_109100900	423.508	275.174	177.919	178.075	0	0	0	0	0	0	0	0	0	0	0	0	0	0	0	0	0	0	0	0	0
chr15	73911811	73912170	+	chr15_73911810_73912170	420.802	480.863	355.924	382.186	0	0	0	0	0	0	0	1	1	1	1	0	0	0	0	0	0	0	0	0	0
chr17	95086381	95086570	+	chr17_95086380_95086570	418.683	178.099	324.518	158.142	0	0	0	0	0	0	0	0	0	0	0	0	0	0	0	0	0	0	0	0	0
chr2	82347611	82347750	+	chr2_82347610_82347750	418.388	465.418	338.574	392.324	0	0	0	0	0	0	0	0	0	0	0	0	0	0	0	0	0	0	0	0	0
chr10	81480371	81481910	+	chr10_81480370_81481910	417.617	161.477	355.211	121.95	0	0	0	0	0	0	0	0	0	0	0	0	0	0	0	0	0	0	0	0	1
chr17	46993371	46993790	+	chr17_46993370_46993790	413.118	325.85	451.73	335.48	0	0	0	0	1	1	1	1	1	1	1	0	0	0	0	0	0	0	0	0	0
chrX	87990111	87990490	+	chrX_87990110_87990490	410.481	430.31	317.265	353.417	0	0	0	0	0	0	0	0	0	0	0	0	0	0	0	0	0	0	0	0	0
chr3	8327291	8327720	+	chr3_8327290_8327720	409.095	434.348	423.896	417.83	0	0	1	1	1	1	1	1	1	1	1	0	0	0	0	0	0	0	0	0	0
chr4	124032831	124033140	+	chr4_124032830_124033140	407.307	186.567	275.146	142.455	0	0	0	0	1	1	1	1	1	1	1	0	0	0	0	0	0	0	0	0	0
chrX	158789371	158789620	+	chrX_158789370_158789620	407.239	554.231	343.407	333.922	0	0	0	0	0	0	0	0	0	0	0	0	0	0	0	0	0	0	0	0	0
chr2	170110861	170111170	+	chr2_170110860_170111170	405.251	454.035	330.343	341.814	0	0	0	0	0	0	0	0	0	0	0	0	0	0	0	0	0	0	0	0	0
chr1	79953901	79954340	+	chr1_79953900_79954340	405.05	341.554	306.333	280.768	0	0	0	0	0	0	0	0	0	0	0	0	0	0	0	0	0	0	0	0	0
chr12	119971301	119971730	+	chr12_119971300_119971730	402.914	389.175	546.789	493.465	0	0	0	0	0	0	0	0	0	0	0	0	0	0	0	0	0	0	0	0	0
chr8	3996661	3996910	+	chr8_3996660_3996910	401.15	449.246	516.66	541.736	0	0	0	0	0	0	0	0	0	0	0	0	0	0	0	0	0	0	0	0	0
chr18	80131011	80131460	+	chr18_80131010_80131460	399.031	372.869	423.216	398.671	0	0	0	0	0	0	0	0	0	0	0	0	0	0	0	0	0	0	0	0	0
chrX	103480111	103480450	+	chrX_103480110_103480450	398.671	469.47	352.66	424.437	0	0	0	0	0	0	0	0	0	0	0	0	0	0	0	0	0	0	0	0	0
chr9	63745721	63746490	+	chr9_63745720_63746490	398.201	515.56	305.162	321.168	0	0	0	0	0	0	0	0	0	0	0	0	0	0	0	0	0	0	0	0	0
chr15	38821481	38822470	+	chr15_38821480_38822470	397.407	416.733	374.511	379.965	0	0	0	0	0	0	0	0	0	0	0	0	0	0	0	0	0	0	0	0	0
chr4	23445341	23446180	+	chr4_23445340_23446180	397.121	555.025	517.294	681.629	0	0	0	0	0	0	0	0	0	0	0	0	0	0	0	0	0	0	0	0	0
chr18	9597191	9597480	+	chr18_9597190_9597480	396.109	149.08	250.016	81.5068	0	0	0	0	0	0	0	0	0	0	0	0	0	0	0	0	0	0	1	1	1
chr5	105205311	105205780	+	chr5_105205310_105205780	395.687	136.394	315.515	153.206	0	0	0	0	0	0	0	0	0	1	1	0	0	0	0	0	0	0	0	0	0
chr2	68668821	68669160	+	chr2_68668820_68669160	394.333	414.683	204.575	197.638	0	0	0	0	0	0	0	0	0	0	0	0	0	0	0	0	0	0	0	0	0
chr1	153367821	153368060	+	chr1_153367820_153368060	394.126	421.012	163.796	265.912	0	0	0	0	0	0	0	0	0	0	0	0	0	0	0	0	0	0	0	0	0
chr4	69514771	69515310	+	chr4_69514770_69515310	392.19	533.745	282.871	404.239	0	0	0	0	0	0	0	0	0	0	0	0	0	0	0	0	0	0	0	0	0
chr5	60622431	60622880	+	chr5_60622430_60622880	390.436	299.644	416.549	267.502	0	0	0	0	0	0	0	0	0	0	0	0	0	0	0	0	0	0	0	0	0
chr4	143260801	143261450	+	chr4_143260800_143261450	389.704	642.172	402.437	521.5	0	0	0	0	1	1	1	1	1	1	1	0	0	0	0	0	0	0	0	0	0
chr9	4977661	4978110	+	chr9_4977660_4978110	389.547	422.766	421.45	308.245	0	0	1	1	1	1	1	1	1	1	1	0	0	0	0	0	0	0	0	0	0
chr18	9592731	9593140	+	chr18_9592730_9593140	387.948	237.072	344.727	114.813	0	0	0	0	0	0	0	0	0	0	0	0	0	0	0	0	0	0	1	1	1
chr2	84350251	84351050	+	chr2_84350250_84351050	387.16	236.417	265.291	139.005	0	0	0	0	0	0	0	0	0	0	0	0	0	0	0	0	0	0	0	0	0
chr7	48815871	48816600	+	chr7_48815870_48816600	386.791	147.252	197.204	103.167	0	0	0	0	0	0	0	0	0	0	0	0	0	0	0	0	0	0	0	0	0
chr14	7719171	7719360	+	chr14_7719170_7719360	386.725	265.291	278.103	240.799	0	0	0	0	0	0	0	0	0	0	0	0	0	0	0	0	0	0	0	0	1
chr5	109444461	109444750	+	chr5_109444460_109444750	385.117	339.942	214.063	219.003	0	0	0	0	0	0	0	0	0	0	0	0	0	0	0	0	0	0	0	0	0
chr8	19784031	19785280	+	chr8_19784030_19785280	384.097	378.563	514.17	441.547	0	0	0	0	0	0	0	0	0	0	0	0	0	0	0	0	0	0	0	0	0
chr6	95983221	95983580	+	chr6_95983220_95983580	383.297	397.463	364.509	262.721	0	0	0	0	0	0	0	0	0	0	0	0	0	0	0	0	0	0	0	0	0
chr12	60746581	60747390	+	chr12_60746580_60747390	383.026	247.084	262.34	204.664	0	0	0	0	0	0	0	0	0	0	0	0	0	0	0	0	0	0	0	0	0
chr4	97189071	97189240	+	chr4_97189070_97189240	382.482	364.509	337.187	375.322	0	0	0	0	0	0	0	0	0	0	0	0	0	0	0	0	0	0	0	0	0
chr14	14734151	14734670	+	chr14_14734150_14734670	381.846	436.89	285.539	298.207	0	0	0	0	0	0	0	0	0	0	0	0	0	0	0	0	0	0	0	0	0
chr3	20948281	20948590	+	chr3_20948280_20948590	380.815	411.151	382.305	340.63	0	0	0	0	0	0	0	0	0	0	0	0	0	0	0	0	0	0	0	0	0
chr16	8764881	8765330	+	chr16_8764880_8765330	379.732	42.3244	136.561	58.6314	0	0	0	0	0	0	0	0	0	0	0	0	0	0	0	0	0	0	0	0	0
chr13	79093311	79093610	+	chr13_79093310_79093610	379.235	339.124	254.128	251.206	0	0	0	0	0	0	0	0	0	0	0	0	0	0	0	0	0	0	0	0	0
chr7	82925471	82925860	+	chr7_82925470_82925860	377.24	204.031	262.084	165.896	0	0	0	0	0	0	0	0	0	0	0	0	0	0	0	0	0	0	0	0	0
chr10	21872811	21874480	+	chr10_21872810_21874480	377.207	503.104	390.56	502.704	0	0	0	0	0	0	0	0	0	0	1	0	0	0	0	0	0	0	0	0	0
chr16	9105111	9105510	+	chr16_9105110_9105510	375.166	435.384	367.145	402.739	0	0	0	0	0	0	0	0	0	0	0	0	0	0	0	0	0	0	0	0	0
chr13	51301231	51301760	+	chr13_51301230_51301760	374.457	490.07	234.934	245.172	0	0	0	0	0	0	0	0	0	0	0	0	0	0	0	0	0	0	0	0	0
chrX	60029581	60030130	+	chrX_60029580_60030130	373.948	321.664	373.838	182.968	0	0	0	0	0	0	0	0	0	0	0	0	0	0	0	0	0	0	0	0	0
chr2	83193891	83194090	+	chr2_83193890_83194090	372.917	297.521	183.789	178.712	0	0	0	0	0	0	0	0	0	0	0	0	0	0	0	0	0	0	0	0	0
chr6	37755671	37756250	+	chr6_37755670_37756250	372.307	396.178	360.125	418.145	0	0	0	0	0	0	0	0	0	0	0	0	0	0	0	0	0	0	0	0	0
chr4	143050011	143050460	+	chr4_143050010_143050460	372.259	404.063	405.05	437.855	0	0	1	1	1	1	1	1	1	1	1	0	0	0	0	0	0	0	0	0	0
chr4	26217641	26218620	+	chr4_26217640_26218620	372.133	208.109	312.61	95.6216	0	0	0	0	0	0	0	0	0	0	0	0	0	0	0	0	0	0	0	0	0
chr6	35876471	35876930	+	chr6_35876470_35876930	369.894	313.754	271.522	293.391	0	0	0	0	0	0	0	0	0	0	0	0	0	0	0	0	0	0	0	0	0
chr8	86001941	86003350	+	chr8_86001940_86003350	369.785	439.825	283.231	222.345	0	0	0	0	0	0	0	0	0	0	0	0	0	0	0	0	0	0	0	0	0
chr12	109975501	109976010	+	chr12_109975500_109976010	368.397	429.503	502.649	523.704	0	0	0	0	0	0	0	0	0	0	0	0	0	0	0	0	0	0	0	0	0
chr8	3994251	3994730	+	chr8_3994250_3994730	366.723	389.81	411.866	403.951	0	0	0	0	0	0	0	0	0	0	0	0	0	0	0	0	0	0	0	0	0
chr9	33535681	33535990	+	chr9_33535680_33535990	365.483	485.66	432.097	474.14	0	0	0	0	0	0	0	0	0	0	0	0	0	0	0	0	0	0	0	0	0
chr6	117946911	117947440	+	chr6_117946910_117947440	362.197	257.711	349.336	294.948	0	0	0	0	0	0	0	0	0	0	0	0	0	0	0	0	0	0	0	0	0
chr5	3236271	3236650	+	chr5_3236270_3236650	360.967	395.534	317.833	206.512	0	0	0	0	0	0	0	0	0	0	0	0	0	0	0	0	0	0	0	0	0
chr13	98251951	98252950	+	chr13_98251950_98252950	359.399	16.2649	93.2433	11.0913	0	0	0	1	1	1	1	1	1	1	1	0	0	0	0	0	0	0	0	0	0
chr17	8761611	8761890	+	chr17_8761610_8761890	359.311	370.558	436.704	502.73	0	0	0	0	0	0	0	0	0	0	0	0	0	0	0	0	0	0	0	0	0
chr12	20233341	20233720	+	chr12_20233340_20233720	358.909	365.291	312.674	315.367	0	0	0	0	0	0	0	0	0	0	0	0	0	0	0	0	0	0	0	0	0
chr13	112151591	112152030	+	chr13_112151590_112152030	358.791	479.165	323.3	427.348	0	0	0	0	0	0	0	0	0	0	0	0	0	0	0	0	0	0	0	0	0
chr1	193231381	193231650	+	chr1_193231380_193231650	358.49	360.798	332.956	303.667	0	0	0	0	0	0	0	0	0	0	0	0	0	0	0	0	0	0	0	0	0
chr11	6682051	6682270	+	chr11_6682050_6682270	357.886	365.194	183.656	180.911	0	0	0	0	0	0	0	0	1	1	1	0	0	0	0	0	0	0	0	1	1
chr10	41775011	41775480	+	chr10_41775010_41775480	357.791	426.69	289.301	315.957	0	0	0	0	0	0	0	0	0	0	0	0	0	0	0	0	0	0	0	0	0
chr1	17389161	17389480	+	chr1_17389160_17389480	357.384	491.592	431.696	474.792	0	0	0	0	0	0	0	0	0	0	0	0	0	0	0	0	0	0	0	0	0
chr13	23420861	23421600	+	chr13_23420860_23421600	357.215	103.934	333.552	67.8349	0	0	0	0	0	0	0	0	0	0	0	0	0	0	0	0	0	0	0	0	0
chrX	87051831	87052290	+	chrX_87051830_87052290	355.211	567.627	447.699	635.036	0	0	0	0	0	0	0	0	0	0	0	0	0	0	0	0	0	0	0	0	0
chr1	19320711	19321250	+	chr1_19320710_19321250	350.165	457.52	399.031	535.922	0	0	0	0	0	0	0	0	0	0	0	0	0	0	0	0	0	0	0	0	0
chr17	87477461	87478170	+	chr17_87477460_87478170	349.336	264.972	304.84	272.521	0	0	0	0	0	0	1	1	1	1	1	0	0	0	0	0	0	0	0	0	0
chr5	124885131	124885400	+	chr5_124885130_124885400	347.744	279.681	93.4963	142.405	0	0	0	0	0	0	0	0	0	0	0	0	0	0	0	0	0	0	0	0	0
chr10	45594871	45595350	+	chr10_45594870_45595350	346.92	351.649	283.49	282.488	0	0	0	0	0	0	0	0	0	0	0	0	0	0	0	0	0	0	0	0	0
chr1	146800641	146800880	+	chr1_146800640_146800880	345.777	343.104	227.716	272.944	0	0	0	0	0	0	0	0	0	0	0	0	0	0	0	0	0	0	0	0	0
chr11	19315611	19315810	+	chr11_19315610_19315810	345.302	57.7966	143.092	21.7533	0	0	0	0	0	0	0	0	0	0	0	0	0	0	0	0	0	0	0	0	0
chr1	16759861	16760130	+	chr1_16759860_16760130	344.727	372.564	334.122	290.229	0	0	0	0	0	0	0	0	0	0	0	0	0	0	0	0	0	0	0	0	0
chr1	45914221	45914440	+	chr1_45914220_45914440	342.195	357.215	382.143	515.923	0	0	0	0	0	0	0	0	0	0	0	0	0	0	0	0	0	0	0	0	0
chr4	69616111	69616310	+	chr4_69616110_69616310	339.849	279.133	304.368	347.848	0	0	0	0	0	0	0	0	0	0	0	0	0	0	0	0	0	0	0	0	0
chr17	22876421	22877640	+	chr17_22876420_22877640	339.367	209.626	331.784	166.52	0	0	0	0	0	0	0	0	0	0	1	0	0	0	0	0	0	0	0	0	0
chr17	8760041	8760300	+	chr17_8760040_8760300	338.827	262.224	174.263	200.489	0	0	0	0	0	0	0	0	0	0	0	0	0	0	0	0	0	0	0	0	0
chr14	19377391	19377840	+	chr14_19377390_19377840	338.464	421.096	348.044	364.982	0	0	0	0	0	0	0	0	0	0	0	0	0	0	0	0	0	0	0	0	0
chr8	128092871	128093220	+	chr8_128092870_128093220	337.449	425.852	306.877	308.919	0	0	0	0	0	1	1	1	1	1	1	0	0	0	0	0	0	0	0	0	0
chr2	67919731	67920180	+	chr2_67919730_67920180	337.187	258.048	206.946	164.574	0	0	0	0	0	0	0	0	0	0	0	0	0	0	0	0	0	0	0	0	0
chr16	51643041	51643250	+	chr16_51643040_51643250	332.662	145.061	299.924	59.6943	0	0	0	0	0	0	0	0	0	0	0	0	0	0	0	0	0	0	0	0	0
chr2	149182311	149182770	+	chr2_149182310_149182770	332.502	349.445	262.499	285.078	0	0	0	0	0	0	0	0	0	0	1	0	0	0	0	1	1	1	1	1	1
chr3	56940721	56941090	+	chr3_56940720_56941090	331.888	402.739	298.716	303.446	0	0	0	0	0	0	0	0	0	0	0	0	0	0	0	0	0	0	0	0	0
chr1	115860231	115861200	+	chr1_115860230_115861200	329.755	104.991	140.721	52.7807	0	0	0	0	0	0	0	0	0	0	0	0	0	0	0	0	0	0	0	0	0
chr12	70223761	70224330	+	chr12_70223760_70224330	328.925	418.714	311.009	312.878	0	0	0	0	0	0	0	0	0	0	0	0	0	0	0	0	0	0	0	0	0
chr10	92005491	92005960	+	chr10_92005490_92005960	328.529	464.401	292.039	246.433	0	0	0	0	0	0	0	0	0	0	0	0	0	0	0	0	0	0	0	0	0
chr6	4309121	4309430	+	chr6_4309120_4309430	327.509	272.944	275.146	269.805	0	0	0	0	0	0	1	1	1	1	1	0	0	0	0	0	0	0	0	0	0
chr3	24231871	24232080	+	chr3_24231870_24232080	327.302	343.032	392.735	467.282	0	0	0	0	0	0	0	0	0	0	0	0	0	0	0	0	0	0	0	0	0
chr4	12163781	12164100	+	chr4_12163780_12164100	327.2	253.358	460.89	549.63	0	0	0	0	0	0	0	0	0	0	0	0	0	0	0	0	0	0	0	0	0
chr18	6556901	6557450	+	chr18_6556900_6557450	326.563	334.122	185.731	195.011	0	0	0	0	0	0	0	0	0	0	0	0	0	0	0	0	0	0	0	0	0
chr6	87994571	87995900	+	chr6_87994570_87995900	326.38	287.788	426.167	332.662	0	0	0	0	0	0	0	0	0	0	0	0	0	0	0	1	1	1	1	1	1
chr1	152112461	152112700	+	chr1_152112460_152112700	323.819	377.922	254.883	241.456	0	0	0	0	0	0	0	0	0	0	0	0	0	0	0	0	0	0	0	0	0
chr15	102465251	102465530	+	chr15_102465250_102465530	323.41	310.874	143.953	189.175	0	0	0	0	0	0	0	0	0	0	0	0	0	0	0	0	0	0	0	0	0
chr9	114891631	114892020	+	chr9_114891630_114892020	321.239	316.093	171.396	183.8	0	0	0	0	0	0	0	0	0	0	0	0	0	0	0	0	0	0	0	0	0
chr11	19620221	19620900	+	chr11_19620220_19620900	320.543	451.73	358.306	388.061	0	0	0	0	0	0	0	0	0	0	0	0	0	0	0	0	0	0	0	0	0
chr13	99383211	99383950	+	chr13_99383210_99383950	320.399	501.504	375.166	490.147	0	0	0	0	0	0	0	0	0	0	0	0	0	0	0	0	0	0	0	0	0
chr2	150325431	150326580	+	chr2_150325430_150326580	318.394	415.925	305.658	314.314	0	0	0	0	0	0	0	0	0	0	0	0	0	0	0	0	0	0	0	0	0
chr15	68545741	68546380	+	chr15_68545740_68546380	317.238	125.711	151.629	95.2721	0	0	0	0	0	0	0	0	0	0	0	0	0	0	0	0	0	0	0	0	0
chr12	45818091	45818330	+	chr12_45818090_45818330	316.157	28.4504	119.125	11.516	0	0	0	0	0	0	0	0	0	0	0	0	0	0	0	0	0	0	0	0	0
chr17	20798321	20798730	+	chr17_20798320_20798730	314.314	337.187	321.356	338.677	0	0	0	0	0	0	0	0	0	0	0	0	0	0	0	0	0	0	0	0	0
chr7	49760441	49760680	+	chr7_49760440_49760680	313.836	338.047	219.207	201.431	0	0	0	0	0	0	0	1	1	1	1	0	0	0	0	0	0	0	0	0	0
chr3	35436411	35436980	+	chr3_35436410_35436980	313.37	319.638	243.741	292.117	0	0	0	0	0	0	0	0	0	0	0	0	0	0	0	0	0	0	0	0	0
chrX	65572941	65573250	+	chrX_65572940_65573250	313.047	393.894	243.29	271.025	0	0	0	0	0	0	0	0	0	0	0	0	0	0	0	0	0	0	0	0	0
chr2	77129001	77130280	+	chr2_77129000_77130280	311.694	283.975	196.821	196.826	0	0	0	0	0	0	0	0	0	0	0	0	0	0	0	0	0	0	0	0	0
chr13	64611601	64611980	+	chr13_64611600_64611980	310.834	302.935	126.516	110.4	0	0	0	0	0	0	0	0	0	0	0	0	0	0	0	0	0	0	0	0	0
chr1	17389491	17389840	+	chr1_17389490_17389840	307.611	446.776	277.966	306.035	0	0	0	0	0	0	0	0	0	0	0	0	0	0	0	0	0	0	0	0	0
chr19	28837861	28838210	+	chr19_28837860_28838210	307.611	311.648	255.809	230.421	0	0	0	0	0	0	0	1	1	1	1	0	0	0	0	0	0	0	0	0	0
chr13	74670841	74671670	+	chr13_74670840_74671670	304.766	417.617	249.638	272.193	0	0	0	0	0	0	0	0	0	0	0	0	0	0	0	0	0	0	0	0	0
chr1	55184211	55185040	+	chr1_55184210_55185040	302.458	273.954	311.92	304.341	0	0	0	0	0	0	1	1	1	1	1	0	0	0	0	0	0	0	0	0	0
chr13	109100551	109101220	+	chr13_109100550_109101220	302.28	368.119	330.985	358.522	0	0	0	0	0	0	0	0	0	0	0	0	0	0	0	0	0	0	0	0	0
chr4	3357941	3358240	+	chr4_3357940_3358240	299.772	149.978	90.1661	141.821	0	0	0	0	0	0	0	0	0	0	0	0	0	0	0	0	0	0	0	0	0
chr5	56015561	56015880	+	chr5_56015560_56015880	299.284	392.283	310.087	439.41	0	0	0	0	0	0	0	0	0	0	0	0	0	0	0	0	0	0	0	0	0
chr1	4678141	4678470	+	chr1_4678140_4678470	298.716	292.162	343.154	416.953	0	0	0	0	0	0	0	0	0	0	0	0	1	1	1	1	1	1	1	1	1
chr16	8769761	8769890	+	chr16_8769760_8769890	297.755	120.148	98.7356	65.7238	0	0	0	0	0	0	0	0	0	0	0	0	0	0	0	0	0	0	0	0	0
chr9	57331481	57331940	+	chr9_57331480_57331940	296.794	405.791	184.655	191.438	0	0	0	0	0	0	0	0	1	1	1	0	0	0	0	1	1	1	1	1	1
chr18	60906481	60907070	+	chr18_60906480_60907070	296.394	321.356	207.747	299.726	0	0	0	0	0	0	0	0	0	0	0	0	0	1	1	1	1	1	1	1	1
chr13	109100031	109100300	+	chr13_109100030_109100300	295.678	345.302	316.628	444.951	0	0	0	0	0	0	0	0	0	0	0	0	0	0	0	0	0	0	0	0	0
chr13	79100881	79101790	+	chr13_79100880_79101790	291.969	128.398	310.369	124.766	0	0	0	0	0	0	0	0	0	0	0	0	0	0	0	0	0	0	0	0	0
chr15	73923991	73924270	+	chr15_73923990_73924270	291.94	405.937	137.418	202.925	0	0	0	0	0	0	0	1	1	1	1	0	0	0	0	0	0	0	0	0	0
chr1	103282371	103282730	+	chr1_103282370_103282730	291.4	294.398	156.559	169.049	0	0	0	0	0	0	0	0	0	0	0	0	0	0	0	0	0	0	0	0	0
chr11	18226081	18226330	+	chr11_18226080_18226330	291.148	272.389	401.778	355.805	0	0	0	0	0	0	0	0	0	0	0	0	0	0	0	0	0	0	0	0	0
chr11	16414261	16414840	+	chr11_16414260_16414840	290.949	312.258	285.921	273.916	0	0	0	0	0	0	0	0	0	0	0	0	0	0	0	0	0	0	0	0	0
chr4	116862321	116862770	+	chr4_116862320_116862770	290.61	354.224	236.77	203.453	0	0	0	0	0	0	0	0	0	0	0	0	0	0	0	0	0	0	0	0	0
chr5	110273611	110274210	+	chr5_110273610_110274210	290.454	52.0125	168.631	65.8189	0	0	0	1	1	1	1	1	1	1	1	0	0	0	0	0	0	0	0	0	0
chr17	40252281	40252430	+	chr17_40252280_40252430	289.436	366.988	300.052	234.062	0	0	0	0	0	0	0	0	0	0	0	0	0	0	0	0	0	0	0	0	0
chr9	84778011	84778370	+	chr9_84778010_84778370	287.393	70.1802	118.482	39.5934	0	0	0	0	0	0	0	0	0	0	0	0	0	0	0	0	0	0	0	0	0
chr9	36621161	36621640	+	chr9_36621160_36621640	286.387	413.969	334.387	432.873	0	0	0	0	0	0	0	0	0	0	0	0	0	0	0	0	0	0	0	0	0
chr13	13367161	13367740	+	chr13_13367160_13367740	286.282	344.99	594.544	571.359	0	0	0	0	0	0	0	0	0	0	0	0	0	0	0	0	0	0	0	0	0
chr5	123588591	123588950	+	chr5_123588590_123588950	285.999	299.167	627.537	331.182	0	0	0	0	0	0	0	0	0	0	0	0	0	0	0	0	0	0	0	0	0
chr10	29732311	29732550	+	chr10_29732310_29732550	285.389	323.41	300.115	264.126	0	0	0	0	0	0	0	0	0	0	0	0	0	0	0	0	0	0	0	0	0
chr10	28749901	28750150	+	chr10_28749900_28750150	284.148	316.292	200.557	242.288	0	0	0	0	0	0	0	0	0	0	0	0	0	0	0	0	0	0	0	0	0
chr2	108897471	108898470	+	chr2_108897470_108898470	283.041	343.355	320.67	370.827	0	0	0	0	0	0	0	0	0	0	0	0	0	0	0	0	0	0	0	0	0
chr10	62349721	62350590	+	chr10_62349720_62350590	282.346	103.147	206.822	119.632	0	0	0	0	0	0	0	0	0	0	0	0	0	0	0	0	0	0	0	0	1
chr6	90181631	90182290	+	chr6_90181630_90182290	281.736	336.804	264.544	288.668	0	0	0	0	0	0	0	0	0	0	0	0	0	0	0	0	0	0	0	0	1
chr15	3168741	3169330	+	chr15_3168740_3169330	281.07	315.651	262.636	261.656	0	0	0	0	0	0	0	0	0	0	0	0	0	0	0	0	0	0	0	0	0
chr12	7866251	7867120	+	chr12_7866250_7867120	279.612	403.062	295.124	335.419	0	0	0	0	0	0	0	0	0	0	0	0	0	0	0	0	0	0	0	0	0
chr3	62977381	62977930	+	chr3_62977380_62977930	279.563	405.233	434.164	562.767	0	0	0	0	0	0	0	0	0	0	0	0	0	0	0	0	0	0	0	0	0
chr12	57474651	57474990	+	chr12_57474650_57474990	278.527	236.324	151.207	162.753	0	0	0	0	0	0	0	0	0	0	0	0	0	0	0	0	0	0	0	0	0
chr13	40873211	40873860	+	chr13_40873210_40873860	278.066	177.161	195.405	195.92	0	0	0	0	0	0	0	0	0	0	0	0	0	0	0	0	0	0	0	0	0
chr10	127448731	127448970	+	chr10_127448730_127448970	277.813	278.452	202.594	240.186	0	0	0	0	0	0	0	0	0	0	0	0	0	0	0	0	0	0	0	0	0
chr10	82881651	82882080	+	chr10_82881650_82882080	277.294	344.443	167.09	242.868	0	0	0	0	0	0	0	0	0	0	0	0	0	0	0	0	0	0	0	0	0
chr7	132690581	132691040	+	chr7_132690580_132691040	276.946	517.294	349.667	482.824	0	0	0	0	0	0	0	0	1	1	1	0	0	0	0	0	0	0	0	0	0
chr17	71266311	71268140	+	chr17_71266310_71268140	276.713	158.207	344.33	133.836	0	0	0	0	0	0	0	0	0	0	0	0	0	0	0	0	0	0	0	0	0
chr7	15874261	15874720	+	chr7_15874260_15874720	275.716	286.309	378.648	360.726	0	0	0	0	0	0	0	0	0	0	0	0	0	0	0	0	0	0	0	0	0
chr15	73911121	73911480	+	chr15_73911120_73911480	275.273	245.172	328.274	317.497	0	0	0	0	0	0	0	1	1	1	1	0	0	0	0	0	0	0	0	0	0
chr19	32540471	32540640	+	chr19_32540470_32540640	275.028	382.993	589.339	596.415	0	0	0	0	0	0	0	0	0	0	0	0	0	0	0	0	0	0	0	0	0
chr6	58041971	58042160	+	chr6_58041970_58042160	273.695	222.742	189.015	220.768	0	0	0	0	0	0	0	0	0	0	0	0	0	0	0	0	0	0	0	0	0
chr4	40860141	40860610	+	chr4_40860140_40860610	273.186	271.799	350.214	285.068	0	0	0	0	0	0	0	0	0	0	0	0	0	0	0	0	0	0	0	0	0
chr8	67732481	67733960	+	chr8_67732480_67733960	272.911	16.4483	217.795	11.4444	0	0	0	0	0	0	0	0	0	0	0	0	0	0	0	0	0	0	0	0	0
chr6	43716821	43717560	+	chr6_43716820_43717560	272.46	358.522	333.426	371.888	0	0	0	0	0	0	0	0	0	0	0	0	0	0	0	0	0	0	0	0	0
chr11	104328951	104329470	+	chr11_104328950_104329470	272.341	225.326	214.698	186.624	0	0	0	0	0	0	0	0	0	0	0	0	0	0	0	0	0	0	0	0	0
chr7	17653011	17653690	+	chr7_17653010_17653690	271.967	162.709	245.871	103.856	0	0	0	0	0	0	0	0	0	0	0	0	0	0	0	0	0	0	0	0	0
chr7	134600461	134600780	+	chr7_134600460_134600780	269.639	263.776	222.503	253.011	0	0	0	0	0	0	0	0	0	0	0	0	0	0	0	0	0	0	0	0	0
chr1	179184081	179184550	+	chr1_179184080_179184550	269.076	252.97	232.263	236.985	0	0	0	0	0	0	0	0	0	0	0	0	0	0	0	0	0	0	0	0	0
chr7	46844041	46844550	+	chr7_46844040_46844550	268.411	353.909	282.488	291.828	0	0	0	0	0	0	0	0	0	0	0	0	0	0	0	0	0	0	0	0	0
chr16	25519641	25519900	+	chr16_25519640_25519900	266.772	137.972	369.184	118.22	0	0	0	0	0	0	0	0	0	0	0	0	0	0	0	0	0	0	0	0	0
chr15	8781941	8783070	+	chr15_8781940_8783070	266.196	18.6627	225.171	13.5404	0	0	1	1	1	1	1	1	1	1	1	0	0	0	0	0	0	0	0	0	0
chr14	48699311	48699670	+	chr14_48699310_48699670	266.128	227.027	180.889	196.925	0	0	0	0	0	0	0	0	0	0	0	0	0	0	0	0	0	0	0	0	0
chr14	50227031	50227340	+	chr14_50227030_50227340	264.747	72.2421	133.702	68.4927	0	0	0	0	0	0	0	0	0	0	0	0	0	0	0	0	0	0	0	0	0
chr12	20202121	20202880	+	chr12_20202120_20202880	264.232	296.066	604.305	492.57	0	0	0	0	0	0	0	0	0	0	0	0	0	0	0	0	0	0	0	0	0
chr15	3879611	3880280	+	chr15_3879610_3880280	263.776	303.724	267.981	296.952	0	0	0	0	0	0	0	0	0	0	0	0	0	0	0	0	0	0	0	0	0
chr4	145120961	145121520	+	chr4_145120960_145121520	262.499	72.5436	122.513	55.9784	0	0	0	0	0	0	0	0	0	0	0	0	0	0	0	0	0	0	0	0	0
chr11	56076121	56076430	+	chr11_56076120_56076430	261.437	276.517	303.844	255.125	0	0	0	0	0	0	0	0	0	0	0	0	0	0	0	0	0	0	0	0	0
chr18	43330611	43331300	+	chr18_43330610_43331300	261.212	296.18	235.052	276.946	0	0	0	0	0	0	0	0	0	0	0	0	0	0	0	0	0	0	0	0	0
chr4	132908601	132908870	+	chr4_132908600_132908870	260.406	49.6235	59.5572	33.0671	0	0	0	0	0	0	0	0	0	0	1	0	0	0	0	0	0	0	0	0	0
chr6	37636461	37636760	+	chr6_37636460_37636760	260.041	350.214	273.791	366.766	0	0	0	0	0	0	0	0	0	0	0	0	0	0	0	0	0	0	0	0	0
chr4	12162371	12162650	+	chr4_12162370_12162650	259.915	285.539	405.605	388.154	0	0	0	0	0	0	0	0	0	0	0	0	0	0	0	0	0	0	0	0	0
chr1	150873011	150873460	+	chr1_150873010_150873460	259.304	196.546	221.084	163.428	0	0	0	0	0	0	0	0	0	0	0	0	0	0	0	0	0	0	0	0	0
chr11	56272831	56273100	+	chr11_56272830_56273100	259.221	220.066	341.831	239.125	0	0	0	0	0	0	0	0	0	0	0	0	0	0	0	0	0	0	0	0	0
chr15	52309711	52310110	+	chr15_52309710_52310110	258.629	316.887	183.34	170.829	0	0	0	0	0	0	0	0	0	0	0	0	0	0	0	0	0	0	0	0	0
chrX	125082951	125083160	+	chrX_125082950_125083160	258.569	275.108	222.482	229.793	0	0	0	0	0	0	0	0	0	0	0	0	0	0	0	0	0	0	0	0	0
chr12	22084981	22085340	+	chr12_22084980_22085340	258.399	268.475	263.73	217.426	0	0	0	0	0	0	0	0	0	0	0	0	0	0	0	0	0	0	0	0	0
chr2	4755241	4755730	+	chr2_4755240_4755730	257.953	361.462	252.97	307.443	0	0	0	0	0	0	0	0	0	0	0	0	0	0	0	0	0	0	0	0	0
chr4	3900671	3900870	+	chr4_3900670_3900870	257.463	203.863	148.281	178.712	0	0	0	0	0	0	0	0	0	0	0	0	0	0	0	0	0	0	0	0	0
chr7	109094541	109094800	+	chr7_109094540_109094800	256.863	155.212	170.127	148.739	0	0	0	0	0	0	0	0	0	0	0	0	0	0	0	0	0	0	0	0	0
chr5	57851211	57851710	+	chr5_57851210_57851710	256.068	310.966	168.258	236.146	0	0	0	0	0	0	0	0	0	0	0	0	0	0	0	0	0	0	0	0	0
chr7	47446051	47446470	+	chr7_47446050_47446470	255.244	194.439	47.9213	75.6112	0	0	0	0	0	0	0	0	0	0	0	0	0	0	0	0	0	0	1	1	1
chrX	119214861	119215220	+	chrX_119214860_119215220	255.216	136.365	305.233	190.526	0	0	0	0	0	0	0	0	0	0	0	0	0	0	0	0	0	0	0	0	0
chr9	40047211	40048070	+	chr9_40047210_40048070	254.128	16.2256	76.1482	5.15426	0	0	0	0	0	0	0	0	0	0	0	0	0	0	0	1	1	1	1	1	1
chr4	124031901	124032820	+	chr4_124031900_124032820	252.816	128.931	186.452	94.1081	0	0	0	0	1	1	1	1	1	1	1	0	0	0	0	0	0	0	0	0	0
chr2	15953641	15954050	+	chr2_15953640_15954050	252.032	15.157	105.023	8.15434	0	0	0	0	1	1	1	1	1	1	1	0	0	0	0	0	0	0	0	0	0
chr17	17141831	17142330	+	chr17_17141830_17142330	251.254	185.808	171.514	108.957	0	0	0	0	0	0	0	0	0	0	0	0	0	0	0	0	0	0	0	0	0
chr15	41864101	41864520	+	chr15_41864100_41864520	251.073	227.234	210.297	179.45	0	0	0	0	0	0	0	0	0	0	0	0	0	0	0	0	0	0	0	0	0
chr1	16760141	16760420	+	chr1_16760140_16760420	250.865	257.332	254.771	224.611	0	0	0	0	0	0	0	0	0	0	0	0	0	0	0	0	0	0	0	0	0
chr13	65547101	65547620	+	chr13_65547100_65547620	248.843	450.656	239.498	170.49	0	0	0	0	0	0	0	0	0	0	0	0	0	0	0	0	0	0	0	0	0
chr7	123450301	123452370	+	chr7_123450300_123452370	246.818	58.4391	122.213	31.6599	0	0	1	1	1	1	1	1	1	1	1	0	0	0	0	0	0	0	0	0	0
chr3	149736291	149736460	+	chr3_149736290_149736460	246.578	188.273	264.936	302.598	0	0	0	0	0	0	0	0	0	0	0	0	0	0	0	0	0	0	0	0	0
chr4	145115901	145116270	+	chr4_145115900_145116270	246.549	42.3863	147.689	31.6294	0	0	0	0	0	0	0	0	0	0	0	0	0	0	0	0	0	0	0	0	0
chr8	80662611	80663890	+	chr8_80662610_80663890	246.194	83.4952	346.92	49.7958	0	0	0	0	0	0	0	0	0	0	0	0	0	0	0	0	0	0	0	0	0
chr12	33396221	33396470	+	chr12_33396220_33396470	245.306	345.401	370.294	381.115	0	0	0	0	0	0	0	0	0	0	0	0	0	0	0	0	0	0	0	0	0
chr11	30165181	30165640	+	chr11_30165180_30165640	245.034	359.399	154.213	362.816	0	0	0	0	0	0	0	0	0	0	0	0	0	0	0	0	0	0	0	0	0
chr9	75579811	75580320	+	chr9_75579810_75580320	243.573	34.1504	62.8063	16.1532	0	0	0	0	0	0	0	0	0	0	0	0	0	0	0	0	0	0	0	0	0
chr18	86412561	86413160	+	chr18_86412560_86413160	241.832	238.731	208.035	167.012	0	0	0	0	0	0	0	0	0	0	0	0	0	0	0	0	0	0	0	0	0
chrX	50771301	50771620	+	chrX_50771300_50771620	241.28	318.104	178.019	232.504	0	0	0	0	0	0	0	1	1	1	1	0	0	0	0	0	0	0	0	1	1
chr10	90721491	90722210	+	chr10_90721490_90722210	240.799	289.802	283.923	261.533	0	0	0	0	0	0	0	0	0	0	0	0	0	0	0	0	0	0	0	0	0
chr10	78092641	78093190	+	chr10_78092640_78093190	240.767	247.952	189.062	146.924	0	0	0	0	0	0	0	0	0	0	0	0	0	0	0	0	0	0	0	0	0
chr9	78668811	78669330	+	chr9_78668810_78669330	240.579	239.243	263.887	275.495	0	0	0	0	0	1	1	1	1	1	1	0	0	0	0	0	0	0	0	0	0
chr2	165724191	165724890	+	chr2_165724190_165724890	240.186	118.877	139.548	75.0446	0	0	0	0	0	0	0	0	0	0	0	0	0	0	0	0	0	0	0	0	0
chr6	65100951	65101170	+	chr6_65100950_65101170	239.325	339.041	161.85	226.238	0	0	0	0	0	0	0	0	0	0	0	0	0	0	0	0	0	0	0	0	0
chr4	18772201	18772680	+	chr4_18772200_18772680	239.067	290.181	250.335	270.617	0	0	0	0	0	0	0	0	0	0	0	0	0	0	0	0	0	0	0	0	0
chr13	97146671	97147210	+	chr13_97146670_97147210	238.839	262.388	151.001	127.762	0	0	0	0	0	0	0	1	1	1	1	0	0	0	0	0	0	0	0	0	0
chr10	117031141	117031460	+	chr10_117031140_117031460	235.988	235.721	146.888	123.215	0	0	0	0	0	0	0	0	0	0	0	0	0	0	0	0	0	0	0	0	0
chr14	54233601	54233960	+	chr14_54233600_54233960	235.705	62.4783	124.019	22.0705	0	0	0	0	0	0	0	0	0	0	0	0	0	0	0	0	0	0	0	0	0
chr9	76206591	76207630	+	chr9_76206590_76207630	235.658	54.6694	183.564	36.0326	0	0	0	0	0	0	0	0	0	0	0	0	0	0	0	0	0	0	0	0	0
chr4	146349521	146349870	+	chr4_146349520_146349870	234.934	87.4757	182.553	78.6536	0	0	0	0	0	0	1	1	1	1	1	0	0	0	0	0	0	0	0	0	0
chr15	41863481	41864080	+	chr15_41863480_41864080	233.532	250.893	165.792	142.123	0	0	0	0	0	0	0	0	0	0	0	0	0	0	0	0	0	0	0	0	0
chr2	118419831	118420240	+	chr2_118419830_118420240	233.412	302.061	165.548	156.244	0	0	0	0	0	0	0	1	1	1	1	0	0	0	0	0	0	0	0	0	0
chr2	152011191	152011550	+	chr2_152011190_152011550	233.039	185.343	121.578	107.149	0	0	0	0	0	0	0	0	0	0	0	0	0	0	0	0	0	0	0	0	0
chr8	80664611	80664790	+	chr8_80664610_80664790	232.841	58.0383	192.768	23.8239	0	0	0	0	0	0	0	0	0	0	0	0	0	0	0	0	0	0	0	0	0
chr8	74265571	74269010	+	chr8_74265570_74269010	232.077	97.7404	182.968	49.0705	0	0	0	1	1	1	1	1	1	1	1	0	0	0	0	0	0	0	0	0	0
chr5	16486771	16487000	+	chr5_16486770_16487000	232.005	236.966	206.423	245.503	0	0	0	0	0	0	1	1	1	1	1	0	0	0	0	0	0	0	0	0	0
chr7	133951881	133952230	+	chr7_133951880_133952230	231.887	189.438	225.502	146.844	0	0	0	0	0	0	0	0	0	0	0	0	0	0	0	0	0	0	0	0	0
chr17	17371541	17372120	+	chr17_17371540_17372120	231.362	98.8952	134.837	114.45	0	0	0	0	0	0	0	0	0	0	0	0	0	0	0	0	0	0	0	0	0
chr11	45094241	45094670	+	chr11_45094240_45094670	231.342	194.667	179.349	143.958	0	0	0	0	0	0	0	0	0	0	0	0	0	0	0	0	0	0	0	0	0
chr14	95684681	95685040	+	chr14_95684680_95685040	230.274	318.238	369.128	377.058	0	0	0	0	0	0	0	0	0	0	0	0	0	0	0	0	0	0	0	0	0
chr16	8791311	8791770	+	chr16_8791310_8791770	230.016	83.3107	105.209	49.2469	0	0	0	0	0	0	0	0	0	0	0	0	0	0	0	0	0	0	0	0	0
chr13	83971881	83972190	+	chr13_83971880_83972190	229.474	531.509	262.209	368.945	0	0	0	0	0	0	0	0	0	0	0	0	0	0	0	0	0	0	0	0	0
chr8	42743671	42744200	+	chr8_42743670_42744200	229.234	437.254	279.219	375.837	0	0	0	0	0	0	0	0	0	0	0	0	0	0	0	0	0	0	0	0	0
chr18	80155561	80155890	+	chr18_80155560_80155890	228.131	244.186	171.18	259.478	0	0	0	0	0	0	0	0	0	0	0	0	0	0	0	0	0	0	0	0	0
chr3	22424331	22424670	+	chr3_22424330_22424670	227.234	254.53	159.981	162.328	0	0	0	0	0	0	0	0	0	0	0	0	0	0	0	0	0	0	0	0	0
chr9	57330581	57331210	+	chr9_57330580_57331210	226.876	262.799	170.6	146.058	0	0	0	0	0	0	0	0	1	1	1	0	0	0	0	1	1	1	1	1	1
chr12	108657111	108657460	+	chr12_108657110_108657460	226.812	233.766	228.763	190.707	0	0	0	0	0	0	0	0	0	0	0	0	0	0	0	0	0	0	0	0	0
chrX	83562631	83562970	+	chrX_83562630_83562970	225.201	199.621	231.266	213.705	0	0	0	0	0	0	0	0	0	0	0	0	0	0	0	0	0	0	0	0	0
chr5	32722281	32723070	+	chr5_32722280_32723070	225.171	125.889	163.93	163.686	0	0	0	0	0	0	0	0	0	0	0	0	0	0	0	0	0	0	0	0	0
chr1	29793861	29794260	+	chr1_29793860_29794260	223.601	269.926	214.769	239.037	0	0	0	0	0	0	0	0	0	0	0	0	0	0	0	0	0	0	0	0	0
chr10	44247831	44248000	+	chr10_44247830_44248000	221.96	86.0885	48.2279	60.1861	0	0	0	0	0	0	0	0	0	0	0	0	0	0	0	0	0	0	0	0	0
chr3	85719401	85719880	+	chr3_85719400_85719880	221.882	220.697	145.128	126.744	0	0	0	0	0	0	0	0	0	0	0	0	0	0	0	0	0	0	0	0	0
chr3	12975201	12975570	+	chr3_12975200_12975570	221.145	205.673	138.168	130.13	0	0	0	0	0	0	0	0	0	0	0	0	0	0	0	0	0	0	0	0	0
chr4	88583581	88583820	+	chr4_88583580_88583820	219.713	86.7068	132.736	30.2133	0	0	0	0	0	0	0	0	0	0	0	0	0	0	0	0	0	0	0	0	0
chr12	49656951	49657480	+	chr12_49656950_49657480	219.606	237.265	202.74	161.594	0	0	0	0	0	0	0	0	0	0	0	0	0	0	0	0	0	0	0	0	0
chr1	179187111	179187720	+	chr1_179187110_179187720	219.272	149.134	270.572	280.484	0	0	0	0	0	0	0	0	0	0	0	0	0	0	0	0	0	0	0	0	0
chr2	103659231	103659930	+	chr2_103659230_103659930	217.931	228.719	141.011	167.484	0	0	0	0	0	0	0	0	1	1	1	0	0	1	1	1	1	1	1	1	1
chr16	8791821	8792920	+	chr16_8791820_8792920	217.646	50.3995	80.4154	37.4486	0	0	0	0	0	0	0	0	0	0	0	0	0	0	0	0	0	0	0	0	0
chr14	51977941	51978510	+	chr14_51977940_51978510	217.532	286.557	223.237	274.267	0	0	0	0	0	0	0	0	0	0	0	0	0	0	0	0	0	0	0	0	0
chr8	19786951	19787300	+	chr8_19786950_19787300	217.301	234.526	178.457	181.439	0	0	0	0	0	0	0	0	0	0	0	0	0	0	0	0	0	0	0	0	0
chr11	101519261	101519910	+	chr11_101519260_101519910	217.072	223.623	177.74	183.719	0	0	0	0	0	0	0	0	0	0	0	0	0	0	0	0	0	0	0	0	0
chr18	60586271	60586590	+	chr18_60586270_60586590	216.997	246.178	200.7	257.558	0	0	0	0	0	0	0	0	0	0	0	0	0	0	0	0	0	1	1	1	1
chr15	8772221	8772670	+	chr15_8772220_8772670	216.937	30.2311	123.656	7.50999	0	0	1	1	1	1	1	1	1	1	1	0	0	0	0	0	0	0	0	0	0
chr12	33395051	33395260	+	chr12_33395050_33395260	216.523	243.916	234.306	269.141	0	0	0	0	0	0	0	0	0	0	0	0	0	0	0	0	0	0	0	0	0
chr10	29730811	29731530	+	chr10_29730810_29731530	216.078	265.773	159.321	157.543	0	0	0	0	0	0	0	0	0	0	0	0	0	0	0	0	0	0	0	0	0
chr14	57483931	57484720	+	chr14_57483930_57484720	215.696	261.533	210.976	209.491	0	0	0	0	0	0	0	0	0	0	0	0	0	0	0	0	0	0	0	0	0
chr15	93509561	93510740	+	chr15_93509560_93510740	215.377	40.86	65.3682	18.1879	0	0	0	0	0	0	0	0	0	0	0	0	0	0	0	0	0	0	0	0	0
chr8	4651861	4652190	+	chr8_4651860_4652190	214.73	235.021	152.373	171.77	0	0	0	0	0	0	0	0	0	0	0	0	0	0	0	0	0	0	0	0	0
chrX	20374431	20375650	+	chrX_20374430_20375650	214.316	142.777	146.523	124.995	0	0	0	0	0	0	0	0	0	0	0	0	0	0	0	0	0	0	0	0	0
chr7	140122171	140124050	+	chr7_140122170_140124050	213.973	228.178	221.65	217.284	0	0	0	0	0	0	0	0	0	0	0	0	0	0	0	0	0	0	0	0	0
chr2	87403681	87404030	+	chr2_87403680_87404030	213.492	255.439	206.023	279.714	0	0	0	0	0	0	0	0	0	0	0	0	0	0	0	0	0	0	0	0	0
chr5	18304571	18304890	+	chr5_18304570_18304890	212.767	0.01	87.2283	0.01	0	0	0	0	0	0	0	0	0	0	0	0	0	0	0	0	0	0	0	0	0
chr10	74326061	74326400	+	chr10_74326060_74326400	212.521	220.11	99.7726	94.443	0	0	0	0	0	0	0	0	0	0	0	0	0	0	0	0	0	0	0	0	0
chr5	117083101	117083950	+	chr5_117083100_117083950	210.885	39.2468	172.235	45.3463	0	0	0	0	0	0	0	0	0	0	0	0	0	0	0	0	0	0	0	0	0
chr13	107265541	107266590	+	chr13_107265540_107266590	210.209	236.445	216.257	198.315	0	0	0	0	0	0	0	0	0	0	0	0	0	0	0	0	0	0	0	0	0
chr14	46647161	46647430	+	chr14_46647160_46647430	209.468	209.028	155.119	150.101	0	0	0	0	0	0	0	0	0	0	0	0	0	0	0	0	0	0	0	0	0
chr7	113836461	113836750	+	chr7_113836460_113836750	209.386	200.093	132.689	163.734	0	0	0	0	0	0	1	1	1	1	1	0	0	0	0	0	0	0	0	0	0
chr2	34505661	34506020	+	chr2_34505660_34506020	209.233	183.382	231.837	230.016	0	0	0	0	0	0	0	0	0	0	0	0	0	1	1	1	1	1	1	1	1
chrX	76101881	76102270	+	chrX_76101880_76102270	209.194	265.621	171.396	101.196	0	0	0	0	0	0	0	0	0	0	0	0	0	0	0	0	0	0	0	0	0
chr4	145132771	145133230	+	chr4_145132770_145133230	209.033	73.1109	108.21	75.3868	0	0	0	0	0	0	0	0	0	0	0	0	0	0	0	0	0	0	0	0	0
chr11	3845581	3846130	+	chr11_3845580_3846130	208.86	51.4534	108.357	17.4104	0	0	0	0	0	0	0	0	0	0	0	0	0	0	0	0	0	0	0	0	0
chr2	170110281	170110580	+	chr2_170110280_170110580	208.109	242.178	101.388	126.903	0	0	0	0	0	0	0	0	0	0	0	0	0	0	0	0	0	0	0	0	0
chr8	19535561	19535840	+	chr8_19535560_19535840	208.094	169.015	120.066	143.103	0	0	0	0	0	0	0	0	0	0	0	0	0	0	0	0	0	0	0	0	0
chr10	27532251	27532520	+	chr10_27532250_27532520	208.062	70.6505	62.0594	33.0671	0	0	0	0	0	0	0	0	0	0	0	0	0	0	0	0	0	0	0	0	0
chr10	11328921	11329180	+	chr10_11328920_11329180	208.035	279.872	205.129	176.885	0	0	0	0	0	0	0	0	0	0	0	0	0	0	0	0	0	0	0	0	0
chr1	168361831	168362230	+	chr1_168361830_168362230	207.572	187.909	142.765	134.309	0	0	0	0	0	0	0	0	0	0	0	0	0	0	0	0	0	0	0	0	0
chr4	73873711	73875200	+	chr4_73873710_73875200	207.538	289.986	191.189	233.63	0	0	0	0	0	0	0	0	0	0	0	0	0	0	0	0	0	0	0	0	0
chr5	152027791	152028300	+	chr5_152027790_152028300	207.078	338.899	165.903	186.567	0	0	0	0	0	0	0	0	0	0	0	0	0	0	0	0	0	0	0	0	0
chr2	157354431	157354710	+	chr2_157354430_157354710	207.039	222.558	300.577	373.176	0	0	0	0	0	0	0	0	0	0	0	0	0	0	0	0	0	0	0	0	0
chr2	95911861	95912100	+	chr2_95911860_95912100	206.822	151.795	137.981	173.636	0	0	0	0	0	0	0	0	0	0	0	0	0	0	0	0	0	0	0	0	0
chr5	62395371	62395760	+	chr5_62395370_62395760	206.597	175.957	181.789	160.76	0	0	0	0	0	0	0	0	0	0	0	0	0	0	0	0	0	0	0	0	0
chr17	16984131	16984820	+	chr17_16984130_16984820	204.058	449.491	261.533	436.314	0	0	0	0	0	0	0	0	0	0	0	0	0	0	0	0	0	0	0	0	0
chr13	108204361	108205080	+	chr13_108204360_108205080	203.3	178.332	148.66	141.713	0	0	0	0	0	0	0	0	0	0	0	0	0	0	0	0	0	0	0	0	0
chr18	20922161	20922410	+	chr18_20922160_20922410	202.813	109.19	96.2884	127.062	0	0	0	0	0	0	0	0	0	0	0	0	0	0	0	0	0	0	0	0	0
chr10	95135841	95136310	+	chr10_95135840_95136310	202.74	212.858	78.9643	107.075	0	0	0	0	0	0	0	0	0	0	0	0	0	0	0	0	0	0	0	0	0
chr4	143049161	143049400	+	chr4_143049160_143049400	200.893	167.662	151.538	160.371	0	0	1	1	1	1	1	1	1	1	1	0	0	0	0	0	0	0	0	0	0
[truncated: 22,864 more rows]
