# Supplementary material for: PRC2 promotes canalisation during endodermal differentiation
Source: PLoS Genet. 2025 Jan 30;21(1):e1011584. doi: 10.1371/journal.pgen.1011584 (PMC11813121; doi:10.1371/journal.pgen.1011584)
Supplement: S5 Table — Data table of normalised expression data (total RNA/microarray and 4sU-seq), differential gene expression statistics (total RNA/microarray and 4sU-seq) and ChIP-seq signal (H3K4me3 and H3K27me3) for all mouse genes across the ADE populations (annotated with microarray probe ID, RefSeq and gene symbol annotations). Normalised signal for ChIP-seq and input samples are given for RefSeq gene TSSs (+/- 500 bp; mm9 genome build coordinates). Differential expression cluster assignment (relating to Figs 5 and S6) is indicated by ‘0’ and ‘1’. (XLSX) [file pgen.1011584.s013.xlsx]

## Sheet: Summary ChIP Quantification
S5 Table
Gene Annotation							4sU Expression - log2 normalised read depths per kb				Microarray Expression Values - Intensity							Differential Expression Analysis - Microarrays										Differential Expression Analysis 4SU				H3K4me3 ChIP-seq and inputs (normalised read depth; TSS +/- 500 bp)											H3K27me3 ChIP-seq and inputs (normalised read depth; TSS +/- 500 bp)
Refseq ID (n = 22,040)	Array Probe ID (n = 27,866)	Gene Symbol (n = 21,120)	chr	start	end	strand	ADE_d3_G-	ADE_d3_G+	ADE_d4_G-	ADE_d4_G+	ADE_d3_Gneg	ADE_d3_Gpos	ADE_d4_Gneg	ADE_d4_Gpos	ADE_d5_Gneg	ADE_d5_Glow	ADE_d5_Ghigh	d3_GpvGn_logFC	d3_GpvGn_adj.P.Val	d4_GpvGn_logFC	d4_GpvGn_adj.P.Val	d5_GnvGlh_logFC	d5_GlhvGn_adj.P.Val	ADE_EPZvControl_logFC	ADE_EPZvControl_adj.P.Val	ES_EPZvControl_logFC	ES_EPZvControl_adj.P.Val	d3_GpvGn_logFC	d3_GpvGn_adj.P.Val	d4_GpvGn_logFC	d4_GpvGn_adj.P.Val	A_K4_Day3_GscNeg_TSS	B_K4_Day3_GscPos_TSS	C_K4_Day4_GscNeg_TSS	D_K4_Day4_GscPos_TSS	E_K4_Day5_GscNeg_TSS	F_K4_Day5_GscLow_TSS	G_K4_Day5_GscHigh_TSS	H_K4_Day6_HexNeg_TSS	I_K4_Day6_HexPos_TSS	H_Input_Day6_HexNeg_TSS.x	I_Input_Day6_HexPos_TSS.x	A_K27_Day3_GscNeg_TSS	B_K27_Day3_GscPos_TSS	C_K27_Day4_GscNeg_TSS	D_K27_Day4_GscPos_TSS	E_K27_Day5_GscNeg_TSS	F_K27_Day5_GscLow_TSS	G_K27_Day5_GscHigh_TSS
NM_001001130	A_65_P11504	Zfp85-rs1	chr13	67848737	67856071	-	3.13528	3.40203	3.75856	3.95943	67.557	65.7997	65.4524	85.296	63.7953	74.9179	86.1944	-0.0380244	0.954196	0.382033	0.104062	0.333002	0.108734	-0.480061	0.0173674	-0.586295	0.0135474	0.266753	0.62846	0.200865	0.774688	1218.91	1323.91	1069.55	1011.27	1113.91	1230.82	1391.73	1219.18	1379.27	13.6364	11.1818	4.90909	3.09091	4.90909	1.72727	2.63636	7.81818	8.54545
NM_001001130	A_55_P1967301	Zfp85-rs1	chr13	67848737	67856071	-	3.13528	3.40203	3.75856	3.95943	35.5003	32.0617	32.7643	38.6966	30.2431	31.7805	37.1891	-0.146978	0.859195	0.240082	0.678626	0.184904	0.725659	-0.229394	0.586009	-0.278412	0.590557	0.266753	0.62846	0.200865	0.774688	1218.91	1323.91	1069.55	1011.27	1113.91	1230.82	1391.73	1219.18	1379.27	13.6364	11.1818	4.90909	3.09091	4.90909	1.72727	2.63636	7.81818	8.54545
NM_001001144	A_52_P485971	Scap	chr9	110235860	110287453	+	5.50925	4.86121	5.04301	4.72376	3787.43	3072.6	3305.19	2315.06	2519.95	1979.37	1475.07	-0.301758	0.196725	-0.513685	0.00841405	-0.560481	0.000907794	0.507359	0.00537852	0.120443	0.711634	-0.648042	0.00828431	-0.319249	0.151477	202.091	287.818	176.182	229.091	215.364	240.545	311.636	342.364	298.636	15.5455	90.6364	4.27273	8.54545	8.54545	7.36364	12.5455	20.7273	16.2727
NM_001001152	A_55_P2093934	Zfp458	chr13	67355854	67370004	-	2.11648	2.56195	2.52999	3.05645	53.3756	64.4333	48.8625	67.1638	50.5624	60.2404	55.0073	0.271625	0.376811	0.458957	0.0550354	0.187114	0.514808	-0.546586	0.0101572	-0.358891	0.189572	0.445472	0.252247	0.526465	0.193373	1357	1363.36	1330.18	1576.18	1311.73	1252.27	1245	1203.27	1216.09	1397.91	1181.64	3.54545	3.45455	6.54545	12	4.63636	0	5.90909
NM_001001160	A_52_P317820	Fbxo41	chr6	85419570	85452988	-	1.83899	1.00861	1.61405	0.774773	48.3914	29.9972	36.2387	29.0398	31.2156	30.3337	37.4868	-0.689921	0.0122055	-0.319502	0.354972	0.111381	0.811657	0.132981	0.710578	0.0678871	0.902401	-0.83038	0.00571971	-0.839276	0.00763523	491.455	400.909	470.455	415.727	501.909	403.273	356.091	385.545	333.091	685.818	1385.91	71.8182	59.0909	72.4545	130.818	122.091	124.364	195.091
NM_001001176	A_55_P2244722	Taf9b	chrX	103402213	103415181	-	2.84269	3.09014	2.70205	3.19349	78.3733	78.627	72.9673	78.6015	62.163	80.9109	66.3928	0.00466303	0.99551	0.107305	0.793432	0.237624	0.28456	0.453312	0.018969	0.382602	0.106925	0.247444	0.397185	0.491434	0.0952911	788.545	757.909	487.273	366.909	641.818	756.909	720	748.273	719.364	8	15.8182	56	45.3636	23.3636	26.5455	37.9091	61.4545	110.455
NM_001001178	A_55_P2329180	Ccdc148	chr2	58674109	58998684	-	1.14219	1.06654	0.995315	1.04141	33.8226	35.9546	47.3544	36.0549	32.2654	31.3161	46.5437	0.0881899	0.934012	-0.393305	0.416212	0.242759	0.625191	-0.153405	0.759362	-0.139872	0.836316	-0.0756558	0.731814	0.046098	0.909381	635.818	673.818	981.273	988.545	596.818	552.545	614.364	519.727	560.909	33.4545	8.90909	1.18182	4.45455	6.81818	0	4.45455	11	0
NM_001001179	A_55_P2090777	BC048546	chr6	128489840	128531624	-	0.028184	0.0482046	0	0.0590532	25.7119	27.5739	30.3831	31.3339	28.1145	26.9411	27.5506	0.100869	0.91818	0.0444556	0.9659	-0.0453689	0.954406	-0.0792241	0.8844	-0.0784128	0.915503	0.0200207	0.898562	0.0590532	0.456065	17.5455	9.72727	14.3636	12.6364	10.7273	6.72727	8.90909	18.4545	12.9091	457.091	120.818	30.1818	38.1818	41.5455	42.3636	42.7273	31.9091	23.3636
NM_001001179	A_55_P1965574	BC048546	chr6	128489840	128531624	-	0.028184	0.0482046	0	0.0590532	41.835	43.8477	39.7766	51.6396	48.7749	45.3432	41.9799	0.0677887	0.917275	0.376559	0.147206	-0.160846	0.6108	-0.0769213	0.82003	-0.121075	0.763704	0.0200207	0.898562	0.0590532	0.456065	17.5455	9.72727	14.3636	12.6364	10.7273	6.72727	8.90909	18.4545	12.9091	457.091	120.818	30.1818	38.1818	41.5455	42.3636	42.7273	31.9091	23.3636
NM_001001180	A_55_P2062652	Zfp941	chr7	147995576	148008077	-	6.62829	5.59574	6.26531	5.36069	293.316	154.501	252.027	146.945	188.667	135.546	158.814	-0.924839	0.00329146	-0.778301	0.0131814	-0.362782	0.278888	0.301714	0.384302	0.267697	0.56418	-1.03255	0.00153236	-0.904612	0.00430993	1062.27	909.455	1736.36	1294	1341.18	824.727	791.091	700.091	836.455	1427.27	1550.64	13.6364	7.36364	16.8182	30	20.6364	33.5455	43.8182
NM_001001180	A_55_P2109479	Zfp941	chr7	147995576	148008077	-	6.62829	5.59574	6.26531	5.36069	523.021	254.391	515.195	229.857	549.411	309.633	251.918	-1.03982	0.000191827	-1.16438	3.40015e-05	-0.976131	6.19839e-05	0.71428	0.00602534	0.425307	0.2092	-1.03255	0.00153236	-0.904612	0.00430993	1062.27	909.455	1736.36	1294	1341.18	824.727	791.091	700.091	836.455	1427.27	1550.64	13.6364	7.36364	16.8182	30	20.6364	33.5455	43.8182
NM_001001181	A_51_P107090	BC031181	chr18	75165554	75169587	+	6.49839	6.62812	6.80521	6.78202	963.624	1140.13	1016.82	1238.31	1066.97	1179.84	1226.55	0.242652	0.274588	0.284307	0.15195	0.173084	0.396325	0.533931	0.00120127	0.330203	0.102934	0.129732	0.683589	-0.0231893	1	1305.91	1459.82	1486.55	1714.45	1548.64	1491.73	1415.91	1420.82	1528.45	1443.91	1149.45	11.6364	16.8182	7	10	12.5455	10.8182	25.5455
NM_001001182	A_55_P1996837	Baz2b	chr2	59737420	59963797	-	6.18266	6.61804	6.35205	6.66317	707.439	912.441	715.392	861.842	882.765	1058.08	1332.77	0.367126	0.265844	0.26869	0.461699	0.427838	0.0855578	0.262597	0.364532	0.0565591	0.919502	0.435375	0.148971	0.311126	0.347724	738.273	973.727	881.455	922.455	630.273	620.909	685.727	732.091	885	53.4545	44.9091	40.8182	29.7273	16.4545	14.3636	7.18182	4.27273	0.454545
NM_001001183	A_52_P288251	Tmem204	chr17	25194647	25218059	-	0.332825	0.348127	0.281084	0.222478	28.813	28.4832	25.061	31.1175	30.015	37.5206	20.1539	-0.0166091	0.990029	0.312284	0.61347	-0.126315	0.865288	0.51715	0.1954	-0.743442	0.0967408	0.0153019	1	-0.0586063	0.979555	4.63636	8.90909	8.36364	8.18182	8.18182	22.8182	9.90909	8	6.81818	2955.82	3500.55	4.45455	12	11.0909	14.6364	2.45455	11	11.9091
NM_001001184	A_52_P378765	Ccdc111	chr8	47660948	47702554	-	5.72155	5.27142	5.4322	5.28979	83.5162	74.7158	84.7336	81.3963	112.035	138.534	108.135	-0.160642	0.832674	-0.0579716	0.949159	0.127581	0.83127	-0.849519	0.00611134	-0.415166	0.336685	-0.450126	0.0151452	-0.142418	0.450281	1068.09	1054.27	1127.18	1143.27	1431.73	1203.18	1146.09	1259.55	1339.91	788.818	145.455	12	12	7.27273	9.09091	0	13.7273	9.36364
NM_001001185	A_52_P460929	BC048507	chr13	67964263	67964860	+	1.88669	0.331289	0.635129	0.90344	2730.76	2503.81	3646.31	3173.99	2053.12	2080.43	3891.84	-0.125181	0.90699	-0.200143	0.803414	0.47085	0.266367	0.934534	0.0118356	0.565647	0.252435	-1.5554	0.271908	0.268311	0.985758	103.182	40.4545	102.909	27.8182	42.9091	54.1818	50.2727	13.4545	17.4545	87.8182	225	89.0909	97.2727	61.4545	45.3636	25.7273	36.9091	70.4545
NM_001001186	A_55_P2061779	Zfp456	chr13	67464520	67476699	-	2.36881	2.73259	3.17766	2.82712	30.7903	29.352	28.7705	31.2643	30.3898	28.1648	31.8115	-0.0690185	0.920091	0.119929	0.808949	-0.021866	0.969544	-0.124896	0.697157	-0.107233	0.809764	0.363785	0.0174439	-0.35054	0.0262187	728.273	686.909	672.273	883.364	619.182	660.091	622.636	622.091	601.636	7.18182	71.5455	2.63636	0.818182	6.81818	3.45455	0	8.27273	3.09091
NM_001001187	A_52_P379297	Zfp738	chr13	67768378	67784449	-	4.74089	4.6666	5.09987	4.84	52.178	67.4283	49.5243	41.8071	45.6206	44.1144	44.3326	0.369913	0.225266	-0.24439	0.491435	-0.0448761	0.934982	-0.248302	0.366189	-0.206685	0.582805	-0.074283	0.933665	-0.259872	0.435338	2157.64	2250.55	2660.27	2900.64	2277.27	2144	2257.27	2257.27	2103.55	1343.45	1887.91	12	3.90909	18.6364	9.27273	15.2727	6.36364	7.81818
NM_001001295	A_55_P2083844	Dis3l	chr9	64154563	64189064	-	4.65725	4.99809	4.58217	4.81479	669.599	750.033	680.364	714.574	693.916	668.631	581.123	0.163657	0.69324	0.0707778	0.894888	-0.154733	0.615324	-0.518565	0.0134777	-0.317654	0.25658	0.340839	0.0534904	0.232622	0.199487	366.364	404.818	188	199	334	385.545	356.182	460.818	434.727	10.0909	11.1818	13.0909	5.63636	23.3636	17.6364	12.8182	13.4545	14.8182
NM_001001309	A_51_P309920	Itga8	chr2	12028261	12223571	-	2.83354	4.88921	3.52897	4.31772	115.514	329.792	141.509	283.786	101.986	154.272	320.006	1.51349	0.00219955	1.00391	0.0518853	1.12343	0.00945031	2.3087	3.69078e-06	1.18203	0.0305351	2.05567	0.00182619	0.78875	0.127526	788.364	912.273	707.273	793.818	596.455	754.545	807.727	684.818	773.545	487.818	558.545	166.909	157.182	186.455	159.636	183	184.364	90.0909
NM_001001319	A_55_P1980526	Pramel4	chr4	143649029	143659221	+	0	0	0	0	20.0615	16.5724	15.9495	17.488	19.703	17.6179	19.2829	-0.275652	0.530253	0.132855	0.824023	-0.0962303	0.859709	-0.0680124	0.87813	0.0180259	0.981039	0	1	0	1	1.27273	4.54545	1.63636	2.09091	4.45455	4.63636	1	1.36364	1.63636	10.9091	7.18182	10.1818	6.36364	23.3636	14	16.3636	4.45455	3.81818
NM_001001321	A_55_P1993998	Slc35d2	chr13	64197618	64230638	-	3.26285	3.51595	3.16788	3.73812	51.0802	45.5684	48.5797	40.8864	41.6638	42.3016	36.5667	-0.164729	0.760866	-0.248733	0.52683	-0.0831714	0.872755	-0.421044	0.111322	0.0102447	0.988198	0.253106	0.66132	0.570245	0.252123	147.636	150.636	184.727	103.909	63.7273	38	38.0909	53.4545	22.7273	260.545	423.909	11.8182	13.1818	20.3636	28.1818	25.9091	16.2727	15.4545
NM_001001321	A_52_P193194	Slc35d2	chr13	64197618	64230638	-	3.26285	3.51595	3.16788	3.73812	37.6509	28.5025	34.7641	26.6684	31.8354	26.3915	26.1927	-0.401595	0.390786	-0.382465	0.403155	-0.27601	0.528354	0.142702	0.766126	-0.326544	0.508357	0.253106	0.66132	0.570245	0.252123	147.636	150.636	184.727	103.909	63.7273	38	38.0909	53.4545	22.7273	260.545	423.909	11.8182	13.1818	20.3636	28.1818	25.9091	16.2727	15.4545
NM_001001322	A_55_P1967712	Adamts13	chr2	26828936	26865145	+	0.149656	0.200891	0.109856	0.0845561	30.829	38.0148	34.7546	33.3639	33.2493	33.9241	26.7333	0.302273	0.47995	-0.0589166	0.940229	-0.142851	0.761821	-0.0982024	0.818306	-0.166949	0.736818	0.0512348	0.83335	-0.0253002	1	11.4545	17.4545	14.6364	28.1818	35.2727	9.54545	14.3636	0	0	2091.91	2225.55	43.8182	53.3636	69	69.0909	44.2727	23.2727	37.0909
NM_001001322	A_52_P400831	Adamts13	chr2	26828936	26865145	+	0.149656	0.200891	0.109856	0.0845561	26.4585	28.2206	22.8422	25.0448	27.3539	29.5967	28.4543	0.0930202	0.903224	0.132808	0.825467	0.0852937	0.878673	0.231368	0.49324	0.14285	0.781359	0.0512348	0.83335	-0.0253002	1	11.4545	17.4545	14.6364	28.1818	35.2727	9.54545	14.3636	0	0	2091.91	2225.55	43.8182	53.3636	69	69.0909	44.2727	23.2727	37.0909
NM_001001326	A_51_P352594	St5	chr7	116667425	116760661	-	4.93332	5.0998	4.77399	5.16406	110.632	109.459	107.396	130.573	127.637	138.385	92.9234	-0.0153768	0.986124	0.281922	0.446611	-0.170646	0.658482	0.166428	0.624961	-0.390361	0.242749	0.166478	0.263063	0.390068	0.0204575	462.727	568.909	827.818	938.818	555.636	526.455	555.273	468.909	383.364	970.818	884.182	10.8182	3.81818	13.9091	19.8182	13.7273	10.9091	4.90909
NM_001001332	A_55_P1981999	BC117090	chr16	36321751	36334418	-	0	0	0	0.0280733	23.6317	25.7837	24.9878	47.8311	27.7209	34.3608	35.4957	0.125734	0.927449	0.936724	0.0679554	0.333229	0.614965	0.7671	0.1064	0.780572	0.175902	0	1	0.0280733	0.426429	4.63636	13.3636	4.81818	21.1818	9.81818	18.7273	29.3636	46.8182	49.6364	355.636	38.8182	19.7273	27.7273	48	31.9091	10.1818	43.0909	27.0909
NM_001001333	A_52_P610808	Hexdc	chr11	121065747	121083970	+	5.6198	5.58808	5.32466	5.56947	191.071	212.284	156.754	201.618	190.047	208.594	228.353	0.151885	0.725565	0.363124	0.149948	0.199621	0.463517	-0.338851	0.127539	-0.442744	0.0829473	-0.0317225	0.916397	0.244805	0.0568125	1453.36	1301.09	1019.82	888.182	1739.09	1429.27	1679.64	1666.27	1568.27	180.818	70.6364	3.81818	14.4545	6.36364	4.27273	6.45455	4.90909	10.3636
NM_001001334	A_55_P2045745	BC061194	chr2	18620649	18671232	+	0.0662369	0.108134	0.00079192	0.0410058	20.2718	20.2405	23.2917	24.4444	23.3275	24.5207	21.4438	-0.00223042	0.998875	0.0696897	0.97075	-0.0247505	0.987154	0.898482	0.144874	-0.0936118	0.946983	0.041897	0.688267	0.0402139	0.729433	906.091	492.091	1095.18	740.818	843.455	561.909	439.727	349.545	441.636	1864.09	2081.09	953.091	1052.27	606.909	555.909	833.636	853.091	738.455
NM_001001334	A_55_P2132154	BC061194	chr2	18620649	18671232	+	0.0662369	0.108134	0.00079192	0.0410058	20.4104	20.7766	20.3397	19.3795	21.4714	20.2008	19.6831	0.0256503	0.976129	-0.0697719	0.916875	-0.106728	0.821201	0.34591	0.204566	0.331236	0.34001	0.041897	0.688267	0.0402139	0.729433	906.091	492.091	1095.18	740.818	843.455	561.909	439.727	349.545	441.636	1864.09	2081.09	953.091	1052.27	606.909	555.909	833.636	853.091	738.455
NM_001001444	A_51_P486432	Defb29	chr2	152364450	152365777	-	0	0	0	0	40.6715	44.8474	39.0362	42.6216	35.019	38.9212	41.2678	0.141007	0.829947	0.126771	0.836118	0.194649	0.623899	0.121344	0.762219	0.337908	0.377126	0	1	0	1	19.2727	2.36364	15.0909	10.0909	4.63636	10.8182	8.90909	10.7273	12.3636	2134.36	1792.36	24.2727	33.5455	29.7273	38	31.9091	26	33.0909
NM_001001445	A_55_P1954990	Trpv1	chr11	73047651	73074824	+	0.0122896	0.122984	0.063701	0.0287384	29.4304	34.9718	35.0499	37.8341	35.4601	35.0883	35.8147	0.248884	0.647954	0.11028	0.878829	-0.000422959	0.999806	0.718213	0.0139173	0.333944	0.438244	0.110695	0.471519	-0.0349626	0.940639	1.72727	0.636364	3.90909	2.72727	0	9.27273	7.63636	0	1.63636	1723.36	1733.27	37.0909	30	30.3636	33.6364	22	30.8182	73.0909
NM_001001446	A_51_P209782	Cyp2c44	chr19	44079512	44103737	-	0.559442	0.550211	0.37154	0.246314	30.0852	26.5172	30.316	26.6237	28.5324	25.3408	29.0108	-0.182122	0.706375	-0.187368	0.66341	-0.0735782	0.882829	0.367956	0.155623	0.426325	0.163254	-0.00923094	1	-0.125226	0.620162	13.0909	13.2727	12.7273	16	19.8182	9.36364	12.8182	20.1818	26.5455	552.818	646.636	13.1818	14.8182	12	14.1818	8.54545	1.54545	6.45455
NM_001001447	A_55_P2134785	Zscan22	chr7	13483158	13494432	+	5.64696	5.17462	5.71671	5.35035	512.398	540.378	463.889	467.841	368.672	433.345	474.874	0.0767039	0.906506	0.012238	0.987794	0.299192	0.24113	-0.392911	0.098623	-0.30825	0.326429	-0.472348	0.0975436	-0.366369	0.220839	1139.18	1126.36	1522.91	1522.45	1072.64	1139.45	1130.36	979.273	921.091	1962.64	1651.45	15.8182	3.45455	13.0909	12.7273	7.09091	6.81818	12.8182
NM_001001447	A_55_P2100025	Zscan22	chr7	13483158	13494432	+	5.64696	5.17462	5.71671	5.35035	73.0541	92.5731	76.0138	87.7048	75.4284	81.8967	83.5992	0.341627	0.159065	0.206395	0.482595	0.13354	0.650921	-0.534812	0.00593918	-0.482331	0.0375444	-0.472348	0.0975436	-0.366369	0.220839	1139.18	1126.36	1522.91	1522.45	1072.64	1139.45	1130.36	979.273	921.091	1962.64	1651.45	15.8182	3.45455	13.0909	12.7273	7.09091	6.81818	12.8182
NM_001001449	A_51_P512119	AF067063	chrUn_random	125698	127960	-	0	0	0	0	258.528	270.983	269.33	275.488	290.66	312.943	330.874	0.0678803	0.897597	0.0326179	0.954285	0.14676	0.58577	-0.133166	0.594181	0.075444	0.843882	0	1	0	1	0	0	0	0	2.90909	4	3.09091	4.18182	3.09091	0	0	0.272727	0	0	0	2.27273	0	2.45455
NM_001001450	A_55_P1975076	Ssxb2	chrX	8031469	8038852	-	0	0	0	0	21.8177	25.1711	24.7447	22.6401	21.1985	23.8798	23.3905	0.206268	0.56852	-0.128241	0.764789	0.156893	0.613141	0.0245555	0.949185	0.155492	0.669035	0	1	0	1	0.727273	1.63636	0.636364	0.0909091	0.727273	5.18182	3.36364	1.81818	0.818182	2	1.54545	5.90909	3.18182	9.63636	5.81818	12.3636	3.09091	0
NM_001001451	A_55_P2002908	Tas2r138	chr6	40562314	40563309	-	0	0	0	0	23.8121	24.5294	30.7984	25.8595	29.0354	26.1569	30.7847	0.0428151	0.973496	-0.252158	0.718021	-0.0331118	0.971229	0.243482	0.624866	0.264705	0.678811	0	1	0	1	9.90909	10.7273	12	22.8182	19.9091	8.36364	14	4.63636	18.2727	1115.82	962.909	40.6364	26.8182	42.8182	34.3636	29.3636	32.7273	34.3636
NM_001001452	A_66_P104119	Tas2r143	chr6	42350237	42351118	+	1.65594	1.57936	2.23224	2.16	39.4961	45.6216	40.2488	40.9709	37.988	36.6364	35.0363	0.208006	0.764152	0.0256518	0.98111	-0.0844791	0.903741	0.276985	0.487858	0.192876	0.739885	-0.0765777	1	-0.0722352	1	5.18182	6.72727	8.18182	8.36364	8.36364	0.727273	6.72727	7.36364	4.63636	1149.27	814.455	74	54.0909	62.3636	60.2727	40.6364	49.4545	35.5455
NM_001001453	A_55_P2004646	Tas2r144	chr6	42165327	42166286	+	0	0	0	0	19.4021	21.1249	20.0393	19.4131	20.8591	20.0422	20.2257	0.122736	0.886058	-0.0458014	0.96275	-0.0510646	0.945644	-0.551527	0.0926827	-0.437332	0.30958	0	1	0	1	2.72727	3.72727	3.45455	7.72727	5.36364	2.09091	2.63636	1.63636	4.63636	99.7273	5.72727	59	54.4545	96.4545	51.7273	44.1818	51.9091	35.9091
NM_001001488	A_51_P472932	Atp8b1	chr18	64688633	64820654	-	0.972448	0.193555	0.763737	0.214102	21.0674	20.8885	21.3653	20.0407	21.5124	20.0601	17.4913	-0.0123013	0.993613	-0.0923364	0.932421	-0.199689	0.767666	0.312824	0.5314	-0.237095	0.737652	-0.778893	0.000856186	-0.549635	0.00658589	744.636	561.636	399.909	290.091	589.182	465.182	521.727	513.636	565.273	26.1818	311.182	151.273	147.818	37.2727	87.6364	157.545	201.455	208.636
NM_001001489	A_52_P472923	BC021785	chr10	39687959	39706452	-	0.111934	0.438657	0.0212906	0.0784275	27.3367	28.6126	26.7595	26.2846	25.0896	28.6532	27.242	0.0658086	0.920566	-0.0258314	0.971794	0.155176	0.630839	-0.00250882	0.995045	-0.0466531	0.925848	0.326724	0.273648	0.0571369	0.983867	5.72727	4.45455	14.3636	8.54545	2	3.36364	2.72727	15.3636	19.2727	1608	2224.45	92.8182	90.6364	141.818	90.3636	112.545	69.1818	41.3636
NM_001001490	A_55_P2049216	Oxgr1	chr14	120418807	120441657	-	0	0	0.0354757	0.0341382	18.6174	18.4655	18.9042	19.6899	20.358	21.3332	20.787	-0.0118171	0.990029	0.0587457	0.93442	0.0487954	0.934964	-0.093283	0.813104	-0.165475	0.715598	0	1	-0.00133751	1	8.45455	8.63636	5.81818	3.90909	11.4545	7.27273	0.363636	7.45455	5.72727	433.455	292.273	47	51.1818	48	27.7273	20.7273	48.6364	39.0909
NM_001001491	A_51_P225592	Tpm4	chr8	74659191	74677028	+	7.69442	8.46318	7.86002	8.34978	13683.8	22620.2	18081.8	26390.1	17530.3	21755.8	21907.5	0.725139	0.00682869	0.54546	0.0478478	0.316565	0.258164	0.529868	0.0339775	0.510038	0.0912194	0.768753	0.00178882	0.489762	0.0200493	1041.36	1002.45	795.545	836.455	1048.36	1219.91	1073.36	1058.73	1069.64	485.091	173.545	51.9091	42.4545	21.8182	13.1818	14.6364	8.27273	19.8182
NM_001001492	A_55_P1980986	Lca5l	chr16	96380013	96413864	-	1.49195	1.69142	1.56569	1.65026	48.4713	57.5966	36.7632	56.2812	44.5461	49.3752	41.0399	0.248851	0.608106	0.614392	0.0433349	0.0151073	0.983026	0.655184	0.016648	0.305089	0.454183	0.199473	0.187783	0.0845772	0.668715	749.636	694.545	501.909	505.091	748.182	667.182	781.273	729.636	641.818	5.36364	9.72727	18.5455	17.5455	14.6364	14.7273	41.3636	31.5455	51.9091
NM_001001492	A_55_P1984967	Lca5l	chr16	96380013	96413864	-	1.49195	1.69142	1.56569	1.65026	41.4689	45.1084	48.1532	46.896	47.0824	44.8541	38.593	0.121367	0.809495	-0.0381669	0.952819	-0.178401	0.549197	0.278113	0.246221	0.636222	0.0118783	0.199473	0.187783	0.0845772	0.668715	749.636	694.545	501.909	505.091	748.182	667.182	781.273	729.636	641.818	5.36364	9.72727	18.5455	17.5455	14.6364	14.7273	41.3636	31.5455	51.9091
NM_001001493	A_55_P1960506	BC056474	chr8	87604862	87606238	+	6.68598	6.72682	6.45963	6.44522	1310.71	1520.08	1324.58	1547.33	1376.37	1495.85	1556.42	0.213799	0.763826	0.224251	0.717486	0.148728	0.805433	-0.069568	0.899559	0.12545	0.85201	0.0408376	1	-0.0144042	1	1822.91	1846.36	2428.82	2614	1721.73	1795.27	1783.36	1816.91	1839.18	1334.09	2023.64	7.36364	4.90909	16.7273	15.7273	7.36364	6.36364	5.54545
NM_001001493	A_55_P2046907	BC056474	chr8	87604862	87606238	+	6.68598	6.72682	6.45963	6.44522	1697.35	1850.56	1784.35	2049.76	1896.69	2085.71	1932.28	0.124679	0.887463	0.200055	0.754406	0.0819353	0.908561	-0.0428246	0.939797	0.045918	0.954329	0.0408376	1	-0.0144042	1	1822.91	1846.36	2428.82	2614	1721.73	1795.27	1783.36	1816.91	1839.18	1334.09	2023.64	7.36364	4.90909	16.7273	15.7273	7.36364	6.36364	5.54545
NM_001001495	A_51_P200544	Tnip3	chr6	65540392	65584034	+	0.590752	0.575032	0.463848	0.311442	18.9203	18.9874	15.4571	18.0844	17.8396	13.7886	16.4186	0.005108	0.997769	0.226472	0.778301	-0.245681	0.691888	-0.542528	0.203291	-0.433139	0.456027	-0.0157204	1	-0.152407	0.415111	6.09091	2.63636	3.90909	5.18182	4	21.6364	0.363636	11	8.45455	19.4545	33.5455	32.6364	35.3636	32.6364	22.5455	17.3636	7.36364	6.81818
NM_001001495	A_55_P2054200	Tnip3	chr6	65540392	65584034	+	0.590752	0.575032	0.463848	0.311442	41.219	47.7238	48.8082	46.8644	44.1262	39.5539	43.7717	0.2114	0.56193	-0.0586308	0.920089	-0.0847279	0.840571	0.0657927	0.848822	0.148184	0.694217	-0.0157204	1	-0.152407	0.415111	6.09091	2.63636	3.90909	5.18182	4	21.6364	0.363636	11	8.45455	19.4545	33.5455	32.6364	35.3636	32.6364	22.5455	17.3636	7.36364	6.81818
NM_001001496	A_51_P434059	Gja6	chrX	157340048	157344984	-	5.24283	5.21622	5.21313	5.05068	32.4682	27.1218	29.703	28.9419	34.2058	29.2865	32.2287	-0.259572	0.597667	-0.0374507	0.966721	-0.15495	0.743188	-0.244648	0.484313	0.0517634	0.938801	-0.0266079	1	-0.162445	0.835278	7.18182	13.3636	5.18182	5.81818	5.90909	0	5.18182	0	4.63636	6	8.27273	6.36364	4.45455	6.36364	6	3.45455	2.18182	2.45455
NM_001001559	A_55_P2002988	Usp17ld	chr7	110398600	110401019	-	0	0	0	0	63.0202	63.7871	60.5862	70.5446	59.7286	60.5547	59.345	0.0174508	0.984691	0.219545	0.608937	0.00525975	0.993706	-0.0965651	0.80637	-0.0791907	0.884842	0	1	0	1	2.36364	2	1	1.27273	0.909091	0	7.18182	0	0	3.81818	5.63636	6.36364	5.27273	13.9091	4.09091	6.63636	3.54545	10
NM_001001565	A_55_P2118268	Chpf	chr1	75471144	75476046	-	5.45622	5.41487	5.98606	5.81028	2781.27	2738.59	2740.38	2297.12	2624.01	2522.82	2137.34	-0.0223123	0.969028	-0.254548	0.244138	-0.176346	0.408391	0.213443	0.267582	0.144024	0.608285	-0.0413405	1	-0.175776	0.609112	573.727	545.818	503.545	321.364	601.818	472.273	496.818	454.455	509.545	286	208.818	47.8182	36.4545	24.8182	51.4545	22.6364	29.0909	24.1818
NM_001001650	A_55_P2133452	Prss48	chr3	85797732	85806413	-	0.16081	0.0990179	0.378394	0.272511	92.5203	98.7055	86.5767	99.4838	94.1962	87.7264	92.1109	0.0933603	0.856567	0.200483	0.521305	-0.0674766	0.870355	-0.25896	0.247712	-0.284977	0.296163	-0.0617919	0.934519	-0.105883	0.783618	26.3636	35.7273	22.7273	15.6364	21.1818	51.8182	11.1818	8.72727	19.2727	377	31.3636	2.45455	8.63636	14.8182	14	5.18182	17.4545	7.36364
NM_001001714	A_55_P1957543	Sohlh1	chr2	25698517	25702768	-	0	0	0	0	37.1553	28.9921	37.9755	33.4891	30.1602	36.9656	39.6823	-0.357912	0.505371	-0.181376	0.802527	0.344693	0.411699	-0.241919	0.584657	-0.0696772	0.928473	0	1	0	1	3.36364	0	6.72727	5.18182	6.81818	2.63636	5.63636	6.72727	4	1545.09	1272.64	23.9091	29.3636	30.1818	30.0909	22.6364	37.9091	43.8182
NM_001001735	A_55_P2060454	Whsc1l1	chr8	26712756	26788444	+	5.9995	6.07238	5.85515	5.96396	560.975	529.962	482.162	438.919	384.76	384.048	425.514	-0.0820479	0.893169	-0.135564	0.758051	0.0712873	0.876229	0.159488	0.581433	-0.0869684	0.846614	0.0728789	0.840708	0.10881	0.706	1327.91	1320.18	1352.45	1382.09	1407.73	1204.91	1217.45	1224	1106.09	464.909	820.455	12.3636	7.81818	6.45455	5.63636	5.54545	6.81818	8.54545
NM_001001735	A_55_P2060459	Whsc1l1	chr8	26712756	26788444	+	5.9995	6.07238	5.85515	5.96396	84.29	115.302	118.269	119.918	113.61	132.276	122.035	0.451982	0.360098	0.0199789	0.986783	0.161339	0.797159	-0.305329	0.477764	-0.155641	0.819426	0.0728789	0.840708	0.10881	0.706	1327.91	1320.18	1352.45	1382.09	1407.73	1204.91	1217.45	1224	1106.09	464.909	820.455	12.3636	7.81818	6.45455	5.63636	5.54545	6.81818	8.54545
NM_001001738	A_55_P2129614	Itprip	chr19	47969086	47993789	-	4.96834	4.83296	5.16833	5.3373	851.537	1091.44	1056.51	1063.55	1127.3	1169.05	840.085	0.358094	0.666376	0.00958513	0.994458	-0.185904	0.822532	0.515711	0.300283	-0.0453681	0.969222	-0.135382	0.61917	0.16897	0.529984	1947.64	1920.36	2258.55	2142.91	1784.55	1838.82	1775.55	1701.27	1723.82	1061.55	1327.64	111.545	112.636	84.0909	102.455	22.0909	103.727	102.273
NM_001001792	A_55_P2020148	Zfp239	chr6	117813095	117822784	+	4.40239	4.19664	4.30852	4.23343	186.278	184.345	162.395	163.635	171.585	186.301	204.346	-0.0150533	0.986727	0.0109769	0.991095	0.1854	0.650603	-0.465687	0.100206	-0.280669	0.49615	-0.205755	0.410128	-0.0750939	0.877079	1179.36	1205.45	1190.82	1182.45	1074	1075.36	997.091	950	849.091	493.091	1003.91	1.36364	12	8.90909	13.1818	12.1818	6.45455	0
NM_001001792	A_51_P231630	Zfp239	chr6	117813095	117822784	+	4.40239	4.19664	4.30852	4.23343	453.002	373.4	358.055	363.216	368.615	398.039	430.126	-0.278794	0.118141	0.0206472	0.96483	0.166719	0.345291	-0.667926	1.64827e-05	-0.346962	0.0494975	-0.205755	0.410128	-0.0750939	0.877079	1179.36	1205.45	1190.82	1182.45	1074	1075.36	997.091	950	849.091	493.091	1003.91	1.36364	12	8.90909	13.1818	12.1818	6.45455	0
NM_001001796	A_66_P121349	Prrxl1	chr14	33413113	33462432	+	0.176592	0.341938	0.302332	0.410572	22.4855	20.3137	19.6539	23.1553	24.8605	23.8183	26.6486	-0.146541	0.812484	0.236522	0.579565	0.0192103	0.977943	0.182689	0.598662	0.030837	0.964769	0.165346	0.245808	0.10824	0.507525	626.545	404.455	433.727	358.273	515.455	312	278.091	146.545	181.545	885.364	347.182	503.091	593.727	240.636	236.091	413.727	460.545	383.455
NM_001001803	A_55_P2051983	Spink7	chr18	62752067	62755918	-	0	0	0	0	27.4113	30.1819	26.5522	25.9296	27.3952	24.1002	27.0911	0.138912	0.92328	-0.0342346	0.982741	-0.100489	0.926581	-1.00845	0.0354444	-1.08013	0.0578065	0	1	0	1	2.09091	1.54545	3.81818	5.54545	0	12.9091	2	14.8182	2	357.545	35.5455	26.1818	28.6364	36.4545	44.1818	73.0909	65.6364	31.0909
NM_001001804	A_55_P2074694	Ephx4	chr5	107832532	107859050	+	1.66026	1.16492	1.41602	0.851105	108.193	46.5069	99.1229	38.418	76.2757	43.3831	55.4653	-1.21809	0.00798776	-1.36744	0.00216376	-0.636865	0.156531	2.1672	2.51518e-06	1.2808	0.0101439	-0.495339	0.0773043	-0.56491	0.0581114	631.545	565.636	311.364	326.818	556.182	606	561.636	731.364	768.909	8.54545	2.90909	138.545	139.636	62.9091	116	183.727	221.182	176
NM_001001805	A_55_P2005605	Olfr576	chr7	110113616	110114554	+	0	0	0	0	54.1699	55.3472	57.8166	60.6002	55.5384	68.3265	61.222	0.031019	0.980628	0.0678381	0.948471	0.219762	0.702529	-0.117104	0.836344	0.0779225	0.924623	0	1	0	1	4.54545	12.3636	8.36364	21.7273	6.36364	40.2727	28.3636	27.8182	30.8182	119.818	9.90909	53.1818	22.5455	24.8182	11.7273	20.4545	7.27273	11
NM_001001806	A_66_P114102	Zfp36l2	chr17	84583269	84587287	-	8.5153	8.39606	9.19936	8.69275	6041.13	4923.31	6211.36	5296.41	5475.38	4286.76	3499.45	-0.295189	0.564065	-0.229895	0.671414	-0.499451	0.107003	0.223677	0.56967	-0.0676062	0.921618	-0.119237	0.289497	-0.506612	0.00182789	887.182	854.182	642.636	707.091	792.273	826.364	813	801.818	872	339.182	117.091	4.63636	1.81818	0.454545	0.909091	2.36364	1.72727	21.8182
NM_001001807	A_55_P2045337	Olfr279	chr15	98327905	98328837	+	0	0	0	0	38.0235	36.1374	34.2651	45.7791	38.788	34.9722	43.8937	-0.0733994	0.919246	0.417947	0.146159	0.014504	0.982401	0.297732	0.270777	0.3121	0.354229	0	1	0	1	19.4545	4.27273	19.2727	6.72727	13.6364	5.18182	3.90909	10.5455	3.18182	2401.09	2714	104.364	126.636	35.5455	38.9091	26.4545	30.3636	20.8182
NM_001001808	A_55_P1953112	Olfr221	chr14	52654849	52655784	-	0	0	0	0.897159	32.01	25.2342	25.0446	26.3998	24.7325	30.188	45.8198	-0.343142	0.410453	0.0760297	0.921336	0.588568	0.0310124	0.216546	0.553522	0.180587	0.721606	0	1	0.897159	0.168872	8.90909	12.7273	6.72727	8.72727	9.81818	0	10.3636	9.54545	9.81818	799.727	1305.91	32.7273	36.2727	83.6364	62.5455	62.4545	60.1818	50
NM_001001809	A_55_P2144150	Olfr218	chr1	175133489	175134430	+	0	0	0	0	20.8053	26.2243	26.3309	22.3665	26.5598	29.0187	32.5368	0.333956	0.574876	-0.235419	0.72046	0.210286	0.708934	0.331262	0.433431	0.320144	0.561311	0	1	0	1	1.54545	10.1818	3.45455	6.72727	7.27273	3.18182	6.18182	8.27273	5.72727	540.909	13	24.4545	26.5455	37.9091	21.1818	10.5455	23.9091	8.90909
NM_001001810	A_55_P1998529	Olfr1206	chr2	88704764	88705687	+	0	0	0	0	16.3159	23.1282	19.921	20.3458	17.8126	21.9802	21.6126	0.503369	0.242038	0.0304451	0.977489	0.291143	0.50396	-0.0500172	0.93004	-0.0485554	0.952397	0	1	0	1	7.90909	1.63636	2	1.63636	6.36364	2.27273	4	6.72727	4.18182	11.4545	6.72727	16.4545	14	10.4545	12.6364	6.45455	7.27273	20.8182
NM_001001880	A_51_P228295	Mpzl1	chr1	167522312	167564672	-	6.56628	6.42544	6.43343	6.60044	5407.55	5124.01	4914.14	5824.02	6328.2	6893.42	6253.1	-0.0777001	0.859068	0.245076	0.260836	0.0530996	0.879574	0.219901	0.242419	0.0457701	0.901618	-0.140838	0.288474	0.167014	0.223456	1289.82	1076.82	431.091	356.636	1041.45	942.091	1072	1164.18	1082.91	4.72727	5.54545	8.54545	6	1.81818	0	5.90909	20.1818	15.4545
NM_001001881	A_52_P94521	2510009E07Rik	chr16	21649118	21694738	-	2.19461	3.05642	2.16266	2.5068	31.8702	51.8266	34.6208	36.4835	33.2275	38.2849	27.8099	0.701484	0.130221	0.0756031	0.945385	-0.0261944	0.979989	-0.0850151	0.894322	-0.57711	0.252777	0.861802	0.00784918	0.344146	0.243388	777.455	658.364	300.364	296.455	599.455	691.182	604.455	575.909	489.455	5.18182	11.9091	198.273	187.818	40.8182	38.7273	275.727	249.091	312.273
NM_001001882	A_55_P2137431	Rtel1	chr2	181054429	181091321	+	7.25971	7.06214	6.89083	6.89506	3681.75	2818.28	3087.68	3000.15	3014.99	2906.6	2935.45	-0.385579	0.0456167	-0.041488	0.929608	-0.0456978	0.900844	-0.394454	0.0200283	-0.21594	0.365712	-0.197575	0.281766	0.00423229	1	1304.82	1236.36	2074.55	2172.91	1210.64	1076.09	1031.91	1044.73	1013.45	990.455	868.364	1.72727	1.72727	13.5455	13.4545	4.72727	11.9091	14.1818
NM_001001883	A_55_P2144716	Hecw2	chr1	53863718	54251878	-	2.87429	2.55488	2.5123	2.56455	314.198	78.6365	274.35	88.1576	140.661	73.129	50.3166	-1.99841	3.72585e-07	-1.63786	1.57717e-05	-1.21341	0.000183515	0.533666	0.153302	0.775611	0.0651645	-0.319409	0.0403275	0.0522473	0.850029	228.727	265.364	217.909	194.364	151.364	149.545	171.909	181.455	138.727	4	5.27273	181.818	198.545	216.636	240	195.636	172.273	160.636
NM_001001883	A_51_P454190	Hecw2	chr1	53863718	54251878	-	2.87429	2.55488	2.5123	2.56455	72.4466	47.1967	64.9282	37.8156	59.7067	38.9316	34.5464	-0.618232	0.017476	-0.779864	0.00170149	-0.703155	0.00125309	0.366432	0.145401	0.46227	0.112019	-0.319409	0.0403275	0.0522473	0.850029	228.727	265.364	217.909	194.364	151.364	149.545	171.909	181.455	138.727	4	5.27273	181.818	198.545	216.636	240	195.636	172.273	160.636
NM_001001884	A_51_P349281	Nckap5l	chr15	99252465	99288179	-	5.67563	5.74644	5.71878	6.04961	162.059	212.774	169.593	231.186	204.91	235.085	197.278	0.3928	0.229175	0.446979	0.13161	0.0717157	0.892173	-0.358446	0.186248	-0.159055	0.72238	0.0708118	0.854362	0.330828	0.141693	672.364	789.545	476.364	474.909	921.455	988.636	924.455	886.545	895.727	17.1818	6.81818	5.90909	2.45455	7.36364	4.63636	3.18182	12.8182	9.36364
NM_001001885	A_55_P1967746	Tmem151a	chr19	5079337	5085477	-	2.85276	1.72615	2.73058	1.32381	20.6914	22.6128	23.9702	24.8601	23.7266	23.7993	21.9481	0.12811	0.774031	0.0525932	0.924849	-0.0539959	0.902656	0.209533	0.384216	-0.0537434	0.90496	-1.12661	0.0119852	-1.40677	0.00598562	658.545	509.273	861.727	782.455	546	493	385.727	351	308	990	748.364	154.545	175.909	251.182	274.182	226.455	287.364	392.818
NM_001001885	A_55_P1967752	Tmem151a	chr19	5079337	5085477	-	2.85276	1.72615	2.73058	1.32381	92.1069	95.3812	95.8984	83.3124	86.9497	81.8468	69.5729	0.050396	0.935614	-0.202975	0.501972	-0.204456	0.405648	0.165468	0.506809	-0.175258	0.581303	-1.12661	0.0119852	-1.40677	0.00598562	658.545	509.273	861.727	782.455	546	493	385.727	351	308	990	748.364	154.545	175.909	251.182	274.182	226.455	287.364	392.818
NM_001001892	A_51_P198434	H2-K1	chr17	34132957	34137278	-	6.22906	5.48291	6.38271	5.03866	3523.45	3365.35	4946	2365.47	4362.68	1868.91	2032.9	-0.0662325	0.96602	-1.06413	0.0320862	-1.16234	0.00568773	1.05062	0.0201792	0.518823	0.433573	-0.746154	0.0398576	-1.34405	0.00405274	733.545	638.091	554.455	469.273	605.182	592.182	532.636	475	464.909	569.455	389.545	275.727	291.909	131.818	154.455	99.0909	153.909	143.091
NM_001001892	A_55_P2049647	H2-K1	chr17	34132957	34137278	-	6.22906	5.48291	6.38271	5.03866	1216.94	1138.12	1679.82	856.807	1468.04	659.194	616.572	-0.0966097	0.946764	-0.971267	0.0563761	-1.20334	0.00426266	1.11751	0.0134422	0.470232	0.4961	-0.746154	0.0398576	-1.34405	0.00405274	733.545	638.091	554.455	469.273	605.182	592.182	532.636	475	464.909	569.455	389.545	275.727	291.909	131.818	154.455	99.0909	153.909	143.091
NM_001001932	A_55_P2012369	Eea1	chr10	95403297	95508152	+	2.99842	4.06457	3.6601	4.48748	139.267	206.057	133.043	228.503	140.516	199.494	148.786	0.565188	0.192811	0.780326	0.0381608	0.294059	0.524561	-1.11165	0.00108978	-0.724326	0.0795963	1.06615	0.00496549	0.827383	0.0210456	946.909	1006.27	1620.45	1558.73	1033.55	1111.82	1226.91	1172.73	1201.82	683.182	750.636	0.727273	5.27273	6.36364	10	5.90909	1.72727	4.36364
NM_001001979	A_55_P1964568	Megf10	chr18	57292744	57457121	+	1.02129	0.442835	0.687984	0.343065	38.9336	28.2515	35.273	28.939	62.3686	48.348	26.0383	-0.46269	0.360632	-0.285547	0.643859	-0.813774	0.015319	1.72477	5.63694e-06	0.330183	0.554725	-0.57845	0.0286199	-0.344919	0.18875	521.727	466.818	640.727	607	536.545	475.364	404.182	377	397.818	340.818	275.455	67.6364	51.1818	18.4545	68	20	46	51.1818
NM_001001980	A_55_P2023732	Limch1	chr5	67137079	67448398	+	3.20055	3.43202	3.15791	2.78215	415.245	614.831	511.86	431.332	306.904	212.125	110.124	0.566228	0.709035	-0.24695	0.899691	-1.00576	0.232914	0.29259	0.800908	-0.0663594	0.974983	0.231466	0.296133	-0.375761	0.0996679	904	730.455	510.364	462.364	997.545	850.273	841.091	923.455	890.545	372.909	175	216.545	197.818	31.1818	81.0909	83	135.364	167.636
NM_001001980	A_55_P2023727	Limch1	chr5	67137079	67448398	+	3.20055	3.43202	3.15791	2.78215	168.872	288.03	230.677	199.624	136.466	99.3234	53.3082	0.770284	0.451622	-0.208587	0.905302	-0.907225	0.224338	0.13726	0.903359	-0.170884	0.909389	0.231466	0.296133	-0.375761	0.0996679	904	730.455	510.364	462.364	997.545	850.273	841.091	923.455	890.545	372.909	175	216.545	197.818	31.1818	81.0909	83	135.364	167.636
NM_001001981	A_51_P153693	Utp14b	chr1	78654400	78664176	+	9.69075	9.31526	9.74956	9.58961	71.6071	65.0298	76.9518	79.0828	60.3398	69.2266	67.4538	-0.139001	0.897597	0.0394086	0.975784	0.179504	0.798731	-0.293985	0.557843	-0.293797	0.655213	-0.375487	0.054588	-0.159951	0.456275	169.909	235.727	47.4545	51.6364	194.818	215.545	220.091	301.455	287.364	2.72727	2.18182	7.81818	12	0.454545	3.81818	3.54545	12.9091	9.45455
NM_001001982	A_55_P2181251	A430105I19Rik	chr2	118579881	118588397	-	1.03979	1.25111	1.40785	1.34695	57.3627	61.083	58.2461	51.3075	86.2997	93.846	94.4971	0.0906584	0.942479	-0.182991	0.835251	0.125926	0.875897	1.606	5.95058e-05	0.303873	0.640628	0.211319	0.728307	-0.0608994	1	150.727	161.545	295.091	369.909	209.091	269.909	172.091	242.182	205.273	1707.09	940.091	155.455	141.455	116.636	144.273	93.1818	85.5455	109.273
NM_001001983	A_52_P454994	Pi4ka	chr16	17280444	17406407	-	4.53247	4.36198	4.24318	4.35367	5316.08	4848.04	4776.66	4399.21	5083.9	5161.46	4971.72	-0.132961	0.590064	-0.118758	0.62413	-0.00517559	0.989196	0.00764108	0.976943	-0.125225	0.584025	-0.17049	0.440924	0.110489	0.692568	1779.82	1707.09	1122.64	1056.18	1859.55	1868.09	1699.27	1871.09	1871.91	337.091	198.818	12.7273	7.09091	4.81818	9.18182	12.3636	8.63636	18.4545
NM_001001984	A_52_P92557	Kdm2a	chr19	4316147	4397077	-	6.86887	6.9073	6.67972	6.69056	427.584	463.118	405.21	428.172	410.967	437.785	394.537	0.115171	0.822601	0.0795188	0.880304	0.0161662	0.976754	0.0384472	0.915704	-0.0716758	0.872731	0.0384313	0.875289	0.0108379	1	493.364	529.364	107.818	95.7273	457.636	633.364	596.455	590.818	671.909	1	1	13.6364	3.72727	1.90909	3.09091	5.90909	10.7273	4.90909
NM_001001984	A_55_P1971278	Kdm2a	chr19	4316147	4397077	-	6.86887	6.9073	6.67972	6.69056	377.429	332.668	372.872	371.949	338.143	350.3	385.197	-0.182121	0.630751	-0.00357436	0.995543	0.11946	0.728129	0.255381	0.276923	0.100262	0.8044	0.0384313	0.875289	0.0108379	1	493.364	529.364	107.818	95.7273	457.636	633.364	596.455	590.818	671.909	1	1	13.6364	3.72727	1.90909	3.09091	5.90909	10.7273	4.90909
NM_001001985	A_55_P1997821	Nat8l	chr5	34338633	34348565	+	4.49879	3.39523	4.55211	3.3948	266.609	129.044	235.835	107.806	154.01	80.9375	72.513	-1.04686	0.0240459	-1.12934	0.0112834	-1.00742	0.0100667	0.441493	0.367822	0.197913	0.808248	-1.10356	0.0406022	-1.15731	0.0416358	924.818	596.818	893.909	645.636	951.455	927	919.909	774.818	837.545	589.909	867.818	345	229.909	264.091	319.182	386.909	493.091	476.636
NM_001001986	A_52_P476029	8430427H17Rik	chr2	153233197	153270215	-	3.10741	5.09113	4.83687	6.03175	132.054	373.77	230.263	828.289	589.037	1243.77	1226.89	1.50102	0.0190629	1.84685	0.00252962	1.06843	0.0630214	-0.113636	0.90765	-0.244499	0.831989	1.98373	0.00161914	1.19488	0.0234386	352.364	487.273	254.818	328.091	412.273	558.455	543.636	516.818	447	7.63636	6	40.3636	57.3636	7.81818	6.45455	13.6364	18.2727	2.36364
NM_001001999	A_55_P2039876	Gp1bb	chr16	18620412	18622496	-	0.912307	1.32228	1.9647	2.77262	23.2264	26.8103	28.6839	28.11	30.0118	27.2085	28.122	0.207022	0.692502	-0.0291555	0.974477	-0.117652	0.81141	-0.0446782	0.921912	-0.291143	0.464757	0.409968	0.443193	0.807911	0.126437	95.3636	66.5455	384.909	217.909	59.2727	41.9091	34.1818	48.6364	23.9091	1969.45	1710.27	484.273	486.091	644.273	726.182	592.455	525.273	415.182
NM_001001999	A_51_P151576	Gp1bb	chr16	18620412	18622496	-	0.912307	1.32228	1.9647	2.77262	42.9395	55.2105	52.4299	55.8794	52.5708	55.5837	49.0128	0.362635	0.327342	0.0919266	0.890324	-0.0103524	0.988636	0.0793116	0.852192	0.266252	0.512755	0.409968	0.443193	0.807911	0.126437	95.3636	66.5455	384.909	217.909	59.2727	41.9091	34.1818	48.6364	23.9091	1969.45	1710.27	484.273	486.091	644.273	726.182	592.455	525.273	415.182
NM_001002004	A_52_P542794	2610507B11Rik	chr11	78075256	78104127	+	7.73875	7.45959	7.55796	7.46175	9045.48	7694.27	7324.09	5952.11	6850.21	5966.75	6588.04	-0.233413	0.18497	-0.299247	0.0548679	-0.12775	0.484103	-0.130759	0.440332	-0.122373	0.58483	-0.279159	0.157704	-0.0962061	0.731138	565.273	619.545	379.364	536.545	564.909	691.182	726.636	683.727	771.909	28.7273	15.8182	1.54545	4.90909	4.36364	13.4545	3.09091	3.81818	46.9091
NM_001002005	A_55_P2058315	Panx2	chr15	88890156	88901337	+	5.04265	2.95506	4.42857	2.76739	33.5136	29.7125	28.8148	25.1386	35.2305	25.0791	26.6866	-0.173676	0.763165	-0.196903	0.685546	-0.445523	0.101861	-0.582568	0.0298472	-0.459387	0.175261	-2.08759	0.0039931	-1.66118	0.015728	590.818	495.818	872.091	533.182	624.909	409.545	450.727	455	437.455	507.091	1254.18	97.2727	102.545	58.0909	177	102	116.909	156
NM_001002005	A_55_P1978347	Panx2	chr15	88890156	88901337	+	5.04265	2.95506	4.42857	2.76739	36.4005	37.559	37.2787	33.2716	32.2837	29.9122	44.1597	0.0451995	0.951449	-0.164061	0.699142	0.170928	0.608453	0.149708	0.628208	0.0124874	0.984691	-2.08759	0.0039931	-1.66118	0.015728	590.818	495.818	872.091	533.182	624.909	409.545	450.727	455	437.455	507.091	1254.18	97.2727	102.545	58.0909	177	102	116.909	156
NM_001002008	A_52_P317923	Zfp948	chr17	21704010	21725649	+	6.50115	6.58564	6.60636	6.83001	337.055	265.516	310.1	403.508	336.872	448.827	402.569	-0.344186	0.289307	0.379865	0.200494	0.335498	0.199361	-0.0888834	0.810039	-0.316836	0.341368	0.0844944	0.923864	0.223644	0.567704	688.818	719.909	934.273	1153.09	771.364	841.091	679.727	858.727	770.636	754.455	888.636	17.4545	10.9091	18	24.9091	9.09091	12.8182	37.0909
NM_001002239	A_55_P1998461	Rpl17	chr18	75160131	75163035	+	8.9303	8.74288	9.12662	8.93517	768.396	786.798	976.008	984.954	888.545	940.504	1059.21	0.0341426	0.954068	0.0131632	0.982608	0.167729	0.476423	-0.525875	0.00341017	-0.296325	0.204261	-0.187427	0.436984	-0.191444	0.453628	408.273	587.182	191.091	236.273	354	554.545	539.182	519.091	555.182	3.36364	3.90909	3.72727	1.27273	20.5455	0	20.1818	14.4545	55.9091
NM_001002239	A_55_P2057519	Rpl17	chr18	75160131	75163035	+	8.9303	8.74288	9.12662	8.93517	10437	10279.7	12482	11049.4	9725.87	8492.09	14458.8	-0.0218968	0.98609	-0.175887	0.826481	0.188172	0.759788	-0.226485	0.642413	-0.0964309	0.902703	-0.187427	0.436984	-0.191444	0.453628	408.273	587.182	191.091	236.273	354	554.545	539.182	519.091	555.182	3.36364	3.90909	3.72727	1.27273	20.5455	0	20.1818	14.4545	55.9091
NM_001002239	A_55_P2011674	Rpl17	chr18	75160131	75163035	+	8.9303	8.74288	9.12662	8.93517	64890.1	65525.2	65844.7	64655.8	68045.6	67645.4	64142.6	0.0140515	0.97797	-0.0262863	0.953091	-0.0468662	0.879363	-0.18917	0.25635	-0.155693	0.491267	-0.187427	0.436984	-0.191444	0.453628	408.273	587.182	191.091	236.273	354	554.545	539.182	519.091	555.182	3.36364	3.90909	3.72727	1.27273	20.5455	0	20.1818	14.4545	55.9091
NM_001002239	A_55_P2061135	Rpl17	chr18	75160131	75163035	+	8.9303	8.74288	9.12662	8.93517	23639.8	24272.5	23044.6	22102.6	23867.3	23330.3	24693.2	0.0381064	0.944494	-0.0602109	0.887702	0.0081227	0.985525	-0.467387	0.00588719	-0.237156	0.308758	-0.187427	0.436984	-0.191444	0.453628	408.273	587.182	191.091	236.273	354	554.545	539.182	519.091	555.182	3.36364	3.90909	3.72727	1.27273	20.5455	0	20.1818	14.4545	55.9091
NM_001002239	A_55_P1954896	Rpl17	chr18	75160131	75163035	+	8.9303	8.74288	9.12662	8.93517	36416.5	47745.1	52029.2	48379.6	56611.9	55543.4	55498.6	0.390763	0.213396	-0.104922	0.854137	-0.0280721	0.962346	-0.12258	0.726363	0.00681818	0.992325	-0.187427	0.436984	-0.191444	0.453628	408.273	587.182	191.091	236.273	354	554.545	539.182	519.091	555.182	3.36364	3.90909	3.72727	1.27273	20.5455	0	20.1818	14.4545	55.9091
NM_001002239	A_55_P1978615	Rpl17	chr18	75160131	75163035	+	8.9303	8.74288	9.12662	8.93517	39573.7	37521.3	37153.1	38321.8	39955.1	39364.8	39351.1	-0.0768321	0.867276	0.0446807	0.926388	-0.0217222	0.958782	-0.270387	0.148432	-0.0678088	0.849285	-0.187427	0.436984	-0.191444	0.453628	408.273	587.182	191.091	236.273	354	554.545	539.182	519.091	555.182	3.36364	3.90909	3.72727	1.27273	20.5455	0	20.1818	14.4545	55.9091
NM_001002239	A_55_P2181084	Rpl17	chr18	75160131	75163035	+	8.9303	8.74288	9.12662	8.93517	23149	23490	24478.4	22186.1	21089.6	18972.2	28383.3	0.0210945	0.984349	-0.141852	0.826492	0.137933	0.790439	-0.156773	0.702288	-0.128038	0.82318	-0.187427	0.436984	-0.191444	0.453628	408.273	587.182	191.091	236.273	354	554.545	539.182	519.091	555.182	3.36364	3.90909	3.72727	1.27273	20.5455	0	20.1818	14.4545	55.9091
NM_001002267	A_55_P1967227	Tmem158	chr9	123168175	123169907	-	4.31821	4.59988	4.64395	4.75653	801.278	851.034	779.003	746.176	874.614	806.549	897.097	0.0869152	0.865809	-0.0621125	0.903075	-0.0401329	0.92968	0.265749	0.21887	0.274853	0.304025	0.281663	0.697409	0.112579	0.980299	528.545	465.364	188.273	208.455	378.455	434	481.364	612.636	603.091	1.36364	3.90909	30.7273	37.9091	3.45455	8.54545	44.5455	24	33.0909
NM_001002268	A_66_P114451	Gpr126	chr10	14122391	14264842	-	0.955907	0.446238	0.77802	0.480074	33.0673	23.8219	26.7907	25.8279	26.1636	28.9577	27.5344	-0.473116	0.16467	-0.0528026	0.947289	0.110027	0.83491	1.27638	1.0139e-05	0.648904	0.046467	-0.50967	0.00245381	-0.297945	0.0370792	563.182	479.636	612.455	518	496.636	346.818	515.727	685.273	629.727	238.273	659.364	207.909	197.909	354.182	331.273	400.818	342.909	243.636
NM_001002272	A_66_P116998	Tro	chrX	147079253	147091979	-	7.06167	6.96123	7.55497	7.3202	6181.88	5943.64	5718.53	5822.81	7186.38	8434.63	6606.17	-0.0567	0.921996	0.0260711	0.965723	0.0548048	0.89141	0.133406	0.595531	0.201928	0.481996	-0.100436	0.757982	-0.234777	0.35969	474.273	559.455	914.182	1071.36	621.364	472.818	537.364	552.727	554.091	267.091	189.727	24.1818	13.0909	13.7273	8.27273	7.09091	2.63636	7.36364
NM_001002764	A_55_P2061021	Smg6	chr11	74739374	74977950	+	6.08346	6.19496	5.7838	6.0929	2723.49	2981.87	2574.79	2813.91	2782.49	2752.77	3074.12	0.13076	0.706652	0.128123	0.68658	0.0641517	0.853857	-0.167036	0.427715	-0.298873	0.176732	0.111498	0.705095	0.309101	0.19811	1246.36	1262.27	952.909	917	1305.27	1346.18	1197.45	1132.91	1086.91	29.3636	465.182	0	9.81818	2.54545	4.27273	3.09091	0	29.1818
NM_001002786	A_55_P2000409	Rab44	chr17	29272001	29285921	+	0.0764042	0.154838	0.125657	0.16856	33.0335	24.1316	25.5996	29.9916	27.8007	26.2608	34.5941	-0.453007	0.537879	0.228437	0.817293	0.116599	0.905052	0.0229338	0.977754	-0.14042	0.882656	0.0784341	0.769252	0.0429034	0.954675	9.36364	22.5455	11.9091	12.3636	4.63636	13.5455	2.90909	13.0909	6.18182	651.545	861.909	31.4545	33.9091	35.1818	41.1818	48.3636	34.1818	21.1818
NM_001002787	A_51_P518893	Ccin	chr4	43996376	43998405	+	3.31652	4.82711	4.66438	6.21987	316.855	325.144	287.098	298.054	290.365	285.611	329.606	0.0372559	0.939424	0.0540267	0.886357	0.0795313	0.759634	0.187074	0.273564	0.108049	0.680357	1.51059	0.00596079	1.5555	0.00729457	16.7273	24.7273	17.1818	35.8182	17.2727	6.72727	0.727273	12.5455	19.8182	898.182	1221.82	54.9091	51.3636	54.2727	52.0909	30.4545	35.3636	9.45455
NM_001002791	A_51_P277563	Defb22	chr2	152311402	152315874	-	0	0	0	0	31.3684	34.9826	31.6725	29.4468	37.817	27.4265	33.356	0.157322	0.789939	-0.105119	0.868373	-0.322277	0.285122	-0.149989	0.682035	-0.0739186	0.897067	0	1	0	1	6.72727	9.27273	6.09091	11.3636	0	17.6364	14.6364	9.18182	5.72727	1196	1161.27	64.8182	48.5455	99.8182	82.5455	89.7273	77.3636	82
NM_001002842	A_55_P1999561	Pram1	chr17	33775001	33782651	+	3.71714	3.68474	3.49619	3.75479	59.7566	56.7167	59.6102	57.2607	62.1929	70.9637	73.7515	-0.0753226	0.929249	-0.0580151	0.94198	0.218128	0.578691	-0.226929	0.518847	0.282062	0.50634	-0.0324001	1	0.258598	0.462358	13.1818	8.45455	8.18182	16.5455	6.63636	18.0909	6.45455	8.18182	5.72727	1249	1473.27	15.3636	12	25.4545	14.4545	6	1.18182	27.0909
NM_001002894	A_55_P2125160	Nlrp14	chr7	114310504	114341617	+	0.281565	0.151382	0.137593	0.139757	33.3868	31.7399	31.7942	30.7986	28.0215	34.3803	34.0604	-0.0729821	0.934127	-0.0458991	0.957316	0.288304	0.411893	0.1506	0.706308	-0.226426	0.62945	-0.130183	0.402047	0.00216446	1	24.5455	11.1818	24	15.8182	8.36364	11.4545	7	46.6364	6.72727	1285.45	264.909	27.7273	29.5455	50.3636	29.2727	23.3636	23.3636	22.4545
NM_001002895	A_66_P112855	AI413582	chr17	27700714	27702672	-	3.60382	3.09203	3.87327	4.02583	1135.98	524.554	952.542	525.882	1301.92	957.317	674.157	-1.11477	0.00127026	-0.857044	0.0139167	-0.696529	0.0249431	-0.457833	0.195245	-0.258885	0.631931	-0.511798	0.392898	0.152562	0.921706	728	647.364	980.455	665.364	1095.55	852.636	820.636	756.636	721.636	1215.73	1474.27	29.7273	20.8182	12.5455	18.4545	27	24	23.4545
NM_001002896	A_51_P298802	Bfsp2	chr9	103327254	103382658	-	0.292729	0.560126	0.364198	0.569015	54.0183	59.6499	49.8087	56.2475	54.9731	55.277	57.4729	0.143073	0.785595	0.175393	0.681154	0.036055	0.949358	0.128426	0.69939	0.543889	0.0535054	0.267397	0.116266	0.204817	0.256918	0.636364	6.36364	4	3.90909	2	15.6364	23.3636	1.63636	5.09091	1641.18	1624.27	46	36.4545	36.9091	22.5455	32.8182	20.6364	27.9091
NM_001002897	A_55_P2183899	Atg9b	chr5	23889999	23897961	-	2.77886	2.01223	2.91058	2.11813	33.3378	29.9208	30.4643	26.775	29.2102	29.7017	42.939	-0.15601	0.745867	-0.186237	0.635636	0.289944	0.262582	0.0977931	0.77515	0.287279	0.373053	-0.766629	0.0570376	-0.792448	0.0611385	20.4545	19.2727	24.0909	18.7273	45.5455	19.7273	20.9091	7.63636	2	982.818	1264.55	15.6364	12.3636	4.63636	17.5455	3.18182	1.36364	10.8182
NM_001002898	A_55_P1955308	Sirpb1a	chr3	15371827	15426427	-	0	0	0	0	30.5164	30.597	26.2398	29.8071	26.4637	29.3493	29.3842	0.00380615	0.996703	0.183898	0.553884	0.15017	0.589013	0.000261133	0.999834	-0.163219	0.609413	0	1	0	1	4.18182	8.54545	2.63636	2.72727	7.36364	8.18182	4.45455	25.9091	13.7273	8.36364	3.09091	26.9091	26	28.4545	21.6364	33.5455	14.4545	30.4545
NM_001002898	A_55_P1955305	Sirpb1a	chr3	15371827	15426427	-	0	0	0	0	24.2739	27.5449	28.8235	27.4084	28.7142	27.8929	28.4722	0.182375	0.750626	-0.0726264	0.921359	-0.0270369	0.968257	-0.0820179	0.850127	0.478349	0.161941	0	1	0	1	4.18182	8.54545	2.63636	2.72727	7.36364	8.18182	4.45455	25.9091	13.7273	8.36364	3.09091	26.9091	26	28.4545	21.6364	33.5455	14.4545	30.4545
NM_001002900	A_55_P2046666	Higd1c	chr15	100195016	100214386	+	0	0	0.026456	0.0851371	33.5884	30.4614	27.3513	28.1623	30.7345	29.4226	40.6335	-0.140981	0.890232	0.0421569	0.973274	0.169937	0.802255	-0.165506	0.764115	-0.012662	0.99055	0	1	0.0586811	0.400571	10.3636	11.6364	6.72727	11.1818	11.4545	21.0909	7.63636	8.18182	17.5455	673.364	1272.45	39.0909	32.3636	45.5455	63.7273	62.4545	59.8182	46.8182
NM_001002927	A_55_P2035946	Penk	chr4	4060683	4065592	-	2.51544	3.79712	3.18508	3.66343	824.575	891.519	709.924	571.067	939.829	667.627	2686.85	0.112615	0.96603	-0.314006	0.865502	0.511044	0.667063	3.10494	8.75867e-05	2.02551	0.0262126	1.28168	0.00969698	0.478354	0.306107	720.364	468.636	1015.64	823.909	487.455	495.091	440.545	578.818	549.364	651.727	482.818	424.455	449.545	366.364	323	286.273	280.636	286.909
NM_001002929	A_55_P1981296	Nup85	chr11	115425758	115445238	+	7.39701	7.41093	7.31656	7.35361	8432.64	12677.7	14883.5	14827.1	15842.3	16776.1	16372.2	0.588234	0.311372	-0.00547757	0.996654	0.0650424	0.948749	-0.630066	0.164023	-0.48449	0.431447	0.0139171	1	0.0370498	0.820694	2332.64	2277.82	2357.27	2307.91	1980.18	2145.73	1913.82	1937	1824.18	845.455	777.182	7.27273	10.8182	12	11.7273	11.8182	15.1818	2.45455
NM_001003393	A_52_P120655	Igfl3	chr7	18761843	18767211	+	0	0	0.032917	0	24.739	27.4834	23.3001	24.8654	27.3104	25.7848	24.5702	0.151777	0.864991	0.093803	0.91879	-0.117738	0.86503	-0.259881	0.555501	-0.0767837	0.921258	0	1	-0.032917	0.41895	5.81818	5.63636	5.18182	4.45455	7.72727	9.54545	1.54545	0.636364	3.81818	494.455	222.909	25.5455	37.0909	28.6364	20.1818	28.0909	34.6364	5.27273
NM_001003405	A_55_P2095513	Try5	chr6	41261231	41264709	-	0	0.260928	0	0	27.5914	36.6174	34.4093	42.3381	36.6864	35.9188	48.7057	0.40831	0.523008	0.299159	0.672416	0.189167	0.787024	-0.224456	0.682959	-0.274848	0.688412	0.260928	0.375427	0	1	3.90909	5.90909	7.63636	12.2727	11.1818	11	17.2727	22.9091	21.8182	17.4545	17.0909	27.9091	41.8182	45.2727	29.5455	53.3636	27.7273	42.6364
NM_001003664	A_55_P2042860	Gm5409	chr6	41365306	41369592	+	0	0	0	0	43.7402	81.8342	54.616	80.1751	67.3005	85.5159	230.386	0.903746	0.271337	0.553832	0.578284	1.06047	0.0863394	-0.254802	0.78261	-0.186718	0.887163	0	1	0	1	2.63636	4.72727	3.81818	3.54545	4.27273	4.63636	5.90909	7.72727	2.09091	1.63636	0.636364	18.4545	16.8182	26	13.4545	29.0909	28.6364	11.2727
NM_001003666	A_55_P2059085	Zfp457	chr13	67393387	67407348	-	2.00491	2.61795	2.01464	2.90601	780.313	667.118	736.392	555.305	619.766	467.801	486.818	-0.226109	0.418665	-0.407192	0.0534372	-0.377085	0.039587	-0.34945	0.0720043	-0.234222	0.381563	0.613045	0.0621645	0.891375	0.0174204	2519.09	2592.64	2753.18	2902.82	2552.18	2246.27	2283.18	2473.64	2063.27	1144.73	2428.82	13.4545	6	22.4545	15.1818	29.5455	4.45455	10.0909
NM_001003666	A_55_P2120324	Zfp457	chr13	67393387	67407348	-	2.00491	2.61795	2.01464	2.90601	119.335	134.551	126.277	158.727	131.288	130.169	148.216	0.173134	0.769989	0.329951	0.384409	0.081303	0.88491	0.120392	0.764983	0.00793632	0.992049	0.613045	0.0621645	0.891375	0.0174204	2519.09	2592.64	2753.18	2902.82	2552.18	2246.27	2283.18	2473.64	2063.27	1144.73	2428.82	13.4545	6	22.4545	15.1818	29.5455	4.45455	10.0909
NM_001003667	A_55_P2177290	Krt77	chr15	101690287	101700049	-	0	0	0.0113612	0.0396159	26.3958	28.0469	30.0278	24.8483	25.8213	28.6192	31.6976	0.0875334	0.895895	-0.273151	0.43498	0.222115	0.482041	-0.0796505	0.834677	-0.109768	0.81714	0	1	0.0282547	0.617841	30.0909	8.18182	44.1818	21.8182	31.3636	20	9.54545	0	29.8182	1769.45	1469.27	50.6364	64.4545	99.5455	116	45.9091	68.8182	57.7273
NM_001003668	A_55_P1966450	Krt83	chr15	101261921	101269235	-	0	0.49534	0.0865458	0.333108	25.9942	29.9956	45.8904	29.4596	35.519	35.7737	58.5692	0.206561	0.861474	-0.639455	0.281398	0.365929	0.565605	0.855237	0.0673796	0.810525	0.157436	0.49534	0.184445	0.246563	0.587181	153.182	82.6364	87.1818	99.1818	75.3636	101.091	108.545	51	61.6364	203.545	631	490.091	463.818	178.909	139.909	237.364	194.273	88.0909
NM_001003670	A_55_P2186629	Gm5414	chr15	101454459	101458619	-	0	0	0	0	28.0896	29.6599	28.1314	30.4283	28.2888	28.918	28.8075	0.0784768	0.919886	0.113231	0.850836	0.0289739	0.963692	-0.171384	0.621046	-0.137914	0.778024	0	1	0	1	4.72727	0	6.72727	5.36364	1.63636	3.45455	6.18182	20.1818	2.09091	1856.73	1896.73	52.2727	54.2727	161	182.909	159.273	209.364	187.091
NM_001003671	A_55_P2006630	Pcdhac1	chr18	37249790	37347311	+	1.90314	2.21229	2.25055	2.14275	29.5977	33.3606	29.5619	31.5262	32.2006	29.2249	30.1142	0.172659	0.750682	0.0928136	0.884952	-0.118265	0.800579	-0.259768	0.395534	-0.498183	0.116042	0.309153	0.311754	-0.107804	0.838372	388.273	260	962.909	707.273	280.818	830.091	177.818	239.636	108.818	1981.09	1709.09	356.636	334.545	353.364	329	201.091	197.818	224.636
NM_001003672	A_55_P2471752	Pcdhac2	chr18	37303623	37347311	+	2.07016	2.38624	2.31683	2.31296	29.0437	28.0678	29.5888	28.4954	29.3127	32.99	23.0897	-0.0493064	0.952995	-0.0543219	0.940992	-0.0868829	0.868201	-0.0865138	0.830194	-0.0603337	0.916849	0.316072	0.188463	-0.00387522	1	1170.36	915.182	622.364	484.364	1089.82	852.273	727.273	579.182	661	228.091	170.909	397	411.364	187.364	162.909	361.182	379	333.818
NM_001003672	A_55_P1963533	Pcdhac2	chr18	37303623	37347311	+	2.07016	2.38624	2.31683	2.31296	78.7388	81.9327	79.3007	71.6182	95.4847	98.4897	70.2566	0.0573646	0.960203	-0.147007	0.857398	-0.198967	0.726822	1.1455	0.000909738	0.31757	0.561941	0.316072	0.188463	-0.00387522	1	1170.36	915.182	622.364	484.364	1089.82	852.273	727.273	579.182	661	228.091	170.909	397	411.364	187.364	162.909	361.182	379	333.818
NM_001003685	A_51_P475545	Ghrhr	chr6	55326289	55338524	+	0	0.125893	0.0226938	0.13926	30.2904	31.0485	26.6205	26.5312	28.4663	29.1754	32.1956	0.0356658	0.97255	-0.00484943	0.995766	0.106554	0.862081	-0.208684	0.601104	-0.203371	0.702164	0.125893	0.510194	0.116566	0.579922	6.72727	16.5455	11.4545	9.27273	12.9091	3.54545	9.90909	1.63636	12.6364	1710.55	2692.73	29.0909	37.6364	68.8182	51.7273	55.3636	65.7273	121.545
NM_001003817	A_52_P49250	Erbb2	chr11	98273798	98299030	+	3.53839	3.8895	3.65501	4.31826	256.695	353.665	306.92	409.556	444.264	519.075	412.645	0.462326	0.0431205	0.4162	0.0678679	0.0590048	0.888436	-0.38371	0.0631578	-0.386991	0.120407	0.351112	0.11294	0.663251	0.0122095	401.182	427.818	375.273	458.455	508.727	390.182	384.909	418.273	488.636	5.36364	10.7273	70.1818	50.0909	46.9091	60.7273	22.7273	35	112.091
NM_001003824	A_55_P2086240	Kcnq2	chr2	180810284	180869994	-	2.84746	2.24295	2.71802	1.95584	46.9389	41.5949	39.7315	37.9921	30.0984	32.5922	29.5834	-0.174376	0.753505	-0.0645822	0.928505	0.0449721	0.942188	0.0881214	0.830954	-0.106163	0.840545	-0.604518	0.0230263	-0.762188	0.0109761	400.727	278.727	444.182	275.545	245.909	232.364	234.818	191	216.455	193.455	969.727	142.727	136.727	158.545	205.091	225.364	198.273	210.091
NM_001003893	A_55_P1990505	Masp2	chr4	147976653	147989589	+	2.67816	3.48944	2.85308	3.52842	27.7333	25.2722	28.4918	25.708	26.9517	24.797	24.8442	-0.134072	0.808732	-0.148331	0.752151	-0.118838	0.774582	-0.0368101	0.929019	-0.135262	0.757922	0.811284	0.0520829	0.675335	0.114655	15	9.72727	12.9091	12.0909	6.27273	13.0909	23.8182	9.27273	10.5455	1969.73	2490.82	3.27273	4.90909	3.81818	7.36364	18.4545	0.818182	7.90909
NM_001003908	A_55_P2008879	Cltc	chr11	86508155	86570994	-	8.34909	8.2575	8.31779	8.37927	1223.24	1226.25	1061.31	1151.59	1131.36	1072.62	1103.17	0.00354932	0.998255	0.117787	0.924951	-0.0566584	0.958726	0.491182	0.356807	-0.00264133	0.998848	-0.0915919	0.7108	0.0614734	0.871172	1435.18	1533	1385.64	1658.64	1344.82	1708.27	1890.18	1628.09	1893.27	1140.09	1062.82	2.45455	10.4545	11	14	4	1.72727	15.3636
NM_001003908	A_55_P2008884	Cltc	chr11	86508155	86570994	-	8.34909	8.2575	8.31779	8.37927	8577.55	8757.36	8125.99	7504.96	7701.21	7606.15	9530.17	0.0299305	0.96603	-0.114699	0.79061	0.144748	0.635641	0.622835	0.00229411	0.270524	0.344733	-0.0915919	0.7108	0.0614734	0.871172	1435.18	1533	1385.64	1658.64	1344.82	1708.27	1890.18	1628.09	1893.27	1140.09	1062.82	2.45455	10.4545	11	14	4	1.72727	15.3636
NM_001003909	A_52_P504330	Ankib1	chr5	3689999	3803124	-	5.99373	6.1214	5.93971	6.18734	375.784	421.305	390.672	513.463	415.8	563.994	435.927	0.164961	0.619596	0.394304	0.0572446	0.253992	0.211704	0.0192817	0.954815	0.0584733	0.88221	0.127673	0.73913	0.247624	0.431874	986.545	1094.45	1233.73	1241.73	952.364	1212	1325.18	1173.55	1144.45	452.455	696.909	12.3636	6.63636	7.36364	8.54545	4.90909	8.27273	7.36364
NM_001003910	A_52_P253299	BC030307	chr10	86168556	86239588	+	2.54282	2.85698	2.33961	2.84461	44.3298	45.7938	37.1993	42.1339	44.829	48.4174	44.5154	0.046876	0.963471	0.179707	0.771452	0.0504814	0.944619	0.0414841	0.938228	-0.164516	0.7741	0.314154	0.245808	0.505001	0.0764621	1801.18	1926.09	1863.18	1768	1858.45	1632.64	1746.36	1971.18	1861.18	399.182	327.818	7.36364	18.5455	7.27273	10.4545	9.54545	13.4545	3.45455
NM_001003911	A_55_P1961451	Adamts7	chr9	90057816	90094940	+	3.74433	2.87113	3.49717	2.89181	159.849	104.024	189.156	81.64	150.087	82.1452	83.6644	-0.619788	0.288394	-1.21223	0.00804058	-0.856328	0.0409203	1.87297	2.85573e-05	0.835874	0.115567	-0.873203	0.00596655	-0.605367	0.0389544	937.273	902.636	735.636	706.636	965.182	1039.82	922.455	1006.27	1072.82	516.818	526.545	88.9091	94.0909	27.0909	47.2727	79.5455	89.7273	61
NM_001003912	A_55_P1975041	Arhgef11	chr3	87422673	87541955	+	5.50539	5.75188	5.50247	5.86384	345.659	349.198	326.534	411.244	346.47	409.168	479.768	0.0146978	0.980328	0.332759	0.0838272	0.354785	0.0278295	-0.687787	6.72186e-05	-0.442157	0.0256359	0.246495	0.115331	0.361368	0.0360941	340.455	527.455	425.273	800.455	522.364	630	485.273	487.364	586.545	550.273	494.545	9.09091	8.54545	6.81818	5.81818	2.36364	6.36364	6.81818
NM_001003913	A_51_P479902	Mars	chr10	126733277	126748842	-	6.54907	6.92349	6.81537	7.22161	2479.2	2411.95	2502.11	2691.46	2625.63	2820.84	2860.19	-0.0396755	0.969849	0.105245	0.89485	0.113454	0.85786	-0.848222	0.00647469	-0.282893	0.570729	0.374419	0.0247096	0.406248	0.0224991	1966.82	1867.18	2101.64	2029.27	2034.73	1840.09	1814.36	1812.18	1659.09	542.636	308	4.36364	6.36364	3.18182	8.54545	8.63636	12	15.2727
NM_001003915	A_55_P2403769	Slc5a12	chr2	110437456	110489502	+	0.730995	0.368765	0.873869	0.334033	24.8848	24.4026	24.0614	24.0655	25.9559	26.8648	26.116	-0.0282315	0.975517	0.000248582	0.999785	0.0292623	0.963757	0.0121338	0.980142	-0.0497083	0.936424	-0.362229	0.218987	-0.539837	0.0826119	11.4545	7.27273	3.90909	8.54545	7.09091	12.6364	8.18182	0.363636	7.27273	10.2727	13.4545	30.0909	32.5455	40.6364	24.2727	18.9091	15.1818	19.4545
NM_001003915	A_55_P1965030	Slc5a12	chr2	110437456	110489502	+	0.730995	0.368765	0.873869	0.334033	35.443	31.0688	30.855	24.956	30.6344	29.0957	31.6888	-0.190035	0.688383	-0.306113	0.356907	-0.0127633	0.983665	-0.0160471	0.970977	-0.195333	0.627516	-0.362229	0.218987	-0.539837	0.0826119	11.4545	7.27273	3.90909	8.54545	7.09091	12.6364	8.18182	0.363636	7.27273	10.2727	13.4545	30.0909	32.5455	40.6364	24.2727	18.9091	15.1818	19.4545
NM_001003916	A_55_P2003473	Zc4h2	chrX	92834533	92853848	-	2.76072	3.18101	2.93052	3.44125	269.55	300.552	265.047	367.828	420.717	550.852	460.405	0.157063	0.655072	0.47278	0.0199529	0.259435	0.207211	-0.525223	0.00484945	-0.210685	0.44745	0.420292	0.166297	0.51073	0.110435	316.909	540	437	680	493.818	425.818	408.273	466.545	474.909	5.27273	5.18182	0.454545	4.45455	4.63636	6.63636	2.45455	4.90909	3.45455
NM_001003917	A_55_P2424459	Atg9a	chr1	75177435	75188584	-	4.6707	4.93997	4.71892	4.88752	81.3024	89.9177	87.048	93.5325	93.7959	112.393	116.169	0.145307	0.750113	0.103657	0.830462	0.284793	0.236728	-0.364142	0.106831	0.108207	0.794429	0.269262	0.21627	0.168598	0.499441	1462.73	1504.91	1633.64	1694.36	1412.09	1433.09	1754.55	1698.45	1595.73	554.182	1153.82	5.81818	7.81818	10	6	3.54545	2.45455	5.81818
NM_001003918	A_55_P1970935	Usp7	chr16	8688815	8738435	-	8.78505	8.58207	8.81942	8.75667	10552.3	7743.5	9024.04	7645.69	7936.58	7807.79	8364.92	-0.446495	0.00523662	-0.239126	0.189461	0.0261156	0.939838	-0.201606	0.215156	-0.165343	0.451607	-0.202985	0.0252537	-0.0627482	0.528826	129.182	186.091	25.7273	17.9091	146.182	251.455	271.182	375.818	351.273	0	0	9.90909	2.81818	0.909091	0	4.45455	3.54545	6.36364
NM_001003918	A_66_P136834	Usp7	chr16	8688815	8738435	-	8.78505	8.58207	8.81942	8.75667	588.781	468.84	454.626	445.733	447.4	405.031	461.654	-0.328635	0.310683	-0.0284981	0.970505	-0.0491433	0.927415	-0.167633	0.588013	-0.134704	0.755826	-0.202985	0.0252537	-0.0627482	0.528826	129.182	186.091	25.7273	17.9091	146.182	251.455	271.182	375.818	351.273	0	0	9.90909	2.81818	0.909091	0	4.45455	3.54545	6.36364
NM_001003919	A_52_P432904	Ddx11	chr17	66472860	66501514	+	6.81983	6.60047	6.42299	6.31587	255.509	218.495	232.324	228.806	223.703	237.374	225.072	-0.22577	0.335755	-0.0220136	0.966721	0.0471899	0.895237	-0.688803	6.31853e-05	-0.211224	0.371041	-0.219357	0.418406	-0.107114	0.791429	1614.82	1741.27	840.727	762.818	1965	2034.73	1801	1964.73	1960.82	12.0909	11.4545	10.1818	7	4.27273	7.81818	20.1818	7.27273	20.3636
NM_001003920	A_55_P2134092	Brsk1	chr7	4642530	4667599	+	5.17221	5.26442	5.03234	5.43367	532.578	699.686	564.536	785.369	555.809	698.852	661.507	0.393714	0.154309	0.476304	0.0568738	0.290781	0.24632	0.32693	0.174471	0.40271	0.150357	0.0922084	0.688589	0.401328	0.0429341	161.909	185.182	241.182	239.182	181.636	216.909	261.818	256.182	276.091	15.3636	155.091	6.36364	4.18182	5.90909	5.72727	2	2.54545	12.6364
NM_001003920	A_55_P2051991	Brsk1	chr7	4642530	4667599	+	5.17221	5.26442	5.03234	5.43367	585.251	793.976	638.251	845.434	601.501	726.868	736.541	0.440039	0.0573547	0.405569	0.0769171	0.282662	0.198355	0.372758	0.0723386	0.4339	0.0746587	0.0922084	0.688589	0.401328	0.0429341	161.909	185.182	241.182	239.182	181.636	216.909	261.818	256.182	276.091	15.3636	155.091	6.36364	4.18182	5.90909	5.72727	2	2.54545	12.6364
NM_001003934	A_52_P191975	Rtn3	chr19	7500385	7557781	-	7.66928	7.16449	7.20989	6.92041	1774.5	2166.14	1895.01	1746.74	2093.54	2127.54	2243.96	0.28771	0.294869	-0.11754	0.775823	0.0616707	0.882137	0.177124	0.4782	0.312536	0.238554	-0.504792	0.0697621	-0.289484	0.332393	648.818	873.909	366.909	441.364	695.091	774.182	726.273	852.727	1021.27	8.45455	16	15.2727	14.0909	3.18182	1.54545	9.36364	6.36364	24
NM_001003939	A_55_P2107627	BC030307	chr10	86168556	86187329	+	3.4192	3.48028	3.0035	3.45407	37.5831	31.145	34.0679	32.0096	30.7699	32.7623	35.5867	-0.271081	0.428183	-0.0899081	0.871844	0.150169	0.671391	-0.183846	0.529009	-0.117607	0.787686	0.0610802	0.956256	0.450572	0.112601	1798.91	1924.36	1862.45	1768.18	1852.09	1633.45	1750.09	1972.27	1860.64	407.455	327.636	7.81818	18.5455	7.27273	10.5455	10.8182	14	3.81818
NM_001003947	A_66_P114580	Cyp4x1	chr4	114781287	114806582	-	2.27121	1.34541	1.53486	1.01796	25.4526	27.3713	25.8828	29.6124	28.7574	28.867	29.349	0.104849	0.897808	0.194209	0.72789	0.017433	0.982505	0.332485	0.324187	0.522797	0.155947	-0.925797	0.00251494	-0.516902	0.0449568	409.727	274.364	514.091	272.636	519.364	344.909	293.545	233.455	219.909	790.545	492.364	132.273	90.9091	26.5455	108.091	50.1818	102.636	101.091
NM_001003948	A_52_P269158	Pid1	chr1	84032868	84281220	-	6.80847	6.92991	6.60566	6.59036	658.753	765.985	761.163	921.373	593.994	541.297	609.387	0.217577	0.688462	0.27558	0.523094	-0.0485581	0.940767	0.142524	0.719553	0.046981	0.94508	0.121443	0.781999	-0.015294	1	757.909	733.364	563.909	606.455	576.182	642.727	661.364	697.273	798.636	139.818	25.9091	42.5455	44.3636	15.8182	27.7273	15.6364	13.9091	31.0909
NM_001003949	A_55_P1975326	ORF61	chr10	79439865	79447075	-	6.93804	6.92493	7.16502	7.11452	7440.63	7565.6	7478.22	7506.79	7746.38	7770.62	8012.12	0.0240306	0.950668	0.00550112	0.989652	0.026584	0.922902	-0.0536326	0.765985	-0.0781305	0.718201	-0.0131089	1	-0.0504936	0.989046	2155.91	2155.18	1877.91	2003.73	1871.91	1938.91	2044.45	2055.45	1785.45	603.091	338.091	4.45455	3.54545	10.0909	6.81818	0.363636	20.8182	7.36364
NM_001003950	A_66_P118004	Rab3ip	chr10	116342840	116387436	-	6.31178	5.64867	5.89768	5.27034	3623.12	2427.75	3410.55	2092.42	3300.03	2469.68	2439.95	-0.577615	0.00569791	-0.704833	0.00054112	-0.426893	0.0202956	0.317954	0.118386	0.194225	0.512379	-0.663115	0.00915979	-0.627338	0.0156943	265	223.273	243.727	226.727	213.364	185.182	186.909	144.636	112.091	3.45455	7.18182	9	6.81818	3.09091	3.45455	10.6364	1.36364	6.36364
NM_001003951	A_52_P500112	Ces5a	chr8	96038095	96059607	-	0.0258957	0	0.0395393	0	29.1195	32.1619	29.5873	28.811	30.3205	29.6717	31.3047	0.143367	0.768575	-0.0383585	0.954407	0.00744164	0.990307	-0.338043	0.158729	0.0255517	0.965712	-0.0258957	0.641224	-0.0395393	0.441643	5.90909	2	8.90909	3.81818	0	21.9091	1.27273	1.54545	7.09091	1068.55	1481.64	44.6364	52.3636	99.6364	74	59.8182	76.7273	66.9091
NM_001003951	A_55_P2014565	Ces5a	chr8	96038095	96059607	-	0.0258957	0	0.0395393	0	21.156	20.4625	19.5314	21.5522	20.5177	27.8617	20.7026	-0.0480856	0.963349	0.14204	0.841775	0.227176	0.616892	0.320964	0.382209	-0.257636	0.61361	-0.0258957	0.641224	-0.0395393	0.441643	5.90909	2	8.90909	3.81818	0	21.9091	1.27273	1.54545	7.09091	1068.55	1481.64	44.6364	52.3636	99.6364	74	59.8182	76.7273	66.9091
NM_001003952	A_55_P2151927	Sval3	chr6	41918139	41923089	+	0	0	0	0	24.7417	19.1969	19.9022	27.0539	21.7782	21.7941	23.9052	-0.36607	0.406615	0.442909	0.248892	0.0677453	0.920518	0.0628224	0.900566	-0.0182841	0.982964	0	1	0	1	4	2.63636	4.45455	2.36364	0.909091	6.72727	0	0	5.18182	4.54545	3.90909	25.7273	24.1818	35.9091	16.3636	28	21.0909	6.36364
NM_001003953	A_55_P2065154	Kdm2b	chr5	123320681	123439108	-	6.85964	6.52606	6.50045	6.18052	494.119	559.736	443.656	455.635	400.218	411.985	374.835	0.179889	0.615548	0.0384391	0.947754	-0.0263635	0.956404	-0.211435	0.370213	-0.0826651	0.836987	-0.333572	0.133569	-0.319929	0.171727	908.909	1070.55	520.364	637	905.364	862.909	1000.45	991.455	1094.73	4	1.63636	3.54545	0.818182	6.81818	7.27273	0	6.36364	0
NM_001003953	A_55_P2065149	Kdm2b	chr5	123320681	123439108	-	6.85964	6.52606	6.50045	6.18052	8650.01	10880.3	9770.51	8842.47	8112.17	7596.11	7338.02	0.330944	0.271653	-0.143984	0.742678	-0.119762	0.753295	-0.339064	0.159234	-0.108417	0.803426	-0.333572	0.133569	-0.319929	0.171727	908.909	1070.55	520.364	637	905.364	862.909	1000.45	991.455	1094.73	4	1.63636	3.54545	0.818182	6.81818	7.27273	0	6.36364	0
NM_001003955	A_52_P529360	Rab11fip5	chr6	85284956	85324628	-	3.74373	4.08302	4.08782	4.86263	257.976	253.331	343.084	346.388	454.625	730.953	910.067	-0.026212	0.985283	0.0138261	0.99216	0.843197	0.0303155	0.706066	0.0935549	-0.0860906	0.926039	0.339289	0.15462	0.774809	0.00864606	1991.73	1608.36	1738.18	1479.09	1729.27	1712.73	1546.36	1795.27	1480.18	1018.45	1316.64	23.4545	23.4545	21.9091	17.7273	58.7273	52.8182	44.3636
NM_001003961	A_55_P1975903	Dnmt3b	chr2	153475185	153513466	+	8.98918	7.78605	8.76731	7.69453	20596.1	9664.51	17115.6	7458.5	17197.5	11298.7	18069.1	-1.0916	0.00155773	-1.19836	0.000443345	-0.267356	0.549773	0.436096	0.220674	0.26152	0.62595	-1.20312	0.0017766	-1.07278	0.0045726	532.818	560.182	687.091	685	532.455	479.909	530.364	449.636	467.182	646.455	954.182	42.5455	29.3636	13.4545	14	9.09091	1.81818	4.63636
NM_001003961	A_55_P2130535	Dnmt3b	chr2	153475185	153513466	+	8.98918	7.78605	8.76731	7.69453	46141.7	21756.7	39793.3	19985.5	36931.3	26917	41788.1	-1.08461	0.000109837	-0.993574	0.000337744	-0.139039	0.7556	0.543326	0.0412275	0.255951	0.529524	-1.20312	0.0017766	-1.07278	0.0045726	532.818	560.182	687.091	685	532.455	479.909	530.364	449.636	467.182	646.455	954.182	42.5455	29.3636	13.4545	14	9.09091	1.81818	4.63636
NM_001003961	A_55_P2008874	Dnmt3b	chr2	153475185	153513466	+	8.98918	7.78605	8.76731	7.69453	14223.2	6165.11	11104.1	5453.74	11048.7	7208.55	12101.4	-1.20605	0.000680586	-1.02578	0.00351726	-0.242403	0.619536	0.53503	0.12885	0.234615	0.68494	-1.20312	0.0017766	-1.07278	0.0045726	532.818	560.182	687.091	685	532.455	479.909	530.364	449.636	467.182	646.455	954.182	42.5455	29.3636	13.4545	14	9.09091	1.81818	4.63636
NM_001003972	A_51_P462516	Senp7	chr16	56075517	56126693	+	3.76236	4.16968	3.86783	4.4378	134.988	159.523	127.931	171.996	164.215	183.742	175.337	0.240938	0.43484	0.427015	0.0653272	0.12832	0.694681	-0.0991331	0.741554	-0.222718	0.468901	0.407322	0.328529	0.569967	0.178371	697.909	758.091	475.909	587.091	571	813.091	832.545	835.455	898.091	6.45455	9.90909	8.54545	3.81818	1.54545	3.09091	5.90909	10.7273	5.63636
NM_001004025	A_55_P2031352	Ppp3r2	chr4	49691619	49694855	-	0.0909991	0.657575	0.747902	0.540353	29.8759	26.3899	26.385	24.6951	23.0719	24.0466	31.6272	-0.178995	0.706774	-0.0954961	0.867934	0.257362	0.374826	-0.00182454	0.996966	0.547962	0.0544935	0.566576	0.391251	-0.207549	0.86738	17	1.63636	8.36364	5.54545	0	2.72727	1.63636	5.72727	8	1315.18	1189.73	46.1818	50.6364	41.8182	39.4545	40.2727	45.5455	22.5455
NM_001004061	A_55_P1962889	Fam170a	chr18	50438023	50442673	+	0	0	0.0665363	0	24.5058	28.488	27.2072	26.7191	29.8822	27.2617	25.389	0.217229	0.841542	-0.0261127	0.986418	-0.183748	0.824457	0.0746503	0.920025	0.240002	0.767649	0	1	-0.0665363	0.404469	8.90909	7.72727	5.18182	10.3636	4.63636	1.54545	0	2	0.636364	737.545	157.545	19.9091	23.0909	35.5455	27.4545	8.54545	26.2727	19.7273
NM_001004061	A_55_P1962886	Fam170a	chr18	50438023	50442673	+	0	0	0.0665363	0	28.4356	32.645	28.9794	31.0674	32.5796	33.4271	31.8376	0.199167	0.743674	0.100371	0.889753	0.00190389	0.998283	0.0721127	0.880095	0.130136	0.818971	0	1	-0.0665363	0.404469	8.90909	7.72727	5.18182	10.3636	4.63636	1.54545	0	2	0.636364	737.545	157.545	19.9091	23.0909	35.5455	27.4545	8.54545	26.2727	19.7273
NM_001004062	A_55_P2112170	Crtc1	chr8	72906257	72963472	-	5.48639	5.07075	4.97962	4.82048	470.045	517.065	381.672	335.919	305.726	289.269	333.668	0.137544	0.815832	-0.184219	0.684271	0.0231736	0.970323	0.33607	0.220286	-0.156925	0.725578	-0.415641	0.316054	-0.159142	0.810386	736.909	680	1075	973.636	883.455	840.364	649.545	586.273	606	1655.36	1388.36	21.2727	13.6364	15.6364	25	4.63636	9.18182	36.3636
NM_001004066	A_55_P2153941	Zfp386	chr12	117285935	117301675	+	7.04731	7.01006	7.24729	7.03944	865.694	619.137	898.043	743.021	636.978	648.877	781.806	-0.483599	0.313561	-0.273382	0.654413	0.161134	0.798001	0.109716	0.843073	0.0254637	0.979191	-0.0372565	1	-0.207846	0.561578	1052.64	937.455	798.909	753.636	1093.09	976.909	1058.45	1434.45	1392.64	110.727	226.273	32.6364	26.5455	23.4545	36.5455	47.4545	49.8182	36.6364
NM_001004066	A_55_P2023697	Zfp386	chr12	117285935	117301675	+	7.04731	7.01006	7.24729	7.03944	615.702	756.136	742.574	924.682	718.222	947.823	1040.39	0.296414	0.632248	0.316423	0.562582	0.467403	0.211842	0.272113	0.531585	0.0055995	0.996171	-0.0372565	1	-0.207846	0.561578	1052.64	937.455	798.909	753.636	1093.09	976.909	1058.45	1434.45	1392.64	110.727	226.273	32.6364	26.5455	23.4545	36.5455	47.4545	49.8182	36.6364
NM_001004066	A_55_P2023703	Zfp386	chr12	117285935	117301675	+	7.04731	7.01006	7.24729	7.03944	237.818	291.819	268.581	364.265	276.067	359.647	338.417	0.295216	0.163775	0.439629	0.0165275	0.337671	0.0415827	0.25027	0.172652	0.173737	0.503821	-0.0372565	1	-0.207846	0.561578	1052.64	937.455	798.909	753.636	1093.09	976.909	1058.45	1434.45	1392.64	110.727	226.273	32.6364	26.5455	23.4545	36.5455	47.4545	49.8182	36.6364
NM_001004139	A_55_P2075313	Zfp619	chr7	46773136	46795785	+	4.64334	4.91213	4.69261	4.76567	105.848	90.4452	82.8012	83.1263	61.6232	77.2887	60.4806	-0.226872	0.604586	0.00565313	0.994458	0.14989	0.709333	-0.103242	0.782768	-0.0224368	0.973893	0.268785	0.238163	0.0730666	0.871373	741	790.182	533.182	718.455	943.727	1163	886.091	886.636	985.273	10.0909	12.9091	17	16.3636	6.54545	8.27273	64.4545	40.6364	59.8182
NM_001004139	A_55_P2002622	Zfp619	chr7	46773136	46795785	+	4.64334	4.91213	4.69261	4.76567	272.864	216.639	254.489	205.057	211.318	177.029	214.33	-0.332887	0.270474	-0.311577	0.29231	-0.117512	0.761119	-0.172156	0.554237	-0.183251	0.62401	0.268785	0.238163	0.0730666	0.871373	741	790.182	533.182	718.455	943.727	1163	886.091	886.636	985.273	10.0909	12.9091	17	16.3636	6.54545	8.27273	64.4545	40.6364	59.8182
NM_001004140	A_52_P162099	Ckap2	chr8	23278624	23296291	-	7.54171	6.50403	6.97938	6.28198	1493.12	926.963	1432.56	823.967	1163.35	817.03	700.463	-0.687746	0.00621639	-0.797939	0.00110365	-0.62086	0.00395601	0.0399433	0.91984	-0.231768	0.516145	-1.03768	0.00128494	-0.697405	0.0120669	1287.91	1394.09	1090.73	1158.82	1446.55	1294.36	1333.18	1480.82	1461.27	199.909	338.182	2.63636	6.45455	10.0909	11.7273	8.54545	0	6.36364
NM_001004141	A_52_P121800	Cyp2j11	chr4	95961199	96015371	-	0	0	0.00205292	0	29.9869	29.2427	37.6734	29.9482	41.1511	37.0869	51.1804	-0.0362581	0.97797	-0.331076	0.606889	0.0823212	0.925437	0.00101353	0.999626	0.0789276	0.929197	0	1	-0.00205292	0.972444	3.90909	9.09091	4.72727	6.09091	10.3636	2	21.3636	34.3636	22.4545	1367.18	1356.18	46.1818	26.2727	34.6364	39.5455	12	30	59.7273
NM_001004142	A_55_P2023146	Nlrp1a	chr11	70904699	70958206	-	0.00943289	0	0.00763315	0.00981622	31.6849	34.6022	31.3083	33.416	29.86	33.7872	30.2735	0.127066	0.745867	0.0939932	0.819411	0.0990531	0.753233	-0.1603	0.488616	-0.0421679	0.92055	-0.00943289	0.697655	0.00218307	1	0	3.54545	2.27273	3.81818	9.36364	5.36364	3.45455	5.36364	3.09091	16.1818	15.8182	3.90909	4.90909	8.81818	9.54545	12.1818	7.54545	4.09091
NM_001004142	A_55_P1955998	Nlrp1a	chr11	70904699	70958206	-	0.00943289	0	0.00763315	0.00981622	157111	108940	135815	81461.4	114649	63886.3	45203.9	-0.528247	0.18222	-0.737456	0.032235	-1.09318	0.000176747	-0.597334	0.0631965	-0.10316	0.875938	-0.00943289	0.697655	0.00218307	1	0	3.54545	2.27273	3.81818	9.36364	5.36364	3.45455	5.36364	3.09091	16.1818	15.8182	3.90909	4.90909	8.81818	9.54545	12.1818	7.54545	4.09091
NM_001004143	A_52_P413623	Usp22	chr11	60965283	60988561	-	7.86599	8.18698	8.21985	8.61463	398.994	454.807	385.61	524.783	441.035	549.801	531.224	0.188886	0.544014	0.44458	0.0305284	0.293223	0.134884	-0.260022	0.204634	-0.210954	0.447065	0.320996	0.00152478	0.394783	0.00100563	492.818	583.182	203.545	226.182	509.273	540.636	651.818	680.182	605.545	4	3.45455	5.54545	11	1.72727	3.90909	20.3636	3.81818	12.1818
NM_001004144	A_55_P2077548	Git1	chr11	77306914	77321276	+	6.21411	6.62934	6.59223	6.82911	3235.74	3724.66	3395.99	3987.71	3434.08	3779.22	4073.16	0.203014	0.428266	0.231726	0.309254	0.192195	0.350167	-0.59324	0.000560739	-0.246162	0.288392	0.415225	0.0468582	0.236883	0.274133	706.636	820.818	780.364	1103.45	794.364	816.273	763.182	678	659	540.545	414.455	3.72727	3.90909	3.09091	0	0.727273	2.81818	6.63636
NM_001004145	A_66_P109996	Nlrp4g	chr9_random	113027	134714	+	0	0	0	0	23.8063	24.5045	25.9272	22.6821	23.7908	29.2711	26.5592	0.0417072	0.961325	-0.192911	0.674011	0.228941	0.497703	0.182913	0.584293	0.338058	0.339607	0	1	0	1	0	0.363636	0	0	0.727273	2	0	0	0	0	0	0	0	0	0.909091	1.54545	0.454545	1.54545
NM_001004147	A_55_P1971139	Fbll1	chr11	35610882	35612386	-	0	1.03761	0.848912	1.47518	47.5611	44.3593	47.6595	45.1578	48.3924	43.8641	47.2631	-0.100546	0.871944	-0.0777879	0.898266	-0.0879041	0.8526	-0.222343	0.440301	0.0841254	0.863241	1.03761	0.431663	0.626268	0.716692	174.636	159	170.818	94	127.909	107.545	80.7273	83.9091	105.091	14	55.3636	244.091	270.909	312.455	282.636	329	332.636	221.818
NM_001004148	A_55_P2044242	Slc13a5	chr11	72055496	72080106	-	1.23855	0.821669	0.924671	0.602016	54.6399	38.4553	61.023	37.6621	61.4591	40.665	37.6328	-0.506772	0.256146	-0.696239	0.0667719	-0.651738	0.0474766	0.77226	0.0216099	0.0604361	0.940209	-0.416886	0.003532	-0.322655	0.0158514	1296.45	815	1851	1510.64	1176.18	756	755.727	606.182	731.727	1690.82	2091.18	389.636	416.364	347.545	362.909	335.364	341.636	414.909
NM_001004148	A_55_P1963508	Slc13a5	chr11	72055496	72080106	-	1.23855	0.821669	0.924671	0.602016	48.3693	38.5279	45.1988	30.6274	48.3515	37.2608	49.3275	-0.328188	0.525257	-0.561464	0.137364	-0.173536	0.74594	0.375464	0.299484	0.0237191	0.978764	-0.416886	0.003532	-0.322655	0.0158514	1296.45	815	1851	1510.64	1176.18	756	755.727	606.182	731.727	1690.82	2091.18	389.636	416.364	347.545	362.909	335.364	341.636	414.909
NM_001004149	A_55_P2103661	Zfp366	chr13	99954778	100016987	+	0.0249628	0.0614903	0.007826	0.0387443	31.4733	37.8217	37.8411	42.2672	36.0267	45.5329	36.0383	0.265088	0.688158	0.159584	0.833999	0.169156	0.773685	-0.205142	0.656531	-0.0666542	0.93359	0.0365275	0.69889	0.0309183	0.788005	8.27273	3.90909	8.90909	9.90909	7.63636	0.727273	1.63636	20.1818	7.81818	620.455	505.364	51.2727	34.7273	78.4545	52.0909	53.3636	41.0909	29.3636
NM_001004151	A_51_P415958	Rtp1	chr16	23429206	23434033	+	0	0	0.0633134	0.128525	35.9876	37.1102	32.8397	37.7176	53.1319	33.7143	30.5544	0.0443132	0.974034	0.199798	0.817664	-0.727209	0.0605435	0.0190929	0.978976	-0.0626147	0.947852	0	1	0.0652119	0.785486	8.54545	5.90909	7.18182	7.18182	8.72727	16.1818	20.1818	34.2727	9.36364	1837.36	1424.09	40.4545	33.3636	118	93.7273	27.0909	66.5455	74.5455
NM_001004152	A_55_P2051721	Psg22	chr7	19303439	19312597	+	0	0.0763282	0	0	51.7365	39.8403	35.2241	44.239	37.6598	38.1462	37.2329	-0.376952	0.454883	0.328756	0.523503	0.00103182	0.999565	-0.0378036	0.94994	-0.182235	0.767727	0.0763282	0.376744	0	1	11.1818	19.5455	9.63636	14	5.27273	9.81818	20.1818	9	9.54545	1366.64	1457.18	46.5455	54	151.455	70.1818	102.273	86.9091	62.5455
NM_001004153	A_52_P565847	AU018091	chr7	3154660	3169204	-	4.25488	0.836222	2.38574	0.0825825	56.0815	21.6376	37.4704	19.4106	27.0928	20.6792	21.799	-1.37398	0.0302611	-0.948906	0.166942	-0.351686	0.697377	-0.126651	0.89411	0.256272	0.818092	-3.41866	0.00179564	-2.30316	0.0159531	21.8182	6.27273	33.5455	8	2.90909	3.54545	5.72727	4.27273	4.54545	183.273	177.818	1.72727	0.454545	12.1818	15.8182	4.45455	3.18182	19.9091
NM_001004154	A_52_P599549	Rragb	chrX	149574501	149606486	+	5.81949	4.80714	5.35315	4.40403	238.163	106.883	155.556	95.6096	135.516	83.3981	90.6422	-1.15592	0.000307204	-0.70221	0.0337764	-0.640293	0.0263871	-0.708739	0.0182999	-0.413455	0.316614	-1.01234	0.00643577	-0.94912	0.0118795	630.545	715.909	1050.91	1229.64	673.636	738.091	651.455	616.636	536.091	599.455	686.636	0.727273	11	6.36364	13.1818	0	1.36364	22.4545
NM_001004155	A_52_P421713	9930012K11Rik	chr14	70554212	70559309	-	3.63824	2.72249	3.54657	2.55959	184.028	83.1302	192.121	89.1737	157.39	88.1492	73.154	-1.14648	0.00279555	-1.10733	0.00333171	-0.970828	0.00336953	0.705764	0.0530187	0.581059	0.210142	-0.915753	0.176951	-0.986981	0.16667	1564	1308.18	1745.36	1478.55	1514.18	1399.64	1228.36	1257.55	1259.82	1639.18	2137.55	42.8182	23.4545	19.0909	81.5455	24.8182	78.8182	106.182
NM_001004157	A_55_P1958976	Scarf1	chr11	75327043	75340082	+	2.03512	2.43628	1.76128	3.1523	19.4228	23.5542	23.8546	34.0502	22.0508	22.485	17.6081	0.27823	0.838853	0.513395	0.561744	-0.148229	0.901192	-0.155873	0.861332	-0.975263	0.161323	0.40116	0.278756	1.39101	0.00414969	30.9091	34.6364	37	22.7273	27.5455	10.6364	12.6364	0.727273	3.81818	1590.55	1992.64	44.7273	49	28.8182	19.3636	27.6364	3.45455	19
NM_001004158	A_52_P1036735	Gm5142	chr14	59777340	59797586	-	0.20832	0.0621449	0.178253	0.120899	25.6797	28.1329	19.8743	26.231	35.7057	24.6912	25.228	0.13163	0.951416	0.400366	0.76757	-0.516642	0.587635	-0.798386	0.293064	-0.376258	0.761362	-0.146176	0.443096	-0.0573542	0.873571	6.09091	9.72727	6.36364	11.4545	4.45455	12.5455	3.90909	9.63636	5.72727	1251.18	1074	56.1818	76.4545	202.818	106.364	99.7273	99.7273	68.0909
NM_001004159	A_55_P2079645	Clec4b2	chr6	123123041	123154689	+	0	0	0	0	20.5354	34.6426	21.9867	20.1005	20.8791	20.6457	20.7661	0.75443	0.0947726	-0.129403	0.893089	-0.0120243	0.99053	0.299304	0.539352	0.251247	0.710025	0	1	0	1	2.09091	2.09091	3.36364	3.36364	3.72727	7.27273	5.09091	9.18182	5.18182	1221.36	390.636	27.6364	25	36.9091	27.4545	14.0909	20	10.0909
NM_001004164	A_55_P2108201	Gnptab	chr10	87842157	87910074	+	5.72472	5.64019	5.32959	5.28925	932.188	724.452	769.642	658.595	555.673	470.125	449.282	-0.363731	0.310946	-0.224796	0.605025	-0.273903	0.393123	-0.474449	0.07766	-0.726357	0.0175384	-0.0845355	0.693313	-0.0403377	0.945792	1125.55	981.545	646.273	640.364	989.182	994.364	817.182	727.273	735.091	78.3636	10.5455	22.5455	9.45455	16.7273	37.6364	39.1818	46.2727	77.3636
NM_001004173	A_51_P267169	Sgpp2	chr1	78306921	78416861	+	0.77088	0.826302	0.599879	0.784843	21.4553	18.7489	22.692	19.1367	23.8386	18.4016	26.1112	-0.194534	0.871703	-0.245842	0.803213	-0.121053	0.903193	1.04554	0.0224418	0.00463065	0.997811	0.0554212	0.994072	0.184964	0.619146	923.909	662.364	860.545	786.727	900.364	670.545	806.818	864.909	796.818	542.182	484.273	242.909	303.182	181.545	193.545	199.818	226.909	195.455
NM_001004174	A_55_P2137049	AA467197	chr2	122463623	122466812	+	2.01416	2.62642	2.76421	2.82908	71.9776	44.8673	75.6545	55.1483	68.7233	46.5364	48.7551	-0.681884	0.310447	-0.45611	0.558996	-0.528845	0.372541	-1.63535	0.000790613	-0.448121	0.561142	0.612263	0.134854	0.0648663	1	135.091	130	89.4545	65	155.909	85	122.182	142.818	113.364	9.81818	7.27273	65.7273	82	74.5455	79.7273	84.8182	83.2727	67.3636
NM_001004176	A_52_P47126	Maml3	chr3	51491535	51908928	-	5.4293	6.1163	5.81596	6.06472	37.9807	55.1561	41.4247	43.0053	50.9242	48.7881	49.0396	0.538254	0.17538	0.0540241	0.95467	-0.0581108	0.936654	0.131174	0.783133	0.302272	0.540826	0.687	0.121189	0.248756	0.666202	876	1096.27	878.455	861.455	1084.27	1036.64	1093.36	1044.36	1157.45	539.545	19.2727	245.273	238.545	137.091	34.4545	31.0909	7.36364	6.36364
NM_001004176	A_55_P2182497	Maml3	chr3	51491535	51908928	-	5.4293	6.1163	5.81596	6.06472	360.402	626.33	428.169	508.009	584.992	635.573	718.56	0.797315	0.0432396	0.246674	0.702544	0.208166	0.711323	0.499765	0.184627	0.491953	0.296728	0.687	0.121189	0.248756	0.666202	876	1096.27	878.455	861.455	1084.27	1036.64	1093.36	1044.36	1157.45	539.545	19.2727	245.273	238.545	137.091	34.4545	31.0909	7.36364	6.36364
NM_001004176	A_55_P2147747	Maml3	chr3	51491535	51908928	-	5.4293	6.1163	5.81596	6.06472	62.0309	96.5286	72.6668	96.8817	91.0528	92.5019	110.131	0.637969	0.0843344	0.414928	0.324541	0.148614	0.791738	0.150998	0.743048	0.103221	0.875944	0.687	0.121189	0.248756	0.666202	876	1096.27	878.455	861.455	1084.27	1036.64	1093.36	1044.36	1157.45	539.545	19.2727	245.273	238.545	137.091	34.4545	31.0909	7.36364	6.36364
NM_001004177	A_52_P350148	Celsr2	chr3	108193766	108218412	-	4.11755	2.88172	4.10459	3.10361	92.3025	87.4246	81.2075	103.538	83.481	82.0745	91.0428	-0.0783307	0.892656	0.35047	0.169409	0.050291	0.91479	-0.214765	0.389445	-0.0968625	0.81437	-1.23583	0.00910722	-1.00097	0.0297742	313.455	184.909	231	140.545	255.636	195.818	265.273	251.545	193.818	279.636	801.455	177.545	191.273	80.5455	159.273	153.727	135	129.273
NM_001004178	A_66_P126842	AA415398	chr4	119202923	119211374	-	3.72133	4.35176	3.57892	4.01836	46.0647	39.6365	43.831	51.0165	51.0747	59.0838	57.6422	-0.216833	0.934127	0.219014	0.9236	0.192335	0.918719	-0.45629	0.69939	1.69768	0.0964322	0.630428	0.00144065	0.439437	0.0113209	327.545	321.182	576.909	565.364	315.364	298	307.273	275.455	323.182	631.909	437.273	25.2727	28.6364	28.4545	21.6364	7.81818	17.4545	9.36364
NM_001004180	A_52_P251623	Fam222a	chr5	115018260	115063227	+	5.08072	4.95693	5.05327	4.50211	479.025	545.156	468.993	286.708	250.734	170.006	213.58	0.186567	0.860892	-0.709987	0.147388	-0.395973	0.450523	1.71635	4.8213e-05	1.11837	0.0203275	-0.12379	0.899329	-0.551165	0.232316	704.545	680.455	599.909	604.909	585.909	680.182	789.545	955.455	1124.73	15.4545	174.364	122.818	101.545	152.818	141.636	161.909	107.636	102.273
NM_001004182	A_66_P111322	Tmem178b	chr6	40060252	40198352	+	0.862865	1.57415	1.34565	2.07634	70.96	63.8896	56.8825	63.2407	70.8322	89.0557	113.305	-0.151427	0.922996	0.152869	0.911111	0.504017	0.441941	-1.18678	0.0211325	-1.01788	0.106973	0.711286	0.0317428	0.730695	0.0358193	5.18182	10.2727	7.81818	10	8.18182	23.6364	23	12.9091	5.72727	830.727	685	69.6364	41.5455	90.8182	71.1818	51.7273	73.1818	57.5455
NM_001004184	A_55_P2081183	Slc28a1	chr7	88259685	88315302	+	3.18707	1.16592	2.22745	1.15748	562.034	284.968	402.628	262.286	335.488	231.114	250.253	-0.979858	0.000664856	-0.618303	0.0380444	-0.480265	0.0756745	-0.270834	0.400793	0.0992552	0.858215	-2.02115	0.000215505	-1.06996	0.00536779	6.18182	6.18182	13.4545	6.72727	4.54545	8.54545	10.1818	9	7.72727	2159.27	2190.64	54.4545	63.2727	72.5455	66.7273	54.2727	63.5455	55.8182
NM_001004185	A_55_P2076538	Whamm	chr7	88716178	88741722	+	5.29956	4.62058	5.07644	4.57432	38.6789	45.7828	46.1026	50.116	47.9738	44.4816	36.4513	0.243258	0.739241	0.120424	0.890382	-0.252656	0.620058	-0.483558	0.20259	-0.368631	0.482364	-0.67898	0.00565652	-0.502122	0.028789	293.545	356.636	224.455	297.636	232.909	313.182	353.091	440.455	447.455	11.4545	15.3636	8.27273	5.90909	4.72727	6.81818	10.8182	18.7273	9.54545
NM_001004185	A_66_P138673	Whamm	chr7	88716178	88741722	+	5.29956	4.62058	5.07644	4.57432	143.993	103.133	163.968	113.294	156.932	128.473	125.104	-0.481488	0.19593	-0.533338	0.120615	-0.307841	0.392064	-0.506685	0.0962099	-0.420929	0.285124	-0.67898	0.00565652	-0.502122	0.028789	293.545	356.636	224.455	297.636	232.909	313.182	353.091	440.455	447.455	11.4545	15.3636	8.27273	5.90909	4.72727	6.81818	10.8182	18.7273	9.54545
NM_001004190	A_52_P664220	Zfp560	chr9	20149580	20189602	-	3.44301	3.60885	3.0774	3.26788	28.8804	27.006	38.6868	37.5791	32.4476	32.8668	34.6945	-0.0968132	0.943583	-0.0419113	0.976124	0.0575544	0.955042	-0.678118	0.130526	-0.280799	0.708974	0.165841	0.717494	0.190479	0.680094	556.818	645.636	1121.73	1070.91	448.455	441.545	437.273	454.091	533.636	699.091	1106.36	31.0909	42.2727	44.5455	34.0909	37.2727	14.4545	46.2727
NM_001004191	A_55_P2183894	Gm5617	chr9	48303448	48304080	+	4.13898	4.1612	4.75615	4.1856	811.455	899.676	963.054	896.172	1219.46	1091.93	1230.2	0.148894	0.748223	-0.103841	0.833999	-0.0733552	0.87113	0.228315	0.378541	0.309439	0.299013	0.0222279	1	-0.570545	0.57626	2520	2322.91	1513	1513	2428.36	2592.64	2329.09	2111.91	2331.55	503.727	291.364	10.4545	10.6364	13.4545	4.27273	10.8182	10.8182	7.36364
NM_001004192	A_52_P297527	BC048562	chr9	108338813	108348414	+	0	0.0862861	0	0	31.3022	40.078	37.7408	34.6792	34.6731	32.798	36.4851	0.356547	0.706564	-0.122052	0.925273	-0.00335808	0.998113	0.0598628	0.943569	-0.0938192	0.933488	0.0862861	0.0816127	0	1	9.90909	6.36364	11.4545	13.2727	6.45455	7.63636	46.6364	22.5455	15.9091	747.182	365.455	43.3636	67.1818	125.364	96.6364	77.7273	46.1818	61
NM_001004193	A_55_P1981829	Rhox8	chrX	35227953	35232121	-	0	0	0	0	26159	21461	17734.3	12662.8	22699.3	18649.8	14881.2	-0.28559	0.827383	-0.485942	0.581684	-0.446319	0.550708	0.31333	0.676599	0.242053	0.819786	0	1	0	1	3.36364	6	3.90909	7.72727	4.63636	6.18182	24.7273	3.72727	9.90909	84.7273	34.1818	30.7273	24.8182	45.5455	56	34.3636	44.2727	37.0909
NM_001004193	A_55_P2130725	Rhox8	chrX	35227953	35232121	-	0	0	0	0	138.987	143.268	130.195	162.322	132.622	145.622	167.547	0.0437568	0.969028	0.31819	0.552678	0.236077	0.638104	-0.11652	0.824646	-0.0288331	0.975835	0	1	0	1	3.36364	6	3.90909	7.72727	4.63636	6.18182	24.7273	3.72727	9.90909	84.7273	34.1818	30.7273	24.8182	45.5455	56	34.3636	44.2727	37.0909
NM_001004194	A_55_P1971739	Nlrp4e	chr7	24086211	24147296	+	3.32815	4.37669	3.64627	4.53319	35.1295	23.8	28.7921	22.4315	20.6034	23.7285	24.1819	-0.561724	0.0813372	-0.360145	0.329922	0.217394	0.573951	0.305276	0.336634	0.446946	0.208748	1.04853	0.00900899	0.886928	0.024622	2.63636	2.36364	4.45455	2.27273	0	4.45455	3.90909	2.63636	1	4.45455	5.45455	12.5455	10.4545	10.4545	4.45455	7.27273	8.54545	5.18182
NM_001004194	A_55_P2170564	Nlrp4e	chr7	24086211	24147296	+	3.32815	4.37669	3.64627	4.53319	18.1323	20.8161	18.5004	17.9574	18.5575	18.06	17.6742	0.199143	0.712169	-0.0429796	0.957561	-0.054782	0.92968	-0.285588	0.364306	-0.433038	0.21379	1.04853	0.00900899	0.886928	0.024622	2.63636	2.36364	4.45455	2.27273	0	4.45455	3.90909	2.63636	1	4.45455	5.45455	12.5455	10.4545	10.4545	4.45455	7.27273	8.54545	5.18182
NM_001004194	A_55_P2168827	Nlrp4e	chr7	24086211	24147296	+	3.32815	4.37669	3.64627	4.53319	26.7162	31.5476	25.5854	26.4917	30.4326	28.4134	23.9873	0.239818	0.676789	0.0502222	0.955696	-0.221196	0.6108	-0.219686	0.572604	-0.17217	0.753829	1.04853	0.00900899	0.886928	0.024622	2.63636	2.36364	4.45455	2.27273	0	4.45455	3.90909	2.63636	1	4.45455	5.45455	12.5455	10.4545	10.4545	4.45455	7.27273	8.54545	5.18182
NM_001004357	A_52_P215750	Cntnap2	chr6	45010060	47251370	+	0.498739	0.895354	0.693137	1.45495	28.3988	27.232	28.4417	28.5133	26.7666	28.1128	41.26	-0.060525	0.96146	0.00362697	0.996979	0.347549	0.473491	-0.00383575	0.99567	0.336911	0.569868	0.396614	0.0050843	0.761809	0.000422036	144.364	75.7273	293.364	56.2727	94.0909	28.8182	8.72727	15.8182	4.18182	567.545	749.364	144.818	142.818	181.545	167.909	131.455	117.636	84.9091
NM_001004357	A_52_P168559	Cntnap2	chr6	45010060	47251370	+	0.498739	0.895354	0.693137	1.45495	43.447	62.3236	40.1402	93.0933	65.6636	153.369	182.348	0.520522	0.235085	1.21363	0.00057137	1.34868	1.93429e-05	-0.14057	0.780042	-0.266548	0.632167	0.396614	0.0050843	0.761809	0.000422036	144.364	75.7273	293.364	56.2727	94.0909	28.8182	8.72727	15.8182	4.18182	567.545	749.364	144.818	142.818	181.545	167.909	131.455	117.636	84.9091
NM_001004361	A_66_P116226	Tpgs2	chr18	25294540	25327378	-	3.52821	3.90055	3.44158	3.93536	93.8454	70.5161	59.7175	75.0967	61.98	63.448	68.4215	-0.412332	0.321886	0.330596	0.451334	0.088209	0.887085	0.486463	0.123271	0.213809	0.678565	0.372345	0.174051	0.493781	0.0887721	1361	1333.73	1277.73	1213.09	1364.64	1525.18	1423.73	1653.18	1555.45	102.455	548.818	10.8182	6	6	3.72727	16.3636	9.54545	8.27273
NM_001004361	A_55_P2077914	Tpgs2	chr18	25294540	25327378	-	3.52821	3.90055	3.44158	3.93536	141.506	151.266	139.142	155.203	134.524	141.688	140.266	0.0962241	0.864095	0.157598	0.688837	0.0675745	0.879363	0.189528	0.477122	0.0772358	0.861423	0.372345	0.174051	0.493781	0.0887721	1361	1333.73	1277.73	1213.09	1364.64	1525.18	1423.73	1653.18	1555.45	102.455	548.818	10.8182	6	6	3.72727	16.3636	9.54545	8.27273
NM_001004362	A_52_P161087	2610008E11Rik	chr10	78527119	78560345	-	5.97045	6.17094	6.10694	6.51242	176.189	279.055	283.839	379.412	382.032	512.853	475.281	0.663425	0.014546	0.41869	0.162005	0.369971	0.160191	-0.0612379	0.881485	-0.113081	0.816378	0.200491	0.558852	0.405478	0.204476	468.455	545.545	635.091	718.182	465.818	436.182	656.545	746.545	777.182	45.8182	571.364	9.54545	8.54545	9.36364	2.45455	8.54545	0.454545	3.54545
NM_001004363	A_51_P168613	Nuak1	chr10	83834064	83903216	-	6.03767	7.39391	6.63425	7.60801	87.6661	239.423	134.155	277.896	177.11	279.454	158.945	1.44947	0.000319364	1.05065	0.00916379	0.250923	0.666139	0.422058	0.335532	0.592176	0.233936	1.35624	0.000245939	0.973761	0.00160409	977.545	1032	645.636	733.273	1131	1310.64	1326.55	1266.73	1395	16.5455	36.8182	111	81.5455	28.7273	19.8182	15.3636	10	5.27273
NM_001004365	A_55_P1966615	Actr3b	chr5	25265791	25356509	+	2.72649	2.04968	2.12471	1.82011	322.195	185.618	220.533	169.684	158.661	121.871	125.373	-0.795601	0.000548104	-0.378143	0.143067	-0.360155	0.103395	0.680717	0.00158137	0.495649	0.0556872	-0.676803	0.00740143	-0.304597	0.179363	799.818	638	643.273	557.091	527.091	508.182	492.091	576.818	494.727	59.7273	485.091	21.5455	20.1818	31.2727	42.3636	51.1818	58.0909	94
NM_001004366	A_55_P2167525	Scube3	chr17	28279471	28308290	+	2.87293	3.40751	3.56733	4.30296	83.4281	106.232	92.2609	141.179	124.811	168.03	106.83	0.34861	0.581898	0.613731	0.168904	0.102271	0.897148	-0.445418	0.283928	-0.536661	0.276669	0.534576	0.0866053	0.735629	0.0324587	433.182	383.364	733.545	892.182	360.909	453.091	401.818	369.091	352.182	1184.64	597.636	80.3636	95.6364	151.727	184.364	155.909	124.727	139.909
NM_001004367	A_55_P1958996	Cxxc4	chr3	133899459	133925053	+	4.25864	4.15798	4.68062	3.89297	45.306	46.2187	43.7	46.1393	38.6245	46.4687	35.3017	0.0287766	0.977435	0.0783637	0.922988	0.0684795	0.918637	-0.394904	0.229167	-0.402378	0.326033	-0.100663	0.966262	-0.787653	0.109696	265.545	284	119.545	151.545	252.909	298.455	286.091	420.545	484.727	1.63636	2.63636	87.9091	73.9091	29.3636	16.3636	7.36364	17.3636	16.9091
NM_001004367	A_55_P2070603	Cxxc4	chr3	133899459	133925053	+	4.25864	4.15798	4.68062	3.89297	35.2538	38.0116	32.6468	37.0999	32.672	37.6405	38.7978	0.108662	0.829521	0.184475	0.588627	0.226074	0.370134	0.037113	0.916471	0.0634866	0.886562	-0.100663	0.966262	-0.787653	0.109696	265.545	284	119.545	151.545	252.909	298.455	286.091	420.545	484.727	1.63636	2.63636	87.9091	73.9091	29.3636	16.3636	7.36364	17.3636	16.9091
NM_001004367	A_55_P2070601	Cxxc4	chr3	133899459	133925053	+	4.25864	4.15798	4.68062	3.89297	31.4639	32.5406	35.1482	32.5633	33.0764	31.6164	33.9601	0.0485457	0.948885	-0.110205	0.837114	-0.0135492	0.982927	-0.00901909	0.983766	0.0896717	0.853014	-0.100663	0.966262	-0.787653	0.109696	265.545	284	119.545	151.545	252.909	298.455	286.091	420.545	484.727	1.63636	2.63636	87.9091	73.9091	29.3636	16.3636	7.36364	17.3636	16.9091
NM_001004435	A_52_P215106	Pik3r6	chr11	68316521	68366197	+	0.0869582	0.159593	0.0395552	0.0291485	314.745	320.62	299.946	312.696	264.404	267.941	297.412	0.0266798	0.977306	0.0600567	0.938543	0.0944435	0.865113	0.607484	0.0271341	0.432917	0.226733	0.0726348	0.198221	-0.0104067	0.992114	14.2727	8.72727	14.9091	13.4545	11.6364	13.6364	0	7.45455	4.27273	1901.27	2227.27	58.3636	55.9091	75.3636	86.9091	51.0909	74.8182	32.7273
NM_001004436	A_55_P2021378	Wapal	chr14	35487114	35561169	+	7.39951	6.9673	7.27471	6.94988	3082.07	2353.08	3071.69	2299.1	2520.82	1910.14	1770.33	-0.389352	0.0273088	-0.417965	0.0137503	-0.455041	0.00180665	-0.238632	0.159183	0.0170615	0.968056	-0.432214	0.111882	-0.324829	0.259522	1527.82	1461.55	573	672.182	1374	1534.18	1443.82	1543.18	1545.45	4.45455	2.90909	5.72727	9.45455	3.81818	2.63636	17.4545	10	3.54545
NM_001004468	A_55_P2004797	Tacc2	chr7	137720998	137908296	+	6.2259	6.0051	6.25708	6.17776	3266.47	2821.24	3689.48	3010.35	3489	3034.92	2335.55	-0.211403	0.704358	-0.293488	0.486536	-0.390103	0.201269	0.293546	0.371675	0.20337	0.669863	-0.220799	0.281406	-0.0793254	0.811479	56.4545	64.5455	86.9091	166.636	69.9091	108.455	106.909	49	54	812.545	1428.36	62.9091	51.1818	28.6364	32.6364	13.6364	21.8182	41.8182
NM_001004721	A_52_P222709	Pigu	chr2	155103988	155183160	-	4.74067	4.98951	4.52277	4.79476	749.654	932.954	785.554	954.899	747.062	858.77	937.442	0.315581	0.343457	0.281639	0.400416	0.264273	0.352088	-0.39449	0.112724	-0.365666	0.240676	0.248844	0.29909	0.271989	0.276715	2503.27	2425.18	2296.91	2353.91	2269.64	2317	2634.09	2660.27	2674.55	1302.91	1341.91	9.27273	8.63636	14.8182	16.9091	8.45455	9	3.18182
NM_001004761	A_52_P133578	Gpr158	chr2	21289194	21752169	+	0.0717775	0.100663	0.0465302	0.0297651	24.2475	21.6052	22.4863	25.3756	25.6217	23.4101	29.8728	-0.166457	0.75915	0.174396	0.714518	0.0456186	0.938293	0.174407	0.603604	-0.182749	0.674211	0.0288859	0.384926	-0.0167652	0.695579	618.818	382.727	1120.45	588.636	506.909	394.455	295.455	348.727	375.636	784.727	1074.73	146	143.545	193.364	197.909	180.545	158.091	121.455
NM_001005223	A_52_P654618	Znhit3	chr11	84724457	84729858	-	5.95014	6.27968	6.06177	6.20487	959.851	978.872	883.063	1156.48	741.875	895.198	906.848	0.0283099	0.970155	0.389157	0.156976	0.280358	0.2842	0.0777645	0.827874	0.0625384	0.899815	0.329535	0.124576	0.143093	0.582248	1985.36	1947.64	1608.45	1496.09	1748.09	1562.64	1556	1450.36	1488.82	773.182	632	3.90909	10.1818	11.8182	9.81818	0.454545	6.81818	7.18182
NM_001005225	A_55_P2133756	Olfr1197	chr2	88568810	88569754	-	0	0	0	0	22.5477	20.9601	18.1649	19.1514	15.5729	20.7	19.1756	-0.105336	0.932423	0.0762987	0.947747	0.355414	0.50168	-0.456163	0.318455	-0.31976	0.629027	0	1	0	1	2.72727	5.18182	1.18182	1	5.18182	0	1.18182	0	0	6	12.6364	15.0909	8.90909	10	7.36364	13.4545	12.8182	3.54545
NM_001005227	A_55_P2081525	Olfr1200	chr2	88607460	88608470	-	0	0	0	0	24.5389	30.0879	30.0984	28.5299	26.4896	30.4175	28.2788	0.294108	0.603869	-0.0772142	0.930805	0.146885	0.803163	-0.0774776	0.884937	-0.15643	0.80173	0	1	0	1	2.90909	1.36364	2.63636	3.54545	0	5.09091	5.54545	0	3.54545	13.8182	3.90909	64.6364	28.1818	31.1818	10.8182	21.3636	26.1818	12.5455
NM_001005230	A_55_P1979625	Olfr1024	chr2	85744226	85745209	-	0	0	0	0	27.4042	28.9727	26.409	26.4075	27.5104	32.0844	26.869	0.0803009	0.938663	-8.13652e-05	0.99983	0.0939317	0.891003	-0.493636	0.155932	-0.31658	0.529563	0	1	0	1	8.45455	9.18182	4.45455	4.18182	4.81818	0.363636	9.90909	11.1818	0	7.18182	9.18182	29.5455	27.7273	18.0909	16.3636	17.3636	36.2727	11.8182
NM_001005232	A_51_P156144	Dbx1	chr7	56886869	56892205	-	0	0.114664	0.0572622	0.0624083	23.2681	20.0219	20.6474	19.0127	17.7909	18.8937	21.2255	-0.216776	0.948565	-0.119002	0.973386	0.170712	0.945644	1.8021	0.102232	3.592	0.00401555	0.114664	0.492321	0.00514614	1	264.909	132.273	519.273	235.455	297.182	148.091	117.273	194.727	246.545	1206.73	988	478.182	564.182	520	475.636	520	550.909	479.909
NM_001005247	A_55_P2108938	Hps5	chr7	54015836	54051251	-	5.18927	5.26594	5.04943	5.25501	427.213	396.105	427.972	426.011	406.302	459.181	555.847	-0.109074	0.828547	-0.00662332	0.992483	0.314322	0.152327	-0.270146	0.240824	-0.309615	0.262922	0.0766705	0.640236	0.205581	0.14987	1982.18	1939.18	1760	1514.82	2044.91	2221.36	2042.82	2423.91	2292.82	301.182	307.273	11.9091	13.9091	6.45455	6.45455	6.36364	2.45455	18.2727
NM_001005247	A_55_P2091294	Hps5	chr7	54015836	54051251	-	5.18927	5.26594	5.04943	5.25501	35.976	36.2424	41.9354	42.9416	48.5162	40.1967	42.6685	0.0106459	0.992901	0.0342059	0.974982	-0.228343	0.626318	-0.234679	0.572128	-0.173664	0.771135	0.0766705	0.640236	0.205581	0.14987	1982.18	1939.18	1760	1514.82	2044.91	2221.36	2042.82	2423.91	2292.82	301.182	307.273	11.9091	13.9091	6.45455	6.45455	6.36364	2.45455	18.2727
NM_001005341	A_66_P114381	Ypel2	chr11	86749927	86807264	-	3.87952	1.95252	3.17182	1.85935	45.3349	28.0674	33.3587	23.7226	38.0598	35.7931	44.8785	-0.691728	0.206944	-0.491799	0.421344	0.074585	0.940774	2.4519	3.53869e-07	1.56285	0.00202047	-1.927	0.0124695	-1.31247	0.0735567	766.727	778.818	349.455	318.909	626.545	694.909	646.636	607.364	653.091	8.90909	3.54545	18.7273	24.9091	65.3636	70.1818	142.091	91.8182	47.1818
NM_001005342	A_55_P1961608	Ypel4	chr2	84574361	84578034	+	1.56365	0.709723	1.15578	0.39519	25.0363	26.529	25.2142	26.5393	29.9085	26.6464	30.7673	0.083551	0.883844	0.0738945	0.888874	-0.0628871	0.886148	0.0431101	0.903337	0.29076	0.315728	-0.853928	0.247586	-0.760587	0.341338	586.818	471.091	911.545	782.636	617.273	406.545	346.636	459.727	554.182	1653.73	1360.09	144.909	140	82.9091	100.364	45.6364	38.1818	68.1818
NM_001005343	A_55_P2121794	Sp9	chr2	73109983	73113828	+	0.219756	0.742305	0.9382	0.271268	27.0871	26.293	25.5611	23.8993	22.39	27.2115	22.9398	-0.0429276	0.947432	-0.0969813	0.833999	0.158183	0.588116	-0.111749	0.69939	-0.0170098	0.97667	0.522549	0.191922	-0.666933	0.112924	184.909	195.636	308.273	323.455	246.727	230.909	273.091	225.091	238.909	20.5455	30.7273	296.455	333.636	343.273	293.455	428.182	327.818	296.455
NM_001005358	A_55_P1972541	Zfp960	chr17	17201067	17226595	+	4.59732	4.21382	4.04544	4.05929	2190.19	1341.34	1784.97	1296.3	1288.9	1053.29	1170.62	-0.707379	0.00865568	-0.461497	0.111521	-0.215052	0.521023	-0.784812	0.00150608	-0.588815	0.0468242	-0.383501	0.15347	0.0138498	1	4176.73	4262.91	3718.36	3706.91	4539.18	3061.73	2992.91	2570.45	2836.45	1072.36	1061.27	6.36364	8.54545	13.1818	10.8182	10	21.5455	18.3636
NM_001005370	A_52_P282838	Spin2	chrX	150266836	150268783	+	4.56478	5.19411	5.57459	6.06387	696.498	773.207	943.81	1901.78	2086.18	3522.38	1831.54	0.150735	0.912135	1.01078	0.0521192	0.283939	0.704953	0.842873	0.0801469	0.592352	0.366226	0.629327	0.351206	0.48928	0.515714	483.455	479.909	1034.18	1027.73	598.545	756.364	626	738.364	766.636	621.364	521.636	24.3636	26	10.4545	13.1818	10.9091	4.63636	0.909091
NM_001005371	A_55_P2023161	Gm13084	chr4	143399894	143405996	-	0	0	0	0	22.2528	23.348	24.1871	24.1143	24.4988	32.5643	22.9477	0.06931	0.962193	-0.00434702	0.996979	0.158107	0.854946	-0.184447	0.775258	-0.205621	0.80653	0	1	0	1	0.727273	3.81818	3.63636	5.72727	2.63636	1.45455	0	8.90909	5	15.4545	12.8182	32.5455	22.0909	43.8182	20.4545	16.3636	8.63636	5.72727
NM_001005371	A_65_P14622	Gm13084	chr4	143399894	143405996	-	0	0	0	0	29.0786	26.3189	25.8697	29.8253	27.801	34.2447	28.5725	-0.143857	0.863331	0.205274	0.742326	0.170118	0.7544	0.114775	0.817571	0.123326	0.849552	0	1	0	1	0.727273	3.81818	3.63636	5.72727	2.63636	1.45455	0	8.90909	5	15.4545	12.8182	32.5455	22.0909	43.8182	20.4545	16.3636	8.63636	5.72727
NM_001005419	A_66_P122837	Ado	chr10	67007259	67011703	-	7.76166	8.22982	8.13811	8.16876	155.43	180.321	149.959	213.443	170.62	181.698	171.33	0.214297	0.600102	0.509275	0.0500686	0.0483768	0.92832	-0.671726	0.00374459	-0.302448	0.35446	0.468164	0.00815648	0.0306589	0.978935	721.182	840.182	537.909	578.636	738.727	611.364	711.545	890	806.818	2	2	3.45455	2.45455	0	3.36364	1	0	1.27273
NM_001005419	A_52_P24951	Ado	chr10	67007259	67011703	-	7.76166	8.22982	8.13811	8.16876	894.62	1141.79	984.808	1244.26	884.495	1034.1	998.417	0.351955	0.222089	0.337376	0.227608	0.200119	0.496169	-0.494355	0.0264041	-0.209918	0.545952	0.468164	0.00815648	0.0306589	0.978935	721.182	840.182	537.909	578.636	738.727	611.364	711.545	890	806.818	2	2	3.45455	2.45455	0	3.36364	1	0	1.27273
NM_001005420	A_55_P1999473	Ppp1r26	chr2	28303461	28311028	+	4.92012	4.85255	5.0876	4.79817	208.159	196.069	186.234	200.991	151.263	137.405	177.967	-0.0863231	0.907812	0.110012	0.857137	0.047962	0.936307	0.437728	0.105568	0.0129446	0.985652	-0.0675694	0.954714	-0.289436	0.380624	85.0909	80.6364	222.909	173.182	83.9091	133	120	94.2727	91.4545	1160.64	635.364	133.364	153.455	79	115.364	148.455	109.636	85.2727
NM_001005421	A_52_P375312	Amica1	chr9	44887266	44916614	+	1.05559	1.87242	0.98754	1.60887	40.0327	43.0526	47.5	45.0119	57.3938	82.9497	393.47	0.10492	0.955787	-0.0776225	0.966355	1.65431	0.0018678	1.30521	0.0237272	0.41269	0.677967	0.81683	0.00581444	0.621332	0.0261375	83.7273	98.3636	22.5455	18.2727	211.545	123.636	159	9.54545	37.0909	2490.82	2630.18	45.3636	36.9091	133.909	43.8182	312.091	227.636	226.091
NM_001005422	A_55_P2015832	Stmnd1	chr13	46369090	46395484	+	0.0320876	0.0502253	0.0198609	0	22.2785	23.4981	28.7931	23.0454	22.9614	24.9439	23.9502	0.076889	0.963471	-0.321245	0.740579	0.0901507	0.93778	0.220824	0.76548	0.116353	0.917589	0.0181378	0.889358	-0.0198609	0.872496	41	52.6364	45.3636	42.7273	28.0909	32.3636	27.2727	0	12.0909	449.364	829.818	19.8182	27.3636	21.6364	21.1818	41.3636	33.5455	37
NM_001005423	A_55_P2096917	Mreg	chr1	72205807	72258881	-	5.40475	3.99956	4.15077	3.83792	310.616	141.034	167.962	123.845	140.25	87.8376	254.523	-1.13909	0.0187308	-0.4396	0.518511	0.0923571	0.927056	1.9956	1.53178e-05	1.24499	0.0158161	-1.40519	0.00610386	-0.312852	0.537646	379.091	400.636	208.545	220.455	312.818	312.727	325.182	453.273	434.818	10	4.63636	2.18182	4	28.8182	41.0909	40.0909	42.8182	54.2727
NM_001005424	A_55_P2143851	Gm996	chr2	25430936	25435619	-	2.89253	2.23587	2.51579	2.54266	90.9969	58.1232	88.4722	50.1422	60.0267	49.425	63.675	-0.646704	0.0113655	-0.819199	0.000899165	-0.0976192	0.82807	0.129492	0.695117	0.131606	0.762375	-0.656664	0.242155	0.0268712	1	222.909	150.364	310.182	162.364	168.545	145.091	84.9091	107.545	93.8182	394.273	252.818	381.545	392.818	293.091	298.364	474.091	383.455	298.636
NM_001005424	A_55_P2137557	Gm996	chr2	25430936	25435619	-	2.89253	2.23587	2.51579	2.54266	30.8681	38.678	37.1061	31.932	31.3764	34.1781	25.7104	0.325397	0.30776	-0.21665	0.559045	-0.0819691	0.861646	-0.173815	0.563494	-0.120634	0.784054	-0.656664	0.242155	0.0268712	1	222.909	150.364	310.182	162.364	168.545	145.091	84.9091	107.545	93.8182	394.273	252.818	381.545	392.818	293.091	298.364	474.091	383.455	298.636
NM_001005425	A_52_P116973	Zfp663	chr2	165176797	165187619	-	0.291668	0	0.25478	0.0487581	24.0421	27.2078	27.6904	27.7769	29.7931	26.8301	31.9275	0.178457	0.749046	0.00449567	0.995572	-0.0256493	0.969299	0.328243	0.267704	0.186736	0.683246	-0.291668	0.384597	-0.206022	0.602073	1.63636	2.09091	6.09091	4.36364	8.18182	19.2727	0	1.63636	0.181818	1447.18	1383.55	30.1818	46.1818	58.0909	83.7273	90.9091	56.8182	66.8182
NM_001005425	A_55_P2131274	Zfp663	chr2	165176797	165187619	-	0.291668	0	0.25478	0.0487581	4228.49	5470.41	3769.68	4712.32	4818.39	5388.94	6253.14	0.371506	0.270632	0.321995	0.347607	0.268741	0.382781	0.0189041	0.967651	0.134528	0.777607	-0.291668	0.384597	-0.206022	0.602073	1.63636	2.09091	6.09091	4.36364	8.18182	19.2727	0	1.63636	0.181818	1447.18	1383.55	30.1818	46.1818	58.0909	83.7273	90.9091	56.8182	66.8182
NM_001005426	A_52_P154026	Zcwpw1	chr5	138229030	138263849	+	2.72537	2.23657	2.23452	1.97851	79.8513	82.7836	96.1684	56.4823	109.04	63.2334	55.7746	0.0520297	0.966344	-0.767764	0.0565542	-0.876639	0.00912285	0.0385414	0.953355	0.232754	0.716537	-0.488799	0.130736	-0.256006	0.489052	1022.91	986.727	1161	1287.36	834.364	829.364	911.091	762.545	849.182	914.273	588.636	100.818	134.364	197.818	119.727	137.818	82.5455	56.1818
NM_001005477	A_55_P2026809	Barhl2	chr5	106881542	106887185	-	0.843879	3.57831	1.89755	4.08951	17.7652	20.7644	15.9451	23.23	21.365	19.8349	19.6423	0.225056	0.822991	0.542875	0.336665	-0.114248	0.89924	0.0811136	0.908812	-0.253361	0.737256	2.73443	0.00043309	2.19195	0.00188481	141	176.818	296.909	345	199.818	296.727	305.273	397.818	439.909	37	107.091	104.091	117.636	303.273	228.091	238.364	151.273	102.545
NM_001005481	A_55_P2127080	Olfr132	chr17	38267194	38268135	-	0	0	0	0	29.0791	24.7547	25.994	24.4564	25.9841	31.2082	40.1818	-0.23228	0.75066	-0.0879664	0.926388	0.446602	0.250887	-0.121444	0.82131	-0.109281	0.882144	0	1	0	1	5.72727	7.72727	9.27273	7.63636	9.90909	0	9.36364	0.727273	0	103.364	267.091	49.8182	33.3636	30.0909	15.2727	19.3636	13.1818	8.27273
NM_001005485	A_55_P2163368	Olfr111	chr17	37666902	37667942	+	0	0	0	0	21.2798	23.6012	23.2954	39.885	24.9621	23.4755	26.7102	0.14937	0.914487	0.775803	0.173297	0.0045334	0.997194	-0.173259	0.811027	0.120055	0.90778	0	1	0	1	2.72727	2	2	1	1.63636	1.27273	5.90909	9.90909	0	2.09091	3.45455	7.27273	4.45455	7.54545	2.36364	10.0909	2.81818	4.63636
NM_001005488	A_55_P2084077	Olfr467	chr7	114958100	114959020	+	0	0	0	0	23.646	25.0029	25.0733	25.6379	25.9825	25.4397	34.06	0.0804991	0.932106	0.0321291	0.975512	0.180042	0.71498	0.322287	0.364805	0.650141	0.0761309	0	1	0	1	10.4545	5.18182	4	3.90909	0	9.63636	6.09091	2.90909	1.27273	582.727	266.182	29.2727	25.7273	28.8182	24	54.5455	4.90909	13.4545
NM_001005506	A_55_P2003891	Txlna	chr4	129303321	129318049	-	7.6817	7.84624	7.60468	7.85288	1740.05	2193.3	1768.01	2330.58	1745.82	2148.12	1997.08	0.333973	0.0281571	0.398561	0.0057739	0.246581	0.0692035	0.0202283	0.932569	-0.00424534	0.99167	0.164544	0.424738	0.248202	0.227708	1225.09	1397.91	1186.91	1250.64	1299.27	1388	1455.36	1438.45	1413.64	846.727	554.273	9.90909	8.54545	10.8182	6.45455	6.45455	27.2727	15.1818
NM_001005506	A_51_P485458	Txlna	chr4	129303321	129318049	-	7.6817	7.84624	7.60468	7.85288	455.925	501.296	440.21	495.123	412.38	473.986	428.999	0.136868	0.780007	0.169593	0.668004	0.128936	0.72188	-0.11088	0.728395	-0.0907483	0.837944	0.164544	0.424738	0.248202	0.227708	1225.09	1397.91	1186.91	1250.64	1299.27	1388	1455.36	1438.45	1413.64	846.727	554.273	9.90909	8.54545	10.8182	6.45455	6.45455	27.2727	15.1818
NM_001005507	A_52_P487024	Smg7	chr1	154684125	154749776	-	7.8861	7.74083	7.52531	7.62264	762.762	796.678	698.014	778.824	681.903	681.27	570.889	0.0627635	0.941952	0.158043	0.769642	-0.128848	0.784332	-0.0103737	0.983358	0.0446803	0.945641	-0.14527	0.443968	0.0973256	0.680303	160.636	258.273	29	16.7273	145.091	168.818	198.636	225.091	240.636	0	0.818182	3.45455	5.81818	1.36364	0	7.27273	1.90909	4.90909
NM_001005508	A_55_P2052897	Arhgap30	chr1	173319091	173340370	+	1.11584	0.573286	0.925953	0.505863	30.9929	19.7273	20.8751	21.3933	21.6705	22.5292	24.2407	-0.651742	0.0570564	0.0353822	0.971687	0.108885	0.855852	-0.3041	0.390153	-0.33704	0.443242	-0.542553	0.197542	-0.420091	0.366243	11.1818	13.3636	26.5455	16.5455	22.1818	0.0909091	10.5455	4.63636	21.3636	1700.91	2424.55	36.2727	33.3636	19.9091	57.6364	25.7273	35.4545	21.6364
NM_001005509	A_52_P620793	Eif2a	chr3	58329743	58361423	+	6.88076	6.58601	6.67293	6.64879	2067.24	1546.33	1871.17	1706.16	1523.03	1489.51	1430.04	-0.418864	0.33004	-0.133184	0.853664	-0.0614978	0.931477	-0.5832	0.0648939	-0.632659	0.0920643	-0.294754	0.083811	-0.0241411	1	1370.73	1305.09	932.545	1036.36	1028.45	1267.55	1251.45	1351.91	1475.82	5.18182	7.63636	9.09091	3.54545	3.18182	3.54545	24	9.54545	9.45455
NM_001005510	A_51_P210143	Syne2	chr12	76919305	77211915	+	3.81752	3.63565	4.08343	3.61875	242.389	253.132	177.795	153.181	227.526	187.765	169.619	0.0625684	0.958931	-0.214978	0.777408	-0.350418	0.464352	1.25416	0.00070031	1.20041	0.00585716	-0.181866	0.570637	-0.464684	0.116377	582.455	539.727	977.636	794.545	525	563.909	575.455	693.727	582.182	192.182	420.636	35.6364	52.0909	43.3636	46.0909	57.2727	83.4545	130.273
NM_001005510	A_55_P1979863	Syne2	chr12	76919305	77211915	+	3.81752	3.63565	4.08343	3.61875	421.585	334.719	427.278	249.369	497.539	313.359	341.501	-0.332873	0.611407	-0.776893	0.0609279	-0.604958	0.110215	1.75973	7.39551e-06	1.42937	0.00120163	-0.181866	0.570637	-0.464684	0.116377	582.455	539.727	977.636	794.545	525	563.909	575.455	693.727	582.182	192.182	420.636	35.6364	52.0909	43.3636	46.0909	57.2727	83.4545	130.273
NM_001005511	A_55_P1976200	Lmtk3	chr7	53039317	53059512	+	4.40609	3.95106	4.29563	4.1246	1076.47	794.987	1070.11	733.524	1068.27	1012.29	921.099	-0.437304	0.0403836	-0.544836	0.00645992	-0.145751	0.587211	0.400702	0.0352291	0.30515	0.212159	-0.455028	0.107697	-0.171031	0.630285	821.636	792.364	758	708	855.727	689.909	759.818	595	709.455	1350.18	1020.64	25.2727	38.4545	10.5455	26.8182	24	14.0909	28.6364
NM_001005520	A_55_P2134381	Olfr231	chr1	176047222	176048145	-	0	0	0	0	22.6508	20.9141	21.7802	23.6949	24.5101	22.7351	35.6814	-0.115084	0.864672	0.121557	0.835336	0.21667	0.540661	0.127258	0.734519	0.307047	0.409503	0	1	0	1	1.09091	2.63636	3.54545	7.09091	0	13.0909	3.36364	6.72727	0	887.455	757.636	24.9091	42.9091	45.4545	46.9091	70.3636	62.0909	59
NM_001005524	A_55_P1989140	Olfr194	chr16	59118974	59119894	-	0	0	0	0	28.2116	24.8663	23.2764	27.7296	24.542	25.2654	28.2628	-0.182093	0.805072	0.252561	0.651157	0.122781	0.845182	0.00859455	0.988182	0.199287	0.727904	0	1	0	1	8.36364	2.72727	0.636364	0.909091	5.18182	3	0	0	0	5.72727	4.54545	8.54545	12.4545	20.3636	10.8182	26.5455	4.90909	0
NM_001005525	A_51_P327418	Rsrc2	chr5	124178435	124199423	-	9.18823	9.06523	8.98636	9.0681	2451.78	3296.74	3721.3	3618.27	3984.76	3822.9	3900.2	0.427206	0.522841	-0.0405058	0.976544	-0.0453868	0.964275	-0.0454061	0.951908	-0.156721	0.852209	-0.123004	0.495621	0.0817438	0.725195	1248.09	1314.64	1611.55	1822.27	1300.64	1209.09	1197.64	1332.73	1413.18	694.545	531	0	4.09091	11	7.27273	11	2.45455	6.45455
NM_001005568	A_55_P2014787	Olfr1281	chr2	111168578	111169495	+	0	0	0	0	21.2849	16.9803	17.3367	20.3861	22.8026	18.237	22.1154	-0.32597	0.535184	0.233755	0.689923	-0.183237	0.72854	-0.0273045	0.963519	-0.2055	0.719514	0	1	0	1	3.09091	2	0.0909091	0.363636	0	3.45455	0.909091	1.63636	0.454545	4.72727	7.18182	9.54545	9.36364	9.18182	9.36364	0.272727	12.8182	6.81818
NM_001005569	A_52_P68633	Olfr366	chr2	37075011	37075940	+	0	0	0	0	24.0461	26.0988	25.5684	22.864	27.4073	25.2575	25.4875	0.11818	0.845653	-0.161286	0.725114	-0.111311	0.800018	0.364757	0.158676	0.259373	0.475572	0	1	0	1	3.36364	10.8182	7.72727	6	0	0	19.7273	0	8.27273	12.3636	220.727	42.9091	41.3636	51.1818	36.3636	59.1818	49.7273	19.5455
NM_001005570	A_55_P2122125	Olfr707	chr7	114034698	114035621	-	0	0	0	0	28.9906	25.7509	26.6143	25.4199	28.1495	29.1109	37.6762	-0.170961	0.736733	-0.0662449	0.919773	0.234496	0.452452	-0.0439967	0.915268	0.00826849	0.99055	0	1	0	1	2.72727	0.727273	0.363636	0.909091	1	1.36364	1.63636	0	0	0.363636	1.63636	10	6.36364	6.81818	4.45455	6.81818	8.27273	1.81818
NM_001005605	A_55_P2165544	Aebp2	chr6	140572023	140604002	+	7.27887	7.17509	7.24593	7.12175	604.194	613.208	584.646	716.081	423.183	456.435	420.341	0.021365	0.976843	0.292561	0.300253	0.049703	0.917957	-0.154014	0.583298	-0.181752	0.602867	-0.103776	0.641224	-0.124186	0.576785	126.273	168.091	190.364	316.182	95.7273	160.455	145.909	176.273	176.273	4.63636	5.90909	9.36364	24.2727	10.1818	13.9091	10	2.90909	8.54545
NM_001005608	A_55_P1998299	Itgb4	chr11	115836039	115869725	+	2.23927	0.871694	1.79318	0.897413	162.72	104.449	186.414	72.0895	130.149	72.4259	72.8114	-0.639591	0.344813	-1.37065	0.00722134	-0.841755	0.0812905	1.71583	0.000388881	1.60148	0.00471478	-1.36758	0.00144771	-0.895765	0.0148782	225	124.636	283.636	235.364	209.727	191.545	165.727	224.636	246.727	471.091	824.273	123	95.3636	209.364	337.273	120.364	172.727	206.273
NM_001005748	A_51_P182572	Phactr1	chr13	43218208	43233881	+	2.30579	1.99764	2.70174	2.20013	210.263	169.103	213.683	171.195	306.213	335.121	283.192	-0.314288	0.424738	-0.31983	0.387895	0.00869336	0.990422	-0.556366	0.0372139	-0.301232	0.43781	-0.308154	0.264442	-0.501611	0.0825313	8	11.7273	13.7273	13	8.36364	16.7273	9.36364	19.9091	13.0909	884	911.545	30.8182	36.4545	42.2727	38.4545	22.5455	17.6364	40.3636
NM_001005748	A_55_P2068233	Phactr1	chr13	43218208	43233881	+	2.30579	1.99764	2.70174	2.20013	105.677	92.1244	120.45	98.5327	146.503	184.447	158.928	-0.198006	0.664055	-0.289763	0.391667	0.224865	0.473102	-0.521412	0.0314983	-0.255348	0.482144	-0.308154	0.264442	-0.501611	0.0825313	8	11.7273	13.7273	13	8.36364	16.7273	9.36364	19.9091	13.0909	884	911.545	30.8182	36.4545	42.2727	38.4545	22.5455	17.6364	40.3636
NM_001005748	A_52_P605517	Phactr1	chr13	43218208	43233881	+	2.30579	1.99764	2.70174	2.20013	68.7612	60.2357	69.912	61.7928	97.4546	111.22	96.5443	-0.190975	0.739912	-0.178101	0.73773	0.088539	0.876229	-0.489347	0.0852069	-0.180796	0.710375	-0.308154	0.264442	-0.501611	0.0825313	8	11.7273	13.7273	13	8.36364	16.7273	9.36364	19.9091	13.0909	884	911.545	30.8182	36.4545	42.2727	38.4545	22.5455	17.6364	40.3636
NM_001005767	A_52_P247943	Parl	chr16	20279894	20302435	-	7.74935	7.57913	7.70923	7.6981	1766.43	1463.66	1621.86	1569.41	1594.3	1480.46	1307.9	-0.271252	0.359529	-0.0474255	0.9353	-0.196272	0.466767	-0.331397	0.132386	-0.277522	0.335831	-0.170221	0.222673	-0.0111289	1	1739.73	1647.18	955.909	1058.45	1631.36	1762	1939.82	1727.27	1630.45	374.182	148.182	3.45455	4.63636	12	14.2727	15.6364	7.27273	7.72727
NM_001005767	A_55_P2130877	Parl	chr16	20279894	20302435	-	7.74935	7.57913	7.70923	7.6981	4430.8	3999.19	4458.24	4217.38	4239.64	4213.32	3362.1	-0.147861	0.753855	-0.0801272	0.884955	-0.171783	0.587211	-0.354834	0.131272	-0.365295	0.202713	-0.170221	0.222673	-0.0111289	1	1739.73	1647.18	955.909	1058.45	1631.36	1762	1939.82	1727.27	1630.45	374.182	148.182	3.45455	4.63636	12	14.2727	15.6364	7.27273	7.72727
NM_001005784	A_52_P667567	Inadl	chr4	98062517	98164324	+	6.81251	6.79283	6.7679	6.5814	134.846	145.625	124.985	128.931	122.929	114.61	174.932	0.110953	0.85014	0.0448386	0.947289	0.20394	0.511842	0.335589	0.181089	0.695532	0.0108696	-0.0196775	1	-0.186501	0.486123	280.455	357	398.091	555.091	295.636	301.727	400.364	384.364	439.636	11.7273	107.182	19.8182	28.5455	10	2.90909	0.727273	3.09091	10.8182
NM_001005784	A_55_P2104425	Inadl	chr4	98062517	98164324	+	6.81251	6.79283	6.7679	6.5814	336.488	315.355	316.208	289.484	238.224	215.498	280.568	-0.0935791	0.914064	-0.127392	0.852591	0.045692	0.948362	0.54562	0.0698298	0.879182	0.0106803	-0.0196775	1	-0.186501	0.486123	280.455	357	398.091	555.091	295.636	301.727	400.364	384.364	439.636	11.7273	107.182	19.8182	28.5455	10	2.90909	0.727273	3.09091	10.8182
NM_001005787	A_55_P2104422	Inadl	chr4	98213325	98355701	+	5.32683	5.51026	5.32353	5.27878	385.675	453.667	437.378	373.561	450.914	339.05	540.963	0.234247	0.681228	-0.227536	0.663436	-0.0743381	0.909422	0.495811	0.107695	0.548451	0.134002	0.183425	0.663211	-0.0447515	1	20.1818	15.0909	27.8182	33.5455	83.0909	41.2727	17.6364	28.4545	31.5455	599.455	1167.36	17.3636	19.8182	13.0909	13.5455	4.72727	16	16
NM_001005788	A_55_P2034385	Zfp69	chr4	120602742	120624306	-	2.66543	2.97979	2.59303	3.09075	73.1715	79.1605	78.4217	86.2575	72.5028	66.935	57.6409	0.113499	0.894318	0.137396	0.848178	-0.223109	0.62326	-0.384057	0.268405	0.0331392	0.968419	0.314358	0.21429	0.497721	0.065239	734.364	745.818	712	676	728.909	667.182	734.909	763.273	764.818	21	14	29.7273	19.9091	36.9091	40.3636	30.8182	12.5455	34.3636
NM_001005847	A_51_P119544	Aga	chr8	54597056	54608776	+	3.05427	2.11349	3.05747	2.20629	139.302	98.8429	145.297	86.9816	158.805	107.263	91.866	-0.495005	0.177863	-0.740224	0.0191572	-0.677878	0.0138295	0.52276	0.0843007	0.387685	0.339836	-0.940782	0.0137552	-0.851178	0.02741	282.727	188.273	221.091	231.273	364.273	234.273	237.455	275.182	275.182	269.545	241.909	18.0909	21.2727	18.3636	24	21.1818	31.2727	8.63636
NM_001005854	A_55_P1960251	Gm609	chr16	45416868	45493082	-	0.0343419	0.0662525	0.00496321	0.0129941	24.8297	25.0282	25.5997	28.2837	24.7913	29.4068	26.2731	0.0114879	0.992066	0.143845	0.830057	0.165036	0.742219	0.137116	0.756076	-0.1056	0.86411	0.0319106	0.584271	0.00803092	1	6.36364	2	4.27273	8.54545	0	3.81818	0	11.7273	14.8182	8.90909	3.72727	19.0909	22.5455	26	18.5455	39.0909	38	16.4545
NM_001005858	A_66_P117933	I830012O16Rik	chr19	34682447	34687891	+	0	0	0	0	16.9669	17.8134	20.8655	22.8951	19.8278	18.0824	20.2203	0.0702373	0.965003	0.133921	0.91573	-0.052324	0.963757	-0.590165	0.262972	-0.354233	0.658275	0	1	0	1	11.4545	4.54545	4.18182	5	19.2727	19.2727	5.81818	6.72727	21.3636	499.727	17.0909	20.8182	23.3636	17.6364	31.8182	0	18.3636	3
NM_001005858	A_55_P1972872	I830012O16Rik	chr19	34682447	34687891	+	0	0	0	0	27.7247	29.0444	27.3397	27.2193	29.6405	27.0433	20.1925	0.0670857	0.950072	-0.00636916	0.995458	-0.343025	0.411699	-0.39905	0.295256	-0.211268	0.725771	0	1	0	1	11.4545	4.54545	4.18182	5	19.2727	19.2727	5.81818	6.72727	21.3636	499.727	17.0909	20.8182	23.3636	17.6364	31.8182	0	18.3636	3
NM_001005859	A_55_P2024358	Rpl34	chr3	130429745	130433316	-	9.34688	9.45107	9.31875	9.27735	62477.8	63200.7	57261.8	63314.5	64720.2	65793.6	63059.2	0.0165972	0.977296	0.144963	0.613439	-0.00688805	0.987862	-0.114744	0.613589	-0.00712525	0.987769	0.104186	0.797857	-0.0413973	1	1005.27	1235.36	1125.82	1419.27	743.273	900.727	962.182	984.636	1107.18	284.364	36.3636	8.90909	7.36364	18.4545	29.0909	3.54545	10.6364	0
NM_001005859	A_55_P2029022	Rpl34	chr3	130429745	130433316	-	9.34688	9.45107	9.31875	9.27735	99938.9	100918	96047.3	102341	99739.7	100683	106076	0.0140589	0.975729	0.0915718	0.716807	0.0512182	0.846798	-0.0171737	0.942518	0.071763	0.777477	0.104186	0.797857	-0.0413973	1	1005.27	1235.36	1125.82	1419.27	743.273	900.727	962.182	984.636	1107.18	284.364	36.3636	8.90909	7.36364	18.4545	29.0909	3.54545	10.6364	0
NM_001005860	A_55_P2103887	Clec4a4	chr6	122940385	122974439	+	0.385149	0.32045	0.384339	0.215253	20.1763	17.592	25.0446	20.1801	23.5557	18.6908	21.7042	-0.197747	0.736933	-0.311567	0.449867	-0.225928	0.566251	0.441593	0.139606	-0.00918055	0.991314	-0.0646985	0.887151	-0.169085	0.501285	30.3636	19.2727	44.9091	62.7273	66	38.5455	47.5455	75.9091	72	6.63636	7.45455	19.0909	20.8182	13.7273	10.8182	25.3636	7.36364	12
NM_001005868	A_55_P1987839	Erbb2ip	chr13	104608866	104710666	-	6.54334	7.14184	6.6799	7.04768	572.594	810.882	500.375	696.895	445.742	578.647	629.995	0.50198	0.0533534	0.477931	0.0609296	0.437802	0.0486097	0.424829	0.0684578	0.1039	0.815525	0.598492	0.0718413	0.367783	0.29688	431.091	522.545	354.364	444.455	415.091	432.909	446.364	656.455	614.273	4.63636	6.09091	16.6364	19.0909	21.6364	13.4545	11.7273	1.27273	12.3636
NM_001005916	A_55_P1977289	Zbtb9	chr17	27110124	27113148	+	7.38562	7.47099	7.52524	7.5466	925.232	865.677	922.118	789.696	718.667	687.493	819.905	-0.0959864	0.793022	-0.223655	0.293025	0.0630778	0.842466	-0.0160264	0.957286	-0.126772	0.639949	0.0853737	0.626772	0.0213582	1	1926.91	1690.91	1603.64	1578.82	1582.36	1859.55	1690.64	1719.64	1545.09	113.545	366.909	3.81818	12.9091	4.45455	7.27273	12.7273	6.18182	0
NM_001005916	A_55_P1977284	Zbtb9	chr17	27110124	27113148	+	7.38562	7.47099	7.52524	7.5466	158.216	155.358	141.581	158.235	143.811	145.9	152.638	-0.0262997	0.969915	0.160436	0.668004	0.0533745	0.908215	-0.226166	0.354232	-0.0866191	0.836316	0.0853737	0.626772	0.0213582	1	1926.91	1690.91	1603.64	1578.82	1582.36	1859.55	1690.64	1719.64	1545.09	113.545	366.909	3.81818	12.9091	4.45455	7.27273	12.7273	6.18182	0
NM_001007077	A_52_P175679	Gm13023	chr4	143379237	143385488	+	0	0	0	0	93.73	104.539	112.445	139.73	120.852	136.334	155.831	0.157451	0.842174	0.313424	0.526006	0.270321	0.529778	-0.322294	0.392092	-0.220626	0.689365	0	1	0	1	5.27273	6.45455	3.90909	5.18182	8.90909	5.18182	13.0909	6.27273	4.27273	34.4545	11.6364	20	20	22.5455	17.5455	30.8182	10	9.81818
NM_001007077	A_55_P2135865	Gm13023	chr4	143379237	143385488	+	0	0	0	0	18.108	21.5614	21.7693	24.0981	22.1258	22.8855	21.055	0.251824	0.628308	0.146624	0.817293	-0.0114316	0.988166	0.0704747	0.881913	0.0182606	0.982223	0	1	0	1	5.27273	6.45455	3.90909	5.18182	8.90909	5.18182	13.0909	6.27273	4.27273	34.4545	11.6364	20	20	22.5455	17.5455	30.8182	10	9.81818
NM_001007220	A_55_P2028465	Adam22	chr5	8092260	8368160	-	3.65326	2.53363	3.0795	1.99281	45.3957	37.1971	56.9288	38.4659	39.5288	48.0508	48.3164	-0.287365	0.827818	-0.565579	0.495032	0.285632	0.759634	-0.0631305	0.94908	-0.0551369	0.970286	-1.11962	0.00069167	-1.08669	0.00132475	463.818	356.182	498	354.182	394.273	303.091	355	372.273	406.364	412.636	673.636	45.0909	41.3636	64.5455	157.909	120.273	159.364	176.545
NM_001007222	A_55_P2010596	Tdpoz2	chr3	93455464	93456608	-	0	0	0	0	42.2806	40.9446	34.6949	39.18	40.1703	37.0244	41.8918	-0.0463203	0.94291	0.175395	0.59564	-0.0285562	0.952842	-0.130447	0.628219	-0.024936	0.962085	0	1	0	1	1.63636	7.72727	5.81818	5.18182	1.63636	5	8.36364	3.18182	5.36364	98.4545	26.1818	71.5455	41.8182	83.2727	29.7273	44.6364	19.9091	16.3636
NM_001007223	A_55_P2155751	Clec3a	chr8	116941934	116952033	+	0.169931	0	0.0946699	0.0341382	23.541	23.3246	20.9745	26.3331	23.0819	24.8356	23.1658	-0.0133216	0.987205	0.328241	0.312594	0.0554421	0.919724	-0.472663	0.0587287	0.0702344	0.894928	-0.169931	0.269477	-0.0605317	0.80666	2.27273	10.8182	6.72727	14.3636	10.3636	12.0909	27.8182	14.3636	21.0909	789.545	1343.18	42.8182	28.0909	46.9091	27.4545	43.5455	20.1818	15.4545
NM_001007266	A_55_P2106720	Taar2	chr10	23658378	23661389	+	0.05668	0	0	0.106161	20.3547	28.4412	22.7727	22.102	24.9068	23.2457	22.3733	0.482617	0.208146	-0.0431276	0.963011	-0.127165	0.821751	-0.327929	0.343437	-0.0597943	0.931769	-0.05668	0.753293	0.106161	0.469808	9.36364	13.2727	11.7273	29.8182	31.3636	11.9091	49	36.6364	47.8182	9.54545	41.7273	17.6364	30.0909	32.8182	29.0909	18.6364	29.5455	1.90909
NM_001007268	A_55_P2036171	Dusp13	chr14	22552618	22567844	-	0.484591	0.530433	0.704395	1.02526	33.5456	40.6404	37.7189	35.6559	37.899	35.8876	39.2728	0.276794	0.550792	-0.0811473	0.9125	-0.0136519	0.984911	0.156432	0.687128	0.188156	0.699483	0.0458413	0.930814	0.320867	0.0951084	31.0909	36.1818	43.0909	34.3636	23.3636	38	62.7273	30.9091	24	1385.64	1144.45	1	13.9091	7.09091	10.4545	3.18182	10.0909	1.54545
NM_001007268	A_55_P2030647	Dusp13	chr14	22552618	22567844	-	0.484591	0.530433	0.704395	1.02526	30.9175	30.3853	33.5309	29.7865	35.2361	31.832	28.4228	-0.0250484	0.97684	-0.170834	0.717612	-0.228291	0.489864	0.215702	0.490412	0.143379	0.756537	0.0458413	0.930814	0.320867	0.0951084	31.0909	36.1818	43.0909	34.3636	23.3636	38	62.7273	30.9091	24	1385.64	1144.45	1	13.9091	7.09091	10.4545	3.18182	10.0909	1.54545
NM_001007460	A_66_P123282	Zdhhc23	chr16	43969259	43979163	-	4.04113	3.29647	3.50784	2.77694	28.1192	27.1093	32.7227	35.7138	29.6572	30.5637	25.8138	-0.0527662	0.96146	0.126188	0.872943	-0.0783992	0.913768	0.296556	0.45585	0.1381	0.830079	-0.744657	0.0400444	-0.730902	0.0526957	210.727	170.455	214.909	169.818	217.091	178.091	219.273	279.636	249.364	130.545	109.909	197.818	220	193.545	255.727	146.818	174.636	152.818
NM_001007461	A_55_P2180536	Gsdma3	chr11	98487674	98499403	+	0.0222903	0.100158	0.0273952	0	35.794	31.5424	37.2848	31.8973	34.4632	43.9417	28.1308	-0.182425	0.773284	-0.225152	0.659487	0.0288138	0.968257	-0.266003	0.452291	-0.21601	0.660681	0.0778673	0.217154	-0.0273952	0.774045	2	4.36364	11.1818	7.63636	13.4545	9.54545	0	14	12.0909	1629.82	1307.36	36.4545	45.8182	75.2727	68.2727	39.0909	58.0909	40.7273
NM_001007462	A_55_P2032955	Pabpn1l	chr8	125143371	125146635	-	0.193341	0	0	0	21.2373	22.3701	23.8676	21.7675	19.2181	23.5609	20.9705	0.0749732	0.956053	-0.132874	0.902217	0.209912	0.771431	-0.0773211	0.913041	0.105089	0.909628	-0.193341	0.375427	0	1	5.81818	12.0909	4	6.72727	11.1818	9.54545	1.63636	30.3636	12.0909	1763.73	2029.82	20.1818	16.8182	46.2727	45.3636	17.0909	16.3636	65.0909
NM_001007463	A_66_P115187	Spag8	chr4	43664548	43666466	-	3.08914	3.38889	3.97147	3.7842	26.3677	30.5322	28.7807	26.2718	29.2396	30.0666	25.1336	0.211562	0.742148	-0.131585	0.854453	-0.0890329	0.889156	-0.0987986	0.838293	-0.196075	0.719756	0.299743	0.668547	-0.187275	0.864388	51.1818	54.4545	100.636	47.3636	32.5455	30.3636	10.7273	18.8182	20.5455	905.545	659.182	12.4545	19.3636	19.9091	20.8182	10	28	22.0909
NM_001007472	A_55_P2096742	Noto	chr6	85373880	85378871	+	0.314185	1.8884	1.3914	1.21079	22.3652	25.691	24.8861	24.6477	25.8339	32.4581	29.5261	0.200002	0.740987	-0.013888	0.988894	0.261019	0.492822	-0.28787	0.402326	-0.0621986	0.925069	1.57421	0.0272064	-0.180612	0.919297	143.636	66.4545	96.7273	175.636	58.9091	120.091	53.7273	83.9091	96	1641.91	1252.27	161.182	171.455	57.8182	59.1818	115.727	62.9091	32.8182
NM_001007567	A_51_P371675	Slc7a6os	chr8	108724338	108734833	-	7.23832	7.28193	6.91848	7.06532	939.551	1009.41	865.838	1057.72	850.306	972.886	808.411	0.103471	0.806034	0.288791	0.200079	0.0606984	0.87113	-0.81643	1.8121e-05	-0.253168	0.30763	0.0436051	0.978682	0.146843	0.572325	2434.55	2268.55	1739.09	1664.36	2420	2260.82	2172.18	2238.18	2027.09	1143.82	1096.82	8.63636	8.54545	11.1818	10.6364	6.54545	10.3636	5.81818
NM_001007568	A_65_P15340	Zfp251	chr15	76682574	76701865	-	5.17785	5.24962	5.10917	5.19573	645.575	685.586	599.364	709.949	604.611	735.53	663.005	0.0867533	0.801079	0.244284	0.182918	0.207895	0.205144	-0.432064	0.00370383	-0.181739	0.395694	0.0717745	0.901234	0.0865582	0.858173	1837	1607.64	943.727	821.727	1985.64	2040.55	1817.64	1391.09	1514.82	192	426.636	18.4545	10.9091	5.81818	7.36364	6.81818	13.3636	0.454545
NM_001007569	A_51_P222993	Pnmal1	chr7	17545144	17547669	+	2.41731	1.52383	1.96608	1.27648	57.8687	57.9154	53.1828	46.2443	49.7821	47.8169	42.8923	0.00116305	0.998555	-0.201684	0.578387	-0.136508	0.70364	-0.0338162	0.930689	0.189244	0.604438	-0.893476	0.185298	-0.689593	0.352208	54.6364	20.6364	112.091	10.5455	39.0909	10.5455	32.5455	8.72727	31.3636	1589.73	1347.55	39.2727	53.7273	49.9091	80.6364	76	57.8182	88.7273
NM_001007570	A_55_P1955931	Slc25a42	chr8	72708239	72736180	-	3.7983	3.29142	3.47715	3.12612	363.468	269.242	318.845	234.017	283.045	225.468	310.831	-0.432927	0.373451	-0.446241	0.32656	-0.0965031	0.893068	-0.304695	0.465796	-0.247512	0.669035	-0.50688	0.204683	-0.351035	0.428732	979	920.545	749.455	724.818	785.636	750.818	865.455	905.091	1008	87.6364	168.091	12.6364	13.6364	7.27273	13.4545	25.3636	18	32.1818
NM_001007571	A_66_P140408	D8Ertd738e	chr8	86770134	86773660	-	7.38916	7.24532	7.29161	7.27493	2764.61	2849.13	2895.58	3181.54	3297.81	2824.09	2731.97	0.0434433	0.941987	0.135875	0.686337	-0.247645	0.226093	0.51333	0.00510446	0.414214	0.0614033	-0.143842	0.597036	-0.0166852	1	1351.27	1343.91	1105.64	1150.09	1120.64	1341.18	1441.82	1562.09	1604.45	681.455	437.091	1.27273	4.45455	4.18182	8.90909	10	6.36364	9
NM_001007572	A_51_P239601	Trpv5	chr6	41602769	41630722	-	0	0	0.0104692	0.077596	30.2637	23.7371	22.1494	23.0576	24.9817	23.1744	29.3066	-0.350445	0.449683	0.0579759	0.948415	0.0610077	0.93158	0.00125505	0.998968	0.347951	0.438244	0	1	0.0671268	0.486637	27	10.5455	21.4545	18.7273	23	2	8.18182	3.36364	22.1818	935.818	60.4545	79.8182	67.6364	76.3636	44.6364	69.5455	44.7273	39.0909
NM_001007573	A_55_P1953266	Maneal	chr4	124532483	124539415	-	3.57533	2.81232	3.89497	2.54226	331.747	238.837	232.479	151.044	112.539	55.4566	38.1188	-0.474057	0.271091	-0.622131	0.0933673	-1.29142	2.04549e-05	-0.0692435	0.897526	0.198929	0.731117	-0.763011	0.102854	-1.35271	0.0141087	541.818	443.182	522.182	398.455	297.364	191.364	193.545	141.818	135.909	345	15.1818	57.5455	62.9091	173.182	193.364	348.909	277.455	282.909
NM_001007574	A_55_P1991668	A830010M20Rik	chr5	107926764	107941575	+	4.05515	4.60641	4.31978	4.64054	25.6913	26.8042	24.1232	26.0349	28.1956	33.3805	25.4323	0.0611812	0.967252	0.110021	0.927191	0.0473624	0.965266	0.1263	0.858015	-0.229362	0.782931	0.55127	0.127544	0.320762	0.425754	8.36364	9	4.90909	4.27273	8	10.8182	0	12.6364	3.72727	8.54545	3.54545	9.36364	16.2727	10.9091	15.2727	9.36364	19.9091	14.6364
NM_001007575	A_55_P2000903	Zfp58	chr13	67591103	67601458	-	5.29705	5.52948	5.32611	5.56442	129.909	129.082	107.779	125.157	133.236	144.659	229.127	-0.00920826	0.994075	0.21566	0.726167	0.450416	0.20436	0.583053	0.0822265	0.453064	0.304524	0.232426	0.587245	0.238311	0.601907	1708.73	1720.73	2512.55	2339.73	1470.09	1416.09	1181.64	1154.36	1000.73	1963.27	1830.91	1.36364	2.45455	14.8182	16.6364	3.90909	12.8182	7.36364
NM_001007575	A_55_P2159860	Zfp58	chr13	67591103	67601458	-	5.29705	5.52948	5.32611	5.56442	77.1404	80.438	67.8989	83.0178	64.4477	88.6902	119.313	0.0603906	0.968471	0.290032	0.74147	0.674595	0.159551	0.571764	0.256574	0.423192	0.550256	0.232426	0.587245	0.238311	0.601907	1708.73	1720.73	2512.55	2339.73	1470.09	1416.09	1181.64	1154.36	1000.73	1963.27	1830.91	1.36364	2.45455	14.8182	16.6364	3.90909	12.8182	7.36364
NM_001007576	A_55_P2135763	Gucy2f	chrX	138513832	138631479	-	0.0194604	0.14893	0.00170066	0.161454	22.4679	22.3509	25.4222	24.8047	25.1234	24.0248	33.7973	-0.0075342	0.996817	-0.0354808	0.979319	0.181686	0.810969	-0.63827	0.14425	-0.550581	0.332548	0.12947	0.00404007	0.159753	0.00223264	7.09091	9.81818	9.54545	16.1818	16.1818	28.7273	42.0909	61.5455	75.6364	8.54545	13.3636	61.6364	48.7273	69.3636	43.5455	34.6364	18.2727	12
NM_001007577	A_55_P2124043	Tceanc	chrX	162937747	162948410	-	4.30099	4.53299	4.51695	4.48785	28.1154	33.8434	25.403	27.0959	25.9268	28.4881	28.7591	0.267516	0.75764	0.0930744	0.93478	0.142743	0.862312	-0.145536	0.817299	-0.26312	0.716225	0.232	0.0230526	-0.0291053	0.885659	484.455	576.182	310.636	304.909	492.818	566.364	651.727	673.364	734	10.5455	3.54545	6.81818	4.09091	3.54545	3.45455	4.45455	0	0.363636
NM_001007578	A_55_P2014319	Armcx6	chrX	131282994	131285958	-	4.35295	3.91556	4.25121	3.41009	578.741	434.758	574.779	381.734	574.725	483.183	526.271	-0.412705	0.167237	-0.590439	0.0232726	-0.188682	0.577142	0.265781	0.337726	0.0938686	0.84735	-0.437384	0.193982	-0.841126	0.026292	393.273	389.364	795	768.273	339.455	345	353.182	378.273	371	59.7273	14.5455	45.5455	36.4545	10.3636	14.1818	11.0909	4.36364	17.8182
NM_001007578	A_55_P2108993	Armcx6	chrX	131282994	131285958	-	4.35295	3.91556	4.25121	3.41009	54.3159	48.7442	75.468	52.224	74.6343	69.44	63.3663	-0.156144	0.847563	-0.531152	0.175599	-0.170096	0.756326	-0.0914945	0.860627	-0.0660352	0.929197	-0.437384	0.193982	-0.841126	0.026292	393.273	389.364	795	768.273	339.455	345	353.182	378.273	371	59.7273	14.5455	45.5455	36.4545	10.3636	14.1818	11.0909	4.36364	17.8182
NM_001007579	A_55_P1959379	BC080695	chr4	143157370	143163701	+	0	0	0	0	109.455	113.057	97.4752	111.954	88.709	96.7368	114.795	0.0467172	0.96392	0.1998	0.735041	0.248447	0.559379	0.00902702	0.98722	0.172136	0.76088	0	1	0	1	0	0.727273	0.272727	0.272727	0	2.72727	1.63636	5.36364	5.54545	0.727273	0.818182	0.454545	2.81818	8.63636	2.72727	8.27273	4.45455	0.909091
NM_001007580	A_55_P1960896	Fndc3c1	chrX	103615382	103680568	-	5.76969	5.5646	5.90725	5.35963	1774	2226.98	2072.58	1875.28	2047.76	1889.56	1159.12	0.328079	0.705822	-0.144323	0.89658	-0.46851	0.377127	-0.566407	0.241193	-0.476835	0.463788	-0.205092	0.818386	-0.547627	0.376687	425	623	498.455	693.545	497.182	439.636	487.364	468.455	481.182	11.8182	4.81818	52.1818	79.4545	7.63636	4.09091	3.09091	12.5455	25.7273
NM_001007581	A_51_P468505	2810408M09Rik	chr2	165315612	165318814	-	5.86804	6.33167	6.28688	6.3726	89.4947	112.234	84.9866	115.493	84.1472	102.943	99.5091	0.326638	0.152977	0.442499	0.0281499	0.266382	0.18183	-0.607246	0.000978977	-0.385095	0.0862869	0.463629	0.133546	0.0857175	0.912279	438.273	497.727	827.818	956.818	464.727	474.909	499.182	526.455	504.091	507.455	949.545	4	7.72727	20.3636	14.3636	10	1.81818	5.18182
NM_001007582	A_55_P2130024	AY761184	chr8	22812996	22814119	-	0	0	0	0	36.5369	41.3022	41.0312	33.5038	44.5769	35.3489	40.13	0.176864	0.880964	-0.292399	0.72612	-0.243125	0.741505	-0.0799929	0.914648	-0.0299842	0.980973	0	1	0	1	2.63636	6.72727	2.72727	3.54545	9.36364	12.4545	4.63636	8.90909	1.54545	24	27.1818	13.7273	14.4545	27.9091	16	8.54545	15.2727	8.63636
NM_001007583	A_55_P1957453	Best3	chr10	116423370	116462096	+	0.0198	0	0.00364376	0.0128022	24.2222	24.2346	20.0146	22.9675	21.5943	22.6646	22.5344	0.000739832	0.999303	0.198539	0.718648	0.0656357	0.920726	0.0204169	0.969754	-0.194876	0.706461	-0.0198	0.377124	0.00915844	0.781484	15	6.27273	14.3636	23.6364	13.5455	11.1818	0	0.727273	12.3636	10.5455	111.545	108.545	99.2727	20.5455	49.0909	27.7273	33.8182	27.2727
NM_001007584	A_66_P130444	Gm11541	chr11	94555812	94565813	-	0.0215786	0	0.0955481	0.0669792	19.3716	20.295	21.6956	25.459	20.9715	25.204	22.4839	0.0671819	0.959341	0.230774	0.778951	0.182843	0.801718	0.160732	0.79048	0.326434	0.620845	-0.0215786	1	-0.0285689	0.960332	14	7.09091	27.4545	14	4.45455	8.54545	18.0909	3.81818	5.36364	1064	1034.73	26.5455	21.0909	41.8182	35.8182	23.3636	11.7273	18.2727
NM_001007589	A_55_P2011967	Akirin2	chr4	34497864	34514157	+	7.71249	7.70841	7.69066	7.75535	4706	5528.66	5060.45	5703.72	5390.78	6122.73	5958.49	0.232429	0.146883	0.172639	0.321063	0.164066	0.266759	-0.304744	0.0189638	-0.117284	0.571362	-0.00408096	1	0.0646989	0.968238	638.545	678.818	380.636	513	670	703	788.545	705.364	823.182	12	5.18182	1.54545	5.36364	4.45455	2.63636	0	7.81818	13.0909
NM_001008230	A_55_P2155136	Rtp2	chr16	23925634	23930880	-	0	0	0	0.177528	50.4372	52.4583	51.9538	57.5287	55.6603	51.6591	51.9216	0.0566828	0.934817	0.147051	0.727631	-0.103969	0.794482	0.135027	0.655356	0.0544609	0.913234	0	1	0.177528	0.157343	14.3636	21.4545	21.0909	24.7273	74.6364	57.1818	40.8182	34.1818	53.9091	1814.64	2081.73	50.3636	49	70.5455	46.1818	55.8182	62	57.5455
NM_001008231	A_55_P2010871	Daam2	chr17	49595347	49703662	-	0.870223	2.51815	1.38242	2.76656	41.209	121.185	52.9369	116.279	112.205	172.044	114.717	1.55618	0.0197787	1.13524	0.106827	0.324286	0.751157	-0.402269	0.61991	-0.879701	0.279069	1.64792	0.000242725	1.38413	0.00085188	188.727	239.545	343.182	392.091	235.818	321.455	261.909	271.909	219.909	968.273	678.364	203.636	205.636	172.182	114.818	158.909	149.091	128.455
NM_001008232	A_55_P2079860	Asap3	chr4	135762280	135802488	+	4.11329	2.95483	3.48759	2.63607	246.578	145.141	224.738	125.426	226.03	147.026	140.114	-0.764595	0.0229171	-0.841407	0.00906018	-0.655177	0.0235396	1.41417	1.02772e-05	0.707521	0.0508945	-1.15845	0.000768918	-0.851522	0.00488512	788.455	801.091	552.727	441.909	856.545	781	800.455	692.455	750.636	308.727	312	7	10.8182	3.90909	13.4545	10.4545	15	15.3636
NM_001008233	A_55_P2123262	Plekhn1	chr4	155595565	155602651	-	4.21186	4.80048	4.7833	4.84692	38.0468	36.1811	42.0712	35.34	39.3041	40.4272	41.2775	-0.0725364	0.920441	-0.251533	0.488802	0.0556609	0.918034	-0.274854	0.319257	0.107562	0.819486	0.588619	0.0314864	0.0636151	0.941037	339.455	232.818	774.182	436.909	364.273	270.909	174	172.455	230.909	1795.64	2047.18	3.36364	6.45455	5.27273	7.09091	9.90909	8.27273	0
NM_001008238	A_55_P2137973	Bnip2	chr9	69837273	69859466	+	7.35178	7.73563	7.59351	7.73687	162.426	177.675	185.241	229.724	145.255	144.147	190.769	0.129463	0.876293	0.310497	0.525957	0.191093	0.705387	0.0591022	0.911754	0.118954	0.852659	0.383848	0.0105073	0.143363	0.316807	567.364	706.636	494	555.273	625	710.636	788.545	837.364	759.636	6.09091	3.90909	2.63636	9.36364	5.81818	8.63636	15.3636	5.90909	18.2727
NM_001008419	A_55_P2156870	Aox3l1	chr1	58335170	58436108	+	0.0470849	0.156584	0.0470179	0.0877711	19.5963	21.5555	18.1747	18.275	21.3505	22.9761	19.5333	0.13748	0.841863	0.00794305	0.993441	-0.0112339	0.987785	-0.354485	0.248966	-0.310539	0.446176	0.109499	0.209726	0.0407533	0.747185	19.7273	11.7273	28.0909	31.7273	19.6364	27.7273	21.3636	21.4545	7.27273	940.818	1316.64	53.9091	52.8182	43.3636	54.0909	34.3636	31.0909	32.2727
NM_001008420	A_55_P2103746	Cdh12	chr15	21041207	21519288	+	0.446376	0.187477	0.456354	0.115234	101.003	105.666	111.563	110.009	97.7269	95.2796	117.219	0.0651156	0.908197	-0.0202385	0.975708	0.112896	0.725621	-0.447977	0.0220523	-0.236463	0.398128	-0.258899	0.0175193	-0.34112	0.00683648	116.636	108.909	139.455	76.0909	74.4545	65.4545	53.1818	35.6364	54.9091	72.7273	39.3636	84.0909	67	46.4545	29.7273	17.9091	36.2727	43
NM_001008421	A_52_P475854	Nol10	chr12	17355299	17436901	+	7.59992	7.49625	7.37853	7.45651	131.039	142.808	150.067	155.576	112.713	121.342	112.076	0.124073	0.796365	0.0520125	0.92868	0.0491216	0.917862	-0.0737146	0.822777	0.153781	0.669973	-0.103672	0.340113	0.0779739	0.523467	2313.82	2769.91	2269	2626.91	2217	2013.73	2139.55	2058.64	2614	649.818	26.3636	8.90909	10.3636	18.3636	12	13.1818	5.54545	11
NM_001008422	A_55_P2051124	Scaf1	chr7	52258320	52271619	-	7.24886	7.28204	7.40414	7.34572	7375.37	7534.2	7052.91	6717.53	6973.91	6671.47	8308.71	0.0307383	0.96146	-0.0702874	0.880564	0.0943468	0.774731	-0.0881037	0.75205	0.00379327	0.995109	0.0331829	1	-0.0584213	0.950567	1191.18	1120.55	443.364	499.545	935.455	1044.18	1091.73	1215.36	1241.55	5.54545	247.182	9.54545	9.72727	8.63636	2.09091	14.1818	3.18182	4.27273
NM_001008423	A_55_P1990200	Ccdc177	chr12	81856434	81861702	-	1.86036	0.962451	1.65859	1.49052	56.8074	34.8982	47.8753	32.3415	35.4621	32.7073	26.9474	-0.702927	0.0505344	-0.565895	0.127867	-0.256397	0.558414	0.276785	0.477889	0.60336	0.120779	-0.89791	0.0420226	-0.168067	0.811611	385.636	328.182	840.636	453.182	474.455	349.273	251.545	216.273	191.364	829.636	355.273	243.273	291.364	268.818	316.091	265.545	257.909	182
NM_001008424	A_55_P2190994	Cdsn	chr17	35689073	35694125	+	0.567548	0.326352	0.744809	0.13146	60.94	46.8641	59.5552	47.4194	70.0693	53.5719	40.9569	-0.378908	0.383415	-0.32875	0.459584	-0.580991	0.0486097	-0.194332	0.632455	-0.0930358	0.884905	-0.241197	0.733775	-0.613349	0.275406	9.90909	14	15	11.7273	18.0909	1.27273	6.72727	8.54545	8.09091	2407.27	1843.82	20.1818	21.8182	25.7273	25.3636	15.3636	17.5455	19.9091
NM_001008425	A_52_P631568	Thoc6	chr17	23805586	23810737	-	6.49249	6.07537	6.45301	6.17551	2870.96	2586.27	2695.67	2541.51	2664.05	2508.65	2276.84	-0.150659	0.723381	-0.0849603	0.865013	-0.15665	0.601126	0.0305907	0.932998	0.0129017	0.982805	-0.417111	0.114593	-0.277508	0.334768	2036.45	2066.73	2350.82	2512.55	2401.73	2394.73	2150	2243.55	2202.27	2184.82	1840.55	10.3636	15.3636	12.4545	12.1818	0	3.90909	12
NM_001008425	A_55_P2169849	Thoc6	chr17	23805586	23810737	-	6.49249	6.07537	6.45301	6.17551	2499.43	2339.68	2322.32	2189.57	2193.47	1938.03	2090.79	-0.0952876	0.785843	-0.0849185	0.801167	-0.123897	0.576138	4.81623e-06	0.999968	0.0882046	0.761891	-0.417111	0.114593	-0.277508	0.334768	2036.45	2066.73	2350.82	2512.55	2401.73	2394.73	2150	2243.55	2202.27	2184.82	1840.55	10.3636	15.3636	12.4545	12.1818	0	3.90909	12
NM_001008426	A_66_P135003	Gm5531	chr1	155721475	155724001	+	0.0710538	0	0	0	23.6614	23.9303	21.4866	26.4601	21.441	21.4658	23.1729	0.0163037	0.984053	0.300378	0.297602	0.0568689	0.90584	-0.152126	0.599414	-0.00707781	0.991426	-0.0710538	0.377195	0	1	1	6.72727	5.36364	8.18182	6.18182	0	2	4.63636	0	1183.82	1495.82	39.1818	42.3636	105.182	51.1818	37.8182	73.0909	20
NM_001008427	A_55_P2048378	Gm5595	chr7	49915478	49948088	-	5.47927	5.87028	5.40165	5.78911	1744.75	1334.49	1520.08	997.012	1590.81	1368.3	1051.62	-0.38673	0.154358	-0.608463	0.009136	-0.40727	0.060388	0.24783	0.326594	0.0555077	0.909482	0.391014	0.0906987	0.387456	0.108602	1812.45	1917.91	1784.73	1801	1554.18	1305.64	1390.73	1496.64	1638.27	441.818	520.364	1.81818	4.90909	7.81818	22.6364	26.4545	60.2727	43.8182
NM_001008427	A_55_P2139341	Gm5595	chr7	49915478	49948088	-	5.47927	5.87028	5.40165	5.78911	1836.96	2007.21	1717.61	1497.3	1703.24	1611.28	1317.64	0.127876	0.818424	-0.198041	0.614949	-0.225199	0.452457	0.192217	0.514794	0.0416563	0.941023	0.391014	0.0906987	0.387456	0.108602	1812.45	1917.91	1784.73	1801	1554.18	1305.64	1390.73	1496.64	1638.27	441.818	520.364	1.81818	4.90909	7.81818	22.6364	26.4545	60.2727	43.8182
NM_001008427	A_55_P2088131	Gm5595	chr7	49915478	49948088	-	5.47927	5.87028	5.40165	5.78911	1202.23	985.216	1027.1	832.316	1173.23	1064.02	765.126	-0.287201	0.348849	-0.303379	0.284525	-0.378837	0.0823129	0.177001	0.520233	0.0333885	0.949929	0.391014	0.0906987	0.387456	0.108602	1812.45	1917.91	1784.73	1801	1554.18	1305.64	1390.73	1496.64	1638.27	441.818	520.364	1.81818	4.90909	7.81818	22.6364	26.4545	60.2727	43.8182
NM_001008427	A_55_P2062714	Gm5595	chr7	49915478	49948088	-	5.47927	5.87028	5.40165	5.78911	748.277	551.4	711.811	554.483	525.192	365.945	521.046	-0.440473	0.589716	-0.360353	0.6694	-0.266326	0.733822	0.00129153	0.999548	-0.0602068	0.960266	0.391014	0.0906987	0.387456	0.108602	1812.45	1917.91	1784.73	1801	1554.18	1305.64	1390.73	1496.64	1638.27	441.818	520.364	1.81818	4.90909	7.81818	22.6364	26.4545	60.2727	43.8182
NM_001008427	A_52_P235102	Gm5595	chr7	49915478	49948088	-	5.47927	5.87028	5.40165	5.78911	1152.15	869.665	885.441	660.622	953.904	821.365	617.985	-0.4058	0.10449	-0.422571	0.0757159	-0.421047	0.037917	0.0860981	0.785299	0.015895	0.97833	0.391014	0.0906987	0.387456	0.108602	1812.45	1917.91	1784.73	1801	1554.18	1305.64	1390.73	1496.64	1638.27	441.818	520.364	1.81818	4.90909	7.81818	22.6364	26.4545	60.2727	43.8182
NM_001008428	A_55_P2026360	Fbxw20	chr9	109119946	109137268	-	0	0.0390123	0	0.0143449	30.6631	36.4523	28.1591	38.7938	29.0258	28.3561	32.3729	0.249509	0.709695	0.462225	0.291621	0.0618898	0.936307	0.161237	0.741817	0.256286	0.649991	0.0390123	0.418549	0.0143449	0.879064	3.36364	4.63636	2.45455	2.90909	7.45455	1.54545	1.18182	8.72727	10.0909	1450.73	913.818	27.6364	23.9091	52.7273	44	35.5455	49.4545	29.7273
NM_001008429	A_55_P2106725	Taar3	chr10	23669364	23670395	+	0	0	0.275024	0	25.9205	23.9245	25.3098	30.4786	26.3795	27.3436	23.2942	-0.115604	0.938663	0.268102	0.781198	-0.06383	0.954812	-0.820349	0.0913829	-0.946374	0.0967952	0	1	-0.275024	0.403081	19.6364	8	29.4545	20.3636	29.3636	17.4545	0	44.9091	36.7273	333.909	298.182	26	20.1818	20.8182	15.8182	17.5455	12.1818	31.1818
NM_001008498	A_55_P2157676	Wdr34	chr2	29887078	29904399	-	4.99401	5.18844	4.92623	5.0026	28043.1	28188.2	24803.2	21037.4	26435.8	24339	27595.6	0.00744274	0.997539	-0.237565	0.822363	-0.0286428	0.982458	-0.0768172	0.925417	0.0628284	0.958591	0.194429	0.551167	0.0763736	0.924077	879.909	879	837.364	935.818	835.455	713.182	698.091	738.182	705.364	12.3636	42.9091	4.45455	5.27273	6.45455	5.81818	4.45455	13.1818	33.2727
NM_001008499	A_52_P334796	Taar4	chr10	23680300	23681343	+	0.273166	0	0	0.688032	34.1864	36.6425	44.4849	35.6773	39.953	36.2535	39.1559	0.100095	0.949414	-0.318311	0.739431	-0.0846309	0.942188	0.0247167	0.978259	0.111541	0.920583	-0.273166	0.842748	0.688032	0.43868	19.2727	9.09091	12.2727	13.3636	13.7273	33.3636	9.09091	46.0909	5.45455	576.909	1061.18	32.9091	36.9091	57.3636	35.5455	49.7273	29.3636	18.9091
NM_001008501	A_55_P1999022	Zfp760	chr17	21844708	21862603	+	6.85462	6.96648	7.24833	7.38699	413.025	630.621	688.914	1025.09	633.963	837.214	711.863	0.610543	0.239259	0.573355	0.258444	0.284198	0.624059	-1.03875	0.0081147	-0.485207	0.387747	0.111859	0.735535	0.138662	0.663007	1803.36	1911.18	1986.91	2013.73	1965.73	1702.82	1815.82	1561.73	1757.45	1804.36	1148.64	1	10.1818	8.45455	12	7.72727	3.45455	11
NM_001008533	A_55_P2101776	Adora1	chr1	136095792	136132034	-	2.46361	4.79412	3.7047	5.49825	89.7254	200.739	148.778	654.517	283.613	788.871	1497.02	1.16174	0.0174628	2.13727	1.043e-05	1.93798	5.19512e-06	0.695332	0.140757	0.895864	0.0986775	2.33051	0.000297313	1.79355	0.00150748	857.636	766.909	1077.64	1152.45	738.273	756.636	725.636	735.273	853.909	961.273	1301.09	364.727	364.091	258.636	200.909	231.727	259.182	221.364
NM_001008542	A_55_P1987096	Mxi1	chr19	53384996	53450300	+	4.79844	4.65	4.79945	4.54974	22.7237	23.1823	22.572	21.6637	27.3361	24.1277	22.2778	0.0288268	0.977435	-0.0592549	0.945502	-0.23766	0.571053	0.467723	0.140904	0.37759	0.369921	-0.148443	0.727557	-0.249703	0.495941	705.545	696.545	421.636	466.364	682.727	770.909	788.636	768.545	829	17.9091	7.36364	38.7273	52.2727	16.2727	10.4545	28.0909	11.8182	4.45455
NM_001008546	A_55_P2005135	Tardbp	chr4	147986491	148001105	-	10.4591	10.4285	10.2408	10.3057	632.264	606.538	652.742	859.539	639.1	804.866	831.827	-0.0599286	0.894291	0.397051	0.0251129	0.356474	0.0215254	-0.442975	0.00624559	-0.251742	0.240481	-0.0306059	0.819848	0.0649499	0.498968	606.455	704.909	927.545	1040	836.636	773.727	789.455	801.636	744.364	251.909	289.909	7.27273	2.36364	8.81818	12	1	0.454545	10.4545
NM_001008547	A_55_P2083153	1700001J03Rik	chr5	146994026	146996880	-	2.08991	3.38794	1.86855	2.38033	30.4567	27.0529	26.1804	29.2365	27.564	32.6256	31.2958	-0.17098	0.775506	0.159284	0.775942	0.2132	0.58199	-0.547421	0.048829	-0.106604	0.848308	1.29803	0.0841014	0.511787	0.566003	11.5455	6.09091	7.63636	7.27273	1.63636	0	1.27273	0	0	961.273	1084.55	38.4545	26.5455	55.1818	39.0909	56.5455	55.9091	38.2727
NM_001008549	A_55_P2024600	Zfp658	chr7	50817740	50830831	+	3.25886	3.54902	3.46927	4.01853	17735.2	16698.4	18823.5	17341.7	14506	13652.3	18543	-0.0869094	0.905082	-0.118291	0.839413	0.13336	0.761635	-0.237713	0.448181	-0.194881	0.653626	0.29016	0.39606	0.549261	0.11002	1215.82	1102.91	1563.09	1646.09	1075.73	1229.82	1147.64	1216.82	1221.64	1181.64	1507.27	12.6364	10.1818	7.36364	11.1818	6.81818	8.54545	7.36364
NM_001008550	A_52_P566390	Zfyve26	chr12	80333334	80397269	-	5.56552	5.36284	5.46751	5.47013	430.644	448.168	370.346	389.243	480.834	494.42	480.089	0.0575425	0.897808	0.0717962	0.847574	0.0189817	0.96115	-0.132085	0.516149	-0.0595859	0.857147	-0.202681	0.146697	0.0026172	1	1928.82	2224.45	2045.55	2223.82	2075.36	1585.18	1605.18	1671.55	1644.27	754.364	563.818	3.18182	12.1818	8.54545	7.27273	8.90909	14.4545	9.90909
NM_001008700	A_55_P2017789	Il4ra	chr7	132695796	132722988	+	3.04535	3.62525	2.94986	3.66234	43.5884	45.6787	37.9063	47.8295	37.1187	40.3343	34.6732	0.067576	0.931947	0.335462	0.324752	0.0107698	0.987216	-0.20308	0.53122	-0.301675	0.409856	0.579894	0.0232328	0.712479	0.0124531	1072.91	954	1386.82	1307.55	1141.73	1092.27	1193	1006	1002.45	1102.91	757.182	216.273	241.636	223.818	158.545	145.909	144.091	71.6364
NM_001008700	A_55_P1966189	Il4ra	chr7	132695796	132722988	+	3.04535	3.62525	2.94986	3.66234	52.7138	43.4959	62.0792	55.8247	43.2481	45.7005	54.5435	-0.277302	0.438954	-0.153206	0.740694	0.207173	0.517341	0.174697	0.573312	0.339757	0.290999	0.579894	0.0232328	0.712479	0.0124531	1072.91	954	1386.82	1307.55	1141.73	1092.27	1193	1006	1002.45	1102.91	757.182	216.273	241.636	223.818	158.545	145.909	144.091	71.6364
NM_001008705	A_55_P1965620	Bud31	chr5	145901245	145908947	+	6.79869	6.97866	7.00356	7.0367	10860.5	11609.6	11640.4	13112	11701.3	12088.4	11318.8	0.0962245	0.814992	0.171742	0.526153	-0.000496098	0.999584	0.246863	0.190849	0.119287	0.694217	0.179972	0.32191	0.0331331	0.989287	1128.55	1170	1844.55	1852.91	1052.73	1061.18	1163.36	1341	1288	1418	1200.73	8.54545	1.36364	11.8182	8.36364	7.18182	3.54545	9.90909
NM_001008706	A_52_P329414	Calm5	chr13	3853419	3854007	+	0	0	0	0	22.7302	22.9354	21.8704	23.1555	22.9222	22.1431	24.7331	0.0129649	0.989546	0.0823736	0.904541	0.0299003	0.96339	0.139905	0.708888	0.113267	0.828973	0	1	0	1	3.54545	2	8.72727	1.63636	1.63636	0.454545	1.63636	0.909091	3.81818	492.364	301.182	44.1818	32.7273	52.8182	34.1818	36.2727	25.5455	16
NM_001008785	A_52_P374157	Kbtbd8	chr6	95067874	95079787	+	6.1619	6.05419	6.57493	6.04814	274.765	267.408	239.28	263.736	150.68	169.565	187.856	-0.0391574	0.968743	0.140393	0.833999	0.244245	0.551936	0.340477	0.317273	0.173603	0.749009	-0.107708	0.923501	-0.526789	0.230075	490.545	506.545	228	266.636	391.455	543.091	685	605.909	546.818	2.90909	7.36364	4.45455	9.45455	1.36364	2.45455	8.54545	6.36364	3.81818
NM_001008791	A_51_P303620	Whrn	chr4	63075944	63157025	-	6.17516	6.09962	6.05569	5.89765	841.886	941.16	907.024	871.66	942.921	970.966	1015.92	0.160817	0.652301	-0.0573768	0.909584	0.0749293	0.840707	0.299148	0.140959	0.056261	0.891693	-0.0755438	0.824885	-0.158038	0.514597	676.455	765.545	698.818	690.273	565.364	735.727	737.909	750.636	641.091	50.6364	192	30	17.6364	13.1818	18.5455	24.8182	33	66.4545
NM_001008793	A_55_P2134172	Whrn	chr4	63075944	63157025	-	6.17437	6.09905	6.05529	5.89708	101.683	93.8133	86.887	88.0271	72.8386	68.2413	63.8117	-0.116215	0.891613	0.0188082	0.986289	-0.14247	0.800018	0.19296	0.645707	0.430186	0.30763	-0.0753194	0.825408	-0.158208	0.513477	676.545	765.455	699.636	690	563	736.364	739.091	751.727	642.364	58.8182	205.545	29.7273	17.5455	12.6364	18.4545	27.7273	32.6364	66
NM_001008973	A_55_P1974947	Tmem232	chr17	65605345	65890122	-	0.470528	0.86807	0.501842	0.878894	23.1843	21.3443	19.711	22.3651	20.5287	21.4118	26.1047	-0.119297	0.846316	0.182245	0.681411	0.203713	0.545434	-0.0483406	0.906336	0.112718	0.814383	0.397542	0.00200364	0.377052	0.00388412	33.8182	33.3636	29.8182	18.8182	31.2727	1.54545	3.81818	14	23.3636	760.455	528.727	75	56.1818	67.8182	55.3636	52.4545	54.9091	32
NM_001009544	A_52_P382133	4921501E09Rik	chr17	33201088	33205003	-	0	0.16091	0.390663	0.295709	22.066	25.3476	26.148	38.4809	25.6647	26.3089	30.1302	0.200021	0.808561	0.557443	0.205833	0.133594	0.849057	-0.0443514	0.943954	0.287419	0.624845	0.16091	0.526391	-0.094954	0.792866	11.0909	12.9091	9.63636	17.2727	9.54545	4.54545	12.9091	27.6364	8.18182	275.636	654.545	46.8182	44.3636	167.909	73.9091	79.4545	77.1818	30.7273
NM_001009545	A_51_P234233	Adam6b	chr12	114727776	114730046	+	0	0	0	0	39.3079	48.1416	41.8013	51.3411	45.9655	52.577	51.8915	0.292463	0.195337	0.296564	0.167723	0.184416	0.400444	-0.0854679	0.742184	-0.0154316	0.975311	0	1	0	1	2.36364	0	2	3.36364	8.45455	7.63636	7.27273	2.45455	7.27273	4.18182	6.18182	12.3636	15.3636	15.4545	15	9.81818	15.7273	4.45455
NM_001009546	A_55_P1968443	Naaladl1	chr19	6105798	6115555	+	5.68148	5.10751	4.91181	5.09438	36.1906	32.6144	30.5532	30.3489	33.2569	41.8454	40.1009	-0.150104	0.752136	-0.00967659	0.990218	0.300697	0.227663	-0.291248	0.242772	-0.333596	0.264994	-0.573967	0.0152118	0.182571	0.447563	16.8182	12.0909	14.7273	11.1818	20.8182	15.8182	17.9091	12.0909	28.3636	1495.45	1602.82	15	6	7.36364	9.45455	6.54545	3.18182	17.6364
NM_001009547	A_55_P2125937	Adam26b	chr8	44605218	44613491	-	0	0	0	0	113.995	152.18	139.476	206.179	119.113	146.018	124.437	0.416808	0.334808	0.563878	0.120225	0.178447	0.725111	-0.449791	0.177265	-0.0575142	0.938225	0	1	0	1	4.36364	1.63636	0.363636	0.727273	5.18182	0	5.18182	2.72727	1.18182	2.63636	1.63636	14.9091	10	7.81818	12	12.5455	6.45455	4.45455
NM_001009548	A_55_P2152676	Adam20	chr8	41878627	41882657	+	0	0	0	0	22.2435	20.3638	19.4273	17.533	23.906	23.8784	20.7578	-0.127376	0.886058	-0.148013	0.844768	-0.10269	0.879358	-0.278603	0.495079	-0.0259311	0.977531	0	1	0	1	0	2.90909	1.18182	0.727273	0	2.27273	5.36364	7.27273	1.63636	0.636364	1.27273	17.9091	10	7.36364	11.8182	8.54545	18.9091	1.81818
NM_001009549	A_55_P2127959	Zfp36l3	chrX	51075863	51079571	-	4.044	2.38042	3.79817	1.31674	509.186	359.946	545.331	274.87	395.312	250.25	308.833	-0.500414	0.208188	-0.988384	0.00239697	-0.507893	0.109609	0.246722	0.531786	0.271036	0.586407	-1.66358	0.00297449	-2.48143	0.000814463	55.9091	51.1818	103.455	30.7273	27.4545	10.2727	1.63636	11.3636	4.36364	142.182	109.545	197.182	210.455	69.6364	26	21.1818	6.72727	10.0909
NM_001009550	A_55_P2025343	Mup21	chr4	61808866	61811875	-	0.114557	0	0.105339	0.278568	37.7017	38.0687	34.8487	37.8433	37.9839	39.4683	39.6241	0.0139762	0.986395	0.118932	0.82447	0.0581491	0.914137	-0.0385733	0.926147	0.273603	0.441335	-0.114557	0.851482	0.173229	0.715247	6.72727	9.72727	4.36364	8.18182	10.2727	4.27273	4.18182	1	10.1818	337.182	8.90909	47.4545	46.1818	58.9091	28.0909	67.6364	49.6364	27.7273
NM_001009573	A_55_P1976928	Unc13d	chr11	115923410	115939275	-	0.96769	1.07473	1.16306	2.03085	77.0601	77.4364	102.002	73.0763	79.6807	68.9178	64.8858	0.00702722	0.996795	-0.48112	0.340403	-0.25284	0.653848	0.0534342	0.935071	0.0681845	0.939343	0.107039	0.836986	0.867791	0.0157829	175.364	107.545	243.182	60.4545	109.091	75.3636	22.4545	79.1818	26	1287.27	1350.55	7.81818	7.72727	3.27273	10.4545	3.09091	0	14.0909
NM_001009574	A_55_P2106715	Taar5	chr10	23690512	23691525	+	0	0	0	0	34.2339	29.8919	29.0148	30.0094	27.4715	27.4636	28.7572	-0.195673	0.706905	0.0486271	0.949071	0.0327869	0.958306	-0.0710262	0.866915	-0.317407	0.393198	0	1	0	1	2.36364	4.54545	9.54545	8.90909	4.54545	18.2727	7.18182	4.36364	8.90909	1430.18	1474.82	64.0909	51.2727	35.5455	29.3636	26.5455	19.8182	19.7273
NM_001009575	A_52_P114282	Armcx5	chrX	132277231	132281865	+	6.79324	6.77601	6.96879	6.97333	587.44	515.786	544.955	585.054	464.4	538.339	661.649	-0.187667	0.688462	0.102433	0.85596	0.361922	0.153134	-0.113561	0.746944	-0.136338	0.757609	-0.0172259	1	0.00453431	1	1121.91	1106.36	1344.09	1520.55	1063.82	1010.73	1124.27	1295.82	1157.09	421.636	408	0.181818	2.45455	9.09091	5.54545	0.727273	0.727273	6.81818
NM_001009818	A_66_P118513	2011-09-01	chr5	93522442	93604101	+	7.37036	7.00927	7.27406	7.19458	11706	8388.98	9609.13	8079.06	10830.9	10056.9	8210.21	-0.480681	0.0483547	-0.250219	0.411296	-0.253318	0.309243	0.276103	0.244734	0.304018	0.292683	-0.361087	0.0314156	-0.0794796	0.721029	1396.73	1246.36	1691	1348.27	1471.09	1551.73	1375.45	1478	1579.64	1323.91	1103.45	12.8182	14	18	17.8182	7.27273	6.54545	8.54545
NM_001009818	A_55_P1976694	2011-09-01	chr5	93522442	93604101	+	7.37036	7.00927	7.27406	7.19458	247.187	270.094	236.544	203.133	329.296	307.195	240.824	0.12786	0.881376	-0.219683	0.713288	-0.27582	0.520738	-0.189814	0.663928	-0.0364945	0.965427	-0.361087	0.0314156	-0.0794796	0.721029	1396.73	1246.36	1691	1348.27	1471.09	1551.73	1375.45	1478	1579.64	1323.91	1103.45	12.8182	14	18	17.8182	7.27273	6.54545	8.54545
NM_001009819	A_55_P2083257	A3galt2	chr4	128436502	128446542	+	2.3726	3.76841	2.5372	3.66391	26.3529	29.5241	26.8567	24.5701	25.8553	28.7592	33.1206	0.163931	0.785637	-0.128376	0.833015	0.255414	0.465118	-0.0437536	0.924955	-0.00794808	0.991936	1.39582	0.00208347	1.12671	0.00819194	9.27273	8.90909	8.36364	10.0909	12.3636	4	17.4545	5.63636	13.7273	1267.27	1468.73	39.1818	35.3636	55.9091	58	72	32.1818	21.6364
NM_001009819	A_55_P2052056	A3galt2	chr4	128436502	128446542	+	2.3726	3.76841	2.5372	3.66391	45.1082	49.2976	46.0635	53.1289	43.4376	55.8338	60.9796	0.128129	0.794129	0.205875	0.550604	0.425788	0.0442752	0.108425	0.729509	0.128274	0.745302	1.39582	0.00208347	1.12671	0.00819194	9.27273	8.90909	8.36364	10.0909	12.3636	4	17.4545	5.63636	13.7273	1267.27	1468.73	39.1818	35.3636	55.9091	58	72	32.1818	21.6364
NM_001009927	A_52_P232470	Smcr7	chr11	60541900	60546453	+	4.4718	4.50368	4.97054	4.66966	61.7241	58.5694	57.9779	55.3782	50.7913	52.7262	63.4985	-0.0756863	0.890232	-0.0661854	0.89638	0.188041	0.467442	-0.0576007	0.857998	0.124437	0.728466	0.0318794	1	-0.300885	0.483461	879.818	875.273	757.091	704.545	1027.82	1053.82	913.182	897.455	899.909	864.273	976.455	4.90909	8.90909	4.36364	3.09091	8.27273	11	12
NM_001009935	A_51_P438805	Txnip	chr3	96361880	96365780	+	8.64992	7.95655	8.81685	8.12645	586.616	534.409	959.26	632.347	1672.25	1150.12	1030.8	-0.134471	0.933839	-0.601205	0.413057	-0.61901	0.299039	-0.0424009	0.964662	0.0584675	0.965976	-0.693364	0.015015	-0.690394	0.0199355	1152.64	1222.73	1409.82	1494.45	1106	1083.64	1189.36	1308.45	1090.73	410.636	645.545	11	10.6364	25.7273	8.63636	4.18182	1.90909	27.9091
NM_001009935	A_55_P2006255	Txnip	chr3	96361880	96365780	+	8.64992	7.95655	8.81685	8.12645	163.315	146.93	169.219	151.642	284.855	207.13	184.293	-0.152524	0.87863	-0.158222	0.858503	-0.543961	0.176936	-0.138612	0.810638	0.132617	0.863585	-0.693364	0.015015	-0.690394	0.0199355	1152.64	1222.73	1409.82	1494.45	1106	1083.64	1189.36	1308.45	1090.73	410.636	645.545	11	10.6364	25.7273	8.63636	4.18182	1.90909	27.9091
NM_001009940	A_55_P2001489	Il19	chr1	132829233	132835818	-	0	0.723231	0.0901409	0.0812681	31.7113	34.2153	34.011	39.5912	40.6808	38.1697	34.849	0.109643	0.894318	0.219178	0.688063	-0.157577	0.756658	-0.260279	0.482938	0.0016635	0.998848	0.723231	0.0977713	-0.00887278	1	4.54545	5.09091	6.27273	5.09091	11.8182	14.0909	1.63636	3.36364	16.0909	861.364	845.818	42.2727	31.8182	71.2727	51.3636	54.2727	39.9091	29.7273
NM_001009940	A_55_P2128144	Il19	chr1	132829233	132835818	-	0	0.723231	0.0901409	0.0812681	22.0442	21.4127	22.9741	25.1427	25.4507	26.3972	22.2514	-0.0419352	0.96146	0.13013	0.819415	-0.0705654	0.898724	0.250033	0.420206	0.348611	0.325855	0.723231	0.0977713	-0.00887278	1	4.54545	5.09091	6.27273	5.09091	11.8182	14.0909	1.63636	3.36364	16.0909	861.364	845.818	42.2727	31.8182	71.2727	51.3636	54.2727	39.9091	29.7273
NM_001009947	A_51_P173735	Dock11	chrX	33428827	33616557	+	6.44513	6.55506	6.53668	6.20715	3267.68	4018.55	3946.84	3138.96	3360.74	2489.25	2062.95	0.298406	0.413089	-0.330411	0.315373	-0.568569	0.0147097	-0.454068	0.0749307	0.0379612	0.950034	0.109927	0.847865	-0.329523	0.358218	291.545	369.091	215.818	194.091	292.273	377.364	338.727	338.273	335.273	5.18182	8.90909	10.8182	14.2727	1.54545	0	0.636364	0	19.5455
NM_001009947	A_55_P2038101	Dock11	chrX	33428827	33616557	+	6.44513	6.55506	6.53668	6.20715	2839.5	3355.26	2904.72	2333.73	2142.82	1712.6	1577.21	0.240788	0.653396	-0.315764	0.45404	-0.382731	0.230324	-0.530743	0.0724668	-0.017215	0.983174	0.109927	0.847865	-0.329523	0.358218	291.545	369.091	215.818	194.091	292.273	377.364	338.727	338.273	335.273	5.18182	8.90909	10.8182	14.2727	1.54545	0	0.636364	0	19.5455
NM_001009948	A_55_P2009427	Nrsn2	chr2	152194494	152202302	-	1.30974	0.563995	0.612527	0.0330523	355.169	377.054	406.49	429.425	359.182	369.387	432.602	0.0862636	0.911255	0.0791849	0.909714	0.154372	0.72114	0.138002	0.713914	0.155448	0.747357	-0.745742	0.0859879	-0.579475	0.20147	135	100.273	305.182	177.636	105.909	62.2727	60.4545	28.3636	28.1818	168.909	397	33.5455	36.4545	201.727	283.455	214.727	173.909	168.182
NM_001009949	A_52_P169901	Slc25a51	chr4	45408796	45421638	-	6.0875	6.51808	6.39123	6.59794	829.895	1380.17	1155.55	1356.87	1332.14	1490.88	1268.85	0.733847	0.00985419	0.231703	0.589629	0.0460973	0.939794	0.178789	0.606665	0.183953	0.685055	0.430579	0.0368949	0.206705	0.338155	1104.73	848.091	1237.91	1144.45	1055.73	832.091	970.273	1028.18	993.727	268.545	532.182	11	25.2727	10.6364	5.72727	3.45455	6.63636	3.90909
NM_001009949	A_55_P2140546	Slc25a51	chr4	45408796	45421638	-	6.0875	6.51808	6.39123	6.59794	639.614	891.135	686.112	855.082	763.483	887.092	916.797	0.478442	0.059437	0.317618	0.263424	0.240247	0.369315	-0.16294	0.569903	-0.219846	0.515498	0.430579	0.0368949	0.206705	0.338155	1104.73	848.091	1237.91	1144.45	1055.73	832.091	970.273	1028.18	993.727	268.545	532.182	11	25.2727	10.6364	5.72727	3.45455	6.63636	3.90909
NM_001009950	A_55_P2133978	Slc38a8	chr8	122003503	122025598	-	1.53497	2.42602	1.78583	2.62231	32.052	40.5732	33.9535	49.1732	33.913	34.864	37.0859	0.340113	0.753505	0.53431	0.489645	0.0844666	0.944748	1.54626	0.0023255	0.83062	0.209089	0.891046	0.022282	0.836478	0.0364195	19	33.5455	41	83.4545	15.3636	39.5455	11.4545	59.3636	26.4545	1219.91	1361.27	29.5455	30.8182	23.3636	26.0909	22.5455	31	69.1818
NM_001009951	A_52_P576837	BC088983	chr8	59010319	59029363	-	6.05783	5.9098	6.00391	5.92684	134.625	108.71	115.026	107.43	107.437	119.223	130.505	-0.308456	0.448155	-0.0985636	0.882844	0.215397	0.566746	-0.632276	0.0183718	-0.401433	0.261657	-0.148035	0.637979	-0.0770696	0.895198	928.636	1127.27	1054.82	1241.82	1228.36	1255.36	1257.45	1194	1294.18	12.9091	8	6.36364	3.90909	8.27273	4.09091	4.09091	0.454545	0.909091
NM_001009952	A_55_P2057004	Scgb2b20	chr7	34149362	34151338	-	0	0	0	0	19.6294	23.2013	25.2207	22.1905	23.3639	24.9798	22.7553	0.241194	0.583072	-0.184671	0.693792	0.029202	0.962843	-0.0250776	0.957527	0.0481469	0.936762	0	1	0	1	0.636364	3.45455	5.72727	8	4.27273	11.4545	16.9091	20	13.2727	7.63636	18.2727	11	3.90909	23.3636	16.1818	0	8.63636	21.8182
NM_001009952	A_55_P2058201	Scgb2b20	chr7	34149362	34151338	-	0	0	0	0	110.368	128.096	122.691	129.944	123.131	117.447	130.492	0.214895	0.741054	0.0828544	0.921533	0.00778867	0.992618	-0.0800272	0.874846	-0.00140553	0.998987	0	1	0	1	0.636364	3.45455	5.72727	8	4.27273	11.4545	16.9091	20	13.2727	7.63636	18.2727	11	3.90909	23.3636	16.1818	0	8.63636	21.8182
NM_001009978	A_55_P1974845	Pde1a	chr2	79699182	79748556	-	0.864031	0.37261	0.614185	0.0673516	47.4589	39.6067	103.138	33.408	89.4595	37.3948	41.4145	-0.260933	0.722245	-1.62631	2.73523e-05	-1.18475	0.000358168	0.34676	0.424161	0.619555	0.174533	-0.491421	0.0125092	-0.546833	0.0104107	14	9.09091	9.27273	6.18182	14.2727	3.36364	1.63636	12.2727	25.4545	9.72727	3.18182	14.1818	19.3636	9	12.1818	14.4545	23.3636	1.90909
NM_001010825	A_51_P270436	Ficd	chr5	114185791	114190616	+	3.15155	3.41595	3.72923	3.47863	46.7345	52.5292	54.7062	52.6432	55.0065	66.5371	59.1361	0.16863	0.72974	-0.0554562	0.932933	0.189496	0.566646	0.743916	0.00156747	0.323327	0.319014	0.264396	0.655961	-0.250596	0.704031	488.909	593.818	630.364	792	638.636	474.909	620.727	503.727	505.182	357.273	71	2.45455	5.27273	2.90909	9.36364	4.45455	0	6
NM_001010827	A_55_P2118655	Taar7b	chr10	23719745	23720821	+	0	0	0	0	24.6015	25.923	25.8326	24.4209	24.5577	28.1396	29.41	0.0754866	0.933538	-0.08108	0.916486	0.228277	0.572659	0.242931	0.500505	-0.179283	0.728516	0	1	0	1	10.0909	8.36364	4.63636	3.54545	0	9.63636	7.45455	2.81818	4.36364	73.4545	543.364	35.9091	34.4545	45.3636	33.1818	41.8182	46.9091	38.4545
NM_001010828	A_66_P118738	Taar6	chr10	23704415	23705452	-	0	0	0	0	20.5211	24.9488	19.6637	33.5422	21.1665	21.313	17.341	0.281862	0.684186	0.77044	0.0526264	-0.138821	0.841925	0.358362	0.397646	-0.253038	0.680581	0	1	0	1	3.63636	7.45455	5.90909	8.45455	10.0909	19.7273	14.3636	3.81818	8.54545	842.182	1149.82	39.9091	30.0909	35.5455	42.3636	9.72727	41.8182	19.0909
NM_001010829	A_55_P1996732	Taar7a	chr10	23712211	23713287	-	0	0	0	0	20.8058	24.2972	21.7813	20.1715	21.2898	20.2559	20.7149	0.223806	0.582913	-0.110774	0.83628	-0.0556563	0.916842	-0.0694812	0.855278	0.0222933	0.972452	0	1	0	1	12.6364	9.90909	2.72727	8.36364	7.63636	10.3636	17.2727	0.727273	15.6364	94.2727	212.091	24.3636	14.9091	18.6364	27.2727	14.6364	19.5455	6.45455
NM_001010830	A_55_P2159060	Taar8a	chr10	23796306	23797340	+	0	0	0	0	24.4185	21.0536	24.4609	24.6721	25.0064	24.1181	25.8819	-0.213911	0.740147	0.0124041	0.991095	-0.00126753	0.999057	0.203295	0.622317	0.30782	0.513899	0	1	0	1	2	2.09091	1	0.363636	0.272727	9.90909	6.72727	0.363636	0	11.7273	9.27273	18	8.90909	10	6	4.90909	13.7273	6.45455
NM_001010830	A_55_P2159061	Taar8a	chr10	23796306	23797340	+	0	0	0	0	19.8048	19.8844	18.6791	22.9273	27.1662	25.4575	18.4183	0.0057857	0.996331	0.295637	0.461256	-0.327197	0.298268	-0.0459372	0.921298	-0.286337	0.485036	0	1	0	1	2	2.09091	1	0.363636	0.272727	9.90909	6.72727	0.363636	0	11.7273	9.27273	18	8.90909	10	6	4.90909	13.7273	6.45455
NM_001010831	A_55_P1978977	Taar9	chr10	23828294	23829340	-	0.138278	0	0.271268	0	26.5066	21.7119	21.1769	24.8774	25.5269	23.1084	21.8617	-0.287868	0.515646	0.232349	0.618049	-0.183603	0.662481	0.203882	0.568999	0.0153144	0.9845	-0.138278	0.767354	-0.271268	0.462437	12.6364	5.18182	23.6364	19.1818	18.5455	13.7273	13.6364	11.4545	16	1116	1213.45	36.4545	48.3636	49.4545	63.0909	39.1818	81.8182	179.818
NM_001010833	A_55_P1995165	Mdc1	chr17	35978443	35996615	+	7.25505	7.15718	6.96803	6.94135	1160.53	1170.39	1081.07	1114.83	896.92	1088.75	1279.36	0.0122026	0.986141	0.0443637	0.940033	0.395991	0.0495931	-0.945095	1.31856e-05	-0.624352	0.00985777	-0.0978686	0.790546	-0.0266797	1	656.545	807.636	739.182	820.091	840.818	794.091	852.818	690.545	710.818	11.1818	506.909	6.81818	11.7273	5.81818	8.54545	6.36364	0	0
NM_001010834	A_55_P2044232	Slc10a5	chr3	10331734	10335656	-	1.06229	2.10485	1.73211	1.82101	29.8646	33.2634	32.0808	27.3943	39.5563	27.6169	28.2571	0.155498	0.873752	-0.227833	0.756918	-0.501825	0.218215	-0.417226	0.326681	-0.251035	0.698067	1.04256	0.160778	0.0888951	1	9.36364	0	10.0909	10.5455	6.36364	7.18182	31.9091	22.8182	42	841.909	349.909	28.4545	24.4545	46.8182	44.6364	65.0909	21	29.7273
NM_001010835	A_66_P110201	Taar7e	chr10	23757420	23758496	+	0.266663	0	0	0	20.5812	15.5481	17.9435	14.3872	17.4688	16.3105	19.7197	-0.404586	0.328262	-0.318679	0.471031	0.0379368	0.957658	-0.208882	0.594078	0.214095	0.674211	-0.266663	0.375427	0	1	9.36364	10.6364	6.18182	8.72727	9.72727	33.4545	0.636364	28.1818	32.0909	6.36364	17.2727	31.9091	20.8182	19.3636	19.7273	23.2727	21.4545	30.0909
NM_001010836	A_55_P2074924	Ppp1r13l	chr7	19946565	19963882	+	5.4393	4.85816	5.16253	4.88936	2218.71	1660.68	2545.34	1783.26	1903.56	1441.98	1450.8	-0.417946	0.129631	-0.513342	0.0404747	-0.396252	0.0817671	0.418581	0.0730467	0.73179	0.00615444	-0.581142	0.0155375	-0.273164	0.23638	791.636	890	1285.55	1252.64	1000.27	935.455	963.636	976.818	1039.73	772.636	936.909	13.0909	11.0909	5.27273	6.54545	16.2727	8.54545	9.72727
NM_001010837	A_55_P2118659	Taar8b	chr10	23811066	23812100	-	0	0	0	0	23.0545	18.4972	18.2502	17.8676	18.0689	17.2145	17.9392	-0.317745	0.373725	-0.0305611	0.969882	-0.0401427	0.945923	0.17026	0.606259	0.137334	0.76694	0	1	0	1	2	0	3.18182	1.63636	9.54545	3.63636	0	4.45455	0	9.54545	100.455	21.8182	13.5455	22.4545	22.5455	20.5455	23.9091	38.3636
NM_001010838	A_55_P1965129	Taar7d	chr10	23747028	23748104	+	0.566847	0	0.264377	0	22.4962	21.6412	23.7181	27.0097	25.8289	21.8228	23.373	-0.0559024	0.961325	0.187485	0.796517	-0.19365	0.732392	-0.380497	0.335479	-0.438781	0.360288	-0.566847	0.425477	-0.264377	0.812143	6.72727	8.18182	3.36364	7.72727	10.7273	24.0909	9.27273	14.7273	41.8182	140.273	232.182	22.5455	21.8182	27	16.8182	9.54545	55.6364	8.54545
NM_001010839	A_66_P127620	Taar7f	chr10	23769316	23770392	+	0	0	0	0	35.0185	30.787	32.7378	30.908	30.7994	34.5223	38.9409	-0.185793	0.666353	-0.0829785	0.88347	0.251502	0.357232	0.0173069	0.967278	0.0245163	0.968036	0	1	0	1	9.54545	17.2727	12.4545	2.72727	8.72727	3.36364	9.54545	1.63636	10.0909	9.90909	11.1818	12.3636	17.5455	10.8182	19.9091	32.7273	26.1818	13.5455
NM_001010930	A_52_P342896	Mrps33	chr6	39751807	39760935	-	3.4516	3.88697	3.85514	4.17564	341.935	396.642	420.674	497.373	366.886	410.31	535.482	0.214117	0.482344	0.241624	0.37263	0.353445	0.0688758	-0.467827	0.0162368	-0.258579	0.340942	0.435378	0.379757	0.320505	0.57626	721.727	949.727	1073.36	1172.18	782	838.182	882.727	887	808.091	940.364	475	15.8182	26.2727	34.7273	24.1818	15.3636	15.4545	12.7273
NM_001010937	A_52_P482251	Gjb6	chr14	57742138	57752448	-	0.183953	0.0608412	0.471751	0.840513	21.7607	20.1081	23.4547	30.0312	27.7246	50.0178	46.9767	-0.11395	0.918015	0.356585	0.540779	0.806029	0.0220635	-0.925168	0.0118679	-1.039	0.016553	-0.123112	0.830863	0.368761	0.326683	302.818	226.727	278.727	220.545	208.545	251.364	251.091	161.364	196.545	1030.55	1028.55	312.273	295.091	351	349	272.455	366.545	432
NM_001010941	A_51_P104718	Gpr12	chr5	147393726	147396815	-	0.196961	0	0.313538	0.489668	22.1408	21.1013	24.2791	22.2863	21.941	22.5291	23.4515	-0.0693753	0.876103	-0.123554	0.686859	0.0671063	0.835946	-0.0612384	0.814016	-0.0783626	0.811974	-0.196961	0.795781	0.17613	0.848215	236.364	245.727	359.727	354.636	162.636	175.636	228	173.545	190.182	68.5455	174.364	101.091	127.636	304.091	398.636	311.091	333.818	250.545
NM_001011517	A_55_P2082718	Olfr1193	chr2	88518014	88518970	+	0	0	0	0	23.3043	20.1046	19.6717	20.2535	24.237	24.9757	27.6174	-0.213071	0.677129	0.0420465	0.957736	0.11584	0.815948	-0.24412	0.453213	-0.251002	0.545971	0	1	0	1	6.81818	0	2	1	7.72727	0.0909091	0	4.27273	3.09091	2.90909	2.45455	38.9091	27.6364	25.7273	10.5455	17.3636	13.1818	6.81818
NM_001011518	A_55_P2014406	Olfr94	chr17	37333751	37334911	-	0	0	0	0	79.5742	92.6879	95.2332	102.531	94.1392	90.6965	102.184	0.220079	0.756857	0.106528	0.902034	0.0322767	0.96931	0.0245445	0.96798	0.243036	0.669193	0	1	0	1	429.909	338.182	412.909	482.364	423.455	461.727	375.818	364.636	378.727	911.545	558.364	437.455	354.545	509	513.636	380.636	386.909	326.273
NM_001011519	A_51_P516119	Olfr1148	chr2	87673198	87674142	+	0	0	0	0	30.4584	28.8342	27.8089	32.2592	28.557	27.141	24.2559	-0.079058	0.920444	0.214165	0.634458	-0.154438	0.718134	0.484502	0.0727535	-0.0769467	0.892044	0	1	0	1	2.45455	4.63636	0	0.363636	2	3.09091	6.81818	0	0	4.18182	5.72727	13.5455	13.3636	8.27273	2.90909	12	14	1.36364
NM_001011520	A_66_P137255	Olfr310	chr7	93417240	93418321	-	0	0	0	0	22.5326	24.4375	24.658	25.3273	23.4918	23.5032	31.2859	0.11708	0.874981	0.0386395	0.965511	0.207024	0.61288	-0.0418505	0.932096	0.291504	0.493483	0	1	0	1	1	0.363636	2.90909	1.54545	0.272727	3.09091	5.63636	0	8.90909	22.1818	8	16.1818	18.9091	24.7273	15.8182	17.6364	5.72727	7
NM_001011523	A_55_P2050528	Olfr913	chr9	38400388	38402746	+	0	0	0	0	28.4768	29.2107	42.0304	29.101	40.6701	33.0663	36.9219	0.0367085	0.976926	-0.530365	0.267997	-0.21905	0.716312	-0.0668921	0.915502	0.0954272	0.907453	0	1	0	1	3.90909	3.54545	2.63636	0.363636	5.45455	0	2.90909	2.45455	1.27273	0.727273	1	10.1818	6	1.54545	3.45455	13.4545	8.90909	10.2727
NM_001011524	A_66_P103185	Olfr1418	chr19	11929485	11930441	-	0	0	0	0	21.5219	25.1487	22.5931	23.1836	22.2055	25.1384	22.7125	0.224679	0.666353	0.037225	0.9659	0.105775	0.844797	0.0345644	0.943712	0.127578	0.812668	0	1	0	1	3.90909	5.36364	3.90909	4.81818	0	2.72727	6.45455	3.90909	3.18182	427.455	477.818	18.0909	20.8182	38.7273	38.3636	20.1818	29.5455	14.6364
NM_001011525	A_55_P1952314	Olfr1415	chr1	94387395	94388330	-	0	0	0	0	30.7365	28.2903	31.9172	36.3478	56.3047	30.9014	35.814	-0.119644	0.923435	0.187538	0.841775	-0.759157	0.0613056	0.0308288	0.967576	0.428662	0.490392	0	1	0	1	4.81818	4.72727	5.36364	2.45455	0	5.18182	7.72727	17.4545	8	178.273	1158.27	33.4545	20.7273	58.0909	48.9091	55.4545	41.3636	54.4545
NM_001011527	A_55_P2033819	Olfr503	chr7	115688041	115689012	+	0	0	0	0	20.1238	19.5324	20.8956	21.6247	22.6025	15.855	21.6678	-0.0430373	0.966736	0.0494834	0.95672	-0.28624	0.459845	-0.36622	0.279686	-0.558936	0.134733	0	1	0	1	6.72727	3.72727	2.72727	1.63636	5.27273	4.27273	3.63636	12.0909	5.18182	14.3636	17.6364	22.4545	15.9091	13.7273	13.6364	33.0909	13.0909	40.6364
NM_001011528	A_51_P476454	Olfr456	chr6	42436162	42437213	-	0	0	0	0	49.0559	51.882	48.7112	52.2674	50.6819	48.6483	46.4249	0.0808067	0.939549	0.101657	0.90637	-0.092825	0.895727	-0.212725	0.633363	-0.284627	0.594946	0	1	0	1	7.72727	5.90909	2.90909	3.45455	3.90909	0	9.18182	16	5.18182	9.81818	16.5455	26.4545	18	31.0909	28.7273	40.8182	27.6364	17.6364
NM_001011528	A_51_P476449	Olfr456	chr6	42436162	42437213	-	0	0	0	0	38.2374	38.9309	43.8525	39.0528	31.6219	43.1003	45.4005	0.0259304	0.983733	-0.167235	0.82635	0.484278	0.191835	-0.133925	0.797544	0.109939	0.879943	0	1	0	1	7.72727	5.90909	2.90909	3.45455	3.90909	0	9.18182	16	5.18182	9.81818	16.5455	26.4545	18	31.0909	28.7273	40.8182	27.6364	17.6364
NM_001011529	A_66_P121312	Olfr1251	chr2	89507085	89508041	-	0	0	0	0	41.3589	41.4059	33.2034	43.6405	40.7883	33.8953	38.8102	0.00164132	0.998255	0.394336	0.16357	-0.169395	0.621782	0.0681207	0.856843	-0.322709	0.314273	0	1	0	1	8.54545	0	2.63636	1.27273	4.63636	0.727273	0	0	0	7.18182	3.18182	13.6364	17.5455	9.36364	5.90909	11	7.45455	7.27273
NM_001011530	A_55_P2138465	Olfr723	chr14	50548238	50549243	-	0	0	0	0	26.2974	27.7078	25.5297	26.4577	27.2012	28.2067	29.3877	0.0753725	0.93372	0.0515086	0.951984	0.0819551	0.893146	0.0952465	0.834256	0.108956	0.853014	0	1	0	1	1.27273	0	2	0.909091	5.09091	7.72727	3.27273	10.4545	2.27273	9.27273	5.72727	6	0	4.27273	6.45455	4.09091	4.27273	1.90909
NM_001011531	A_55_P2027018	Olfr329-ps	chr11	58355949	58356985	-	0	0	0	0	25.5096	25.3163	26.0528	26.8149	22.998	23.6339	25.1242	-0.0109731	0.992732	0.0415995	0.966721	0.0834581	0.9021	-0.335716	0.359646	-0.0327687	0.969052	0	1	0	1	9.54545	5.09091	7.72727	3.18182	5.81818	8.36364	0	2.90909	2	993.091	858.545	46.2727	19.3636	51	44.7273	34.6364	78.2727	44
NM_001011532	A_55_P2056861	Olfr1037	chr2	85924887	85926011	-	0	0	0	0	17.4457	21.4012	20.191	28.3339	21.1645	23.0854	23.5709	0.294821	0.743368	0.488818	0.426944	0.140346	0.87364	-0.0786691	0.913799	-0.0305816	0.979657	0	1	0	1	3.09091	0	2	0.727273	1.63636	2.72727	3.54545	3.36364	7.63636	10.0909	4.63636	24.2727	19.0909	14.6364	5.81818	16.3636	5.36364	3.63636
NM_001011532	A_55_P2181064	Olfr1037	chr2	85924887	85926011	-	0	0	0	0	20.7701	28.7235	41.2465	22.7317	22.133	23.341	21.4429	0.46772	0.451024	-0.859567	0.0616344	0.0154852	0.988964	0.0820591	0.904912	-0.0181743	0.987003	0	1	0	1	3.09091	0	2	0.727273	1.63636	2.72727	3.54545	3.36364	7.63636	10.0909	4.63636	24.2727	19.0909	14.6364	5.81818	16.3636	5.36364	3.63636
NM_001011533	A_55_P2054680	Olfr688	chr7	112436609	112437574	+	0	0	0	0	20.9144	19.3895	22.474	21.3635	20.4138	21.4299	19.2503	-0.109218	0.869391	-0.0731029	0.913506	-0.00728847	0.991185	-0.112212	0.764323	-0.0785263	0.883966	0	1	0	1	3.09091	0.727273	1.54545	3.90909	8	2.09091	0	0	8	167.909	24.7273	19.2727	22.5455	30.5455	25.9091	12.3636	48	5.90909
NM_001011534	A_66_P135124	Olfr988	chr2	85193152	85194081	-	0	0	0	0	26.3819	26.4061	26.2278	25.1203	26.2751	23.4789	25.8194	0.00132133	0.998519	-0.0622418	0.927003	-0.0937853	0.847951	-0.181435	0.573432	-0.341835	0.311727	0	1	0	1	5.81818	8.36364	3.81818	1.54545	5.72727	8.90909	10.7273	13.6364	2.45455	3.90909	4.18182	26.8182	17.0909	23.4545	20.8182	26	16.3636	14.1818
NM_001011535	A_51_P480588	Olfr1182	chr2	88286176	88289278	-	0	0	0	0	27.4133	28.0638	28.1038	30.5271	28.275	26.035	23.8955	0.033833	0.973507	0.119328	0.865502	-0.180933	0.700421	0.118915	0.789285	0.227736	0.644857	0	1	0	1	6.81818	1.63636	0.272727	0	2.63636	3.90909	5.18182	15.6364	2.36364	8	3.09091	13.5455	9.36364	10.8182	9.72727	1.90909	7	1.27273
NM_001011536	A_55_P2174847	Olfr566	chr7	110004835	110005785	-	0	0	0	0	26.1163	26.9112	23.4456	33.6548	29.0131	26.9949	23.8122	0.0432578	0.959341	0.521498	0.07373	-0.194512	0.598134	0.274361	0.361422	0.181011	0.684426	0	1	0	1	2	5.36364	3.81818	3.36364	0.636364	1.27273	0.363636	0.636364	0	7.63636	8.54545	25.4545	24.3636	24	19.0909	25.4545	22.4545	3
NM_001011542	A_55_P2079812	Olfr1532-ps1	chr7	114057714	114058637	+	0	0	0	0	35.338	30.6169	29.5773	30.2949	30.5159	34.5169	48.7728	-0.20689	0.780372	0.0345827	0.975708	0.427128	0.259928	-0.0823157	0.881963	-0.139458	0.835082	0	1	0	1	0	0.727273	0.272727	0.727273	0	3.72727	2.45455	2.72727	0.272727	0.909091	0.636364	3.63636	5.90909	1.27273	3.09091	0.181818	16.8182	0.181818
NM_001011662	A_51_P248395	Olfr180	chr16	58915512	58918312	-	0	0	0	0	22.7224	26.4766	24.7278	23.1848	21.027	23.8902	20.9425	0.220599	0.640494	-0.0929551	0.884952	0.0891837	0.863638	-0.315661	0.275706	-0.137737	0.777248	0	1	0	1	1	8.72727	1	2.27273	0	4.45455	3.90909	2.63636	1	1.63636	0.636364	16.8182	8.63636	9.72727	8.27273	17.6364	12	2
NM_001011684	A_55_P2141043	Nms	chr1	38995994	39007121	+	0	0	0	0	26.0526	23.2034	21.0921	25.5458	21.7963	24.4711	26.2059	-0.167093	0.805367	0.276384	0.55418	0.2164	0.612464	-0.103144	0.82131	-0.0672874	0.919278	0	1	0	1	4	7.81818	6.09091	8.45455	8.54545	5.45455	16.5455	3.09091	3.36364	302.455	551.364	46.1818	53.7273	57.5455	58.0909	74.4545	50	36.2727
NM_001011687	A_55_P2032815	Rnase13	chr14	52541835	52542448	-	0.24309	0	0	0	31.633	30.3446	29.6002	34.927	30.7543	29.1363	31.5314	-0.0599908	0.940051	0.238735	0.540556	-0.0209828	0.973052	-0.232937	0.438209	-0.552436	0.0628539	-0.24309	0.375427	0	1	6.36364	11.7273	14.7273	21.9091	19.4545	9.27273	19.2727	14.8182	3.54545	2622	2334.36	36.5455	52.3636	94.8182	68	59.8182	75.5455	27
NM_001011695	A_66_P100420	Olfr1000	chr2	85448121	85449065	-	0	0	0	0	34.0553	32.6884	34.8957	30.3182	30.1369	26.3312	35.4919	-0.0590972	0.960902	-0.202864	0.786744	0.0205997	0.982927	-0.129544	0.816406	0.235901	0.711853	0	1	0	1	4.63636	4.45455	2.90909	3.18182	0	0	0	0	8.36364	44.9091	4.81818	27	23	41.0909	28.6364	35	45.6364	3.54545
NM_001011707	A_51_P471126	Cyp2c66	chr19	39188388	39261246	+	0.0157675	0.0194344	0.0207594	0	42.1831	42.9183	42.1826	46.8227	40.7782	42.3342	42.1408	0.0249278	0.975571	0.150562	0.739022	0.0507229	0.923401	0.190244	0.518378	-0.0819764	0.864264	0.0036669	1	-0.0207594	0.514759	0	6.09091	1.72727	2.63636	5.72727	0	5.72727	0	2	2	1.63636	13.0909	14	22.0909	15.2727	40.6364	14.2727	3.54545
NM_001011721	A_55_P1956617	Olfr102	chr17	37450356	37451382	-	0	0	0	0	25.9262	24.8835	23.5654	23.4985	24.8239	24.4766	22.4158	-0.0592258	0.946717	-0.00410065	0.996265	-0.0837729	0.883856	-0.196653	0.591775	-0.23141	0.612117	0	1	0	1	5.18182	1.63636	0.909091	3.09091	2.63636	0.363636	4.18182	7.45455	17.4545	9.90909	16.5455	17.5455	17.5455	27	20.6364	25.7273	19.7273	8.27273
NM_001011732	A_55_P2116074	Xkr7	chr2	152857588	152881511	+	2.05692	1.2389	2.00866	1.05829	41.8586	26.3403	39.0854	31.3639	29.7188	21.4855	26.5889	-0.668254	0.201148	-0.317528	0.661554	-0.314283	0.590132	-0.121707	0.852843	-0.380613	0.55353	-0.818022	0.00718342	-0.950371	0.00503202	524.727	323.182	560.818	250.909	373.909	203.545	192.273	173.727	101.909	9.90909	15	59.7273	43.5455	59.0909	166.545	109.727	145.545	197.273
NM_001011733	A_52_P205603	Olfr288	chr15	98016444	98025973	-	0	0	0	0.0408828	24.5395	25.6507	22.984	22.9983	24.8562	23.6232	20.7704	0.0638914	0.942433	0.000898963	0.998765	-0.166237	0.705964	0.129751	0.747065	-0.248299	0.568007	0	1	0.0408828	0.411507	10.0909	5.18182	9.54545	9.90909	2.72727	11.9091	0	2.09091	5.36364	2077.64	2292.82	47.0909	43.8182	117.273	83.9091	70.0909	37.1818	45.7273
NM_001011733	A_55_P1968573	Olfr288	chr15	98016444	98025973	-	0	0	0	0.0408828	28.8322	32.0345	31.5542	28.9339	29.4955	28.1048	23.9349	0.151944	0.806874	-0.125073	0.83628	-0.185531	0.643793	-0.148507	0.693334	-0.0604055	0.921096	0	1	0.0408828	0.411507	10.0909	5.18182	9.54545	9.90909	2.72727	11.9091	0	2.09091	5.36364	2077.64	2292.82	47.0909	43.8182	117.273	83.9091	70.0909	37.1818	45.7273
NM_001011734	A_66_P115444	Olfr1116-ps	chr2	87109003	87109926	+	0	0	0	0	17.697	20.404	17.4145	19.4759	16.4592	15.6027	17.0275	0.205344	0.649559	0.161397	0.726448	-0.0140647	0.98278	0.0706312	0.856881	0.128156	0.781407	0	1	0	1	0	1.54545	0.727273	0	2.90909	0.363636	0	5.72727	0	0.636364	0.272727	10.6364	10.4545	11.8182	4.63636	21.8182	8.90909	11
NM_001011735	A_51_P377537	Olfr1066	chr2	86295485	86296426	-	0	0	0	0	22.6559	25.2342	22.7913	20.5668	24.5876	24.6974	25.4768	0.155498	0.801789	-0.148166	0.796517	0.0288404	0.965584	-0.00358892	0.994419	-0.0443331	0.946171	0	1	0	1	5.18182	7.63636	0.363636	0.363636	7.63636	9.90909	4.63636	5.90909	4.54545	6	10.3636	10.1818	1.90909	5.63636	0	6.81818	6.36364	7.36364
NM_001011736	A_55_P2186757	Olfr205	chr16	59328416	59329333	-	0	0	0	0	18.003	18.7221	21.6751	21.5157	20.0172	21.1261	22.7461	0.0565035	0.946324	-0.0106515	0.991095	0.131084	0.773244	0.127952	0.736729	-0.0626422	0.915328	0	1	0	1	1	2.72727	2	6.72727	3.90909	0.363636	1.63636	2.36364	4.63636	18.8182	9.72727	18.6364	18.0909	24.0909	17.0909	22.5455	9.36364	0
NM_001011736	A_55_P2108434	Olfr205	chr16	59328416	59329333	-	0	0	0	0	20.4247	18.8282	20.5736	21.689	19.4829	20.9629	20.9716	-0.117425	0.897339	0.0761693	0.933649	0.105926	0.875897	0.00890207	0.988094	-0.0342838	0.969052	0	1	0	1	1	2.72727	2	6.72727	3.90909	0.363636	1.63636	2.36364	4.63636	18.8182	9.72727	18.6364	18.0909	24.0909	17.0909	22.5455	9.36364	0
NM_001011737	A_55_P2051308	Olfr1357	chr10	78074414	78080819	-	0	0	0	0	15.9273	29.0396	23.2255	17.3236	27.9914	20.9286	17.274	0.866522	0.0472705	-0.422974	0.45249	-0.557941	0.176523	0.0682023	0.916693	0.0596568	0.949353	0	1	0	1	14.3636	14.5455	17.9091	16.1818	15	13.2727	17.6364	3.90909	8.27273	532.273	636.545	76.5455	43.8182	53.2727	57.3636	44.3636	67.6364	46.4545
NM_001011738	A_55_P2134396	Olfr744	chr14	51237899	51238870	+	0	0	0	0	21.9581	23.5167	20.3774	22.6482	24.2765	21.9967	18.6284	0.0989313	0.902006	0.152426	0.80463	-0.262168	0.48351	0.290729	0.391652	0.287745	0.510769	0	1	0	1	5.09091	4.54545	3.36364	4.54545	1.63636	2.45455	6.27273	0	0	243.636	237.727	26.5455	32.6364	44.6364	30.7273	36.4545	22.5455	6.45455
NM_001011739	A_55_P2051641	Olfr885	chr9	37868907	37869836	+	0	0	0	0	27.543	26.2051	21.9706	22.4911	21.5958	27.2541	26.4798	-0.0718387	0.943368	0.033784	0.974871	0.314931	0.423106	-0.0351961	0.950545	-0.0107449	0.990519	0	1	0	1	0	5.36364	5.54545	1.63636	7.27273	7.45455	2.45455	5.54545	2.45455	508.636	12.9091	24.9091	24.9091	37.3636	33.5455	7.81818	34.4545	14.1818
NM_001011740	A_51_P266876	Olfr225	chr11	59426468	59427727	+	0	0	0	0	23.9915	29.0643	29.2009	29.166	27.5454	26.7002	25.4398	0.276724	0.564299	-0.0017248	0.997728	-0.0798408	0.895282	0.0107313	0.983819	-0.0958594	0.872202	0	1	0	1	7.72727	3.90909	6.72727	9.54545	0.636364	9.27273	0.727273	11.7273	3.63636	1283.36	1107.18	23.4545	36.2727	27.7273	45.2727	54.9091	37.9091	50
NM_001011741	A_52_P91019	Olfr1386	chr11	49283556	49284683	+	0	0	0	0	29.8119	26.6927	24.0777	26.3401	22.3668	24.4342	25.1972	-0.159444	0.773242	0.129567	0.816143	0.149726	0.715292	0.35622	0.194629	0.387796	0.244197	0	1	0	1	7.18182	7.63636	8.72727	9.90909	2.09091	0	13.6364	4.54545	9.36364	401.091	345	49.9091	39.5455	58.9091	36.5455	28.6364	32	10.3636
NM_001011742	A_55_P2115960	Olfr479	chr7	115198498	115199481	+	0	0	0	0	22.8349	22.0368	21.3686	20.9991	20.8497	23.9182	22.2519	-0.0513276	0.946414	-0.0251635	0.975574	0.145991	0.703549	0.0887706	0.809647	0.216637	0.568241	0	1	0	1	5.09091	10.3636	6.36364	5.36364	1.54545	2.63636	7.27273	9.54545	5.18182	421	17.9091	19.3636	14.2727	15.3636	18.9091	12	10	11.9091
NM_001011743	A_55_P1980671	Olfr324	chr11	58410847	58411968	+	0	0	0	0	31.7456	38.0578	33.1786	40.5662	30.2822	43.6934	38.4081	0.261633	0.697891	0.290023	0.612307	0.435944	0.256221	0.0292205	0.963339	-0.065556	0.935109	0	1	0	1	2.36364	6.18182	6.72727	4.36364	8.90909	0	9.54545	7.27273	6.72727	768.636	538.818	50.1818	49	36.9091	41.8182	41.2727	53.8182	49.4545
NM_001011748	A_51_P433753	Olfr867	chr9	19858910	19859905	-	0	0	0	0	16.8402	25.8191	20.985	23.5943	22.0721	24.3607	21.7007	0.616527	0.0832291	0.169077	0.790443	0.0589255	0.933686	-0.341349	0.327826	-0.18797	0.730084	0	1	0	1	5.18182	7.18182	2	1.63636	0	0	2.36364	11.1818	3.09091	2.72727	3.36364	22.6364	17.5455	10.0909	4.63636	5.81818	16.8182	4.27273
NM_001011749	A_55_P2080756	Olfr704	chr7	114008496	114009443	+	0	0	0	0	36.8593	42.933	39.7934	35.592	39.6701	31.7123	38.5277	0.220061	0.885443	-0.160977	0.915374	-0.182583	0.875579	0.00706711	0.994564	-0.0618582	0.967293	0	1	0	1	8.90909	5.27273	5.54545	3.54545	0	0	9.09091	2.90909	1.54545	700.455	860.545	38.4545	54.2727	47.8182	37.6364	43.8182	13.6364	12.8182
NM_001011750	A_55_P1989150	Olfr294	chr7	93764146	93765153	-	0	0	0	0	21.6542	21.3188	22.1184	20.5715	24.714	24.0077	23.0716	-0.0225211	0.979991	-0.104595	0.863356	-0.0705224	0.897095	0.000302437	0.999834	-0.24925	0.523071	0	1	0	1	7.72727	6.72727	6.18182	2.36364	0.909091	3.09091	11.1818	0	8.18182	5.72727	6.45455	24.8182	16.3636	15.8182	15.2727	38.2727	11.7273	13.6364
NM_001011751	A_66_P109973	Olfr298	chr7	93637061	93638059	-	0	0	0	0	21.7336	25.2769	26.6166	23.153	23.4628	23.3202	23.1358	0.217893	0.709575	-0.201129	0.71409	-0.0145213	0.984544	-0.0228574	0.96636	-0.0932638	0.880845	0	1	0	1	5.27273	1.63636	8.54545	5.27273	9.81818	5.36364	10.7273	5.36364	13.2727	3.09091	10.7273	21.3636	24.1818	16.2727	12.8182	11.7273	27.6364	10.0909
NM_001011752	A_66_P109471	Olfr293	chr7	93812174	93813184	+	1.08268	0	0.378708	0	19.8048	19.9461	20.8031	20.1707	17.9682	20.6241	18.5912	0.0102576	0.990029	-0.0445384	0.947139	0.124024	0.749065	-0.161346	0.594593	0.178056	0.644862	-1.08268	0.20747	-0.378708	0.76907	4.72727	0	5.09091	1.63636	0	7.45455	6.63636	6.36364	14.3636	3.09091	8.90909	17.5455	18.7273	23.4545	16.3636	38.1818	15.1818	24.7273
NM_001011753	A_66_P100182	Olfr115	chr17	37746730	37747724	-	0	0	0	0	21.6653	21.9917	19.957	18.6724	21.3643	17.0368	22.275	0.0215767	0.990029	-0.0959846	0.945322	-0.133165	0.898148	-0.0326044	0.970677	-0.285416	0.744834	0	1	0	1	7.27273	5.18182	4.27273	3.45455	11.4545	9	7.63636	7.18182	7.27273	68.6364	20.6364	21	23.3636	18.2727	15.8182	18.6364	20.3636	10
NM_001011754	A_55_P2122035	Olfr735	chr14	50965051	50966115	-	0	0	0.267219	0	22.6038	24.9429	23.5452	26.2481	26.8487	24.3735	24.1878	0.142062	0.807275	0.156782	0.751554	-0.145053	0.724576	0.03595	0.935071	-0.0186573	0.978764	0	1	-0.267219	0.403081	9.81818	4.81818	5.18182	3.90909	8	7.90909	3.81818	3.36364	3.81818	79.4545	17.4545	8.27273	6.45455	10	8.54545	4.63636	4.45455	11.0909
NM_001011755	A_66_P135885	Olfr671	chr7	112123556	112124497	-	0	0	0	0	41.591	53.7788	42.0784	50.7691	43.1738	34.4943	35.2362	0.370765	0.547552	0.270869	0.689574	-0.308446	0.54497	-0.161674	0.770009	-0.295297	0.631802	0	1	0	1	8.18182	3.45455	4.27273	5.18182	10.7273	20.6364	8.36364	12.4545	2.72727	141.818	27.8182	25.3636	20.8182	32.6364	15.3636	20.4545	20.8182	5.81818
NM_001011756	A_51_P477972	Olfr948	chr9	39126232	39127197	-	0	0	0	0	24.2185	20.0737	18.5492	22.1863	21.332	20.3692	24.2522	-0.270803	0.639474	0.258316	0.632903	0.0592357	0.935828	-0.103685	0.835445	5.31719e-05	0.999947	0	1	0	1	5.18182	0	1.27273	2.63636	0	0	10.3636	0	5.18182	10.8182	8.18182	32.7273	25.3636	30.3636	15.3636	16.1818	15.2727	13.3636
NM_001011757	A_55_P2163468	Olfr663	chr7	111852083	111853117	+	0	0	0	0	19.5767	22.6428	21.1356	25.155	22.6624	19.9129	22.4677	0.209919	0.714761	0.251173	0.591028	-0.0995228	0.862363	0.0563829	0.906239	-0.143336	0.793322	0	1	0	1	0.909091	1	1.54545	3.54545	0.363636	0	1	0	0	9	5.54545	39.6364	37.8182	13.1818	16.8182	28.8182	16.7273	7.27273
NM_001011758	A_51_P413216	Olfr1016	chr2	85639496	85640425	-	0	0	0	0	26.0205	22.0046	19.9575	21.9114	24.6235	21.2993	20.8767	-0.241842	0.678607	0.134752	0.847843	-0.223686	0.610941	-0.0285147	0.959967	-0.326101	0.471762	0	1	0	1	3.36364	3.36364	1.63636	5.27273	4.27273	9.18182	6.09091	0	10.0909	3.27273	8.90909	26.8182	18.9091	13.3636	4.63636	9.18182	6.36364	12.8182
NM_001011759	A_55_P2140413	Olfr1031	chr2	85831976	85832986	+	0	0	0	0.368945	25.6447	27.7203	24.9622	30.3695	30.5993	31.8633	28.9683	0.112283	0.901603	0.282881	0.594235	-0.010312	0.990476	0.0645138	0.904912	0.107203	0.874092	0	1	0.368945	0.403081	3.90909	5.18182	2	2	3.81818	0	0	0.727273	6.45455	13.4545	21.1818	17.5455	29.5455	22.6364	18.7273	23.4545	13.9091	4.45455
NM_001011760	A_55_P2174753	Olfr314	chr11	58599641	58600771	+	0	0	0	0	35.9855	30.0158	31.3567	32.5095	28.2075	36.0424	56.8374	-0.261697	0.686474	0.0520842	0.958384	0.682189	0.0333075	-0.208665	0.643344	-0.131157	0.846206	0	1	0	1	5.09091	8.18182	5.72727	3.09091	9.90909	2.27273	0	9.36364	4.81818	1497.82	617.273	47.4545	33.0909	51.7273	33.8182	35.5455	30.6364	30.0909
NM_001011761	A_55_P2142172	Olfr1229	chr2	89122353	89123288	-	0	0	0	0	856.691	668.209	892.664	659.652	643.31	479.323	596.379	-0.358474	0.239347	-0.436412	0.10546	-0.2669	0.33162	0.467096	0.0474011	0.145466	0.726635	0	1	0	1	4.63636	0	4.81818	3.09091	5.81818	0.636364	0	0	6.72727	12.3636	6	10.6364	13.5455	18.6364	16.3636	19.0909	25.2727	6
NM_001011767	A_51_P458707	Olfr299	chr7	93613923	93614915	+	0	0	0	0	18.2635	22.9035	25.9259	20.7955	24.4546	20.3676	21.5297	0.326605	0.309491	-0.318119	0.301844	-0.223804	0.455288	0.482069	0.04126	0.206398	0.581322	0	1	0	1	1.63636	10.0909	1.63636	3.90909	0	2.09091	0	0	0	14.3636	9.27273	12.8182	16.3636	26	11.9091	9.54545	1.54545	7.36364
NM_001011769	A_55_P1952027	Olfr317	chr11	58545598	58546725	-	0	0	0	0	33.0636	34.3487	34.4368	33.8262	31.4047	36.2749	45.8825	0.0550107	0.953553	-0.0258086	0.978255	0.377477	0.240157	-0.127549	0.764596	0.162889	0.758829	0	1	0	1	5.36364	2.36364	8.36364	2.72727	10.8182	0.636364	7.90909	9.90909	0	853.455	1226.27	21.3636	19.8182	18.6364	20	2	21.8182	36.4545
NM_001011770	A_51_P358122	Olfr332	chr11	58303221	58306001	-	0	0	0	0	36.3037	42.5699	49.0521	47.2553	37.8989	42.3976	39.7769	0.229718	0.792199	-0.0538403	0.96495	0.115799	0.884801	-0.0822603	0.898741	0.105959	0.899756	0	1	0	1	7.90909	5.90909	6.18182	4.81818	9.27273	15.1818	0	10.0909	8.45455	854.818	646.727	34.6364	28.4545	60.2727	52.0909	56.4545	43.8182	17.5455
NM_001011771	A_55_P1977446	Olfr1089	chr2	86572832	86573767	-	0	0	0	0	21.0856	19.6733	38.3687	20.6832	23.9563	20.1205	24.2471	-0.100017	0.933495	-0.891475	0.0329414	-0.117168	0.881187	0.539077	0.192784	-0.054174	0.954329	0	1	0	1	2	4.63636	2	0.636364	3.90909	0	9.27273	7.63636	0	3.81818	4.54545	13.1818	9.18182	8.27273	4.63636	4.27273	10.1818	4.54545
NM_001011773	A_55_P2097544	Olfr1287	chr2	111289299	111290216	+	0	1.00574	0	0	30.9751	36.3644	30.9753	34.2467	31.9792	31.0631	27.5574	0.231418	0.611926	0.144843	0.786804	-0.128315	0.774565	-0.202778	0.536746	0.0587156	0.919536	1.00574	0.375427	0	1	6.09091	0	1	1.63636	8.72727	5.81818	0.909091	3.18182	2	10.0909	3.09091	6.54545	1.27273	10.5455	7.36364	5.72727	18.3636	6.36364
NM_001011773	A_55_P2097543	Olfr1287	chr2	111289299	111290216	+	0	1.00574	0	0	28.9435	23.5455	29.6479	27.897	24.5812	26.6122	30.069	-0.297788	0.568458	-0.0878231	0.915524	0.202628	0.668294	0.185717	0.658473	0.291674	0.543739	1.00574	0.375427	0	1	6.09091	0	1	1.63636	8.72727	5.81818	0.909091	3.18182	2	10.0909	3.09091	6.54545	1.27273	10.5455	7.36364	5.72727	18.3636	6.36364
NM_001011774	A_66_P137458	Olfr1028	chr2	85791222	85792196	+	0	0	0	0	30.1218	25.3232	25.7092	27.1521	22.781	26.9076	30.7369	-0.250349	0.701826	0.078777	0.930591	0.336162	0.410179	0.02355	0.968961	-0.0752785	0.919278	0	1	0	1	5.36364	7.45455	6.18182	2.09091	9.54545	7.72727	6.18182	5.45455	8.36364	13.7273	9.90909	7.27273	3.72727	9.09091	7.36364	0	9.18182	3.63636
NM_001011775	A_52_P232438	Olfr1419	chr19	11944673	11945704	-	0	0	0	0	58.5573	76.8868	55.6722	73.3935	61.9684	63.4583	56.3046	0.392885	0.0583614	0.398695	0.0467765	-0.052002	0.891359	-0.209908	0.308757	-0.302117	0.191262	0	1	0	1	7.18182	8	9	8.45455	4.18182	9.09091	7.63636	23.6364	7.36364	1169.55	1206.18	161.182	149.455	184.364	106.545	130.455	81	71.7273
NM_001011776	A_66_P131937	Olfr527	chr7	147521763	147522680	+	0	0	0	0	26.462	32.7286	28.6171	29.9035	31.8366	30.8686	25.6288	0.306632	0.474414	0.0634353	0.93478	-0.178734	0.67839	-0.376182	0.215092	-0.180295	0.7144	0	1	0	1	8.72727	6.36364	5.36364	4.81818	1.63636	7.27273	15	11	3.90909	1953.91	1806.18	51.5455	59.1818	91	48.4545	72.5455	72.6364	32.3636
NM_001011777	A_55_P2165083	Olfr1042	chr2	85999502	86000598	-	0	0	0	0	22.8438	24.4681	28.5266	26.4776	26.2268	26.3671	25.6929	0.0990992	0.907922	-0.107532	0.884952	-0.0109866	0.989196	0.10431	0.821682	-0.0213336	0.979526	0	1	0	1	11.4545	0.909091	5.81818	8	0.363636	7.63636	0	8.18182	6.72727	9	51.1818	21.8182	20.8182	26.9091	24.8182	33.1818	23.3636	20.3636
NM_001011778	A_66_P125405	Olfr285	chr15	98143020	98143979	-	0	0	0	0	30.5752	33.125	29.9443	31.6978	31.6248	30.3167	28.0261	0.115557	0.902745	0.0820977	0.929108	-0.117618	0.862363	-0.148766	0.764334	-0.199773	0.743127	0	1	0	1	3.45455	5.54545	5.27273	7.63636	2.72727	19.2727	8.72727	7.09091	3	1017.91	857.818	26	33.5455	65.6364	44.6364	41.4545	59.8182	36.0909
NM_001011778	A_55_P2001305	Olfr285	chr15	98143020	98143979	-	0	0	0	0	26.3163	27.0003	24.3305	20.1122	23.0174	20.3921	26.2775	0.0370197	0.969002	-0.274693	0.539461	0.00819249	0.991185	-0.139237	0.735928	-0.0639997	0.921096	0	1	0	1	3.45455	5.54545	5.27273	7.63636	2.72727	19.2727	8.72727	7.09091	3	1017.91	857.818	26	33.5455	65.6364	44.6364	41.4545	59.8182	36.0909
NM_001011779	A_55_P2094314	Olfr286	chr15	98057106	98064881	-	0	0	0	0.0695289	20.7163	21.9306	22.6758	19.1131	18.5686	24.2344	22.703	0.0821779	0.946758	-0.24659	0.743411	0.337104	0.516312	-0.288727	0.564591	-0.0230682	0.983226	0	1	0.0695289	0.404237	6	6.72727	8	5.09091	5.27273	9.90909	12.6364	3.09091	7.54545	670.545	654.636	40.2727	35.1818	47.1818	43.5455	37	34.6364	59.0909
NM_001011782	A_55_P2057826	Olfr543	chr7	109625287	109626416	-	0.236639	0	0.255727	0	23.0484	29.4845	28.0206	30.1973	29.9934	25.2776	33.7733	0.355289	0.342291	0.107932	0.86556	-0.0377745	0.952971	-0.271683	0.390041	-0.17871	0.703486	-0.236639	0.582472	-0.255727	0.569681	12	15.8182	13.7273	12.5455	15.0909	3.09091	9.36364	12.1818	7.63636	1049	956.545	36.2727	16.3636	25.7273	14.6364	18.4545	7.36364	37.1818
NM_001011784	A_51_P328659	Olfr1039	chr2	85970859	85971818	-	0	0	0	0	31.7229	28.1238	25.7872	27.0669	27.2253	28.5365	29.6513	-0.173736	0.657251	0.0698711	0.895322	0.0955046	0.801865	0.0959355	0.75563	0.0442673	0.926048	0	1	0	1	7.09091	3.54545	2	1.54545	0	7.45455	0.272727	5.27273	5.36364	8.72727	11.4545	15.8182	8.27273	10.1818	4.09091	4.90909	16.3636	8.45455
NM_001011785	A_52_P316368	Olfr987	chr2	85171124	85172053	-	0	0	0	0	24.9669	23.2917	23.5582	22.6475	24.1414	19.3767	21.9272	-0.100199	0.893761	-0.0568802	0.941578	-0.227987	0.537429	0.180628	0.618074	0.0390107	0.954024	0	1	0	1	7.18182	5.54545	2	7.27273	0	2.72727	2.36364	9.18182	5	6.72727	3.63636	20.8182	12.5455	21.2727	16.3636	10.5455	10.5455	5.36364
NM_001011787	A_51_P362554	Olfr1307	chr2	111784673	111785611	-	0	0	0	0	36.6137	35.145	31.9231	35.9034	29.6892	30.2932	31.9296	-0.0590646	0.947049	0.16952	0.762071	0.0670068	0.914371	-0.312536	0.331791	-0.172917	0.730636	0	1	0	1	1	6.72727	2.72727	1	4.45455	1.54545	7.63636	0	0	10.0909	8.18182	14	12.5455	13.4545	14.3636	3.09091	12	0
NM_001011789	A_55_P2061919	Olfr222	chr11	59384284	59385240	-	0	0	0	0.450042	26.211	29.96	29.2251	29.4558	30.8782	30.5163	31.4021	0.192861	0.852615	0.0113466	0.993605	0.00363391	0.997455	-0.208917	0.720499	0.0952555	0.917577	0	1	0.450042	0.403081	123.727	163.909	270.182	321.909	115.364	80.2727	64	13.7273	38.4545	1367.91	1428.27	112.455	105.364	70.1818	65.3636	139.455	74.8182	103.636
NM_001011790	A_55_P2052361	Olfr1382	chr11	49348689	49349624	+	0	0	0	0	30.0322	30.0701	36.8808	30.0002	35.5081	30.0325	31.5259	0.00182291	0.998422	-0.297898	0.50541	-0.206616	0.632331	0.133843	0.756322	0.20322	0.689365	0	1	0	1	3.54545	5.54545	2.72727	3.36364	9.72727	0	0	9.54545	8.36364	13.4545	76.9091	13.4545	22.4545	23.4545	23.4545	42.9091	37.0909	16.3636
NM_001011790	A_55_P2052360	Olfr1382	chr11	49348689	49349624	+	0	0	0	0	47.7568	49.0476	45.6501	45.5898	45.709	43.2793	48.0064	0.0384768	0.944003	-0.00190549	0.996979	-0.00402583	0.992789	-0.0625048	0.813104	-0.0366126	0.925588	0	1	0	1	3.54545	5.54545	2.72727	3.36364	9.72727	0	0	9.54545	8.36364	13.4545	76.9091	13.4545	22.4545	23.4545	23.4545	42.9091	37.0909	16.3636
NM_001011791	A_66_P120728	Olfr193	chr16	59109505	59110434	-	0	0	0	0	22.2386	23.6822	24.1508	26.4	24.7497	24.7481	23.1352	0.0907343	0.91726	0.128467	0.849018	-0.048706	0.943653	-0.197965	0.607926	0.118018	0.839891	0	1	0	1	2.27273	3.54545	1.27273	0.363636	7.72727	11	4.54545	4.63636	7.63636	11.9091	8.90909	14.6364	8.54545	14.8182	9.45455	17.9091	6.45455	13.1818
NM_001011792	A_55_P2122117	Olfr207	chr16	59361125	59362042	-	0	0	0.407258	0	63.163	66.3595	59.5119	74.1185	57.8093	56.4625	54.7856	0.0712243	0.948251	0.316656	0.569513	-0.0557551	0.945644	-0.00715512	0.99116	-0.263837	0.650841	0	1	-0.407258	0.403081	8.36364	7.72727	7.18182	10.7273	9.54545	0.363636	10.5455	10.8182	10.0909	773.455	258	42	47.1818	87.7273	41.3636	28.8182	47.0909	33.5455
NM_001011793	A_55_P1959348	Olfr598	chr7	110477002	110477961	+	0	0	0	0	25.789	25.4568	25.7143	24.8658	29.2298	24.9404	26.4976	-0.018702	0.984133	-0.0484046	0.947754	-0.185266	0.616426	0.280252	0.338968	0.22829	0.57115	0	1	0	1	4.27273	5.18182	3.63636	2.90909	0	6	7.90909	2.36364	6.09091	463.364	150.727	24.3636	23.1818	32.3636	16.3636	28.6364	28.5455	31.2727
NM_001011794	A_55_P2164992	Olfr1322	chrX	47238646	47239578	-	0	0	0	0	24.0421	24.1374	26.267	24.4919	22.7597	22.4334	20.9814	0.00570606	0.996735	-0.100943	0.891534	-0.0691029	0.916834	0.37327	0.255183	0.628052	0.0768135	0	1	0	1	2.09091	4.27273	2	1	4.63636	5.72727	3.09091	5	3.54545	5.36364	4.27273	16	18.3636	19.9091	13.7273	16.5455	8.27273	6
NM_001011795	A_55_P2056329	Olfr1275	chr2	111071010	111071948	-	0	0	0	0	20.1529	22.3533	23.0073	28.3162	27.1463	25.2151	26.962	0.149503	0.828603	0.299536	0.485867	-0.0581494	0.92968	0.228156	0.529755	-0.180875	0.722841	0	1	0	1	1.27273	1.54545	3.09091	1.63636	0	6.81818	4.36364	7.18182	3.45455	11.1818	10.1818	13.5455	7.63636	18.4545	8.54545	5.81818	7.36364	14.0909
NM_001011796	A_66_P110746	Olfr1249	chr2	89470097	89471053	-	0	0	0	0	23.0484	26.8854	28.4509	27.9702	25.8398	31.3812	26.1977	0.222153	0.676523	-0.0245831	0.978695	0.150078	0.747485	-0.076883	0.863534	-0.00556712	0.995109	0	1	0	1	6.72727	10.3636	7.27273	3.81818	10.6364	0	12.9091	6.72727	4	10.3636	6.72727	19.2727	11.8182	14.4545	9.72727	15.4545	27.0909	15.4545
NM_001011797	A_55_P2088268	Olfr782	chr10	128787621	128788565	+	0	0	0	0	24.1462	22.3982	21.9719	27.064	25.9923	23.8043	22.0624	-0.108412	0.934817	0.300717	0.702394	-0.181678	0.820708	0.0758061	0.916437	-0.362428	0.599483	0	1	0	1	0.636364	0	1.90909	0	4.27273	6.09091	5.81818	5.18182	3.81818	2.09091	1	6.81818	0.454545	2.36364	6	13.4545	10.6364	8.27273
NM_001011797	A_55_P2088267	Olfr782	chr10	128787621	128788565	+	0	0	0	0	25.4013	21.9608	19.8591	16.8733	19.8109	25.9261	23.8415	-0.209968	0.693663	-0.235055	0.601952	0.327648	0.295399	0.185179	0.606878	0.105256	0.84908	0	1	0	1	0.636364	0	1.90909	0	4.27273	6.09091	5.81818	5.18182	3.81818	2.09091	1	6.81818	0.454545	2.36364	6	13.4545	10.6364	8.27273
NM_001011798	A_55_P2143179	Olfr884	chr9	37854809	37855738	+	0	0	0	0	25.7847	27.1888	26.3211	24.9982	24.1762	25.4203	24.8287	0.076493	0.968445	-0.0743937	0.966721	0.0554085	0.969014	-0.101172	0.916471	-0.261939	0.813797	0	1	0	1	3.36364	8.72727	2.72727	4.63636	3.36364	1	7.63636	8.72727	6.72727	12.6364	6.72727	22.0909	10	18.2727	14.6364	20.4545	13.0909	8.27273
NM_001011798	A_55_P2141898	Olfr884	chr9	37854809	37855738	+	0	0	0	0	22.066	25.0592	32.3125	22.9497	26.0515	22.599	23.287	0.183516	0.816437	-0.493614	0.244829	-0.183477	0.743043	0.0647377	0.908643	0.0807529	0.914073	0	1	0	1	3.36364	8.72727	2.72727	4.63636	3.36364	1	7.63636	8.72727	6.72727	12.6364	6.72727	22.0909	10	18.2727	14.6364	20.4545	13.0909	8.27273
NM_001011799	A_55_P2123045	Olfr453	chr6	42694038	42694991	+	0	0	0	0	27.9666	29.9514	30.9011	25.7379	30.6509	24.5977	25.3401	0.0989198	0.881955	-0.263764	0.475156	-0.295956	0.302429	0.357297	0.181236	0.106877	0.827468	0	1	0	1	4.81818	2.09091	3.90909	8	4.81818	16.5455	7.18182	0	0	223.182	287.182	66.5455	25.2727	43.4545	36.9091	34.5455	48.5455	27.4545
NM_001011800	A_55_P2022024	Olfr212	chr6	116456534	116467983	+	0.0494206	0	0	0	66.2708	58.1679	64.2692	61.5462	43.7913	46.399	59.7153	-0.18815	0.763864	-0.0624595	0.940033	0.265452	0.484904	-0.0902945	0.845225	-0.0870257	0.888985	-0.0494206	0.38075	0	1	32.8182	29	16.2727	5.81818	34.3636	0	5.18182	18.0909	4.63636	4.18182	6.72727	2.90909	9.45455	2.45455	3.09091	0	12	0.454545
NM_001011801	A_55_P2050519	Olfr213	chr6	116490473	116491456	+	0	0	0	0	55.0162	56.9691	55.1783	70.0749	54.34	56.862	51.2761	0.0503238	0.946324	0.344797	0.245518	-0.00913903	0.988552	-0.134482	0.678019	-0.0345937	0.952397	0	1	0	1	2.27273	2.45455	6	3.09091	0.727273	6.72727	12.0909	0.727273	0	75.0909	366.364	44.6364	42.8182	58.8182	37.6364	66.5455	37.0909	16.2727
NM_001011802	A_55_P2124336	Olfr1318	chr2	111996055	111997164	+	0	0	0	0	25.8382	19.4358	19.3824	22.2165	20.9047	20.1599	35.3226	-0.410791	0.183838	0.196886	0.643348	0.352215	0.183161	0.267021	0.348416	0.28721	0.417527	0	1	0	1	5.18182	5.81818	2	0.727273	0	8.90909	0	5.36364	0	4.27273	4	23.4545	12.3636	15.7273	10.1818	15.9091	3.63636	4.45455
NM_001011803	A_51_P285731	Olfr1306	chr2	111752147	111753085	-	0	0	0	0	30.3077	32.1986	35.5004	36.7388	35.6293	32.1062	25.694	0.0873101	0.917467	0.0494692	0.953091	-0.310924	0.358575	-0.0788696	0.862283	-0.180924	0.718201	0	1	0	1	4.63636	2.36364	2.36364	2	7.63636	2.09091	0	0	4	5.72727	5.90909	14.7273	12.6364	19.1818	10.3636	6.45455	19.8182	0
NM_001011804	A_51_P237106	Olfr1211	chr2	88769535	88770470	-	0	0	0	0	34.5031	34.8893	35.5775	40.2055	30.1525	26.6771	28.0677	0.0160568	0.992456	0.17643	0.8649	-0.140022	0.875352	-0.349619	0.523204	-0.605719	0.300759	0	1	0	1	7.27273	4.63636	2	0.363636	4.45455	6.81818	6.27273	6.63636	2.36364	21.3636	4.63636	20.3636	15.7273	15.8182	7.81818	31.8182	13.3636	13.4545
NM_001011805	A_66_P110850	Olfr1385	chr11	49308037	49308966	+	0	0	0	0	22.077	22.4807	21.3625	22.9224	22.266	23.8173	22.7149	0.0261392	0.975729	0.101679	0.865013	0.0629796	0.909422	-0.000259188	0.999834	-0.16266	0.7144	0	1	0	1	11.9091	13.6364	5.36364	11.4545	5.90909	8	12.4545	5.36364	0	817.364	519.455	23.9091	21.1818	35.6364	19.8182	41.0909	28.4545	12.8182
NM_001011806	A_55_P2045581	Olfr901	chr9	38237869	38238804	+	0.377601	0.24683	0.59415	0	57.0904	49.5954	49.0612	63.5914	76.1701	51.0682	56.9711	-0.203041	0.867673	0.374249	0.643646	-0.497898	0.380964	-0.164984	0.819766	0.106499	0.919536	-0.13077	1	-0.59415	0.526005	8.36364	6.27273	8.72727	2.72727	9.81818	5.36364	10.6364	9.54545	4.63636	94.3636	36.1818	18.6364	15.2727	13.6364	12.3636	14.0909	25	1.90909
NM_001011807	A_55_P1977345	Olfr191	chr16	59085378	59086307	-	0	0	0	0	22.4104	35.862	24.4275	34.9327	31.8177	24.2893	21.0664	0.678288	0.477845	0.516071	0.621278	-0.492199	0.5676	0.488561	0.533968	-0.324478	0.781407	0	1	0	1	1	10.0909	0	1.63636	0	0	12	2.72727	1.54545	3.63636	3.72727	13.9091	4.90909	3.90909	3.81818	18.5455	14.3636	3.81818
NM_001011808	A_55_P1959328	Olfr198	chr16	59201330	59202250	-	0	0	0	0	25.8736	23.8215	25.8777	20.8015	21.5091	36.312	24.7388	-0.11922	0.887553	-0.315017	0.504973	0.478662	0.138421	-0.324168	0.371791	-0.129534	0.833029	0	1	0	1	0.727273	0	2.18182	1.63636	7.09091	5.09091	0	5.63636	5.09091	8	4.63636	17.9091	12.8182	25.9091	17.1818	17.6364	11	16.3636
NM_001011809	A_55_P2184831	Olfr728	chr14	50759377	50760312	-	0	0	0	0	23.6422	24.4751	23.1524	23.3831	22.7528	38.3102	22.9453	0.0499545	0.976518	0.0143042	0.993435	0.381919	0.58713	0.418312	0.498792	-0.361696	0.667892	0	1	0	1	1.90909	1.63636	1.54545	1.72727	6	2.36364	2.90909	0	0	2.18182	2.72727	8.63636	10.1818	11.8182	12.1818	16.3636	10.4545	9.36364
NM_001011809	A_55_P2174243	Olfr728	chr14	50759377	50760312	-	0	0	0	0	25.3959	24.1077	37.6231	25.3504	25.2341	25.6046	25.5666	-0.0751027	0.95412	-0.569612	0.268543	0.0199584	0.984459	0.222199	0.691139	0.780535	0.110916	0	1	0	1	1.90909	1.63636	1.54545	1.72727	6	2.36364	2.90909	0	0	2.18182	2.72727	8.63636	10.1818	11.8182	12.1818	16.3636	10.4545	9.36364
NM_001011810	A_51_P147188	Olfr485	chr7	115302432	115303385	-	0	0	0	0	32.0798	32.5197	33.3944	32.0332	40.6691	30.5382	31.8324	0.0196491	0.986463	-0.0600422	0.953197	-0.38338	0.348086	0.290773	0.495502	0.0547758	0.94742	0	1	0	1	9.72727	8.54545	3.81818	8.72727	6.72727	1.63636	11	0.909091	6.18182	77.5455	80.7273	23.4545	16.2727	19.4545	21.8182	31.5455	10.6364	8.27273
NM_001011811	A_51_P171510	Olfr487	chr7	115355097	115356041	-	0	0	0	0	21.0319	28.013	26.87	24.484	24.5591	26.1085	20.9239	0.413514	0.286608	-0.134162	0.83628	-0.0714242	0.910659	-0.379267	0.230955	-0.362303	0.369703	0	1	0	1	3.36364	0.363636	0.909091	0	1	2	0	0	0	3.36364	2.63636	11	7.36364	3.81818	3.18182	1.72727	4.45455	1.90909
NM_001011812	A_66_P102676	Olfr951	chr9	39201378	39202322	+	0	0	0	0	41.8168	38.8988	38.5546	46.4653	34.6946	39.9741	34.8962	-0.104356	0.919246	0.269249	0.654552	0.106355	0.880555	-0.340793	0.404798	-0.179257	0.783076	0	1	0	1	0.727273	3.09091	2	1.36364	0	6.72727	7.72727	2.27273	0.363636	9.09091	5.72727	22.6364	11.1818	12.6364	8.54545	14.3636	10.6364	15.7273
NM_001011813	A_51_P438781	Olfr93	chr17	37287977	37288915	-	0	0	0	0	23.7775	24.2806	23.6681	31.9001	29.1877	24.0025	21.0482	0.0302053	0.980158	0.430616	0.358623	-0.37692	0.361348	-0.379783	0.336668	-0.277621	0.623879	0	1	0	1	8.72727	1.63636	8.36364	6.27273	2.63636	2	4	7.63636	17.6364	1304.55	1222.73	68	63.4545	87.5455	59.0909	117.636	48	33.5455
NM_001011814	A_52_P438919	Olfr524	chr7	147387711	147388667	-	0	0	0	0	47.3756	45.8622	56.2768	55.4165	51.7429	54.0761	48.3451	-0.0468391	0.975727	-0.0222252	0.988509	-0.017181	0.988636	0.0338337	0.967327	-0.130101	0.892347	0	1	0	1	4.54545	6	4.72727	5.18182	6.72727	0	14.3636	12.0909	9.63636	1876.73	2288	87.5455	49.6364	96.8182	54.2727	107.818	60.8182	50.1818
NM_001011815	A_55_P1969121	Olfr533	chr7	147652102	147653064	+	0	0	0	0	23.6164	22.7817	21.4342	38.7879	24.8986	22.4259	19.928	-0.0519154	0.979552	0.855688	0.247545	-0.236083	0.832554	-0.343225	0.666896	-0.474949	0.620144	0	1	0	1	0	7.90909	5.72727	2.45455	0	1.63636	4.63636	0	4.63636	1000.55	1135	37.0909	31.2727	51.1818	33.3636	21.9091	47.1818	15.7273
NM_001011816	A_55_P2140338	Olfr1181	chr2	88263245	88264180	-	0	0	0	0	26.1435	21.8387	24.709	24.302	25.351	26.2873	29.7825	-0.259566	0.701959	-0.0239602	0.983227	0.142374	0.826826	0.298822	0.479029	0.00053818	0.999378	0	1	0	1	3.72727	0	1.54545	1	0	4.45455	0.0909091	2.09091	0.363636	3.36364	2.90909	7.36364	6.36364	7.81818	7.09091	17.5455	6.09091	13.0909
NM_001011818	A_55_P2110377	Olfr316	chr11	58571169	58572089	+	0	0	0	0	26.7689	32.1423	25.7742	27.7769	24.6044	25.6319	23.9707	0.263912	0.551934	0.107958	0.865152	0.0106922	0.987912	-0.208454	0.539568	-0.372589	0.300748	0	1	0	1	9	9.18182	5.18182	2.36364	0.363636	2.90909	3.36364	9.36364	0	1622.82	1250.73	22.5455	27.6364	26.5455	32.7273	49.8182	19.8182	36.4545
NM_001011819	A_66_P121205	Olfr312	chr11	58644658	58645584	+	0.300125	0	0	0	29.0619	26.3152	23.2781	25.2902	21.4414	21.3495	19.3423	-0.14323	0.884231	0.11961	0.898097	-0.07742	0.92582	-0.324134	0.470641	-0.0171556	0.986185	-0.300125	0.375427	0	1	3.36364	13.8182	3.72727	8.09091	8.54545	1.54545	11.4545	10.3636	8.18182	947.909	638.091	46.9091	33.5455	41.5455	49.9091	54.2727	35.3636	81.8182
NM_001011819	A_55_P2022021	Olfr312	chr11	58644658	58645584	+	0.300125	0	0	0	24.3639	25.8741	21.2217	26.295	23.9403	22.5209	22.9361	0.0867679	0.947049	0.30925	0.67618	-0.0750029	0.936892	0.0623242	0.93046	-0.358966	0.587184	-0.300125	0.375427	0	1	3.36364	13.8182	3.72727	8.09091	8.54545	1.54545	11.4545	10.3636	8.18182	947.909	638.091	46.9091	33.5455	41.5455	49.9091	54.2727	35.3636	81.8182
NM_001011821	A_55_P2110335	Olfr804	chr10	129141936	129142880	+	0	0	0	0	18.0524	20.1494	17.2774	20.2903	20.0692	19.4504	19.4039	0.158543	0.922717	0.231909	0.853434	-0.0469071	0.971928	-0.117292	0.896068	-0.192126	0.861423	0	1	0	1	8	8.18182	0.272727	4.63636	5.09091	5.18182	5.81818	9.36364	0.272727	11.7273	8.90909	33.3636	29.0909	28.6364	22.6364	49	25.4545	6.36364
NM_001011822	A_66_P140658	Olfr787	chr10	128899734	128900672	+	0	0	0	0	30.7293	31.4808	34.5484	32.1663	34.6579	35.6185	34.3899	0.0348564	0.96965	-0.103069	0.877637	0.014123	0.983683	-0.35136	0.244831	-0.272127	0.513899	0	1	0	1	4.63636	5	3.90909	0.727273	7.72727	3.90909	16.5455	0	0.545455	3.81818	6.09091	16	11.9091	21.8182	16.3636	34.6364	5.81818	3.45455
NM_001011823	A_66_P133119	Olfr834	chr9	18792434	18793372	+	0.98351	0.907861	2.02605	0.657342	23.4519	22.5277	35.4968	22.8382	24.7972	22.8735	22.0285	-0.0580063	0.954465	-0.636239	0.0727283	-0.143654	0.800814	0.173197	0.69362	0.224803	0.675403	-0.0756491	1	-1.3687	0.242106	2.63636	5.72727	2.45455	1.36364	5.09091	2	0	0.909091	8.90909	11.1818	7.27273	16.3636	8.27273	13.4545	5.36364	23.3636	16.3636	3.81818
NM_001011824	A_51_P316233	Olfr832	chr9	18749094	18750032	+	1.03455	0.904463	1.61067	1.3383	22.4915	23.5985	22.8632	23.3647	24.6709	23.7871	21.4792	0.069317	0.937713	0.0313024	0.973386	-0.12625	0.803553	0.291741	0.371177	0.16246	0.748855	-0.130083	1	-0.272361	1	4.36364	2.36364	3.36364	1.36364	0.363636	5.72727	0	0	5.18182	6.72727	8.90909	15.8182	13.7273	12.5455	13.0909	21.1818	6.63636	0
NM_001011825	A_66_P123185	Olfr1105	chr2	86873438	86874376	-	0	0	0	0	17.0364	18.389	18.3674	19.6559	18.8586	17.8744	15.6877	0.110222	0.876103	0.097815	0.88316	-0.171456	0.681451	-0.313711	0.302593	0.0230107	0.975804	0	1	0	1	8.72727	2.36364	2	3.18182	0	0	1.90909	6.18182	2.18182	14	7.27273	11.1818	13.6364	18.2727	14.1818	22.5455	11.7273	5.54545
NM_001011826	A_52_P202737	Olfr967	chr9	39557973	39558905	+	0	0	0	0	27.5267	28.2914	28.4103	24.8843	29.3041	26.2586	25.6704	0.0395341	0.95381	-0.19118	0.569764	-0.174654	0.540847	0.0270512	0.942057	-0.152905	0.667337	0	1	0	1	2.72727	13.0909	4.81818	4.45455	7.63636	12.6364	12.6364	9.90909	0	236.545	130.636	32.5455	19.7273	33.8182	23.3636	28.4545	21.4545	23.8182
NM_001011827	A_55_P2163473	Olfr963	chr9	39476644	39477579	+	0	0	0	0	19.4659	13.0272	16.2803	21.4703	19.1493	21.5293	18.3487	-0.579426	0.530377	0.399217	0.704107	0.0536961	0.969937	0.0710374	0.943935	0.131557	0.917938	0	1	0	1	12.9091	1.54545	3.18182	5.36364	9.27273	8.72727	0	3.90909	6.27273	22.5455	20.5455	45.0909	45.5455	82.1818	94.7273	171.455	201.182	75.5455
NM_001011828	A_51_P471229	Olfr304	chr7	93534167	93535168	-	0	0	0.180549	0	16.5568	19.0382	17.2971	16.9337	18.1195	17.1474	16.7507	0.201471	0.768065	-0.0306366	0.976722	-0.0964381	0.881524	-0.274035	0.482068	-0.0742875	0.916413	0	1	-0.180549	0.403081	9.72727	2.72727	6.72727	3.18182	0	7.09091	0	16	8.54545	39.8182	39.6364	16	15.8182	17.6364	8.09091	18.9091	25.9091	8.27273
NM_001011829	A_55_P1993238	Olfr761	chr17	38088996	38089967	-	0	0	0	0	19.9743	23.5027	19.3705	24.2191	21.8968	18.7481	19.6778	0.234682	0.819629	0.322288	0.678626	-0.189064	0.813121	-0.517462	0.288095	-0.0989297	0.919164	0	1	0	1	2	5.09091	1.27273	0	5.36364	5.72727	4.81818	2.72727	4.63636	4.27273	2.36364	11.8182	12.5455	8.27273	4.36364	16.8182	9.36364	10
NM_001011830	A_66_P139883	Olfr119	chr17	37833630	37838582	+	0	0	0.0624083	0	22.593	20.1106	24.6369	26.1403	23.4474	27.1967	23.6641	-0.167917	0.807918	0.0854552	0.914573	0.113638	0.84625	0.0745727	0.878959	0.0325831	0.96737	0	1	-0.0624083	0.404831	6.45455	11.4545	0.363636	2	5.18182	8.27273	0	5.81818	17.9091	0.363636	0.636364	14.2727	9.36364	4.36364	8.54545	10	6.45455	29.7273
NM_001011831	A_55_P2065298	Olfr1500	chr19	13901949	13902884	-	0	0	0	0	33.2404	26.8767	32.7466	29.7238	34.3387	34.4683	37.8594	-0.306583	0.633274	-0.139726	0.870593	0.0731267	0.92847	0.267532	0.557875	0.273542	0.644862	0	1	0	1	1.81818	7.63636	6.45455	8	1.81818	5.90909	8.36364	7.45455	0.636364	735.727	391.091	19.3636	29.7273	48.4545	36.3636	20.7273	20.8182	29.7273
NM_001011832	A_66_P118212	Olfr1490	chr19	13728936	13729886	+	0	0	0	0	24.5875	23.1675	28.5115	25.9195	24.7663	27.9114	28.372	-0.0858197	0.955787	-0.137509	0.9125	0.184282	0.841084	-0.0445675	0.959873	-0.0497478	0.968872	0	1	0	1	5.09091	3.72727	7.36364	6.72727	0	13.4545	7.18182	13	3.54545	477.636	191.364	19.5455	15.8182	33.9091	15.4545	32.2727	14.9091	11
NM_001011833	A_55_P2011635	Olfr1137	chr2	87551129	87552061	-	0	0	0	0	22.5396	23.4004	21.3853	21.4114	22.5722	23.0311	25.1824	0.0540718	0.947588	0.00175888	0.997593	0.0934553	0.858187	-0.0342543	0.940076	0.286008	0.458068	0	1	0	1	1	4	2.27273	1	4.54545	7.63636	8.90909	8.18182	2.09091	3.81818	6.18182	17.3636	24.8182	14.8182	8.63636	18.3636	2.36364	0
NM_001011834	A_55_P2071171	Olfr1152	chr2	87708150	87709082	+	0	0	0	0	24.5661	26.9158	29.1248	29.0291	30.1209	34.0105	35.7212	0.131785	0.905713	-0.00475155	0.996897	0.210615	0.749122	-0.0653886	0.921954	0.138738	0.863181	0	1	0	1	8.90909	2.90909	3.81818	2	2	1.54545	11.6364	10.0909	4.54545	5.54545	11.7273	14.9091	23.4545	16.5455	7.72727	16.2727	13.9091	0
NM_001011835	A_55_P2147706	Olfr1162	chr2	87889835	87890779	-	0	0	0	0	25.2014	29.6174	27.4695	30.1044	29.3214	29.2802	33.0592	0.232944	0.620261	0.132141	0.819529	0.0855367	0.874487	-0.127094	0.739293	0.334627	0.362598	0	1	0	1	6.72727	3.36364	2.90909	3.90909	4.63636	4.54545	5.18182	11.1818	5.18182	7.27273	3.36364	18.5455	18.8182	18.5455	12	6.36364	15.8182	13.6364
NM_001011836	A_66_P108918	Olfr1129	chr2	87415243	87416187	+	0	0	0	0	23.8061	22.6633	21.4986	21.8734	23.4271	24.2864	20.241	-0.0709758	0.959392	0.024935	0.986512	-0.079463	0.935739	-0.398019	0.438339	-0.298503	0.68378	0	1	0	1	1.18182	0.727273	0.909091	0.454545	1	0.727273	2	15.0909	0	2.90909	2.36364	9.72727	5.27273	11	7.72727	10.4545	9.72727	9.36364
NM_001011837	A_51_P353569	Olfr748	chr14	51330007	51330930	+	0	0	0	0	24.4084	22.7868	24.5637	23.355	22.8628	23.8713	24.1874	-0.0991783	0.899762	-0.0727983	0.924748	0.0717625	0.907996	0.110982	0.795424	0.106422	0.852722	0	1	0	1	0	5.81818	0.636364	0.363636	4.18182	9	0	3.90909	2	2.72727	1.54545	10.8182	3.09091	2.45455	1.54545	11	14.9091	12
NM_001011840	A_51_P222115	Olfr1463	chr19	13308742	13309674	+	0	0	0	0	30.3979	24.623	23.8221	26.559	22.9517	28.3865	25.8987	-0.303963	0.605058	0.156902	0.83541	0.240442	0.623755	-0.125988	0.806139	0.0524212	0.948669	0	1	0	1	3.90909	8	5.18182	0.636364	0	7.63636	0	2.09091	7.18182	22.4545	22.9091	18.2727	16.3636	40.6364	20.8182	43.2727	23.2727	7.72727
NM_001011841	A_55_P2133948	Olfr1465	chr19	13387850	13388773	-	0	0	0	0	25.7563	27.9114	27.4589	26.5928	29.7523	31.2773	31.1763	0.115926	0.901308	-0.0462389	0.96483	0.0697796	0.92679	0.0871821	0.87225	0.264569	0.631365	0	1	0	1	3.90909	0	3.09091	1.63636	1.81818	5.63636	4.63636	2	0.363636	26.9091	8.72727	10.4545	10.8182	21.8182	14.3636	7.81818	4	31.8182
NM_001011842	A_55_P2169064	Olfr1474	chr19	13545462	13546406	+	0	0	0	0	37.7304	29.8295	26.9934	26.6423	27.2338	31.1262	34.8337	-0.33899	0.56834	-0.0188902	0.98775	0.273911	0.579847	0.0239564	0.9704	0.0257251	0.97907	0	1	0	1	2.36364	0	2	3.36364	2.09091	4	0.363636	6.72727	1.63636	5.09091	2.72727	3	7.09091	13.1818	4.09091	3.27273	11.8182	13.7273
NM_001011846	A_66_P125458	Olfr517	chr7	116011722	116012666	-	0	0	0	0	25.2956	32.2502	28.7645	28.1881	26.2336	28.414	25.6383	0.350424	0.523013	-0.0292035	0.979319	0.0410385	0.959758	0.00230566	0.997468	-0.0228463	0.980979	0	1	0	1	1.27273	3.09091	5.09091	2.63636	3.09091	3.81818	4.27273	13.2727	5.18182	60.2727	191.545	31.2727	35.9091	53.9091	32.5455	76.9091	56	30.0909
NM_001011847	A_51_P192203	Olfr591	chr7	110321205	110322149	-	0	0	0	0	23.5897	25.2823	18.3229	22.4669	33.2635	21.8843	18.0367	0.0999705	0.942881	0.294149	0.717381	-0.743522	0.0878414	-0.0415435	0.958882	-0.262724	0.736089	0	1	0	1	4.54545	4.54545	3.63636	1.18182	6.72727	7	1.54545	1.63636	6.81818	40.6364	19	18.5455	13.5455	19.5455	16.3636	18.5455	16.8182	0
NM_001011848	A_51_P184681	Olfr675	chr7	112172539	112173480	-	0	0	0	0	20.1238	14.8338	14.4365	15.8427	16.2045	13.6466	16.814	-0.440013	0.0922859	0.1341	0.762079	-0.097295	0.812162	-0.0717016	0.837264	-0.320386	0.28021	0	1	0	1	6.27273	4.63636	5.09091	4.27273	9.90909	0	10.8182	5.09091	4.27273	19.7273	21.4545	17	20.1818	36.5455	19.8182	29.7273	35.1818	4.63636
NM_001011849	A_66_P131006	Olfr792	chr10	128977595	128978530	+	0.781382	0	0.298533	0.59148	32.4101	26.0849	26.9436	33.5216	25.8416	30.437	35.8409	-0.313228	0.585505	0.315149	0.552067	0.354023	0.385374	-0.0124052	0.983859	0.258892	0.643567	-0.781382	0.376304	0.292947	0.851477	2	0	6.45455	2.63636	7.09091	0	9.54545	5.09091	4.81818	4.81818	5.18182	33.4545	25.7273	38.1818	13.9091	73.3636	26.4545	14.1818
NM_001011850	A_55_P1968593	Olfr1505	chr19	13993512	13994462	+	0	0	0	0	46.5368	50.2599	40.6935	68.3526	46.6487	52.9888	48.2785	0.111036	0.887628	0.748197	0.0157764	0.116699	0.83369	-0.256623	0.471157	0.0358322	0.962143	0	1	0	1	3.90909	0	2	0.545455	0.727273	5.18182	2.90909	1.81818	5.09091	3.18182	1.54545	16.4545	13.3636	17.3636	16.4545	24.7273	30.4545	10.1818
NM_001011851	A_55_P2022034	Olfr412	chr11	74178173	74179111	+	0	0	0.191836	0	27.2817	36.7807	27.5644	28.1536	30.7616	27.1955	25.1047	0.431014	0.334762	0.0305155	0.97727	-0.235468	0.612696	0.0816697	0.876475	0.261308	0.620572	0	1	-0.191836	0.403081	8.72727	4.63636	9.90909	10.3636	0	6	6.45455	12.9091	2.36364	1370.64	1624.91	66.5455	61.4545	143.636	84.2727	63.5455	72	40.6364
NM_001011852	A_66_P100226	Olfr1029	chr2	85815370	85816430	+	0	0	0	0	32.561	35.594	28.9265	32.1009	29.5994	34.6478	31.1541	0.128485	0.899062	0.150223	0.862085	0.150525	0.828217	-0.840303	0.0201075	-0.638124	0.162197	0	1	0	1	0.454545	2	1.27273	1.36364	0.363636	5.18182	4.54545	2	5.18182	2.72727	2.90909	7.81818	5.81818	5.18182	4.63636	5.27273	4.09091	10.1818
NM_001011853	A_55_P2045720	Olfr1425	chr19	12148185	12149120	-	0	0	0	0	26.5887	28.8991	25.0857	28.1136	29.3066	29.0051	28.0826	0.120216	0.828607	0.164401	0.697378	-0.0382329	0.944294	0.169629	0.569466	-0.0304997	0.958272	0	1	0	1	0	2.36364	1	2.36364	4.81818	6	5.18182	4.54545	2.63636	1	3.45455	0.909091	5.90909	7.36364	0	9.09091	8.54545	0
NM_001011854	A_66_P135632	Olfr605	chr7	110590654	110591664	-	0	0	0	0	21.6063	15.9851	18.5377	19.248	19.6625	20.9451	19.7916	-0.434722	0.321504	0.054241	0.954299	0.0503065	0.946648	-0.0499608	0.926793	0.17685	0.762496	0	1	0	1	4.54545	8.54545	2	5.54545	14	11.7273	0.636364	8	5.18182	208.909	644.727	24.1818	20.8182	25.2727	24.2727	22.6364	37.0909	16.9091
NM_001011855	A_66_P123148	Olfr169	chr16	19566033	19566974	-	0	0	0	0	20.4748	21.4461	23.4158	22.8396	18.7313	19.7021	21.7033	0.0668613	0.919026	-0.0359427	0.956742	0.142679	0.673512	-0.125204	0.68073	0.190518	0.58897	0	1	0	1	2.09091	5.27273	2	2	3.27273	2	5.72727	11.3636	0.636364	5.18182	6.72727	11.6364	11	9.18182	11.7273	4	15.4545	6.81818
NM_001011857	A_51_P467511	Olfr685	chr7	112328875	112329825	-	0	0	0	0	23.5226	21.0088	21.097	23.3831	23.0004	24.4142	19.8299	-0.163052	0.75283	0.148423	0.762149	-0.063962	0.904555	0.0371744	0.930361	0.12943	0.780654	0	1	0	1	5.36364	9.54545	7.27273	6.36364	6.27273	2.72727	7.09091	7.63636	2.63636	847	1427.91	53.4545	53.9091	79.1818	47.3636	29.0909	54	64.5455
NM_001011859	A_55_P2164764	Olfr965	chr9	39526814	39527752	+	0	0	0	0	30.0316	26.2819	26.9406	26.0093	28.3247	26.9552	29.3099	-0.19241	0.729271	-0.0507537	0.948554	-0.0110857	0.987654	-0.177981	0.622456	0.255076	0.54513	0	1	0	1	3.36364	6.18182	0.727273	0.363636	0	0	2	2.72727	3.90909	34.8182	25.3636	17.5455	36.9091	35.3636	18.7273	27.7273	33.5455	34.6364
NM_001011859	A_55_P1958758	Olfr965	chr9	39526814	39527752	+	0	0	0	0	47.1264	36.6586	38.2601	43.6984	43.5122	46.2313	37.1236	-0.362384	0.339762	0.19174	0.702825	-0.0708156	0.904555	0.0840858	0.845613	0.296698	0.46266	0	1	0	1	3.36364	6.18182	0.727273	0.363636	0	0	2	2.72727	3.90909	34.8182	25.3636	17.5455	36.9091	35.3636	18.7273	27.7273	33.5455	34.6364
NM_001011860	A_51_P312024	Olfr1222	chr2	88964951	88965886	-	0	0	0	0	29.5274	38.4733	34.2163	37.9536	35.8843	34.2325	29.5233	0.3818	0.280417	0.149554	0.78372	-0.174744	0.663746	-0.16821	0.635079	0.0108856	0.987901	0	1	0	1	4.54545	1.18182	2.45455	1.54545	2.09091	7.09091	3.36364	7.27273	2	6.72727	5.54545	19.4545	15.7273	20.1818	14.2727	22.5455	27.6364	6.09091
NM_001011861	A_55_P2033720	Olfr331	chr11	58315100	58316074	-	0	0	0	0	25.6449	26.5703	26.6776	25.3688	32.2803	28.8452	31.0766	0.0511442	0.954068	-0.0725713	0.921336	-0.108575	0.83552	0.114999	0.776989	0.523439	0.116733	0	1	0	1	0.636364	3.54545	2	4.63636	1.63636	7.72727	3.63636	8	2	8.45455	25	15.8182	9.36364	15.2727	16	8.90909	19.3636	12
NM_001011862	A_55_P2032014	Olfr699	chr7	113933563	113934513	-	0	0	0	0	26.3306	33.4061	29.6509	31.2343	30.2199	32.6322	29.2382	0.343372	0.380631	0.0750546	0.918235	0.0315795	0.961871	0.254103	0.442708	-0.0226394	0.97667	0	1	0	1	5.36364	6.72727	3.45455	3.36364	0	4.18182	10.1818	2	0.454545	34.7273	308.273	46.2727	40	29.7273	20.7273	52.0909	16.1818	19.3636
NM_001011863	A_55_P2054913	Olfr406	chr11	74082893	74083864	+	0	0	0	0	38.967	43.4695	36.4381	41.8581	44.8235	42.2862	34.0283	0.157752	0.733672	0.20006	0.581729	-0.240794	0.374765	0.0859478	0.801227	-0.117337	0.781538	0	1	0	1	3	4.27273	4.81818	7.27273	9.54545	0.363636	10.7273	4.54545	8.90909	310.727	201.545	49	20	43	25.6364	42.7273	10.4545	33.5455
NM_001011864	A_55_P1952046	Olfr917	chr9	38472498	38473427	-	0	0	0.194168	0	25.8304	23.1656	27.1458	28.5744	27.0075	30.0179	32.4154	-0.157087	0.824545	0.0739922	0.927068	0.207891	0.632794	-0.410374	0.200352	0.126733	0.827753	0	1	-0.194168	0.403081	2.09091	1.36364	2.45455	4.63636	5.09091	0	0.909091	9.09091	2.09091	6.72727	2.63636	19.8182	27.9091	21.8182	11.8182	15.8182	18.1818	1.54545
NM_001011865	A_55_P1980699	Olfr624	chr7	110818617	110819543	-	0	0	0	0	20.0664	23.1362	21.192	23.3488	22.5124	22.7118	20.5072	0.205375	0.722412	0.139833	0.82377	-0.0609354	0.924566	0.0175192	0.973001	-0.0306812	0.968029	0	1	0	1	0.727273	0	3	0.636364	1	5.36364	5.72727	2	4.81818	52.0909	12.9091	36.5455	21.9091	23.4545	23.9091	21.8182	20.8182	34.7273
NM_001011866	A_52_P463154	Olfr309	chr7	93454695	93455621	-	0	0	0	0	23.4777	31.7408	29.3323	31.6195	30.2462	24.8102	21.6299	0.43505	0.252592	0.108328	0.878187	-0.384773	0.227459	-0.0737875	0.875884	-0.110474	0.849825	0	1	0	1	3.09091	0	1.81818	4.45455	3.09091	11.1818	7.72727	0	4	5.18182	7.27273	19.9091	13.0909	15.1818	13.6364	0	4.63636	16.8182
NM_001011867	A_51_P508549	Olfr538	chr7	147760054	147760986	+	0	0	0	0	58.2662	57.4781	42.4076	58.7372	46.8591	51.2058	43.9821	-0.0196481	0.984133	0.46995	0.135198	0.0182823	0.97994	-0.0428398	0.925156	0.0697949	0.905188	0	1	0	1	1	1.36364	4.27273	1.63636	2	8.45455	9.90909	0.363636	0	49.2727	70.7273	32.2727	27.7273	40.7273	23.3636	26.4545	27.9091	32.6364
NM_001011868	A_51_P435688	Olfr1178	chr2	88231406	88232377	+	0	0	0.157999	0	19.2255	21.826	25.6579	28.3475	24.0711	24.7001	18.1854	0.183027	0.816641	0.143821	0.853486	-0.183657	0.742219	-0.0463146	0.93721	0.0664979	0.932081	0	1	-0.157999	0.403081	5.81818	5.54545	2.72727	0.909091	0	0	2	0.727273	8	11.4545	15.0909	18	10.1818	3.81818	9	3.27273	13.7273	1
NM_001011869	A_66_P137223	Olfr452	chr6	42740040	42740993	+	0	0	0	0	19.8931	22.4807	24.2087	20.6588	21.5461	22.1816	21.545	0.176413	0.734624	-0.228767	0.570827	0.0209345	0.973238	-0.0415863	0.922539	-0.00178622	0.998547	0	1	0	1	4.18182	0	2.09091	3.36364	7.45455	7.18182	34.6364	8	2.72727	5.18182	14.4545	12.3636	24.7273	21.1818	11	17.8182	17.9091	11.9091
NM_001011870	A_55_P2008241	Olfr1329	chr4	118589129	118590070	-	0	0	0	0	18.3088	18.1638	20.6914	19.0067	18.6978	21.1001	17.2914	-0.0114692	0.992586	-0.122525	0.871301	0.0307801	0.968626	-0.243695	0.541498	-0.0988648	0.881734	0	1	0	1	3.36364	7.27273	7.45455	7.63636	0	14	5.18182	7.81818	4	1334.45	1015.36	61.4545	54.4545	50.3636	35.3636	54.4545	44.4545	24.1818
NM_001011871	A_55_P2045434	Olfr506	chr7	115755823	115756767	+	0	0	0	0	19.5164	21.1729	20.8975	22.4286	20.7647	19.0562	21.8129	0.11753	0.840981	0.102005	0.853192	-0.0264103	0.963692	0.0248453	0.954237	-0.273081	0.424312	0	1	0	1	8.72727	2.27273	9.27273	1.63636	3.90909	3.54545	1.63636	0.909091	6.09091	6.18182	6.72727	7.81818	11.7273	12.1818	12	44.5455	11.9091	22.6364
NM_001011873	A_55_P2012261	Xkr9	chr1	13658852	13691804	+	0.0383892	0.124821	0.0184116	0.100338	26.8653	24.0043	25.2479	27.4218	28.4663	26.9064	23.4894	-0.162451	0.881669	0.119157	0.911985	-0.179273	0.810957	0.133721	0.834642	0.681495	0.188319	0.0864315	0.59243	0.0819261	0.645263	6.81818	8.90909	1.63636	2.81818	7.27273	5.81818	0	10.8182	4.18182	3.18182	2	29.0909	16.7273	24	23.3636	42.9091	34.0909	12.3636
NM_001011874	A_55_P2006832	Xkr4	chr1	3204563	3661579	-	4.95032	4.26801	4.9968	4.03584	40.8684	36.0052	42.5571	35.0662	39.4445	34.5739	42.5593	-0.18278	0.764244	-0.27932	0.524601	-0.0402453	0.95279	0.367735	0.239483	0.531376	0.12846	-0.682311	0.206865	-0.960959	0.0913305	362.727	363.091	130.182	175.909	380.182	424.545	390.091	493.091	501.909	11.1818	7.18182	23.4545	27.7273	0.818182	0	7.72727	11.7273	5.90909
NM_001011875	A_55_P2109407	Rnase12	chr14	51676373	51676917	-	0	0	0	0	22.6673	20.3872	19.2583	18.4664	18.0472	19.6002	23.3029	-0.152949	0.815832	-0.0605727	0.938873	0.243911	0.510874	0.426427	0.148855	0.08156	0.891693	0	1	0	1	26.9091	29.5455	31.2727	23.6364	44.9091	12.1818	24.1818	39.4545	33.5455	1485	853.545	32.2727	36.4545	32.6364	46.2727	25.7273	27.0909	46.3636
NM_001011877	A_55_P1968183	Rnase11	chr14	51669126	51669838	-	0	0	0	0	18.3968	16.7094	18.4811	19.1192	18.4238	18.4935	21.2509	-0.138791	0.787945	0.0489686	0.940751	0.1057	0.800936	-0.394295	0.100925	-0.309361	0.330484	0	1	0	1	9.09091	4.81818	8.45455	9.27273	12.2727	3.54545	0	7.27273	13.6364	672	679.727	50	52.0909	58.7273	58.9091	54.9091	50.3636	68.0909
NM_001012265	A_66_P115695	Olfr857	chr9	19517273	19518202	+	0	0.454533	0.338193	0.444791	17.9144	17.0961	17.4342	17.8726	17.8848	17.4503	14.1868	-0.0674503	0.938188	0.0358226	0.966721	-0.184832	0.652157	-0.248993	0.454325	-0.172649	0.722113	0.454533	0.621213	0.106597	1	3.36364	6.27273	2	1.63636	5.36364	1	1.81818	0	0	7.72727	10.2727	15.4545	19	17.3636	22.0909	52.6364	36.9091	14.9091
NM_001012266	A_51_P450505	Olfr835	chr9	18839569	18840504	+	0	0.597252	0.336687	0.387737	21.1064	21.2104	21.5846	21.761	22.2686	23.2518	21.1284	0.0070933	0.996069	0.0117396	0.991529	-0.00674736	0.993017	-0.517074	0.105796	-0.471242	0.241392	0.597252	0.524366	0.0510499	1	0	4.45455	0.363636	2.45455	1.63636	2.45455	0	0	7.90909	1	2.27273	15	12	10.7273	9.72727	8.54545	18.6364	4.27273
NM_001012269	A_55_P1953058	Olfr1513	chr14	52968778	52969719	-	0	0	0	0	34.9061	26.6684	30.0332	27.729	26.3795	30.6404	44.7102	-0.388347	0.520857	-0.115162	0.906197	0.488599	0.244037	0.266597	0.587806	-0.0847918	0.92055	0	1	0	1	9.18182	6.72727	6.72727	5.72727	6.72727	11.1818	0	11.1818	9.54545	904.364	1014.36	31.0909	40.2727	70.0909	58.7273	25.5455	34.6364	22.6364
NM_001012273	A_55_P1983769	Birc5	chr11	117710551	117717057	+	7.49991	7.52164	7.27181	7.44669	1987.66	2154.28	2220.25	2440.93	1926.01	1963.26	2299.34	0.116137	0.817688	0.136709	0.739431	0.141623	0.660828	-0.177472	0.50387	-0.458788	0.0722135	0.0217342	1	0.174882	0.637295	2642.36	2857.27	2692.73	2573.73	2427.55	2533.36	2557.27	2313.82	2030.18	1478.27	1022.27	4.90909	4.90909	7.36364	14.1818	3.09091	16.2727	7.72727
NM_001012273	A_55_P1983773	Birc5	chr11	117710551	117717057	+	7.49991	7.52164	7.27181	7.44669	19189.2	27633.7	26902.5	28661.7	28224.4	29862.4	29631.3	0.526133	0.189965	0.0913835	0.914005	0.07578	0.91479	-0.15207	0.743088	-0.378186	0.405631	0.0217342	1	0.174882	0.637295	2642.36	2857.27	2692.73	2573.73	2427.55	2533.36	2557.27	2313.82	2030.18	1478.27	1022.27	4.90909	4.90909	7.36364	14.1818	3.09091	16.2727	7.72727
NM_001012305	A_55_P2036392	Slc39a12	chr2	14310025	14416604	+	0.0398265	0.192592	0.0150157	0.0842708	28.7159	33.7343	33.5061	35.5716	26.4713	29.8347	26.7616	0.232363	0.75915	0.0863009	0.929664	0.0941469	0.90223	0.115743	0.83629	0.126336	0.862439	0.152766	0.00663566	0.069255	0.167368	3.27273	0	0.363636	2.90909	7.27273	17.0909	10.7273	11.1818	0	4.45455	1.36364	23.3636	23.0909	27.1818	13.4545	12.8182	19.4545	24.7273
NM_001012305	A_55_P2036394	Slc39a12	chr2	14310025	14416604	+	0.0398265	0.192592	0.0150157	0.0842708	19.4182	19.0109	17.2609	21.5683	15.134	22.2547	18.8997	-0.0305821	0.970533	0.321402	0.341721	0.438444	0.079327	0.00248417	0.995772	0.237445	0.541866	0.152766	0.00663566	0.069255	0.167368	3.27273	0	0.363636	2.90909	7.27273	17.0909	10.7273	11.1818	0	4.45455	1.36364	23.3636	23.0909	27.1818	13.4545	12.8182	19.4545	24.7273
NM_001012307	A_52_P476535	Defa23	chr8	22194719	22195695	+	0	0	0	0	67.4009	36.6478	42.3953	28.1303	26.7806	23.9474	24.7151	-0.879043	0.0109071	-0.59178	0.109876	-0.138557	0.815398	-0.0691175	0.896646	-0.258084	0.623466	0	1	0	1	0	0	0	0	0.727273	0	0.0909091	0	1.54545	0	0.0909091	0.181818	0.0909091	0	0	0	0	2.63636
NM_001012307	A_55_P2104071	Defa23	chr8	22194719	22195695	+	0	0	0	0	125.584	98.6923	76.7227	59.1806	47.8383	36.5921	52.4492	-0.347638	0.72152	-0.374531	0.656298	-0.126941	0.902473	0.0148902	0.98664	0.0245467	0.985479	0	1	0	1	0	0	0	0	0.727273	0	0.0909091	0	1.54545	0	0.0909091	0.181818	0.0909091	0	0	0	0	2.63636
NM_001012309	A_52_P540488	Ccdc55	chr11	76857794	76891939	-	6.69712	6.41341	6.35065	6.36277	51.1802	48.9952	50.9188	56.1948	39.6028	44.4258	41.746	-0.0629454	0.954315	0.142238	0.859496	0.120917	0.859691	0.102129	0.850297	-0.0391782	0.964951	-0.283713	0.156999	0.0121219	1	1303.73	1462.82	1819.55	1723.55	1317.09	1285.09	1241.55	1310.55	1338.09	691.636	1103.18	1.72727	8.54545	7.09091	12.4545	10.1818	7.72727	2.18182
NM_001012310	A_52_P662244	Slc25a47	chr12	110089339	110095025	+	4.57779	4.98429	4.63988	5.15136	155.952	210.864	161.897	198.191	173.747	209.171	228.247	0.435206	0.200616	0.291814	0.456391	0.330653	0.276381	0.218511	0.516149	-0.0726878	0.900274	0.406501	0.0822468	0.511481	0.043132	9.27273	3.81818	13.2727	14.1818	18	12.3636	16	13.0909	28.1818	1192.91	2070.18	14	22.6364	48.7273	41.0909	20.1818	19.4545	7.36364
NM_001012322	A_55_P2066799	Sctr	chr1	121903557	121960109	+	0.101377	0.269754	0.103447	0.159609	79.7057	87.9981	81.2272	86.1997	78.8064	76.0622	79.1244	0.142789	0.759668	0.0857199	0.871301	-0.0226624	0.966429	-0.20135	0.449465	-0.117065	0.775846	0.168377	0.0111753	0.0561615	0.392536	461.727	493.727	623.818	680.182	530.909	499.091	567.545	412.727	421.273	1073.64	1475.45	314.273	347.909	183.182	169.636	153.727	160.636	180.182
NM_001012322	A_66_P111090	Sctr	chr1	121903557	121960109	+	0.101377	0.269754	0.103447	0.159609	25.9438	26.1168	26.6383	26.1403	24.9297	24.9781	26.1421	0.00959158	0.990029	-0.0272295	0.966979	0.0356556	0.942188	0.0562633	0.868169	-0.0734186	0.864264	0.168377	0.0111753	0.0561615	0.392536	461.727	493.727	623.818	680.182	530.909	499.091	567.545	412.727	421.273	1073.64	1475.45	314.273	347.909	183.182	169.636	153.727	160.636	180.182
NM_001012322	A_55_P2161400	Sctr	chr1	121903557	121960109	+	0.101377	0.269754	0.103447	0.159609	22.7766	19.6301	23.1981	26.2863	27.0917	25.9666	29.9944	-0.214485	0.681228	0.180305	0.723803	0.0428277	0.946901	0.59677	0.0272559	0.220478	0.620572	0.168377	0.0111753	0.0561615	0.392536	461.727	493.727	623.818	680.182	530.909	499.091	567.545	412.727	421.273	1073.64	1475.45	314.273	347.909	183.182	169.636	153.727	160.636	180.182
NM_001012322	A_55_P2183854	Sctr	chr1	121903557	121960109	+	0.101377	0.269754	0.103447	0.159609	30.361	30.1059	29.4823	30.7303	32.1192	28.1529	29.8351	-0.0121743	0.98858	0.0598111	0.927625	-0.14829	0.696566	-0.136405	0.681415	0.0359493	0.951334	0.168377	0.0111753	0.0561615	0.392536	461.727	493.727	623.818	680.182	530.909	499.091	567.545	412.727	421.273	1073.64	1475.45	314.273	347.909	183.182	169.636	153.727	160.636	180.182
NM_001012323	A_55_P2063654	Mup20	chr4	61711269	61715151	-	0.0875693	0	0	0	133.922	57.0683	140.422	49.3459	76.3768	38.0293	28.4532	-1.23064	0.0108098	-1.50877	0.00120159	-1.21528	0.00305384	0.24337	0.697289	0.151116	0.871333	-0.0875693	0.37615	0	1	1.36364	0	0	0	0.636364	0	0	0	0	0	0	1	1.54545	0	0	2.18182	0	0
NM_001012323	A_55_P2051486	Mup20	chr4	61711269	61715151	-	0.0875693	0	0	0	309.376	116.675	250.855	82.2648	180.797	53.1818	30.8389	-1.40687	0.00361308	-1.6085	0.000686725	-2.15846	9.28766e-07	-0.269506	0.662562	-0.319042	0.682032	-0.0875693	0.37615	0	1	1.36364	0	0	0	0.636364	0	0	0	0	0	0	1	1.54545	0	0	2.18182	0	0
NM_001012324	A_55_P2011912	Ecm2	chr13	49600179	49628158	+	0.743097	1.18947	0.849951	1.62771	20.4625	23.0151	27.4916	26.7696	26.0548	35.1965	25.0442	0.169596	0.841863	-0.0383962	0.973386	0.188405	0.741951	-0.0196222	0.974776	0.0156234	0.986628	0.446375	0.217623	0.777761	0.0468946	5.81818	2.90909	2.90909	0.272727	2.63636	8	7.45455	3.81818	4.63636	1.27273	2	12.3636	9.63636	0.909091	5.90909	5.90909	3.45455	9.18182
NM_001012325	A_55_P1982234	Zfp708	chr13	67170334	67198912	-	3.75804	3.97951	3.80104	4.11959	86.118	70.5244	71.2866	75.5676	62.6145	57.2863	70.4499	-0.288191	0.64449	0.0841367	0.928175	0.0208981	0.982024	-0.4036	0.293064	-0.0716361	0.92627	0.221477	0.440282	0.318545	0.267864	3.90909	3.36364	5.36364	4.63636	1.63636	15.5455	3.45455	22.1818	4.54545	269.727	68.0909	14.6364	3.45455	12.1818	9.09091	4.90909	11.9091	0.363636
NM_001012325	A_52_P578085	Zfp708	chr13	67170334	67198912	-	3.75804	3.97951	3.80104	4.11959	74.2485	80.5704	65.2729	88.3991	58.9895	84.0992	65.3583	0.117888	0.903607	0.437547	0.352361	0.329774	0.456809	-0.715013	0.0402614	-0.0673873	0.934183	0.221477	0.440282	0.318545	0.267864	3.90909	3.36364	5.36364	4.63636	1.63636	15.5455	3.45455	22.1818	4.54545	269.727	68.0909	14.6364	3.45455	12.1818	9.09091	4.90909	11.9091	0.363636
NM_001012392	A_55_P1957797	Bpifb1	chr2	154016554	154046079	+	0.0156352	0.0516664	0	0	38.0942	46.5296	49.8624	49.7615	46.8832	48.917	51.9482	0.288578	0.384481	-0.00292479	0.996654	0.104635	0.803163	0.0809622	0.821039	0.232597	0.507999	0.0360312	0.598959	0	1	2.45455	3.90909	12.9091	26.3636	0	33.1818	32	47.2727	62.3636	1247.73	1104.27	24	32.5455	20.7273	24.9091	30.7273	41.2727	57.3636
NM_001012400	A_55_P2141311	AU022252	chr4	118897743	118905329	-	5.78852	5.84253	6.08846	6.1375	785.86	783.176	651.257	702.821	674.6	689.579	653.455	-0.00493597	0.993757	0.10993	0.731925	-0.00713102	0.987154	0.352417	0.0366793	-0.00518996	0.99167	0.0540085	0.976757	0.0490444	0.991927	2142.91	2170.27	1327.45	1435.18	1851.36	2120.55	2182	2068.18	2246.82	697.909	1023.91	10.4545	11	10.0909	10.8182	12.4545	6.63636	8.81818
NM_001012401	A_55_P2039289	Hspb6	chr7	31338321	31340458	+	2.55161	3.14078	3.0376	3.83887	233.464	263.34	235.616	276.906	285.362	314.224	297.558	0.173728	0.763399	0.232958	0.598289	0.0996911	0.851483	-1.17973	2.29271e-05	-0.483723	0.148277	0.589168	0.166034	0.801266	0.0766794	626.636	554.273	533.909	536.545	653.182	595.455	504.273	384.909	394.182	282.091	9.63636	12.8182	12	5	6.63636	10.0909	0	0
NM_001012402	A_55_P2043062	Hs3st6	chr17	24889948	24895629	+	2.26358	4.36861	3.61078	5.15602	247.857	644.46	338.851	1577.15	536.239	1405.45	2249.89	1.37858	0.0382324	2.2186	0.000356144	1.72949	0.0014496	1.00692	0.102009	-0.237391	0.841491	2.10502	0.000812156	1.54524	0.00532326	830.727	644.364	1257.64	1157.18	915.636	1033.18	1029.73	785.636	673	1382.09	1309.36	221.364	234.091	122.636	125.636	238.727	175.636	89
NM_001012434	A_55_P1964368	Kctd14	chr7	104601714	104608067	+	0.32801	0	0	0	27.719	38.132	52.1187	32.7606	40.9274	43.6544	24.3629	0.46013	0.74972	-0.669837	0.531215	-0.327661	0.786996	-0.124756	0.914322	-0.674387	0.520564	-0.32801	0.0778229	0	1	78	55.3636	183	136.818	44.2727	28.2727	58.6364	25	125	847.909	328.636	83.2727	81.7273	94.8182	152.636	141.636	193.636	160.455
NM_001012434	A_55_P1964364	Kctd14	chr7	104601714	104608067	+	0.32801	0	0	0	165795	164115	156983	148570	154127	154491	153373	-0.0146916	0.967252	-0.0794649	0.675493	-0.00183237	0.994799	0.018032	0.920025	-0.0452015	0.828526	-0.32801	0.0778229	0	1	78	55.3636	183	136.818	44.2727	28.2727	58.6364	25	125	847.909	328.636	83.2727	81.7273	94.8182	152.636	141.636	193.636	160.455
NM_001012434	A_55_P1964363	Kctd14	chr7	104601714	104608067	+	0.32801	0	0	0	44.6365	44.4124	39.1017	43.3744	39.9425	41.5393	38.296	-0.00726181	0.992779	0.149612	0.704107	-0.00209001	0.9971	-0.202506	0.429891	-0.447387	0.0812929	-0.32801	0.0778229	0	1	78	55.3636	183	136.818	44.2727	28.2727	58.6364	25	125	847.909	328.636	83.2727	81.7273	94.8182	152.636	141.636	193.636	160.455
NM_001012450	A_55_P2097533	Ankrd6	chr4	32891010	33010480	-	5.19003	4.14913	4.50555	3.69723	59.5516	47.1739	55.9502	60.0113	60.6297	63.5157	57.2223	-0.33615	0.467705	0.101091	0.894597	-0.00817936	0.991737	-0.252364	0.503849	-0.106433	0.863701	-1.0409	0.00024513	-0.808326	0.00115442	441.909	379.909	611.818	499.818	333.909	281.818	250.727	125.909	200.364	1268	1396.45	3.90909	10.1818	14.6364	30.6364	14.1818	14.4545	43.8182
NM_001012477	A_51_P172502	Cxcl12	chr6	117118553	117131386	+	6.87253	4.30034	7.26433	4.32727	2213.72	644.299	2069.75	639.795	2052.3	1158.85	556.346	-1.78067	0.00125924	-1.69377	0.00188976	-1.35387	0.00485956	-0.906016	0.0930934	-0.442314	0.600167	-2.5722	0.000139597	-2.93706	0.00013827	841.091	620.727	648.182	456.727	887.455	733.182	743.636	599.364	562.818	366.364	198.545	350.182	365.182	146.364	207.818	250.273	264.636	389.909
NM_001012518	A_55_P2045163	Ehmt1	chr2	24646289	24775129	-	7.43505	7.55911	7.2345	7.41612	6641.75	5864.52	7575.91	6005.6	6006.16	4729.08	5914.16	-0.179551	0.688827	-0.335111	0.254158	-0.183577	0.567441	0.247267	0.355262	0.280365	0.390485	0.124062	0.624136	0.181621	0.446064	672.636	891.909	749.091	951.909	756.182	715.273	845.818	755	874.364	4.63636	2.72727	1.18182	4.36364	3.45455	4.18182	10.4545	1.36364	13.3636
NM_001012518	A_55_P2149440	Ehmt1	chr2	24646289	24775129	-	7.43505	7.55911	7.2345	7.41612	3342.33	3853.39	2845.41	3033.91	3154.66	3435.2	3389.64	0.205273	0.234513	0.0925419	0.706876	0.113278	0.525823	-0.319598	0.0149375	-0.0722349	0.769151	0.124062	0.624136	0.181621	0.446064	672.636	891.909	749.091	951.909	756.182	715.273	845.818	755	874.364	4.63636	2.72727	1.18182	4.36364	3.45455	4.18182	10.4545	1.36364	13.3636
NM_001012520	A_55_P1997151	Klri1	chr6	129647236	129667150	-	0.042349	0	0.0183421	0	26.9143	32.6736	32.4968	28.2531	33.5461	29.5114	27.8745	0.27975	0.683945	-0.20189	0.782411	-0.226034	0.683124	-0.431568	0.278433	0.0986593	0.897782	-0.042349	0.396557	-0.0183421	0.819623	6.72727	1.36364	3.81818	2.90909	6.45455	0	1.27273	2.45455	7.45455	8.45455	15.7273	34.7273	29.0909	45.6364	30	19.7273	7.81818	30.3636
NM_001012625	A_51_P366770	Rims1	chr1	22278503	22812563	-	2.32889	0.947227	1.66083	1.20645	40.1186	41.42	37.297	41.2262	39.2773	39.2081	59.0322	0.0460576	0.95862	0.144503	0.802735	0.292629	0.370075	-0.379305	0.19459	0.0286803	0.968737	-1.38166	0.00154429	-0.454376	0.176771	218	178.273	116.636	80.7273	200.364	185.364	194.545	202.818	188.545	79.1818	374.727	169.727	163.455	126.909	144.909	213.182	213.182	237.636
NM_001012638	A_55_P2042953	Acd	chr8	108222055	108225128	-	5.90416	5.87021	5.97425	5.95667	3375.85	3358.26	3612.36	3222.69	4434.94	4198.43	3721.92	-0.00753925	0.993307	-0.164675	0.707979	-0.165965	0.63386	0.00728534	0.986703	0.0568853	0.914214	-0.0339479	1	-0.0175733	1	2592.64	2248.91	2675.27	2448	2301.64	2379.82	2171.36	2006	2028.09	2184.55	1688.73	10.4545	16.4545	20.0909	4.54545	9.54545	15.8182	10.1818
NM_001012640	A_55_P2017820	AY761185	chr8_random	264607	265659	+	0	0	0	0	23.0263	25.8356	22.8207	22.626	21.4475	23.0443	24.8203	0.166078	0.750626	-0.0123647	0.988475	0.157158	0.685949	0.168603	0.607227	-0.0645157	0.906169	0	1	0	1	0	0.272727	0	0	2.45455	4.54545	5.36364	4	2.72727	0	0	0	0	0	0	0	0.727273	0
NM_001012640	A_55_P2174079	AY761185	chr8_random	264607	265659	+	0	0	0	0	27.9742	29.2754	29.2239	28.4613	28.4037	26.8278	30.1055	0.0655938	0.947983	-0.0381452	0.97075	0.000797399	0.999593	0.104721	0.834392	0.141133	0.821125	0	1	0	1	0	0.272727	0	0	2.45455	4.54545	5.36364	4	2.72727	0	0	0	0	0	0	0	0.727273	0
NM_001012667	A_52_P95740	AI316807	chr8	23573086	23587351	-	4.68801	4.95448	4.82096	5.05638	209.559	285.512	255.924	282.543	315.176	324.826	388.637	0.446196	0.0974457	0.142754	0.74896	0.172888	0.59445	-0.188475	0.508984	-0.100873	0.821125	0.266469	0.0130107	0.235423	0.0288586	422.455	484.727	308.273	413.182	385.545	393	497.636	576	557.455	2.36364	1.27273	7.27273	7.72727	2.18182	3.09091	23.9091	6.81818	8.63636
NM_001012704	A_55_P2089362	Wfdc13	chr2	164510607	164513206	+	0.232619	0	0	0	181.648	252.769	179.737	266.515	184.644	270.02	343.113	0.476677	0.366158	0.568331	0.219363	0.721127	0.0453908	-0.516675	0.199011	0.0675176	0.939442	-0.232619	0.375427	0	1	14.3636	16.1818	10.0909	7.45455	5.36364	21.1818	6.27273	3.18182	3.72727	260.636	238	43.0909	52.0909	81.0909	61	39.9091	46.1818	55.9091
NM_001012723	A_55_P2136827	Wfdc16	chr2	164460208	164464302	-	0	0	0	0	24.0783	30.1798	28.3904	20.9233	27.48	20.2029	24.8043	0.325851	0.460333	-0.440292	0.224915	-0.295809	0.409676	0.0719883	0.879949	-0.173985	0.738836	0	1	0	1	22.5455	22.7273	18.2727	15.9091	16.2727	9.72727	11.1818	19.7273	14	1506.45	1730.18	18.3636	22.6364	32.5455	33.6364	16.8182	43.6364	34.6364
NM_001012723	A_55_P2048358	Wfdc16	chr2	164460208	164464302	-	0	0	0	0	32.5336	32.2878	31.7531	54.5265	29.7115	30.1174	27.3576	-0.0109394	0.992503	0.780063	0.0137503	-0.0497525	0.943318	-0.35012	0.297096	-0.0514952	0.942466	0	1	0	1	22.5455	22.7273	18.2727	15.9091	16.2727	9.72727	11.1818	19.7273	14	1506.45	1730.18	18.3636	22.6364	32.5455	33.6364	16.8182	43.6364	34.6364
NM_001012725	A_55_P1966155	Wfdc6b	chr2	164439200	164443713	+	0	0	0	0	25.5765	26.4625	26.2424	27.1091	29.245	26.2244	26.3413	0.0491318	0.96462	0.0468755	0.963352	-0.154075	0.792693	-0.112459	0.82604	0.142895	0.825518	0	1	0	1	5.36364	0	4.27273	7	7.18182	6.18182	9.63636	8.72727	15.6364	539.364	253.636	20.8182	29.5455	31.3636	29	24.1818	21.8182	28.7273
NM_001012726	A_66_P134181	Aym1	chr5	113786314	113786841	+	0	0	0	0	190.586	177.831	190.448	188.581	193.302	159.594	197.155	-0.0999335	0.941678	-0.0142149	0.992258	-0.12399	0.887499	0.202841	0.742525	0.392772	0.553066	0	1	0	1	13.3636	12.7273	12.1818	11.1818	14.8182	14.5455	8.09091	3.90909	5.27273	766.182	953.091	14.8182	27.6364	40.6364	40.1818	35.3636	16	48.2727
NM_001012765	A_55_P2047305	Adcy5	chr16	35155722	35304635	+	2.24491	4.04984	2.92178	4.37849	64.4039	155.081	72.2025	223.773	81.1695	195.274	244.426	1.2678	3.36337e-05	1.63192	4.95061e-07	1.42844	4.29696e-07	-0.0163948	0.974776	-0.363439	0.363427	1.80493	0.000488257	1.45671	0.00204183	263.545	332.364	74.8182	89.4545	276.273	434.727	417.182	317.091	339	3.72727	4.36364	160.727	170.545	31.1818	17.5455	183.364	130.818	145.182
NM_001012765	A_66_P120414	Adcy5	chr16	35155722	35304635	+	2.24491	4.04984	2.92178	4.37849	47.5821	104.152	52.2453	150.102	57.5463	122.779	132.406	1.1302	0.000405114	1.52257	4.4779e-06	1.14772	4.38853e-05	0.051141	0.920834	-0.28029	0.553066	1.80493	0.000488257	1.45671	0.00204183	263.545	332.364	74.8182	89.4545	276.273	434.727	417.182	317.091	339	3.72727	4.36364	160.727	170.545	31.1818	17.5455	183.364	130.818	145.182
NM_001012765	A_55_P2106645	Adcy5	chr16	35155722	35304635	+	2.24491	4.04984	2.92178	4.37849	29.2404	54.1439	28.3347	81.1202	29.3428	54.8269	78.4617	0.888838	0.0152495	1.51749	2.59823e-05	1.16043	0.000180709	-0.363217	0.350331	-0.588572	0.162447	1.80493	0.000488257	1.45671	0.00204183	263.545	332.364	74.8182	89.4545	276.273	434.727	417.182	317.091	339	3.72727	4.36364	160.727	170.545	31.1818	17.5455	183.364	130.818	145.182
NM_001012766	A_55_P2128853	Ear12	chr14	44680552	44681022	+	0	0	0	0	25.7229	32.0341	31.1423	29.4034	33.1395	30.5069	28.1589	0.316553	0.590064	-0.0828946	0.929588	-0.17719	0.760098	-0.0536471	0.926885	0.411582	0.394999	0	1	0	1	3.54545	1.27273	3.09091	1.27273	0	1.63636	7.27273	2.72727	4.63636	177.182	159.091	34.6364	21.1818	34.3636	24.2727	19	39.2727	39.5455
NM_001013012	A_55_P2014520	Zfp787	chr7	6083091	6107573	-	7.38111	7.51413	7.49485	7.58547	116.433	130.805	124.48	151.167	116.168	133.997	152.757	0.16792	0.781317	0.28023	0.500312	0.300511	0.362444	-0.275969	0.394993	-0.26961	0.520639	0.133026	0.4819	0.0906268	0.703707	732.455	790.364	747.273	700.636	810.364	1048.36	981.545	984.727	944.364	3.45455	7.90909	4.09091	8.09091	7	1.63636	26.2727	6	24.2727
NM_001013012	A_51_P481676	Zfp787	chr7	6083091	6107573	-	7.38111	7.51413	7.49485	7.58547	791.912	1046.7	824.343	1060.94	978.546	1106.05	1012.96	0.402432	0.0568652	0.364031	0.083904	0.11328	0.700514	-0.454883	0.0129153	-0.229285	0.379024	0.133026	0.4819	0.0906268	0.703707	732.455	790.364	747.273	700.636	810.364	1048.36	981.545	984.727	944.364	3.45455	7.90909	4.09091	8.09091	7	1.63636	26.2727	6	24.2727
NM_001013013	A_55_P1994339	Dhrs7c	chr11	67611773	67629504	+	0	0	0.119641	0	38.4575	30.293	27.5723	29.3639	28.9453	32.2232	51.9665	-0.344282	0.651618	0.0908275	0.937354	0.499512	0.288022	0.0546011	0.939451	0.000861946	0.999209	0	1	-0.119641	0.337362	12.9091	9.63636	13.7273	14.0909	0	4.63636	8.27273	8.18182	12.9091	1148.64	1449.27	44.1818	24.8182	47.0909	37.9091	48.6364	51.0909	61.2727
NM_001013019	A_52_P453374	Lrrn4cl	chr19	8925275	8928399	+	3.2205	3.557	2.66153	3.68764	58.7288	48.4533	61.338	42.5944	57.6477	40.0035	32.3119	-0.277474	0.574584	-0.526117	0.12247	-0.681168	0.0123715	0.428215	0.169446	0.295542	0.503327	0.336505	0.714785	1.02611	0.16555	81.2727	40.7273	159.636	23.9091	24.9091	25.1818	4.63636	19	14.0909	1057.27	1365	3.90909	5.54545	10.4545	16.8182	5.90909	15.8182	18.4545
NM_001013022	A_51_P422369	Odf3b	chr15	89207880	89209685	-	0.627585	0	1.89001	1.39434	94.5995	71.8249	100.868	69.0258	110.812	90.0241	67.0168	-0.397347	0.225052	-0.547266	0.0512028	-0.512631	0.0349934	0.391487	0.143683	-0.124942	0.795884	-0.627585	0.448861	-0.495665	0.606118	568.545	304.636	762.273	633	303.727	192.364	183.727	170.818	111.636	1846.36	1310.55	271.364	240.455	151.273	210.091	155	140.909	168.273
NM_001013023	A_55_P2058746	Mterf	chr5	3890581	3893933	-	4.00602	4.01888	4.09716	3.98802	390.553	371.912	369.84	367.756	319.802	297.395	360.389	-0.0705541	0.9169	-0.00815044	0.992032	0.0337899	0.950571	-0.283005	0.261807	-0.398227	0.161326	0.0128591	1	-0.10914	1	76.9091	138.727	37.8182	65.2727	61.1818	82	102.455	160	156.909	1.54545	3.90909	0	0.272727	3.45455	0	0.727273	0	1.72727
NM_001013024	A_65_P15412	Usp13	chr3	32716548	32834179	+	5.0988	5.78423	5.50036	5.94601	183.349	317.86	217.27	392.57	219.994	321.255	223.433	0.793793	0.0159176	0.853459	0.00729342	0.284317	0.463449	-0.85932	0.00390368	-0.527464	0.16347	0.685428	0.00683607	0.445654	0.0548983	970	983.364	490.182	592.727	991	960.455	966.636	936.455	977.545	8.18182	3.90909	25.6364	51.9091	24.0909	20.8182	29.3636	20.4545	26.5455
NM_001013024	A_51_P104077	Usp13	chr3	32716548	32834179	+	5.0988	5.78423	5.50036	5.94601	99.1705	167.231	120.046	223.625	144.079	198.081	126.568	0.753858	0.00459012	0.897497	0.000553968	0.136142	0.742681	-0.825473	0.000816937	-0.384168	0.236257	0.685428	0.00683607	0.445654	0.0548983	970	983.364	490.182	592.727	991	960.455	966.636	936.455	977.545	8.18182	3.90909	25.6364	51.9091	24.0909	20.8182	29.3636	20.4545	26.5455
NM_001013025	A_51_P343851	Tgfbrap1	chr1	43104114	43155467	-	4.61843	4.78528	4.6309	4.86925	54.1767	65.1248	55.5289	65.2017	55.9249	55.7774	63.0425	0.265535	0.375213	0.231673	0.446545	0.0845112	0.833403	-0.309408	0.167434	-0.0873446	0.833395	0.166852	0.277456	0.238349	0.132614	2724.55	2759.73	1921	1884.73	3067.55	2744.55	2754.27	3159.55	3485.45	312.182	463.909	6.36364	5.90909	5.81818	7.81818	13.1818	19	8.54545
NM_001013026	A_55_P2062836	Ttf2	chr3	100742783	100773586	-	6.23741	6.20678	6.16531	6.12665	5181.36	4288.95	4150.99	4098.14	4071.49	4008.13	4002.89	-0.272704	0.225417	-0.0184851	0.975157	-0.0235713	0.954837	-0.735241	3.8515e-05	-0.328061	0.125387	-0.0306259	0.999616	-0.0386617	0.956073	1599.55	1599.55	1948.82	1907.82	1411.64	1392.09	1459.64	1363.36	1270	1136.18	2069.82	5.63636	4.81818	9.54545	10.8182	29.3636	11.7273	6.45455
NM_001013028	A_52_P545643	AI597468	chr10	84565372	84580492	+	5.96988	5.68222	5.91342	5.92331	1125.15	889.517	980.225	924.656	955.132	1088.73	1091.73	-0.339025	0.189259	-0.084197	0.863262	0.190864	0.471106	0.629429	0.00188894	0.285481	0.30215	-0.287659	0.423303	0.00989515	1	1018.09	932.091	1033.27	1125.73	956.273	1036.45	856.545	884.909	805.091	468.636	102.909	3.18182	0	6.81818	6	3.18182	2.45455	7.81818
NM_001013256	A_55_P1965368	Ctc1	chr11	68829413	68849975	+	7.23714	6.79673	6.89914	6.58434	4803.05	3840.99	4476.79	3187.62	5166.35	4230.29	4620.27	-0.322473	0.301495	-0.489987	0.0543445	-0.224779	0.436731	-0.31409	0.206812	-0.230692	0.507741	-0.44041	0.0145734	-0.314802	0.0701075	1011.64	1118.45	1406.64	1950.09	985.182	1006.27	1000.27	933.909	1000.55	773.364	469.273	2.63636	3.63636	10.6364	17.4545	9.09091	6.36364	4.90909
NM_001013362	A_55_P2111745	Npcd	chr15	79616781	79664763	-	6.20854	4.71203	5.68559	4.31135	36.4703	31.3629	32.6329	27.0991	37.3025	26.7484	27.844	-0.217662	0.73068	-0.268082	0.594702	-0.450863	0.167029	-0.121748	0.793516	-0.230923	0.656238	-1.49651	0.000401649	-1.37424	0.000995377	766.636	697.455	850.182	834.182	813.727	630.273	627	552.727	665.455	563.091	1116.45	6.81818	0.363636	4.54545	13.3636	16.2727	12.6364	19.0909
NM_001013362	A_55_P2147846	Npcd	chr15	79616781	79664763	-	6.20854	4.71203	5.68559	4.31135	740.97	452.119	550.126	294.566	345.704	204.232	149.841	-0.712713	0.00711722	-0.901171	0.000477539	-0.982715	2.05408e-05	-0.668076	0.00604132	-0.265142	0.469208	-1.49651	0.000401649	-1.37424	0.000995377	766.636	697.455	850.182	834.182	813.727	630.273	627	552.727	665.455	563.091	1116.45	6.81818	0.363636	4.54545	13.3636	16.2727	12.6364	19.0909
NM_001013365	A_51_P291361	Osm	chr11	4136788	4141029	+	0.437782	0.294907	0.428949	0.918144	35.1336	41.155	36.7775	38.1147	34.5407	38.2538	35.8762	0.228216	0.577148	0.0515213	0.940033	0.101017	0.82415	-0.322474	0.220297	-0.0682577	0.895343	-0.142875	0.942204	0.489194	0.467761	3.09091	5.27273	19.4545	8.90909	14	14	10.3636	9.63636	3.36364	2123.18	2259.82	51.2727	67.6364	44.2727	57.2727	32.6364	44.9091	59.0909
NM_001013366	A_66_P119884	Wdr91	chr6	34830426	34860831	-	5.84368	5.92341	5.94162	6.0132	589.007	499.731	541.907	558.613	831.095	957.04	692.202	-0.237135	0.354854	0.0438056	0.92994	-0.0301274	0.944354	-0.0978063	0.701738	-0.12249	0.699257	0.0797317	0.388002	0.0715782	0.474525	1220.55	1149.45	1474.64	1316.64	1181.45	1122.82	1201.82	1209	1075.09	1220.64	602.818	10	8.54545	13.6364	11.8182	29.1818	8.54545	7.09091
NM_001013367	A_51_P158922	Prkaa1	chr15	5093861	5131899	+	5.82766	5.55647	5.66434	5.64545	897.693	919.867	836.992	874.028	839.059	901.111	831.657	0.0352019	0.967052	0.0624655	0.927068	0.0450735	0.937371	-0.0180893	0.968487	-0.248694	0.513349	-0.271188	0.00631677	-0.0188876	0.958528	487.364	460.818	199.818	156.909	428.818	465.636	483.364	531.091	561	2.09091	1.63636	7.09091	3.90909	8.54545	8.54545	4.54545	9.81818	6.45455
NM_001013368	A_55_P2000833	E2f8	chr7	56121799	56136411	-	6.95754	6.12988	6.66917	5.8584	987.182	564.282	763.058	510.31	532.154	411.18	321.647	-0.8069	0.000697363	-0.580417	0.0157297	-0.54922	0.00850646	0.798986	0.000378715	0.139345	0.728466	-0.827661	0.000327783	-0.810765	0.000647195	1138	956.273	988.182	919.727	1010	940.818	793.455	819.727	734.636	256.091	13.8182	14.4545	5.27273	12.8182	23.9091	17.6364	32.9091	26.9091
NM_001013371	A_55_P2174541	Dtx3l	chr16	35926601	35939113	-	6.38584	5.17708	6.22299	4.03337	68.8453	68.6952	77.0674	50.3918	76.6754	51.9271	40.4542	-0.00314928	0.997769	-0.612933	0.0443416	-0.742374	0.00349356	0.280364	0.390191	0.425988	0.238598	-1.20876	0.008354	-2.18962	0.00087472	1388.64	1096.55	1851.82	1498.73	1121.36	864.545	816.364	760.364	721	1851.09	1191.18	40.0909	24.2727	92.6364	213.182	143.182	175.818	355.182
NM_001013371	A_55_P2059154	Dtx3l	chr16	35926601	35939113	-	6.38584	5.17708	6.22299	4.03337	919.257	816.001	938.721	320.081	886.246	241.8	169.426	-0.171897	0.874981	-1.55226	0.000354299	-2.13047	2.39341e-07	0.403086	0.41612	-0.399659	0.532272	-1.20876	0.008354	-2.18962	0.00087472	1388.64	1096.55	1851.82	1498.73	1121.36	864.545	816.364	760.364	721	1851.09	1191.18	40.0909	24.2727	92.6364	213.182	143.182	175.818	355.182
NM_001013372	A_55_P2129608	Nrp	chr12	88783798	88784967	-	9.77772	9.70474	9.89588	9.78518	39.0007	47.6884	43.92	48.0517	43.0949	49.0586	51.3749	0.29014	0.364416	0.129709	0.778729	0.220269	0.439694	-0.100021	0.763655	0.160087	0.678565	-0.0729792	0.709229	-0.110703	0.530562	1761.73	1719.18	1068.36	1110	1539.09	1605.36	1710.91	1801.45	1736.55	8.45455	14.5455	0	4.63636	9.09091	4.90909	0.454545	12.8182	8.54545
NM_001013373	A_55_P2177998	Tmprss13	chr9	45127183	45155663	+	0.91342	0.0695219	0.935969	0.0269942	104.703	34.5341	98.4622	29.9351	120.498	34.1045	31.3341	-1.60021	0.000376115	-1.71773	0.000132984	-1.8821	3.77138e-06	0.910245	0.032885	0.650473	0.244193	-0.843898	0.00594399	-0.908975	0.00595901	117.727	68.1818	202	79.1818	108.909	26.5455	18.5455	39.6364	71.9091	945.545	800.273	67.6364	57.6364	36.2727	75	43.8182	56.2727	76.2727
NM_001013374	A_55_P1976490	Lman2l	chr1	36480031	36502116	-	6.42918	6.35531	6.26034	6.3421	1279.53	1584.39	1359.16	1682.68	1452.83	1791.08	1857.88	0.308314	0.188893	0.308039	0.170321	0.328372	0.076215	0.116117	0.643913	0.182084	0.523078	-0.0738694	0.901966	0.0817589	0.881961	931.818	1012.91	546.182	674.364	873.182	1158.36	1027.55	1128.18	1104.64	33.5455	162.364	2.45455	5.81818	1.72727	6.18182	3.27273	3.54545	5.90909
NM_001013375	A_51_P177118	Utp18	chr11	93720557	93747080	-	8.22121	8.12737	7.91791	7.97504	39.5399	35.068	36.9121	41.6364	27.4676	29.2648	33.2636	-0.173154	0.86745	0.173753	0.850814	0.183823	0.797914	-0.240988	0.65623	-0.168804	0.830079	-0.09384	0.513058	0.0571295	0.772376	1026.45	1010	1246.36	1179.36	1085.27	1102.91	1041.36	1261.64	1188.91	49	14.2727	0.727273	14.3636	4.63636	1.36364	7.09091	7.27273	11.7273
NM_001013376	A_51_P506674	Rpp38	chr2	3246221	3249900	-	5.23224	5.18201	5.16438	4.99122	1075.73	1029.16	1004.51	919.781	942.746	830.069	750.978	-0.0638418	0.915238	-0.127125	0.748469	-0.255869	0.26257	-0.597154	0.00287154	-0.267554	0.339428	-0.0502264	1	-0.173162	0.694024	1555.27	1406.64	1859.09	1996.73	1444.36	1541.82	1512.36	1561.27	1516.55	814	349.545	13.9091	15.2727	18.3636	7.90909	3.54545	4.90909	0
NM_001013377	A_55_P2133220	Arhgef39	chr4	43509016	43512532	-	5.51772	5.91957	5.65015	5.41261	1380.35	1683.34	1423.02	1398.44	1091.61	1110.51	1905.58	0.286295	0.335845	-0.0251403	0.971794	0.414269	0.0458626	-0.419738	0.0524991	-0.357083	0.188731	0.401845	0.176072	-0.237541	0.482717	1008	938.909	901.909	882.364	1054.64	958	925.727	882.364	700.818	787.091	714.727	33.9091	54.2727	53.6364	57.5455	21.6364	40.3636	29
NM_001013378	A_51_P270666	Uspl1	chr5	149996136	150027010	+	8.21566	8.00236	8.20277	8.08722	6173.4	5295.65	5193.05	5326.7	4221.93	4363.15	3832.45	-0.221258	0.152193	0.0366611	0.912067	-0.0460837	0.853671	-0.497001	9.8567e-05	-0.164088	0.346442	-0.213305	0.121114	-0.11555	0.454978	1338	1576.18	2559.91	2652.27	1626.91	1504.36	1387.45	1708.73	1605.18	1476.09	1743.82	9.09091	18.2727	13.1818	8.63636	10.4545	3.45455	7.09091
NM_001013379	A_55_P1959076	Zfp930	chr8	71732945	71754438	+	6.57788	6.38855	6.57071	6.33197	112.85	116.65	94.4281	120.968	84.6441	104.918	112.631	0.0477855	0.954315	0.357333	0.286055	0.360951	0.196004	-0.716568	0.00489195	-0.254318	0.518646	-0.18933	0.234881	-0.238738	0.151055	2318	2363.91	2724.55	2692.73	2231.27	1926.55	2147.55	1967.73	2163.73	1607.82	1912.64	12	5.81818	19.6364	10.8182	15.4545	10.0909	11.7273
NM_001013379	A_51_P517120	Zfp930	chr8	71732945	71754438	+	6.57788	6.38855	6.57071	6.33197	7683.45	5766.56	6761.44	5235.06	4940.93	3860.76	4519.25	-0.414043	0.26408	-0.369125	0.3204	-0.242297	0.517083	-0.0486614	0.918106	-0.185002	0.706619	-0.18933	0.234881	-0.238738	0.151055	2318	2363.91	2724.55	2692.73	2231.27	1926.55	2147.55	1967.73	2163.73	1607.82	1912.64	12	5.81818	19.6364	10.8182	15.4545	10.0909	11.7273
NM_001013380	A_52_P654108	Dync1li2	chr8	106941574	106966947	-	7.34724	7.4995	7.36835	7.47379	184.17	208.497	178.792	217.256	170.101	228.644	194.285	0.178993	0.672394	0.281115	0.351661	0.309251	0.200159	0.171233	0.546636	-0.15631	0.683404	0.152261	0.026357	0.105447	0.119769	606	721.273	236.545	248.818	687.091	776.455	895.727	955.091	898.455	3.36364	2.27273	9.18182	4.90909	3.63636	3.90909	23.9091	9.36364	9.36364
NM_001013381	A_51_P514913	Rsad1	chr11	94401112	94410521	-	2.36046	3.17684	2.68764	3.01663	29.3689	35.0559	34.3833	36.0865	34.0345	32.8864	29.009	0.255368	0.39135	0.0697514	0.89313	-0.140006	0.651489	0.0142937	0.969828	-0.181475	0.582054	0.816382	0.0125739	0.328989	0.295209	1611.55	1231.82	1237.45	1086.73	1427.55	1238.45	1282.64	1273.09	1181.45	1344.91	1695.73	54.2727	51.1818	39.4545	44	45.3636	44.4545	70.1818
NM_001013382	A_52_P529660	Lrrc52	chr1	169375806	169396911	-	0.202494	0.0598891	0.419922	0.128625	31.08	30.0806	25.7705	28.7894	29.6008	27.1167	28.8418	-0.0471504	0.960821	0.159818	0.791052	-0.0819659	0.892506	-0.200205	0.596914	0.0230688	0.977245	-0.142605	0.379253	-0.291297	0.0776154	41.6364	41.3636	88.1818	74.1818	33.5455	11.1818	6.27273	15.6364	9.18182	1425.36	1177.91	69.3636	82.9091	44	38.1818	56.6364	34.6364	52.7273
NM_001013384	A_52_P663704	Podnl1	chr8	86649888	86656416	+	1.82939	1.32174	1.24492	0.334451	38.8631	37.0683	39.8962	47.3446	48.2427	52.2809	43.4573	-0.0682153	0.928425	0.24695	0.525117	-0.0173696	0.979401	-0.304413	0.279197	-0.0199567	0.977352	-0.507644	0.234624	-0.910472	0.0478057	21.3636	17.3636	23.6364	25.8182	26.9091	7.27273	19	23.3636	2.36364	3718.36	3847.45	61.2727	71.3636	57.5455	50.3636	25.9091	23.3636	21.8182
NM_001013385	A_55_P2073682	Grm4	chr17	27559333	27640478	-	0.606866	0.645036	0.364509	0.571508	40.8776	42.8123	53.4196	39.421	43.1069	39.2328	37.3369	0.0667136	0.939685	-0.438405	0.192329	-0.171587	0.691757	-0.259086	0.433886	-0.051991	0.936074	0.0381694	0.848809	0.206999	0.08501	24.4545	22.7273	48.1818	50.2727	15	12	0	31.3636	7.45455	1190.18	1678.55	292.545	225.091	457.636	377.273	378.727	293.545	285.455
NM_001013385	A_55_P2010376	Grm4	chr17	27559333	27640478	-	0.606866	0.645036	0.364509	0.571508	50.6444	46.8377	48.8627	52.7233	45.1011	48.9441	62.1609	-0.112733	0.862906	0.109707	0.850829	0.290407	0.325779	-0.221643	0.473996	-0.0527463	0.926721	0.0381694	0.848809	0.206999	0.08501	24.4545	22.7273	48.1818	50.2727	15	12	0	31.3636	7.45455	1190.18	1678.55	292.545	225.091	457.636	377.273	378.727	293.545	285.455
NM_001013386	A_51_P443693	Rasl10b	chr11	83223574	83234540	+	2.28707	3.10686	2.69697	3.37029	63.8886	71.8661	56.4893	52.24	53.7899	51.9161	52.8624	0.169753	0.776972	-0.112823	0.862743	-0.0381227	0.953754	0.458958	0.107655	-0.0482555	0.941596	0.819797	0.0118842	0.67332	0.0355571	103.455	128.545	232.909	151.182	113.909	96.8182	146.545	104	115.364	549.545	676.909	138.182	129.091	114.091	155	144.273	114.091	134.182
NM_001013386	A_55_P2049502	Rasl10b	chr11	83223574	83234540	+	2.28707	3.10686	2.69697	3.37029	23.4066	22.2627	22.2684	23.3176	23.8404	20.3794	25.3223	-0.0722858	0.946805	0.0664205	0.947005	-0.0696474	0.929631	0.153707	0.76074	-0.0657533	0.935109	0.819797	0.0118842	0.67332	0.0355571	103.455	128.545	232.909	151.182	113.909	96.8182	146.545	104	115.364	549.545	676.909	138.182	129.091	114.091	155	144.273	114.091	134.182
NM_001013389	A_52_P618187	Mrs2	chr13	25084164	25112186	-	5.38444	5.43265	5.39535	5.33408	235.613	221.506	268.352	239.709	200.9	178.747	149.431	-0.0890751	0.894291	-0.162844	0.721357	-0.297779	0.282222	0.633355	0.00835772	0.247053	0.502814	0.0482131	0.956369	-0.0612658	0.902468	396.273	427.545	393.182	478.364	356.364	438.364	400.273	474.818	522.818	6.63636	60.6364	119.636	101.091	99.0909	84.5455	62.5455	52.3636	86.9091
NM_001013390	A_66_P112495	Scn4b	chr9	44947125	44962144	+	1.06611	3.32314	2.27275	4.26478	56.4657	84.0808	69.1279	341.35	109.05	427.547	836.243	0.574402	0.396486	2.30391	6.35636e-06	2.45501	1.57483e-07	-0.509814	0.345696	-0.386314	0.612939	2.25703	7.99922e-05	1.99203	0.000195097	776.455	624	723.182	745.091	990.182	1084.55	1392.91	1327	1164.27	433.636	529.636	353	351	290.727	300.545	296.545	290	195.091
NM_001013391	A_52_P645159	Cpsf6	chr10	116781724	116814029	-	9.07687	9.33089	9.05851	9.1149	1117.5	1022.51	954.848	990.958	915.975	978.386	1014.75	-0.128153	0.720554	0.0535528	0.90763	0.121422	0.644745	-0.304432	0.0962085	-0.189127	0.473486	0.254015	0.517955	0.0563882	1	63.2727	104.545	33.5455	49.4545	87.2727	150.364	123	110.455	140.273	2	0.727273	4.45455	3.45455	10.2727	0	27.4545	9.36364	3.81818
NM_001013405	A_51_P376407	Tcaim	chr9	122714665	122745450	+	4.01207	4.07559	3.94244	3.81105	61.6768	45.7095	54.6043	53.82	64.5289	50.0994	37.9303	-0.432236	0.25767	-0.0208708	0.982608	-0.565873	0.0433028	-0.279082	0.420087	0.12128	0.831576	0.0635161	0.820967	-0.131394	0.515192	1200.09	1036.82	1123.91	1137.55	1302.55	1215.82	1286.45	1137.73	937.636	653.091	486.091	10.6364	17.3636	9.09091	5.90909	3.09091	4.63636	11
NM_001013412	A_55_P2175877	Ccl26	chr5	136036318	136039439	-	0	0	0	0	23.3196	26.8227	21.1999	23.7492	26.9346	24.5946	23.9999	0.201909	0.798337	0.16382	0.833902	-0.14878	0.819573	-0.29095	0.502425	-0.239814	0.690177	0	1	0	1	7.63636	8.72727	7.18182	10.0909	0	8.18182	6.72727	7.27273	5.45455	2250.55	2184.82	41.2727	34.3636	94.7273	75.8182	80.1818	29.5455	46.9091
NM_001013414	A_51_P211822	Neurl4	chr11	69715318	69727326	+	6.8067	6.91648	7.06428	7.05213	5053.8	5359.25	4676.41	5199.37	4521.81	5094.44	5999.29	0.0846603	0.899461	0.152934	0.743411	0.289956	0.294109	-0.345502	0.18214	-0.103445	0.827468	0.109784	0.640912	-0.0121569	1	1181	1188.91	1131.36	1152.55	1110.09	1143.09	1166.91	1130.36	1260.45	353.182	467.636	10.8182	12.5455	6.54545	2.54545	6.36364	18.4545	21.8182
NM_001013414	A_55_P1983974	Neurl4	chr11	69715318	69727326	+	6.8067	6.91648	7.06428	7.05213	291.296	360.141	271.9	368.23	294.058	340.487	348.73	0.306076	0.214601	0.437529	0.0375991	0.228757	0.301994	-0.440454	0.0210128	-0.0754539	0.846137	0.109784	0.640912	-0.0121569	1	1181	1188.91	1131.36	1152.55	1110.09	1143.09	1166.91	1130.36	1260.45	353.182	467.636	10.8182	12.5455	6.54545	2.54545	6.36364	18.4545	21.8182
NM_001013441	A_52_P455540	Ric8b	chr10	84380358	84481082	+	5.73547	5.49735	5.84948	5.6662	499.441	431.266	499.254	466.115	440.505	443.041	416.891	-0.211736	0.305006	-0.0990874	0.730879	-0.0356044	0.915788	-0.0445652	0.85331	-0.112053	0.6614	-0.238111	0.221209	-0.18328	0.398235	1652.18	1453.36	1461.91	1281.45	1700.73	1591.27	1502.36	1702.18	1657.09	763.818	805.727	3.45455	10.0909	7.54545	12.1818	0	7	4.63636
NM_001013575	A_52_P139716	Olfr112	chr17	37700184	37706396	-	0	0	0	0	25.0731	20.7499	20.4668	20.0478	20.185	20.6538	24.0088	-0.273035	0.421895	-0.0298409	0.966979	0.141705	0.697925	-0.39714	0.0957254	-0.260323	0.438162	0	1	0	1	2.45455	3.45455	8.36364	1.54545	0	3.90909	0	6.18182	0	380.818	186.636	17.5455	15.3636	17.5455	10.1818	13.4545	20.8182	8.54545
NM_001013577	A_55_P1957747	Inip	chr4	59782519	59796727	-	7.61708	7.09574	7.35369	7.01653	645.784	545.907	562.797	608.155	474.268	422.511	427.474	-0.242396	0.450854	0.111826	0.80863	-0.158289	0.605975	0.106965	0.725769	0.265461	0.375877	-0.52134	0.000796059	-0.337164	0.00903608	1352.82	1373.64	896.818	765.455	1257.45	1697.27	1763.73	1760.91	1873	83.4545	285.636	8.27273	14.1818	5.18182	21.4545	9.18182	13.9091	10
NM_001013581	A_55_P1985012	Pard3	chr8	129823512	129957044	+	6.74324	7.30184	6.89741	7.39303	194.861	210.61	182.729	237.952	199.624	239.583	259.53	0.112124	0.85921	0.38097	0.211733	0.320926	0.241263	0.290105	0.296823	0.0823214	0.87253	0.558594	0.0335491	0.49562	0.065016	7.72727	12.3636	9.90909	9.63636	9.27273	12.3636	5.18182	0.272727	12.9091	988.545	691.636	16.8182	8.90909	14.6364	7.81818	6.63636	10.8182	30.6364
NM_001013607	A_52_P265578	Vmo1	chr11	70327018	70328118	-	0.278022	0.870884	0.133826	1.15535	30.5739	33.195	39.6126	30.9773	32.6569	38.6683	33.6	0.118663	0.851677	-0.354745	0.27287	0.142418	0.729624	0.296871	0.295121	0.277771	0.453525	0.592862	0.693758	1.02152	0.438647	5.72727	16	12.4545	6.63636	15.4545	2	18.2727	0	16	1411.64	1414.45	21.1818	31.3636	41.0909	42.2727	70.0909	30.4545	55.6364
NM_001013608	A_55_P1981879	Ercc6l2	chr13	63916628	64001609	+	5.70143	5.91097	5.84873	5.94669	1337.11	1286.96	1159.78	1192.56	1219.2	1313.97	1241.78	-0.0551505	0.910577	0.0402125	0.931001	0.0672415	0.835892	-0.357358	0.0352059	-0.44351	0.0252529	0.209542	0.554167	0.0979617	0.880782	543.091	544.909	1281.18	1180.45	705.273	569	574.545	521.727	586	604.545	1110.91	18.4545	24	19.7273	15.2727	14.2727	23.4545	8.54545
NM_001013609	A_55_P1988364	Tex24	chr8	28454866	28459660	+	0	0	0	0.320972	21.2958	21.8988	27.0075	21.1572	26.5472	22.0002	21.7159	0.0402823	0.972324	-0.352213	0.492926	-0.280426	0.548327	0.0775664	0.890418	-0.0803139	0.916227	0	1	0.320972	0.403081	3.90909	2	8.90909	5.36364	4.81818	3.27273	3.72727	6.18182	8.36364	770.455	256.091	27.9091	28.0909	43.1818	29.6364	29.3636	24.2727	42
NM_001013616	A_55_P1955787	Trim6	chr7	111367309	111383666	+	8.98619	8.41056	8.13544	7.61709	141.58	117.7	149.264	103.088	102.219	89.8623	82.2487	-0.266497	0.618667	-0.533988	0.131041	-0.249731	0.542658	0.393773	0.232995	0.203553	0.696683	-0.575637	0.00683431	-0.518358	0.0148435	883.091	944.545	1139.45	1207.27	768.364	836.455	837.364	677.273	759.909	375.636	917.273	0	3.72727	12.8182	6	3.63636	12	2.90909
NM_001013616	A_55_P2109559	Trim6	chr7	111367309	111383666	+	8.98619	8.41056	8.13544	7.61709	1260.61	849.925	1005.53	677.119	752.938	499.685	456.04	-0.568714	0.153456	-0.570481	0.135727	-0.657441	0.034476	0.375489	0.306924	0.0697798	0.924783	-0.575637	0.00683431	-0.518358	0.0148435	883.091	944.545	1139.45	1207.27	768.364	836.455	837.364	677.273	759.909	375.636	917.273	0	3.72727	12.8182	6	3.63636	12	2.90909
NM_001013616	A_52_P85774	Trim6	chr7	111367309	111383666	+	8.98619	8.41056	8.13544	7.61709	185.378	129.271	137.984	107.968	113.141	98.2159	78.6245	-0.520063	0.0321918	-0.353897	0.181303	-0.364585	0.0981195	0.138456	0.636022	0.217734	0.51172	-0.575637	0.00683431	-0.518358	0.0148435	883.091	944.545	1139.45	1207.27	768.364	836.455	837.364	677.273	759.909	375.636	917.273	0	3.72727	12.8182	6	3.63636	12	2.90909
NM_001013741	A_52_P101487	Ddn	chr15	98634213	98638356	-	1.04042	1.3986	0.943318	1.88621	79.6097	106.305	109.13	146.764	81.2863	119.662	254.59	0.417194	0.672216	0.42745	0.626503	1.10249	0.0251672	0.984434	0.0618853	1.22313	0.0464164	0.358185	0.66132	0.942896	0.175881	485.455	366.727	514.455	467.909	423	375.909	304.091	262.273	273.273	869.727	839.636	485.727	450.636	347.909	330.091	469.636	467.818	515.091
NM_001013749	A_55_P2007500	Tmem151b	chr17	45678889	45686626	-	2.82554	2.2807	2.85578	2.28618	228.643	193.777	205.397	133.607	171.602	121.363	118.086	-0.238705	0.769966	-0.620422	0.172435	-0.519477	0.204845	2.03216	9.10435e-07	0.868974	0.0519538	-0.544843	0.0880927	-0.569603	0.0892971	202.364	156.909	552.636	385.636	193.727	152.182	138.364	170.455	170.818	354.091	452.636	16.3636	9.36364	27.0909	87.6364	68.5455	88.9091	84.2727
NM_001013750	A_52_P534810	Gm597	chr1	28832967	28837097	-	0	0	0.0938901	0	25.5812	23.0128	24.2512	24.5692	29.6314	27.3239	29.7194	-0.152648	0.757099	0.0187936	0.98111	-0.0563406	0.913422	-0.0676956	0.855692	-0.0504583	0.924218	0	1	-0.0938901	0.403195	5.81818	4.81818	4.63636	6.72727	11.4545	5.72727	8.72727	1	0.727273	233.182	53.6364	29.1818	19.0909	36.2727	19.4545	25.7273	14.6364	4.09091
NM_001013751	A_55_P2011814	Syna	chr5	135033124	135036041	-	0	0.211061	0.197441	0	42.7776	43.916	38.4056	44.4062	44.8695	48.0027	50.992	0.0378927	0.979213	0.209445	0.822212	0.140957	0.869881	-0.267641	0.636605	-0.246263	0.747623	0.211061	0.545101	-0.197441	0.60772	35.3636	34.7273	62.9091	23.3636	45.8182	21.9091	51.1818	0	13.8182	2144.82	1851	17.5455	36.6364	42.2727	77.4545	57.5455	53.3636	69.6364
NM_001013753	A_52_P111031	Pcdh17	chr14	84843370	84936867	+	1.58301	1.6259	1.62933	1.66159	56.4654	59.1052	47.909	38.4257	36.2102	29.9918	33.6143	0.0659177	0.976722	-0.318224	0.829134	-0.189576	0.89141	1.07727	0.120297	0.00502503	0.998388	0.0428892	1	0.032264	1	583.182	644.364	774.909	884	568.727	546.545	673.636	649.727	760.818	387	266.909	84.8182	90	190.455	156.727	133.818	110.273	112.455
NM_001013756	A_55_P2023391	Grhl3	chr4	135097803	135129535	-	3.74485	2.70176	3.92561	3.19693	747.211	236.26	531.86	326.981	445.152	315.548	858.731	-1.66114	0.000481021	-0.701843	0.207392	0.225734	0.771426	1.40565	0.00160467	1.25569	0.016762	-1.04309	0.00618674	-0.728678	0.038942	460.455	251.091	1010	870.273	570	546.545	686.545	681.182	723.909	953.455	920.091	23.4545	15.8182	41.8182	148.909	57.2727	70.1818	45.5455
NM_001013757	A_55_P2114507	Vwde	chr6	13135610	13174965	-	0.112973	0.0352086	0.08776	0.0392862	26.8711	26.287	24.0452	23.3526	23.2505	26.204	29.5103	-0.0317091	0.975479	-0.0421676	0.963352	0.258239	0.512391	0.175753	0.663214	0.216096	0.666942	-0.0777646	0.37545	-0.0484738	0.652427	33.5455	23.7273	56	16	31.7273	12.0909	0	0	9.90909	1209.18	1050	50.7273	22.4545	34.1818	29.0909	31.3636	36.9091	25.7273
NM_001013758	A_51_P436491	Lingo3	chr10	80295548	80306784	-	2.90952	1.6061	2.53213	1.45773	115.588	58.1786	101.784	44.5653	93.4246	44.8255	59.1032	-0.990433	0.000939124	-1.19152	7.12527e-05	-0.860024	0.000899014	0.693544	0.0131556	0.212162	0.656901	-1.30343	0.0138101	-1.0744	0.0398218	350.182	206.364	289.182	221.455	254.273	139.636	222.455	172.364	175.273	516.364	183.091	361	386.909	194	271.636	318.909	375.364	295.545
NM_001013759	A_66_P116263	Gas2l2	chr11	83235137	83243023	-	0.0340901	0	0.134132	0	46.0143	35.4121	36.3406	38.3518	40.0906	39.3355	72.1828	-0.377838	0.684873	0.0777145	0.957316	0.41048	0.525823	0.254883	0.706378	0.520536	0.466804	-0.0340901	0.892469	-0.134132	0.286911	30.6364	16	61.0909	22	12.6364	26.5455	43.7273	26.2727	25	2503.27	2340.18	120.273	104.818	97.2727	93.3636	80.9091	74	90.9091
NM_001013760	A_55_P2161070	Gm4937	chrX	73509645	73513012	+	0	0	0	0	22.8201	21.0128	21.2306	22.0593	22.4091	26.8114	17.08	-0.119035	0.853944	0.0552406	0.938877	-0.0665072	0.903888	0.139907	0.694027	0.204294	0.62595	0	1	0	1	0	2.90909	3.45455	1.36364	5.36364	10.3636	4	4.54545	2.27273	8.90909	3.45455	23.4545	20.8182	31.0909	25.4545	51.2727	11.8182	4.27273
NM_001013762	A_66_P134704	Gm4952	chr19	12674506	12702106	+	0.0613789	0.0478807	0.0308161	0.0259167	21.0001	21.529	22.1013	21.7145	20.6798	22.3494	22.0428	0.0358907	0.968472	-0.0254767	0.977396	0.102048	0.84876	0.283576	0.371022	0.125813	0.811974	-0.0134982	1	-0.00489942	1	2.63636	1.27273	2.90909	2.90909	5.63636	0.363636	6.81818	2.36364	4.63636	87.1818	25	65.3636	58.7273	51.1818	65.7273	39.9091	42.9091	52.8182
NM_001013764	A_55_P1952577	Ces1a	chr8	95544114	95572091	-	0.413739	0.138756	0.406422	0.495439	18.6097	21.13	24.0858	22.5955	28.268	23.9685	20.3342	0.183237	0.727526	-0.0921475	0.884952	-0.356646	0.201182	-0.20377	0.531786	0.0754551	0.89124	-0.274984	0.141496	0.0890171	0.741238	10.2727	7.27273	9.90909	4.63636	13.3636	1	2	11.4545	23.6364	1144.09	1240.18	28.1818	43.3636	46.1818	44.5455	37.0909	50	34.6364
NM_001013765	A_55_P2007017	Zscan4c	chr7	11591094	11595896	+	0.074021	0	0.0640079	0	57.5894	41.486	38.3625	37.7883	36.699	34.6656	39.6921	-0.473181	0.413696	-0.021756	0.987131	0.0154391	0.988464	-0.278186	0.590625	-0.0279585	0.979749	-0.074021	0.528212	-0.0640079	0.630898	0.636364	5.09091	2.27273	0.636364	2.90909	0.272727	10.4545	9.36364	0	0	3.09091	1.36364	3.90909	2.36364	10.6364	14.7273	3.18182	6.63636
NM_001013765	A_52_P363843	Zscan4c	chr7	11591094	11595896	+	0.074021	0	0.0640079	0	41.0821	38.8601	35.793	35.3036	37.6712	33.7132	34.6046	-0.0802183	0.941678	-0.0198623	0.986615	-0.141323	0.82762	-0.198709	0.670882	0.569418	0.188769	-0.074021	0.528212	-0.0640079	0.630898	0.636364	5.09091	2.27273	0.636364	2.90909	0.272727	10.4545	9.36364	0	0	3.09091	1.36364	3.90909	2.36364	10.6364	14.7273	3.18182	6.63636
NM_001013765	A_55_P2019533	Zscan4c	chr7	11591094	11595896	+	0.074021	0	0.0640079	0	57.4958	24.3454	30.4437	25.3473	27.2988	25.7641	28.4496	-1.23981	0.0527015	-0.264309	0.833999	-0.0119562	0.993299	0.413713	0.56967	0.527756	0.546457	-0.074021	0.528212	-0.0640079	0.630898	0.636364	5.09091	2.27273	0.636364	2.90909	0.272727	10.4545	9.36364	0	0	3.09091	1.36364	3.90909	2.36364	10.6364	14.7273	3.18182	6.63636
NM_001013766	A_55_P2173634	Samd3	chr10	25949513	25980610	+	2.9355	4.38805	3.46334	3.85738	29.943	28.3945	27.0186	23.601	24.6445	27.3578	34.8538	-0.0766082	0.927541	-0.195106	0.705112	0.325369	0.316358	0.741429	0.00706515	0.39041	0.298418	1.45254	0.0609123	0.394043	0.70376	58.5455	64.8182	45.9091	215.545	86.5455	149.818	231.818	315.091	334.636	112.727	13.2727	54.4545	45.5455	47.1818	5.72727	83.3636	15.9091	10
NM_001013767	A_55_P2129373	Capn11	chr17	45767153	45796258	-	2.55164	2.67543	2.42358	2.75998	750.41	460.438	839.374	691.483	770.599	366.384	623.036	-0.704673	0.520254	-0.279621	0.863458	-0.689644	0.414811	0.0261443	0.983616	0.104321	0.949929	0.123788	0.638122	0.336399	0.14328	10.5455	15.3636	5.18182	3.90909	19.3636	2.81818	0.0909091	17.1818	14	574.636	463.818	7	5.72727	8.54545	13.7273	10.1818	11.9091	7.09091
NM_001013769	A_51_P132081	Rsl1	chr13	67274118	67284434	+	2.16473	3.18261	2.97111	3.14351	320.268	278.89	318.612	343.623	259.103	288.942	316.881	-0.199583	0.492678	0.109026	0.772018	0.223835	0.293952	-0.0392186	0.899033	0.0423886	0.919278	1.01788	0.0309978	0.1724	0.819591	995.818	977.273	1285.09	1292.36	1103.27	913.273	933.364	894.091	931.455	216.727	449.818	5.27273	3.45455	12.4545	1.54545	18.5455	2.36364	0.363636
NM_001013770	A_55_P2040777	Lipo1	chr19	33629650	33664801	-	3.00623	2.21757	2.4912	2.17644	144.499	87.0377	104.976	85.5627	94.0438	102.262	63.6765	-0.731345	0.0066792	-0.295007	0.404232	-0.220855	0.506912	0.346942	0.201999	-0.00808921	0.991389	-0.788668	0.0314343	-0.314759	0.415284	54.4545	54.9091	71.9091	42.5455	25.4545	32.0909	14	8.36364	35.9091	4.72727	4.63636	3.54545	3.54545	11.7273	18.9091	18.5455	17.6364	0
NM_001013771	A_55_P2025930	Gm973	chr1	59573108	59691353	+	0.241791	0.775564	0.199946	0.806214	17.2121	17.1511	17.3723	16.8487	15.6886	18.8321	19.059	-0.0051187	0.996795	-0.0441527	0.956742	0.272117	0.418049	0.257771	0.427465	0.365421	0.322716	0.533773	0.00212137	0.606267	0.00182033	198	205.182	508.636	343.182	208	170.909	179.455	175.818	198.818	288.727	548.545	15.6364	21.8182	30.6364	27.6364	20.1818	32	9.09091
NM_001013773	A_55_P2026139	Nxpe5	chr5	138667132	138693103	+	0.0498294	0.0549629	0.0854461	0.0195745	25.7529	22.396	20.3688	21.1746	23.5859	21.6591	23.2865	-0.201498	0.728312	0.0559705	0.945322	-0.070691	0.909886	-0.125254	0.764215	-0.191483	0.697786	0.00513352	1	-0.0658715	0.49656	9.54545	6.72727	6.72727	10.0909	6.27273	12.0909	2.72727	2.63636	3.54545	232.727	303	41.3636	39.1818	66.9091	55.9091	41.0909	49	32.7273
NM_001013774	A_55_P2101792	Kpna7	chr5	145744613	145770505	-	0.0387439	0	0.0282548	0	22.9426	21.3611	21.9321	21.6985	22.6625	18.5958	19.0896	-0.103044	0.89314	-0.0154498	0.987131	-0.266423	0.454236	0.270632	0.41703	0.0928086	0.87312	-0.0387439	0.388073	-0.0282548	0.589063	7.27273	8.72727	8.27273	7.18182	17.9091	0	7.27273	13.8182	48	801.455	345.909	37.0909	25.4545	29.7273	40.8182	32.3636	38.9091	38.9091
NM_001013774	A_55_P2101791	Kpna7	chr5	145744613	145770505	-	0.0387439	0	0.0282548	0	15.2093	18.8852	21.6921	15.9514	15.5538	20.4212	19.7141	0.312305	0.561042	-0.443488	0.286675	0.367386	0.329947	0.130454	0.78662	-0.388291	0.392476	-0.0387439	0.388073	-0.0282548	0.589063	7.27273	8.72727	8.27273	7.18182	17.9091	0	7.27273	13.8182	48	801.455	345.909	37.0909	25.4545	29.7273	40.8182	32.3636	38.9091	38.9091
NM_001013776	A_52_P152030	Fbxw24	chr9	109503630	109528573	-	0.12546	0.451189	0.0584244	0.487063	24.6782	22.09	21.9234	21.5839	25.8414	24.2013	25.0321	-0.159845	0.755199	-0.0225165	0.97748	-0.0702529	0.888974	-0.0127036	0.977462	0.144114	0.742579	0.325729	0.0463387	0.428638	0.0191569	3.81818	0	9.36364	6.36364	2	2.90909	3.09091	0	0	877.818	553	17.6364	20.1818	54.4545	36.0909	56.8182	20	43.0909
NM_001013777	A_55_P2093924	Zfp488	chr14	34780256	34791950	-	0.606846	0.168901	0.158171	0	33.4487	39.4693	35.2705	40.3315	41.3744	31.3898	35.8121	0.238784	0.773413	0.193446	0.817293	-0.303367	0.566666	0.0105355	0.987812	0.363334	0.537545	-0.437945	0.166641	-0.158171	0.720471	113.545	94.0909	322.182	195.455	81.3636	46.6364	76.9091	21.3636	39.8182	739.455	865.727	182.727	141.818	165.182	197.727	137.455	150.182	146.727
NM_001013777	A_55_P1980432	Zfp488	chr14	34780256	34791950	-	0.606846	0.168901	0.158171	0	355.288	451.255	390.113	416.564	375.514	426.993	433.163	0.344955	0.145424	0.0946437	0.825284	0.195697	0.415979	-0.0612414	0.841627	-0.159271	0.615162	-0.437945	0.166641	-0.158171	0.720471	113.545	94.0909	322.182	195.455	81.3636	46.6364	76.9091	21.3636	39.8182	739.455	865.727	182.727	141.818	165.182	197.727	137.455	150.182	146.727
NM_001013778	A_55_P2163729	Tvp23a	chr16	10420652	10447443	-	2.15199	0.931868	1.83477	0.946476	94.7726	59.2421	123.541	52.954	133.283	90.7875	45.3207	-0.677847	0.229483	-1.22218	0.00772126	-1.05508	0.00903978	-0.664547	0.149193	-0.675135	0.234028	-1.22012	0.00087243	-0.888299	0.00588889	445.545	230.364	982.091	491.727	536.636	257.364	142.182	157.545	129.273	1483.27	1246.91	3.36364	10.9091	7	23.3636	19.4545	31.5455	67.3636
NM_001013779	A_55_P2080130	Aim2	chr1	175350735	175396167	+	4.25732	2.27735	2.94705	2.13275	132.033	42.2745	54.6795	35.5057	45.7195	41.7224	51.7357	-1.64304	0.000128177	-0.622949	0.215584	0.0231801	0.982899	0.486971	0.283829	0.253657	0.72518	-1.97997	0.000274974	-0.814295	0.0216675	27.1818	31.7273	15.8182	8.18182	20	5.81818	16	5.18182	8.36364	30.6364	20.6364	7.54545	2	11.1818	10.4545	22.6364	15.6364	1.36364
NM_001013780	A_55_P2073248	Slc25a34	chr4	141174740	141179749	-	0.598132	1.31696	0.861997	1.53618	24.8023	28.3795	37.5201	31.2672	31.2933	31.9753	28.3367	0.194376	0.842992	-0.263015	0.724546	-0.0560377	0.95295	0.0794648	0.90413	0.023413	0.983245	0.71883	0.164152	0.674188	0.216753	16	5.18182	13.2727	9.54545	11.4545	18.0909	47.2727	40.8182	29	1211.82	2030.73	14.6364	14.0909	11.3636	25.4545	6.36364	16.8182	8.36364
NM_001013783	A_52_P191633	Fam71b	chr11	46218230	46221487	+	0	0	0	0.0987647	24.538	22.0847	21.0419	24.1614	23.7453	24.5279	22.6688	-0.151973	0.848061	0.199442	0.745896	-0.0100787	0.99046	0.0440544	0.936707	0.160151	0.789907	0	1	0.0987647	0.403118	16.3636	20.1818	15.6364	22.9091	12.0909	6.72727	0.909091	1.63636	0.636364	1576.64	1816.91	53.7273	28	64.4545	41.8182	32.2727	26.5455	32.3636
NM_001013784	A_55_P2100088	E130309D14Rik	chr11	74433107	74455018	+	4.80285	3.08342	4.27008	2.65807	485.24	223.675	504.254	213.672	320.685	126.791	133.05	-1.11729	0.00366657	-1.23876	0.00100391	-1.30394	9.18205e-05	1.03504	0.00361023	0.515965	0.284989	-1.71943	0.000151327	-1.61201	0.00030158	366.182	321.455	149.909	102.909	226.545	206.545	259.364	231.091	250.727	14	9	36	34.6364	32.9091	74	21.6364	66.2727	64.6364
NM_001013784	A_55_P2047877	E130309D14Rik	chr11	74433107	74455018	+	4.80285	3.08342	4.27008	2.65807	42.5176	31.2939	34.8462	28.3515	35.6144	26.0974	27.3485	-0.442179	0.172726	-0.297577	0.423245	-0.414778	0.121756	0.287163	0.337931	0.0538239	0.927754	-1.71943	0.000151327	-1.61201	0.00030158	366.182	321.455	149.909	102.909	226.545	206.545	259.364	231.091	250.727	14	9	36	34.6364	32.9091	74	21.6364	66.2727	64.6364
NM_001013785	A_55_P2007919	Akr1c19	chr13	4232986	4247605	+	0.470011	0.298153	0.22408	0.792683	23.9503	24.8144	22.9974	23.7244	24.4412	22.5791	55.4466	0.0511323	0.966362	0.0449008	0.968403	0.533731	0.154429	1.01916	0.00373338	0.408349	0.428366	-0.171858	0.692091	0.568603	0.113023	3.90909	1.63636	8.54545	8.90909	16.5455	66.9091	177.545	186.364	223.273	34.9091	19.1818	34.6364	45.0909	42.6364	39.0909	22.6364	15.4545	6
NM_001013786	A_55_P2034250	Zscan26	chr13	21534050	21545596	-	7.6476	7.46242	7.63636	7.36081	1904.7	1939.85	1819.78	1688.71	1922.27	1834.38	1767.41	0.0263822	0.968656	-0.107842	0.800863	-0.0943435	0.791399	-0.490335	0.0133276	-0.497879	0.0349678	-0.185175	0.268899	-0.275551	0.112086	1126.18	1254.18	1659.82	1890.45	1381.73	1224.45	1343.73	1301.27	1393.73	841.091	855.091	16.3636	12.1818	12.5455	22.6364	9.81818	21.6364	8.54545
NM_001013786	A_55_P2055482	Zscan26	chr13	21534050	21545596	-	7.6476	7.46242	7.63636	7.36081	90.6415	70.6499	88.6946	87.1064	83.5253	91.71	100.877	-0.359484	0.490092	-0.026068	0.98111	0.203591	0.701257	-0.320851	0.422166	-0.18487	0.76342	-0.185175	0.268899	-0.275551	0.112086	1126.18	1254.18	1659.82	1890.45	1381.73	1224.45	1343.73	1301.27	1393.73	841.091	855.091	16.3636	12.1818	12.5455	22.6364	9.81818	21.6364	8.54545
NM_001013787	A_55_P2024008	Vmn1r209	chr13	22897449	22898387	-	0	0	0	0	27.6647	22.7285	23.0094	27.1716	25.0329	25.3794	25.4635	-0.283544	0.445525	0.239873	0.534445	0.0222177	0.971229	-0.261754	0.363447	-0.195583	0.63226	0	1	0	1	2.72727	0	1	0.363636	1.63636	3.36364	16.5455	9.09091	0	0.363636	2	24.9091	12.3636	14	19.7273	15.3636	29.2727	5.63636
NM_001013792	A_51_P320539	Fam105b	chr15	27535676	27560448	-	6.13849	6.16942	6.2893	6.38708	1496.98	1460.36	1600.75	1812.1	1579.61	1767.8	1492.83	-0.0357278	0.953754	0.178907	0.547886	0.0404318	0.924527	0.194313	0.380685	0.0388586	0.92822	0.0309222	0.885403	0.0977784	0.400251	818.455	830.818	983.909	931.273	871.091	707.909	718.364	673.545	709.909	294.909	245.636	18.5455	12.5455	14.3636	8.54545	49.2727	15.2727	10.4545
NM_001013797	A_51_P432607	Spink6	chr18	44231047	44243264	+	0	0	0	0	20.2838	19.1571	21.3613	20.4338	21.1826	22.0838	20.4633	-0.0824477	0.949542	-0.0640396	0.958112	0.00513186	0.996168	-0.338379	0.509146	-0.163795	0.841693	0	1	0	1	7.36364	5.72727	10.2727	4.36364	0	8.18182	7.72727	4.54545	5.54545	12.0909	7.63636	41.8182	42.9091	40.5455	41.0909	37.1818	50.0909	18.6364
NM_001013799	A_55_P2266679	Mettl21c	chr1	44066253	44076851	-	0.262431	0	0.33737	0.528946	71.6271	82.3377	64.9406	74.615	57.984	75.9408	63.2899	0.201047	0.769457	0.200346	0.744889	0.25777	0.55539	-0.163197	0.7164	-0.383457	0.393198	-0.262431	0.401843	0.191576	0.602382	0.545455	8.36364	5.18182	7.27273	10.4545	8.18182	10.3636	5.72727	4.36364	23.3636	9.54545	71.3636	76.3636	120.091	64.5455	64.6364	38.9091	31.8182
NM_001013802	A_55_P2065909	Macrod2	chr2	140221166	142215786	+	0.510638	0.737237	0.580942	0.783917	20.2237	24.4846	19.8729	22.3834	23.8315	23.0098	26.6382	0.275826	0.465022	0.171631	0.7099	0.0550021	0.920949	-0.129334	0.711193	-0.223175	0.567666	0.226599	0.0790229	0.202974	0.12996	190.909	222.909	226.182	157.545	186.636	200.545	262.636	242.818	274.364	8.36364	3.54545	14.6364	7.81818	4.63636	5.27273	0	17.5455	8.27273
NM_001013802	A_55_P2090833	Macrod2	chr2	140221166	142215786	+	0.510638	0.737237	0.580942	0.783917	40.2974	38.8818	38.7716	36.1947	39.2082	35.0315	54.0223	-0.0515899	0.956575	-0.0992235	0.891057	0.149949	0.761119	0.182566	0.639039	0.453486	0.228617	0.226599	0.0790229	0.202974	0.12996	190.909	222.909	226.182	157.545	186.636	200.545	262.636	242.818	274.364	8.36364	3.54545	14.6364	7.81818	4.63636	5.27273	0	17.5455	8.27273
NM_001013804	A_52_P1035965	Flg2	chr3	93001195	93025298	+	0	0	0	0	29.1751	34.1548	25.5411	33.2924	57.7148	27.0482	24.5944	0.227351	0.8925	0.382369	0.750791	-1.16201	0.0523203	0.195197	0.840162	-0.354805	0.750932	0	1	0	1	6	4.27273	3.90909	4.81818	4.81818	4.18182	6.72727	7.63636	3.72727	6.09091	20.6364	19.4545	21.6364	26.5455	20.8182	25	33	16.8182
NM_001013806	A_52_P449629	Ankrd13c	chr3	157610430	157669801	+	7.24788	7.18825	7.03942	7.00379	583.367	498.983	542.84	501.492	437.678	382.092	310.268	-0.225412	0.398705	-0.114299	0.751985	-0.346152	0.0544967	-0.0394905	0.897462	0.00888174	0.985982	-0.059626	0.942184	-0.0356348	1	1075.45	1122.82	842.091	828.545	988.182	1176.18	1114	1231.73	1128.27	63.6364	118.818	8.27273	4	1.72727	3.18182	8.81818	2.36364	9.72727
NM_001013810	A_55_P2004767	Gm5591	chr7	39303158	39313212	-	0.372707	0.590162	0.0612165	0.251061	35.7475	36.3987	35.5542	39.0699	35.1548	37.0514	36.0628	0.0260454	0.980861	0.136038	0.846973	0.0562966	0.936307	-0.0272708	0.961955	-0.399104	0.345855	0.217455	0.427968	0.189845	0.531992	0	2.72727	2	0	0.636364	0	0	0	0	2	1.63636	3.63636	5.90909	6	7.27273	4.63636	3.09091	9
NM_001013810	A_55_P2161205	Gm5591	chr7	39303158	39313212	-	0.372707	0.590162	0.0612165	0.251061	20.9811	17.6866	17.4882	17.6399	16.2986	18.2192	17.9356	-0.246432	0.587636	0.0124638	0.989101	0.149392	0.731196	0.409905	0.142553	0.355898	0.325773	0.217455	0.427968	0.189845	0.531992	0	2.72727	2	0	0.636364	0	0	0	0	2	1.63636	3.63636	5.90909	6	7.27273	4.63636	3.09091	9
NM_001013810	A_55_P2159717	Gm5591	chr7	39303158	39313212	-	0.372707	0.590162	0.0612165	0.251061	46.6375	49.6085	52.58	57.8901	50.4788	47.6189	54.1962	0.0890981	0.926381	0.138803	0.851706	0.00918455	0.991185	0.000299699	0.999834	0.0616185	0.934662	0.217455	0.427968	0.189845	0.531992	0	2.72727	2	0	0.636364	0	0	0	0	2	1.63636	3.63636	5.90909	6	7.27273	4.63636	3.09091	9
NM_001013810	A_55_P2029221	Gm5591	chr7	39303158	39313212	-	0.372707	0.590162	0.0612165	0.251061	20.1395	19.8109	21.6298	20.1757	20.0688	21.2436	21.1051	-0.0237341	0.984812	-0.1004	0.916681	0.0773536	0.92425	0.1411	0.796235	0.139767	0.848308	0.217455	0.427968	0.189845	0.531992	0	2.72727	2	0	0.636364	0	0	0	0	2	1.63636	3.63636	5.90909	6	7.27273	4.63636	3.09091	9
NM_001013811	A_52_P168575	Fam169b	chr7	75418725	75507976	+	3.31305	2.67486	2.95811	2.4803	77.8471	43.0208	73.305	48.3076	74.0802	54.7213	82.9373	-0.855609	0.0613976	-0.601661	0.228642	-0.137026	0.864596	0.780533	0.05354	1.34	0.00424478	-0.638184	0.0199935	-0.477808	0.0759401	14.3636	15.0909	17	27.0909	24	16.1818	14	20.1818	22.3636	428.364	360.273	29.7273	27	41.8182	76.7273	41.0909	70.5455	58.7273
NM_001013813	A_51_P373696	Maml2	chr9	13424433	13513977	+	2.31078	3.60392	2.67597	3.61731	35.2276	37.79	34.7961	31.8404	36.6528	37.8992	36.2355	0.101298	0.934487	-0.128069	0.900041	0.0158616	0.987912	0.367326	0.444483	-0.414424	0.486187	1.29314	0.0134043	0.941345	0.0618004	10.1818	2	5.54545	9.90909	7.18182	13	7.63636	4.18182	9.81818	362.364	282.455	49.8182	39.4545	55.4545	39.1818	28.4545	34.7273	17.8182
NM_001013813	A_55_P2083197	Maml2	chr9	13424433	13513977	+	2.31078	3.60392	2.67597	3.61731	29.7247	37.4041	36.8355	30.8479	37.3747	38.6641	38.0145	0.331536	0.717845	-0.255924	0.785405	0.0367109	0.974338	-0.0397426	0.962272	-0.184442	0.838664	1.29314	0.0134043	0.941345	0.0618004	10.1818	2	5.54545	9.90909	7.18182	13	7.63636	4.18182	9.81818	362.364	282.455	49.8182	39.4545	55.4545	39.1818	28.4545	34.7273	17.8182
NM_001013814	A_55_P1975052	Amt	chr9	108199253	108203928	+	5.83295	5.08663	5.67056	4.99759	220.459	165.601	187.505	122.124	166.153	90.9365	143.461	-0.412799	0.152618	-0.618586	0.0133142	-0.540721	0.0138854	0.296964	0.253904	0.438934	0.12937	-0.746318	0.019275	-0.672973	0.0374173	855.455	772.636	1623.91	1206.91	698.273	489.545	504.273	399.636	382.909	1532.45	1615.55	14.4545	3.63636	11.2727	14.8182	4.36364	3.54545	5.45455
NM_001013816	A_55_P1987964	Gm5622	chr14	52172465	52282628	+	0.0891992	0.229347	0.0715562	0.117031	43.8896	38.6084	41.9186	32.9025	39.3829	32.4065	39.8296	-0.184963	0.785654	-0.349397	0.425048	-0.132509	0.81679	0.340775	0.332593	0.412065	0.326241	0.140148	0.0385542	0.0454745	0.558182	4.63636	5.27273	5.72727	2	3.36364	0.727273	0	9.54545	10.3636	624.909	1224.09	10.8182	8.27273	35.5455	23.1818	17.8182	13.0909	7.81818
NM_001013816	A_55_P2115216	Gm5622	chr14	52172465	52282628	+	0.0891992	0.229347	0.0715562	0.117031	34.1632	31.5149	31.7645	27.9583	26.794	22.7935	22.9752	-0.11641	0.824738	-0.184139	0.617765	-0.227562	0.398053	0.379914	0.0941626	-0.173331	0.632567	0.140148	0.0385542	0.0454745	0.558182	4.63636	5.27273	5.72727	2	3.36364	0.727273	0	9.54545	10.3636	624.909	1224.09	10.8182	8.27273	35.5455	23.1818	17.8182	13.0909	7.81818
NM_001013816	A_55_P1992356	Gm5622	chr14	52172465	52282628	+	0.0891992	0.229347	0.0715562	0.117031	25.8686	24.0914	27.4542	23.4184	25.7393	23.3592	21.7719	-0.102685	0.892376	-0.22938	0.624223	-0.190744	0.643793	-0.114965	0.781418	0.0142107	0.985386	0.140148	0.0385542	0.0454745	0.558182	4.63636	5.27273	5.72727	2	3.36364	0.727273	0	9.54545	10.3636	624.909	1224.09	10.8182	8.27273	35.5455	23.1818	17.8182	13.0909	7.81818
NM_001013817	A_55_P2086810	Sp140	chr1	87497278	87541611	+	0.884	1.00889	0.857185	0.433623	39.2872	39.1561	39.764	35.8856	40.5371	30.4284	31.4058	-0.00481988	0.997769	-0.148058	0.848789	-0.391018	0.319432	0.0385047	0.949251	0.164978	0.797085	0.124886	0.574401	-0.423561	0.0455223	24	24.3636	30.0909	26.9091	12.7273	7.36364	15	0	7.72727	874.182	1397.91	30.0909	36.9091	37.6364	13.6364	14.4545	6	11.8182
NM_001013817	A_55_P2086811	Sp140	chr1	87497278	87541611	+	0.884	1.00889	0.857185	0.433623	187.494	243.325	208.733	210.746	221.013	143.991	118.893	0.376038	0.618092	0.0138501	0.992356	-0.756308	0.0713473	0.376351	0.469118	0.38082	0.569968	0.124886	0.574401	-0.423561	0.0455223	24	24.3636	30.0909	26.9091	12.7273	7.36364	15	0	7.72727	874.182	1397.91	30.0909	36.9091	37.6364	13.6364	14.4545	6	11.8182
NM_001013817	A_55_P2137121	Sp140	chr1	87497278	87541611	+	0.884	1.00889	0.857185	0.433623	48.8055	47.751	50.6092	37.6871	41.9556	32.6208	38.3481	-0.0315116	0.975965	-0.425327	0.285629	-0.246389	0.56274	0.173872	0.68245	0.247613	0.62401	0.124886	0.574401	-0.423561	0.0455223	24	24.3636	30.0909	26.9091	12.7273	7.36364	15	0	7.72727	874.182	1397.91	30.0909	36.9091	37.6364	13.6364	14.4545	6	11.8182
NM_001013820	A_55_P2139087	Slc22a28	chr19	8136699	8206472	-	0.0190594	0.039333	0.00662903	0.00553775	20.621	21.1064	21.5089	24.9182	22.688	26.3104	22.5754	0.0335692	0.965349	0.212268	0.557829	0.103261	0.803163	0.185077	0.519231	0.262451	0.425853	0.0202736	0.774432	-0.00109128	1	0	0	0	0.727273	1	2.63636	4.45455	2.63636	2	0.727273	1	12.5455	2.45455	8.27273	4.90909	8.54545	4.45455	1.81818
NM_001013820	A_55_P2139089	Slc22a28	chr19	8136699	8206472	-	0.0190594	0.039333	0.00662903	0.00553775	238.506	235.616	238.979	250.648	225.238	213.915	244.419	-0.0175895	0.986141	0.068775	0.933974	0.0217461	0.977943	0.123162	0.782248	0.198915	0.703303	0.0202736	0.774432	-0.00109128	1	0	0	0	0.727273	1	2.63636	4.45455	2.63636	2	0.727273	1	12.5455	2.45455	8.27273	4.90909	8.54545	4.45455	1.81818
NM_001013823	A_55_P2158067	Krtap4-16	chr11	99711969	99712919	-	0	0	0	0	74.8313	84.5927	75.3723	76.2421	78.0968	72.275	84.6565	0.176891	0.768514	0.0165525	0.986418	0.00229386	0.997622	-0.0792304	0.858929	-0.00598681	0.994484	0	1	0	1	9.27273	5	1.63636	4.27273	11.7273	4	8.72727	0	18.0909	3.09091	3.63636	26.9091	13.9091	7.27273	13.1818	10	32.1818	12.1818
NM_001013823	A_51_P172424	Krtap4-16	chr11	99711969	99712919	-	0	0	0	0	28.3974	33.7829	27.6491	28.0906	28.1363	25.0721	22.5951	0.250533	0.497806	0.0228509	0.976659	-0.241383	0.404665	0.0705301	0.850434	-0.0174109	0.978764	0	1	0	1	9.27273	5	1.63636	4.27273	11.7273	4	8.72727	0	18.0909	3.09091	3.63636	26.9091	13.9091	7.27273	13.1818	10	32.1818	12.1818
NM_001013826	A_55_P2140201	Dupd1	chr14	22495794	22533798	-	0.0448181	0.0986471	0.0187288	0.0419709	23.6799	23.2542	26.2511	21.4386	24.742	24.1675	26.0895	-0.0261678	0.984736	-0.292167	0.676034	0.0213028	0.983026	0.0536939	0.937465	0.2065	0.778494	0.053829	0.615369	0.0232421	0.929768	13.3636	12.6364	7.36364	11.1818	17.6364	6.54545	0	17.0909	9.90909	665.909	815.455	71.7273	82.5455	83	80.3636	111.545	106.545	62.9091
NM_001013829	A_55_P2098354	Shf	chr2	122174628	122194654	-	5.845	5.84008	5.66711	5.62201	722.991	750.844	513.365	525.27	537.514	580.95	594.823	0.0545347	0.957236	0.033075	0.974977	0.129135	0.825195	0.0644703	0.900104	0.0516664	0.945399	-0.00492134	1	-0.0451007	0.986327	539.545	564.182	1061.18	1083.09	521.727	518.182	558.455	447.818	335.909	706.091	864	6.81818	5.54545	12	19.5455	1.72727	8.54545	23.9091
NM_001013829	A_66_P112551	Shf	chr2	122174628	122194654	-	5.845	5.84008	5.66711	5.62201	181.218	189.974	123.581	143.221	130.816	144.25	170.529	0.0680758	0.942433	0.21278	0.689923	0.261758	0.497703	-0.148395	0.722833	-0.0988995	0.871775	-0.00492134	1	-0.0451007	0.986327	539.545	564.182	1061.18	1083.09	521.727	518.182	558.455	447.818	335.909	706.091	864	6.81818	5.54545	12	19.5455	1.72727	8.54545	23.9091
NM_001013832	A_55_P2016099	Gpr31b	chr17	13244187	13245146	-	0	0	0	0	30.5319	33.5174	30.973	30.3055	32.4968	30.4841	38.1708	0.134592	0.887553	-0.0314315	0.978216	0.0699667	0.930899	-0.106177	0.848847	-0.239057	0.694467	0	1	0	1	1	0.363636	1	0	7.18182	0.545455	2.27273	0.909091	0	0	1.81818	6.36364	2.63636	5.27273	3.09091	1.90909	7.09091	17.5455
NM_001014390	A_55_P2052939	Dyrk2	chr10	118296405	118305959	-	7.01897	7.5783	7.38784	7.73163	162.077	195.522	163.158	212.267	206.212	280.393	279.474	0.270646	0.5984	0.379615	0.339992	0.44095	0.157263	-0.501392	0.10235	-0.360355	0.388979	0.559325	0.000796059	0.343788	0.0113437	38.5455	50.6364	4.27273	1.54545	28.1818	30.6364	87	58.2727	58.9091	0	0	1.81818	4.63636	3.18182	0	0	0	2.45455
NM_001014394	A_55_P2058947	Gpr113	chr5	30519971	30532262	-	0.279211	0.0526487	0.0844259	0.251871	26.111	20.841	21.4757	23.7667	24.721	20.4079	22.8863	-0.325233	0.512402	0.146234	0.834227	-0.193928	0.693891	0.159493	0.7184	0.0333708	0.968085	-0.226562	0.487637	0.167446	0.669585	20.9091	9.54545	57.8182	20.1818	16	12.3636	8.18182	8	39.1818	992.182	1470.91	20.8182	37.2727	24.2727	30.7273	16.3636	22	10
NM_001014395	A_52_P1194572	Fbxw22	chr9	109280923	109306808	-	0	0.0997361	0.0112705	0.025756	35.8063	30.3928	33.1336	37.9738	31.2332	34.0478	38.7428	-0.236486	0.750682	0.196708	0.790217	0.217662	0.698826	0.0255583	0.968507	0.0994141	0.896667	0.0997361	0.382411	0.0144856	1	1.63636	7.27273	5.36364	1.63636	7.18182	4.63636	0.636364	3.36364	2	241.909	190.545	17.2727	22.4545	33.2727	34	17.9091	33.3636	6.45455
NM_001014395	A_55_P2055254	Fbxw22	chr9	109280923	109306808	-	0	0.0997361	0.0112705	0.025756	24.5095	24.858	28.0325	33.2132	24.7525	24.2678	25.4824	0.0203666	0.984691	0.244656	0.633332	0.00669794	0.992933	-0.126441	0.778225	0.0523667	0.942299	0.0997361	0.382411	0.0144856	1	1.63636	7.27273	5.36364	1.63636	7.18182	4.63636	0.636364	3.36364	2	241.909	190.545	17.2727	22.4545	33.2727	34	17.9091	33.3636	6.45455
NM_001014397	A_55_P2064538	Gm13154	chr4	146927386	146959310	+	5.87271	3.28786	4.67851	3.0732	3548.78	1098.99	2454.91	1045.2	1170.74	593.777	813.429	-1.69114	4.43238e-06	-1.23189	0.000517142	-0.752379	0.0185491	-0.791724	0.0185624	-0.443018	0.345412	-2.58485	0.000436593	-1.60531	0.00596449	74.4545	54.8182	181.909	87.1818	61.9091	39.3636	28.3636	51.6364	74.4545	2834.36	2870.64	15.7273	16.0909	54.2727	37.6364	88.5455	46.8182	55.9091
NM_001014398	A_55_P2210724	Trcg1	chr9	57084363	57097671	+	0.163815	0.580846	0.184571	0.521002	30.456	42.0784	45.5065	37.1608	41.8467	41.1439	31.5455	0.466355	0.243932	-0.292289	0.54342	-0.216058	0.630838	-0.192713	0.639577	-0.330413	0.46815	0.417032	0.110949	0.336431	0.22169	9.63636	10.0909	5.18182	10	8.09091	3.81818	7.72727	8.36364	21.7273	751.182	1015.82	58.0909	48.3636	54.9091	44.5455	31.8182	17.5455	5.90909
NM_001014423	A_55_P2167803	Abi3bp	chr16	56477959	56690248	+	0.34477	0.495835	0.136264	0.171372	20.7322	23.143	17.601	26.0145	20.903	27.3756	18.3545	0.158702	0.893914	0.563658	0.329175	0.100805	0.917078	-0.334213	0.544364	-0.140083	0.877176	0.151065	0.254145	0.0351081	0.920421	14.5455	15.6364	5.27273	5.36364	4.54545	3.54545	6.45455	5.54545	8.54545	14.1818	17.5455	12.6364	15.1818	14	11	6.36364	11.6364	5.54545
NM_001014761	A_51_P212741	Scn2b	chr9	44925959	44938153	+	2.11162	0.99122	1.77412	1.728	111.647	81.5396	81.261	69.4873	80.1232	91.0882	103.042	-0.45337	0.503252	-0.225814	0.806958	0.273996	0.680584	-0.547923	0.248165	-0.797908	0.131658	-1.1204	0.00087491	-0.0461112	0.979812	141.182	156.727	282.909	242.636	171.545	92.6364	48.6364	79.8182	22.7273	28.1818	67.6364	14.0909	10.5455	13.4545	19.7273	19.0909	11.3636	33.8182
NM_001014836	A_52_P18937	4930404N11Rik	chr10	80826769	80828565	-	5.18697	5.25374	5.60305	5.58933	40.5085	59.1198	66.9396	95.9459	59.413	94.6679	141.851	0.545418	0.233395	0.519362	0.243277	0.963811	0.00289326	-0.114454	0.83629	-0.133613	0.851503	0.0667736	1	-0.0137268	1	46.8182	28.3636	49	37.5455	62.2727	40.7273	68.5455	81.7273	84.2727	2083.27	1835	20.4545	14.4545	23.2727	36.9091	29.7273	8.54545	5.90909
NM_001014900	A_55_P1964433	Zmynd12	chr4	119095289	119126504	+	3.06016	3.37902	3.06746	3.05901	27.6705	26.8717	26.1447	24.4535	28.0398	28.101	29.949	-0.0422594	0.969002	-0.0964793	0.910829	0.0490904	0.949823	0.0315258	0.958096	0.0218445	0.981039	0.318857	0.0861	-0.00845407	1	1769.18	1725	1367.91	1214.18	1832.64	1961.18	1740.91	1612.36	1695.64	26.1818	572	25.3636	32.7273	7.72727	19.4545	32.9091	35.5455	33.8182
NM_001014973	A_66_P111877	Snx13	chr12	35731861	35832149	+	5.48777	5.88107	5.471	5.6651	404.969	496.374	447.419	506.624	407.161	425.785	490.694	0.293618	0.129752	0.179289	0.438849	0.166874	0.395582	0.427585	0.00691266	0.114482	0.676044	0.393298	0.292627	0.194101	0.692446	647	758.909	301.636	367.364	605.545	700.909	771.364	975.636	781.182	4.45455	2	1.18182	2.45455	0	3.90909	0	2.63636	1.36364
NM_001014974	A_55_P2075429	Ttll4	chr1	74708328	74744547	+	7.68951	7.67983	7.44597	7.57193	1356.38	1097.93	1147.97	1121.81	849.911	890.081	747.191	-0.30497	0.222654	-0.0332562	0.954086	-0.0596042	0.8808	-0.156452	0.522141	-0.143891	0.660825	-0.00968188	1	0.12596	0.497154	820.636	843.909	400.091	483.818	849.091	826	743.273	925.909	936.455	16.5455	9.09091	12.3636	12	4.09091	6.63636	0.727273	8.45455	7.27273
NM_001014976	A_52_P658437	Espl1	chr15	102126724	102154787	+	6.38472	6.45511	6.1434	6.34795	1915.51	2018.29	1676.78	1814.64	1887.35	1846.94	1815.12	0.075408	0.911798	0.113983	0.825753	-0.0437607	0.935707	-0.908447	0.000124504	-0.49127	0.0810137	0.0703953	0.951535	0.204551	0.57884	1118	1214.27	934.545	978.727	1036.36	1044	1163.73	1048.18	977.636	341.455	361.909	2.18182	9.63636	6.81818	6.36364	7.27273	3.09091	0.181818
NM_001014981	A_55_P2238255	Wdr7	chr18	63868349	64149413	+	4.47283	4.64501	4.43207	4.75255	33.53	38.6341	34.0239	34.5182	38.3048	42.2075	44.8752	0.204424	0.683592	0.0208103	0.98111	0.184186	0.627839	0.108067	0.78053	0.170043	0.710375	0.172176	0.478175	0.320488	0.17487	1651.27	1659.82	1671.64	1816.91	1785.45	1584.82	1831.55	1336.18	1644.82	900.818	784.273	4.90909	13.4545	11.0909	12.5455	12.1818	11	13.4545
NM_001014995	A_55_P2007389	Fam189b	chr3	88987147	88993211	+	5.04573	4.85265	4.84191	5.00761	1056.55	984.388	1083.83	1018.93	1274.11	1356.65	1388.9	-0.102056	0.856341	-0.0890937	0.865502	0.107506	0.781007	-0.458254	0.0388372	-0.412296	0.12998	-0.193079	0.493094	0.165691	0.603951	1109.09	935.818	1356.73	1411.64	1212.36	924.091	930.091	745.636	641.727	1285.55	1282.55	3.72727	7.27273	12.3636	13.3636	4.09091	6.36364	8.72727
NM_001014996	A_51_P174434	Cenpj	chr14	57145598	57190683	-	4.79248	5.3269	4.91022	5.36372	862.006	982.499	895.693	936.081	747.85	763.28	802.13	0.188758	0.520833	0.0636292	0.88861	0.0652752	0.858813	0.0735703	0.789232	0.12286	0.700121	0.534424	0.0349829	0.4535	0.0780904	855.091	1079.45	617.545	669.818	1109.09	964.909	1011.09	1080.73	1119.91	292.727	9.54545	11.7273	15.8182	4.45455	4.27273	13.4545	15.8182	0.727273
NM_001014997	A_55_P2003306	Gm156	chr6	129716665	129725867	-	0	0	0	0	21.8685	23.1815	23.4511	21.0329	24.9273	25.2575	22.7857	0.0841234	0.854199	-0.157008	0.594503	-0.0553079	0.8808	-0.355755	0.0506542	0.00148819	0.998086	0	1	0	1	1.63636	5.72727	2.72727	1.63636	2	1.54545	3.72727	0	5.90909	1	3.09091	6.45455	11	11.9091	4.90909	2.81818	9	11.0909
NM_001014997	A_66_P127627	Gm156	chr6	129716665	129725867	-	0	0	0	0	28.5518	30.2597	24.5674	27.5871	28.9288	27.5539	29.8238	0.0838168	0.941024	0.16725	0.831892	-0.0131447	0.989185	-0.0719996	0.902099	0.0065402	0.995366	0	1	0	1	1.63636	5.72727	2.72727	1.63636	2	1.54545	3.72727	0	5.90909	1	3.09091	6.45455	11	11.9091	4.90909	2.81818	9	11.0909
NM_001015039	A_55_P2177632	Zfyve28	chr5	34537543	34630973	-	2.34588	0.845902	1.40636	1.00282	36.44	30.8126	32.0241	31.2795	31.964	31.655	30.6864	-0.242005	0.395756	-0.0339424	0.953941	-0.036433	0.936307	-0.0734275	0.807343	-0.0185358	0.972135	-1.49998	0.00186323	-0.403543	0.298284	352.727	225	649.909	437.182	341.818	227.364	228.909	227.091	255.182	635.091	468.182	58.7273	61.6364	355.364	373.909	302.091	321.909	209.364
NM_001015039	A_55_P2177623	Zfyve28	chr5	34537543	34630973	-	2.34588	0.845902	1.40636	1.00282	44.7128	30.4962	37.3485	26.1883	30.9794	30.5242	35.058	-0.552059	0.0583713	-0.512124	0.0757159	0.0785401	0.8808	0.0435915	0.91984	0.2926	0.428512	-1.49998	0.00186323	-0.403543	0.298284	352.727	225	649.909	437.182	341.818	227.364	228.909	227.091	255.182	635.091	468.182	58.7273	61.6364	355.364	373.909	302.091	321.909	209.364
NM_001015039	A_55_P2058671	Zfyve28	chr5	34537543	34630973	-	2.34588	0.845902	1.40636	1.00282	60.8354	28.7511	48.7501	27.6166	29.0324	30.4895	38.386	-1.08129	0.000703154	-0.819868	0.0102733	0.236783	0.575258	0.805119	0.00685474	0.391889	0.348996	-1.49998	0.00186323	-0.403543	0.298284	352.727	225	649.909	437.182	341.818	227.364	228.909	227.091	255.182	635.091	468.182	58.7273	61.6364	355.364	373.909	302.091	321.909	209.364
NM_001015046	A_55_P1965520	Rap1gap2	chr11	74196985	74403660	-	2.52727	2.19779	2.51842	2.03285	115.874	115.598	121.176	152.826	99.1589	101.065	139.884	-0.00343795	0.997539	0.334784	0.216822	0.261947	0.295155	-0.0803616	0.810051	0.0797439	0.857976	-0.329476	0.126882	-0.485576	0.0402091	776.091	533.636	835.273	593.364	447.091	341.636	349.545	238.273	301.182	1330.09	1293.64	329.455	340.545	349.273	385.364	361.545	347.727	352.364
NM_001015507	A_55_P2026785	Vprbp	chr9	106724307	106783323	+	7.07518	6.84888	6.87496	6.79347	2186.26	1848.93	2054.14	1788.78	1618.48	1598.07	1818.31	-0.241777	0.567521	-0.199562	0.645249	0.0748259	0.884462	-0.26897	0.354513	-0.192837	0.645542	-0.226307	0.0459277	-0.0814879	0.526194	703.182	777.364	664.909	749.636	592.727	731.455	758.182	815	999.636	15	26.9091	4.54545	1.54545	4.90909	5.81818	3.18182	8.54545	4.36364
NM_001015507	A_55_P2026790	Vprbp	chr9	106724307	106783323	+	7.07518	6.84888	6.87496	6.79347	96.3466	114.224	110.896	118.343	87.6443	100.254	104.895	0.245555	0.41663	0.093763	0.840448	0.226565	0.35686	-0.083496	0.787008	-0.0303938	0.952223	-0.226307	0.0459277	-0.0814879	0.526194	703.182	777.364	664.909	749.636	592.727	731.455	758.182	815	999.636	15	26.9091	4.54545	1.54545	4.90909	5.81818	3.18182	8.54545	4.36364
NM_001015507	A_52_P414267	Vprbp	chr9	106724307	106783323	+	7.07518	6.84888	6.87496	6.79347	151.417	166.232	166.179	170.525	148.42	166.61	147.665	0.134667	0.802253	0.0372395	0.957716	0.0797141	0.867333	-0.542393	0.020339	-0.437279	0.132538	-0.226307	0.0459277	-0.0814879	0.526194	703.182	777.364	664.909	749.636	592.727	731.455	758.182	815	999.636	15	26.9091	4.54545	1.54545	4.90909	5.81818	3.18182	8.54545	4.36364
NM_001015681	A_51_P109541	E130308A19Rik	chr4	59639083	59767175	+	5.64888	5.82862	5.60413	5.81974	630.925	514.2	599.337	563.673	641.552	720.517	758.032	-0.295137	0.123836	-0.0885103	0.790104	0.204081	0.252331	-0.634175	8.94165e-05	-0.444429	0.0166605	0.179745	0.481715	0.215613	0.408497	576	626.818	302.182	292.091	606.455	693.545	604.545	671.091	641.364	2.72727	6.18182	7.54545	6.09091	1.36364	3.45455	11	4.63636	0.818182
NM_001015876	A_55_P2070799	Tyw1	chr5	130732907	130817437	+	5.70671	5.4943	5.35401	5.44258	1304.64	1340.81	1363.93	1357.84	1351.3	1407.58	1563.49	0.0394557	0.94338	-0.006455	0.991797	0.134648	0.580383	-0.558679	0.00112385	-0.293317	0.180694	-0.212409	0.30954	0.0885716	0.774423	1495.36	1527.82	1397.91	1848.18	1536	1343.73	1330.18	1286.09	1211.18	857.182	399.727	4.54545	1.36364	11.9091	7.72727	0	0.272727	3.90909
NM_001015889	A_55_P2080794	Taf9	chr13	101421562	101426015	+	7.68884	7.58996	7.27805	7.10693	6952.16	6974.94	7153.24	7862.32	6408.3	6603.52	6639.68	0.00471769	0.994181	0.136357	0.634282	0.0472327	0.894345	0.0519879	0.845225	0.0601378	0.860993	-0.0988826	0.853265	-0.171116	0.654668	920.364	1055.91	764.364	1050.82	1046.09	1148.82	1089	1165.27	1061.18	51.6364	139.455	7.72727	3.09091	5.90909	4.45455	22.5455	6.18182	8.27273
NM_001017362	A_55_P2077278	Arid3c	chr4	41670868	41678174	-	2.49923	3.2313	2.96473	2.89357	38.2754	54.497	46.0782	54.2436	43.6977	67.6862	119.641	0.509758	0.282748	0.235366	0.723645	1.04219	0.00129269	-0.16571	0.748519	0.29452	0.608715	0.732075	0.0727592	-0.0711601	0.997974	375.182	280.727	509.273	615	401.091	484.727	323.091	398.909	507.636	978.636	472.636	208.818	209.364	242.455	200.455	221.273	184.364	99.0909
NM_001017409	A_55_P1979197	Tbata	chr10	60638010	60643428	+	0.0523832	0.136841	0.115321	0	47.8412	55.4924	51.6264	54.6185	52.4016	57.0631	64.521	0.214036	0.655766	0.08128	0.902884	0.211552	0.550464	-0.0498414	0.90859	-0.052214	0.929914	0.0844579	0.768543	-0.115321	0.654969	19.3636	28.8182	28.8182	31.2727	15.0909	30.1818	23.9091	6.72727	23.3636	981.182	1238.18	71.7273	76.7273	58.9091	44.3636	34.0909	32.5455	38.1818
NM_001017422	A_55_P2087193	Ear4	chr14	51823365	51823831	+	0	0	0	0	24.7611	27.2575	23.2217	23.9285	20.6333	22.2525	26.9732	0.138574	0.768389	0.0432545	0.944861	0.24777	0.334578	0.301414	0.201039	0.185557	0.59747	0	1	0	1	15.6364	11.4545	8.36364	12.9091	6.45455	15.6364	43.2727	11.4545	17.6364	533.091	989.909	36.4545	45.5455	69.9091	50.3636	45.7273	37.8182	40.1818
NM_001017426	A_55_P2030080	Kdm6b	chr11	69212020	69227177	-	5.82008	6.93217	6.69143	7.50016	737.299	1746.09	945.777	2066.21	1846.4	2847.06	2352.42	1.24381	0.000295488	1.12742	0.000899165	0.48709	0.154279	-0.135315	0.7805	-0.0465484	0.954024	1.11209	0.00236993	0.808734	0.0146222	110.727	117.364	345.364	300.455	187.455	176.182	152.455	149.273	205.182	656.273	2037.64	8.90909	5.54545	15.7273	4.90909	2.45455	5.27273	0
NM_001017427	A_55_P2019890	Rasef	chr4	73360483	73436506	-	4.97274	5.0336	5.16563	5.42053	297.824	293.561	405.106	418.911	278.777	274.368	472.475	-0.0208016	0.986834	0.0483423	0.967823	0.369062	0.441554	0.875429	0.0200283	0.456008	0.396806	0.0608564	1	0.254893	0.669585	312.455	232.727	327.182	415.091	272.455	398.545	415.364	478.636	500.636	14.3636	6.72727	345.636	326.727	159.273	134.182	94.0909	96.6364	84.7273
NM_001017429	A_55_P2036967	Cox17	chr16	38347085	38352849	+	6.07862	5.87422	6.20248	6.22298	24.9864	22.4934	26.1873	28.554	20.7174	20.9018	26.3154	-0.151641	0.905708	0.124826	0.917493	0.178928	0.836481	-0.221524	0.734156	-0.29016	0.717479	-0.204397	0.528805	0.0205025	1	1229.91	1296.73	1183.45	1154.36	1433.09	1273.27	1497	1391.73	1416.82	217.909	24.7273	5.63636	0.272727	5.81818	5.90909	20.1818	3.45455	2.45455
NM_001017429	A_55_P2095973	Cox17	chr16	38347085	38352849	+	6.07862	5.87422	6.20248	6.22298	20.5035	18.3857	20.4716	21.1235	20.4058	29.2388	21.9279	-0.157289	0.842535	0.0452301	0.963641	0.311347	0.440697	0.253917	0.530688	0.0866508	0.900381	-0.204397	0.528805	0.0205025	1	1229.91	1296.73	1183.45	1154.36	1433.09	1273.27	1497	1391.73	1416.82	217.909	24.7273	5.63636	0.272727	5.81818	5.90909	20.1818	3.45455	2.45455
NM_001017433	A_55_P1979191	Tbata	chr10	60634712	60651589	+	0.101449	0.214711	0.155408	0.329552	79.9501	83.938	83.1108	99.5779	70.6038	73.2205	90.3231	0.0702248	0.899875	0.260789	0.330777	0.203926	0.410292	-0.162475	0.519941	-0.0940438	0.809453	0.113261	0.620464	0.174144	0.414588	34.6364	44.4545	35.9091	37.0909	67.5455	51.6364	56	26.5455	16.7273	858	947.364	72.6364	77.7273	67.6364	75.5455	50.6364	44.3636	39.4545
NM_001017441	A_51_P514584	Tbata	chr10	60634712	60643428	+	0.0302783	0.0987234	0.0713138	0.158463	38.2555	36.3524	36.261	38.0918	36.3338	37.0297	55.8806	-0.0736157	0.963349	0.0710588	0.960793	0.324202	0.651454	0.248121	0.713914	0.204509	0.828191	0.0684452	0.761692	0.0871487	0.680475	34.6364	44.4545	35.8182	38	69.9091	53.4545	57.1818	27.8182	15.6364	868.273	978	73.2727	77.7273	67.6364	75.3636	51.4545	45	40.8182
NM_001017955	A_52_P427818	Zscan18	chr7	13353441	13361007	-	6.28826	6.08453	5.95549	5.55251	648.966	472.377	554.927	391.415	444.969	401.685	438.444	-0.458206	0.00920463	-0.503599	0.00321625	-0.084476	0.761115	-0.313561	0.0584587	-0.128418	0.633821	-0.20373	0.443968	-0.402982	0.1257	6.81818	5.45455	7.72727	6.72727	6.72727	0	10.3636	0	0	576.818	876.455	5.90909	7.36364	13.6364	8.27273	0	6.36364	5.81818
NM_001017959	A_55_P2102126	Lamp2	chrX	35758226	35809637	-	7.36924	6.88142	6.83744	6.51567	344.726	417.659	299.808	325.409	365.672	383.073	417.227	0.276876	0.545066	0.118215	0.855685	0.128677	0.796082	0.316126	0.318058	0.10307	0.855632	-0.487821	0.0190341	-0.321769	0.110229	192.091	291.364	284.273	325.364	195	281.545	294.909	370.273	351.909	4.54545	7.27273	0	2.18182	0	4.36364	10.6364	1.09091	3.90909
NM_001017966	A_55_P2093634	Ddi2	chr4	141239478	141279334	-	7.5992	7.67259	7.5056	7.56742	993.955	1060.64	892.549	1111.91	813.206	884.614	728.21	0.09368	0.85529	0.317037	0.200546	-0.0189202	0.970051	-0.246174	0.273564	0.046614	0.917625	0.0733878	0.730578	0.0618241	0.815392	354.909	420	308.727	282.727	425.091	337.727	395.727	389.273	364.182	1.90909	5.18182	0.909091	4.09091	4.27273	6.36364	1.18182	5.72727	8.27273
NM_001017966	A_66_P121249	Ddi2	chr4	141239478	141279334	-	7.5992	7.67259	7.5056	7.56742	994.897	1059.9	936.44	1149.73	924.455	975.002	739.389	0.0913116	0.882082	0.296033	0.33827	-0.122734	0.750451	-0.235272	0.384493	-0.0151373	0.981222	0.0733878	0.730578	0.0618241	0.815392	354.909	420	308.727	282.727	425.091	337.727	395.727	389.273	364.182	1.90909	5.18182	0.909091	4.09091	4.27273	6.36364	1.18182	5.72727	8.27273
NM_001017968	A_55_P1953650	Zdhhc18	chr4	133162907	133189344	-	5.93896	5.04007	5.32793	4.77688	7220.73	5229.65	6828.05	4808.02	6003.27	4358.18	3751.85	-0.465428	0.0648286	-0.506031	0.0348013	-0.570085	0.00476518	0.619308	0.00423088	0.481586	0.0662148	-0.898887	0.0104377	-0.551044	0.0913948	154.091	199.636	146.727	181.545	146.727	203.818	243.364	222.727	208.273	91.2727	19.2727	4.90909	2.63636	7.09091	5.63636	4.45455	6.81818	10.5455
NM_001017983	A_52_P62833	Foxred2	chr15	77770952	77787152	-	6.71891	5.30473	6.4171	4.88044	414.622	281.444	410.266	209.346	284.158	188.552	224.969	-0.558949	0.0420533	-0.970668	0.000160597	-0.464348	0.0512181	-0.433253	0.0851501	-0.318396	0.347321	-1.41417	0.000145332	-1.53666	0.000167498	675.636	608.727	840.364	690.455	811.909	598.545	652.727	559.364	634.636	11.4545	119.455	63.2727	76.1818	16.3636	65.0909	37	54.4545	57.4545
NM_001017985	A_66_P129085	C2cd3	chr7	107520743	107618668	+	5.29277	4.92803	5.16928	4.81667	68.0227	68.9623	60.2223	59.3418	67.5718	74.8644	66.9074	0.0197906	0.981736	-0.0212494	0.978695	0.066802	0.896772	-0.149632	0.645287	0.010249	0.98746	-0.364736	0.0235024	-0.352613	0.0341267	1243	1437.09	1132.55	1327.91	1541.45	1547.64	1480.91	1447	1478.91	449	34.2727	4.63636	9.81818	3.09091	4.63636	24.1818	17.8182	6.36364
NM_001017985	A_52_P564951	C2cd3	chr7	107520743	107618668	+	5.29277	4.92803	5.16928	4.81667	249.04	223.485	258.524	217.723	213.507	246.466	266.451	-0.156196	0.767986	-0.247806	0.506352	0.263344	0.373505	-0.0841919	0.824724	-0.123425	0.791407	-0.364736	0.0235024	-0.352613	0.0341267	1243	1437.09	1132.55	1327.91	1541.45	1547.64	1480.91	1447	1478.91	449	34.2727	4.63636	9.81818	3.09091	4.63636	24.1818	17.8182	6.36364
NM_001017985	A_55_P1985259	C2cd3	chr7	107520743	107618668	+	5.29277	4.92803	5.16928	4.81667	267.769	274.538	192.098	184.282	231.271	248.068	253.474	0.0360193	0.965208	-0.0599261	0.928489	0.116705	0.786597	-0.239455	0.410712	-0.0273856	0.966307	-0.364736	0.0235024	-0.352613	0.0341267	1243	1437.09	1132.55	1327.91	1541.45	1547.64	1480.91	1447	1478.91	449	34.2727	4.63636	9.81818	3.09091	4.63636	24.1818	17.8182	6.36364
NM_001018013	A_55_P2098423	Izumo1	chr7	52877181	52882612	+	1.60356	1.23812	1.6473	1.66395	23.6023	18.3567	24.6662	21.9237	21.4763	24.3605	27.6859	-0.362619	0.325942	-0.170045	0.741533	0.274098	0.403751	-0.0705863	0.870198	-0.0967132	0.858966	-0.365435	0.379486	0.0166434	1	100.273	120	189.636	204.182	98.6364	132.455	136.455	134.091	61.5455	332.364	387.455	17	16.4545	29.1818	31.9091	60.6364	31.5455	29.0909
NM_001018019	A_55_P2106379	Grxcr1	chr5	68423074	68557637	+	0.0281027	0.0926535	0.00436146	0.0378964	21.796	22.0594	22.7359	21.9988	23.7935	21.4026	20.7989	0.0173269	0.984812	-0.0475514	0.950864	-0.173423	0.664539	-0.056655	0.896766	0.208136	0.631667	0.0645508	0.0405706	0.0335349	0.306107	3.09091	8.90909	7.36364	10.7273	3.09091	0.636364	7.72727	16.7273	4.09091	722.273	911.364	76.3636	61	114.091	102	118.818	90.3636	48.9091
NM_001018031	A_55_P1982971	Otol1	chr3	69811535	69832630	+	0.0908621	0	0.15214	0	27.2533	27.0583	24.341	24.6951	26.4811	28.9025	26.5994	-0.010357	0.989191	0.020837	0.975784	0.0663334	0.877326	-0.159516	0.551164	-0.0580359	0.897782	-0.0908621	0.0510509	-0.15214	0.0074976	8	10.3636	10.3636	3.81818	8.72727	3.54545	9.81818	1.63636	0.363636	10.7273	15.0909	35	26.4545	27.7273	16	15.7273	23.0909	15.5455
NM_001018042	A_55_P2296088	Sp3	chr2	72774490	72818503	-	7.63903	7.69191	7.67884	7.81206	69.21	91.8034	136.087	136.398	73.7529	90.1712	151.432	0.407566	0.632248	0.00329667	0.997471	0.663932	0.191835	-0.402618	0.490416	-0.228743	0.800735	0.0528799	0.966056	0.13322	0.682871	800.455	801.182	263.909	155.364	788.636	849.818	905.091	887.455	1045.18	1	2	1.45455	6.36364	1	0.727273	0	8.63636	9.36364
NM_001018063	A_55_P1980262	Cxx1b	chrX	50972354	50973585	-	2.62015	1.72605	2.96817	1.91272	3026.03	2943.71	4082.07	2272.52	3241.88	1677.74	1283.02	-0.0397876	0.980472	-0.845007	0.115377	-1.1438	0.00736182	0.397813	0.485063	0.202159	0.82318	-0.894107	0.296505	-1.05545	0.23293	79.1818	78.2727	68.7273	82	95.3636	50.6364	89.2727	64.8182	82.6364	6.72727	8	15.0909	6.36364	8.54545	4.90909	11	3.90909	34.4545
NM_001018079	A_55_P2152447	Lce3f	chr3	92796148	92797348	+	0	0	0	0	29.2194	33.715	27.2701	26.5078	27.3457	28.6665	34.8632	0.206463	0.80029	-0.0409043	0.972793	0.209221	0.718614	0.0462188	0.941926	-0.0740086	0.927572	0	1	0	1	6.72727	1.27273	5.36364	7.18182	1.63636	7.54545	12.3636	10.3636	0	705.364	575.727	138	103.182	174.273	92.0909	115.364	75.3636	76.3636
NM_001018087	A_55_P2074406	Ldoc1	chrX	58962791	58964125	+	0.707101	0	0.476861	0	119.633	46.1903	73.7476	36.102	42.9683	29.3172	33.2285	-1.37295	0.000939102	-1.03052	0.0136365	-0.46119	0.311015	0.275607	0.591887	-0.0376169	0.971883	-0.707101	0.311275	-0.476861	0.554944	43.1818	15.4545	26	12.0909	16	32.3636	21.4545	21.3636	1.81818	17.4545	16	24.9091	18.6364	11	12	28.3636	29.1818	40.2727
NM_001024134	A_52_P233342	Trim15	chr17	36997636	37004132	-	0	0.0865458	0.539918	0.0994404	24.7316	29.3961	27.3202	28.0092	31.1572	28.3125	26.4894	0.24927	0.632448	0.0359343	0.96878	-0.186142	0.675718	0.251114	0.479926	0.129245	0.818816	0.0865458	0.689018	-0.440478	0.0231995	174.545	86.5455	376.182	220	104.545	51.6364	97.1818	118.727	105.182	1823.91	1956.45	144.909	180.455	102.818	113.364	90.8182	77.7273	61
NM_001024135	A_52_P442852	Kbtbd7	chr14	79826318	79830845	+	6.43287	6.55702	6.56998	6.30399	134.753	124.934	114.265	111.505	90.8485	101.281	97.6939	-0.109152	0.87029	-0.0352785	0.965218	0.130815	0.765066	-0.0307659	0.946214	-0.074058	0.893299	0.12415	0.942139	-0.265986	0.70683	184.818	185.364	146.182	200.909	192.273	193.364	175	173.182	206.455	8.09091	7.18182	6.81818	5.27273	3.81818	5.81818	15.7273	8.27273	5.27273
NM_001024136	A_55_P2186195	Anks6	chr4	47028561	47070178	-	3.38698	3.72003	3.64352	3.57613	46.6046	63.4261	46.5424	48.3239	50.9823	40.1279	37.331	0.444602	0.905159	0.0541913	0.990886	-0.397508	0.88359	-0.143249	0.952358	-0.243314	0.938613	0.333053	0.296253	-0.0673856	0.965442	493.455	480.364	706.636	709	553.091	440.545	373.818	480.545	410.545	81.4545	691	134.636	132.182	173.182	140.636	125.182	90.0909	135.818
NM_001024137	A_55_P1987775	Pla2g4d	chr2	120091605	120114805	-	0.0544699	0.0553758	0.108459	0.0582254	25.7576	24.3909	29.6571	25.333	27.5097	23.8999	27.9645	-0.0786505	0.947432	-0.227361	0.762071	-0.0896399	0.914782	0.29713	0.533968	0.305236	0.621727	0.00090592	1	-0.0502338	0.774051	5.27273	9.90909	7.63636	2.27273	5.36364	8.90909	8.54545	12.6364	5.45455	2285.18	2726.45	62.9091	58.8182	78.5455	71.7273	66	55.3636	54.8182
NM_001024138	A_52_P80007	Gpr139	chr7	126287837	126327888	-	0.601795	0.60361	0.433533	0.131076	34.9858	36.612	33.3253	36.7941	45.5907	32.1108	34.5988	0.065547	0.941791	0.142856	0.81541	-0.451849	0.113113	-0.112482	0.788969	-0.0170243	0.982929	0.00181522	1	-0.302457	0.259748	461.545	314.364	275.091	217.182	310	339	244.273	105.182	144.909	453.364	435.364	174.545	181.182	261	301.091	268.182	283.545	343.636
NM_001024139	A_51_P311038	Adamts15	chr9	30706740	30730037	-	5.47512	5.23884	6.12865	5.09395	443.728	407.168	516.354	370.439	575.008	360.322	167.05	-0.124052	0.94783	-0.479123	0.643997	-1.2288	0.0328191	0.597736	0.400769	1.10376	0.137721	-0.236279	0.278969	-1.0347	0.00149614	1756.27	1458.09	1640.55	1550.64	1837.36	1771.64	1457.09	1491.09	1353.91	1580.64	1405.36	338.455	338.727	120.273	122.818	81.2727	115.636	295.636
NM_001024141	A_52_P476086	Nxf3	chrX	132606638	132619794	-	0.89211	0.58372	0.691705	0.890336	25.7901	27.3709	25.1478	29.0893	27.2266	25.1342	23.4036	0.0858278	0.922951	0.210058	0.696085	-0.166825	0.72895	-0.259502	0.471608	-0.622844	0.0772984	-0.30839	0.55562	0.19863	0.780447	11.4545	9.36364	14.6364	5.72727	2.45455	12.3636	11.4545	2	6.81818	7.72727	12.3636	20.1818	25.3636	37	30.0909	28.4545	16.8182	23.3636
NM_001024142	A_52_P358093	Fbxo10	chr4	45047120	45097476	-	4.20138	4.07233	4.1868	4.03126	413.427	507.133	431.784	345.675	494.804	461.609	508.946	0.294732	0.358562	-0.320891	0.272955	-0.0297655	0.956404	1.30376	3.33998e-07	0.127206	0.760885	-0.129052	0.713893	-0.155544	0.653357	577.909	538.727	817.364	719.545	543.636	487.364	475.909	382.909	455.455	595.273	522.545	19.3636	19.8182	19.0909	25.9091	10.8182	22.6364	34.7273
NM_001024145	A_52_P585907	Pla2g4f	chr2	120125693	120139901	-	1.45938	1.99393	1.1825	1.99118	20.5247	22.3973	24.3939	31.5034	23.9049	21.3638	21.1821	0.125964	0.867303	0.36899	0.346475	-0.168301	0.72061	-0.048188	0.921957	-0.0784806	0.900594	0.534543	0.167993	0.80868	0.0537563	33	34.2727	29	14.7273	26	7.72727	0	12.4545	32.8182	1350.36	873	37.9091	18	24.9091	24	51.2727	18.3636	23.8182
NM_001024147	A_55_P2034870	Gm5868	chr5	72972878	72978789	-	0.396307	1.13693	0.261465	0.874975	72.3785	66.143	60.7215	84.4837	114.748	172.846	112.201	-0.129973	0.934932	0.476466	0.558225	0.279315	0.744174	0.601428	0.299042	0.0144545	0.992283	0.740619	0.22344	0.61351	0.357406	246	144.636	72.7273	75	115.091	160.636	110.091	126.818	148.818	16.3636	5.36364	208.273	192.273	76.7273	114.273	167	190.455	185
NM_001024205	A_55_P2068172	Nufip2	chr11	77499641	77531468	+	9.21079	8.82143	8.88865	8.83507	892.975	847.453	766.753	901.673	833.651	906.362	847.186	-0.0754865	0.910815	0.233843	0.509451	0.071939	0.879972	-0.734121	0.00139794	-0.300516	0.350874	-0.389358	0.0186742	-0.0535852	0.847364	1358.09	1383.55	1600.45	2014.82	1342.64	1475.45	1423.45	1240.18	1303.18	1644.27	1099.64	7.36364	10	8.90909	7.27273	16.3636	16.3636	21.8182
NM_001024205	A_52_P243054	Nufip2	chr11	77499641	77531468	+	9.21079	8.82143	8.88865	8.83507	1604.7	1025.61	1408.23	1286.76	1240.34	938.636	776.512	-0.645819	0.0137786	-0.130132	0.800035	-0.538875	0.0176498	-0.178806	0.565826	0.00161113	0.998573	-0.389358	0.0186742	-0.0535852	0.847364	1358.09	1383.55	1600.45	2014.82	1342.64	1475.45	1423.45	1240.18	1303.18	1644.27	1099.64	7.36364	10	8.90909	7.27273	16.3636	16.3636	21.8182
NM_001024205	A_55_P2068167	Nufip2	chr11	77499641	77531468	+	9.21079	8.82143	8.88865	8.83507	5492.46	3555.32	4745.06	3923.84	4230.77	3634.03	3393.33	-0.627474	0.0100396	-0.274158	0.380592	-0.268782	0.30121	-0.0648305	0.857649	-0.179004	0.631445	-0.389358	0.0186742	-0.0535852	0.847364	1358.09	1383.55	1600.45	2014.82	1342.64	1475.45	1423.45	1240.18	1303.18	1644.27	1099.64	7.36364	10	8.90909	7.27273	16.3636	16.3636	21.8182
NM_001024206	A_55_P2028310	Trappc1	chr11	69137488	69139295	+	4.72188	4.6908	4.69723	4.84033	76.8889	89.2263	81.1461	103.227	88.4845	110.873	94.2532	0.214694	0.474706	0.34722	0.12979	0.208264	0.377421	-0.109938	0.684417	-0.165461	0.599803	-0.0310848	1	0.1431	0.943122	2000.09	2095.91	2529.55	2797.27	1916.45	1648.27	1852.82	1989.55	1945.82	934.091	1219.91	14	14.6364	15.6364	14.6364	1.45455	4	0
NM_001024206	A_55_P2054887	Trappc1	chr11	69137488	69139295	+	4.72188	4.6908	4.69723	4.84033	3673.83	3787.46	3584.57	3868.81	4385.47	4819.75	5400.24	0.0439449	0.93109	0.110091	0.721637	0.218261	0.230489	0.535078	0.00104762	0.272599	0.194469	-0.0310848	1	0.1431	0.943122	2000.09	2095.91	2529.55	2797.27	1916.45	1648.27	1852.82	1989.55	1945.82	934.091	1219.91	14	14.6364	15.6364	14.6364	1.45455	4	0
NM_001024230	A_55_P1991812	Gm5431	chr11	48700924	48715654	-	0.0486564	0.0567897	0.0430473	0.0352086	22.4121	23.6448	23.3173	23.2118	24.2908	20.3832	20.4051	0.077247	0.894009	-0.00654348	0.992649	-0.252252	0.29752	0.21262	0.392183	-0.140145	0.704494	0.00813331	1	-0.00783866	1	9.90909	13.6364	11.1818	9.90909	3.90909	2.90909	0.727273	1	0.0909091	445.545	16.5455	30.7273	42.9091	112.818	87.7273	28.5455	48.3636	51.6364
NM_001024230	A_55_P1991811	Gm5431	chr11	48700924	48715654	-	0.0486564	0.0567897	0.0430473	0.0352086	39.917	32.7844	29.8836	31.0074	31.6564	31.2354	33.2931	-0.283994	0.742148	0.0532569	0.967241	0.0267059	0.981187	-0.503957	0.275395	-0.535277	0.350173	0.00813331	1	-0.00783866	1	9.90909	13.6364	11.1818	9.90909	3.90909	2.90909	0.727273	1	0.0909091	445.545	16.5455	30.7273	42.9091	112.818	87.7273	28.5455	48.3636	51.6364
NM_001024385	A_55_P2033660	Crls1	chr2	132672402	132692504	+	5.49683	6.16853	5.52566	5.99047	889.162	952.824	791.067	1103.6	718.233	811.615	888.348	0.099763	0.85058	0.480341	0.0369929	0.241509	0.329055	-0.158484	0.557869	0.0233789	0.966595	0.6717	0.00585733	0.464816	0.0386112	137.091	201	79.7273	144.636	155.091	230.909	214.182	279.909	234.818	7.72727	3.72727	2.54545	12.8182	3.90909	0.363636	11	0	7.27273
NM_001024474	A_66_P124858	Diras2	chr13	52599744	52626205	-	1.13143	1.768	1.0702	1.73817	56.55	71.1838	58.1022	59.1051	65.2891	58.4495	100.914	0.332022	0.663822	0.0246901	0.986289	0.234281	0.723054	1.43827	0.000392029	0.542114	0.330787	0.636565	0.0416864	0.667971	0.0427121	267.364	225.364	122.727	132.636	229.455	338.909	315.364	254.091	289.364	26.1818	14.3636	113.364	119.727	108.636	123	153.545	179.909	147.545
NM_001024478	A_66_P122115	Cdhr3	chr12	33718661	33777740	-	0.0185975	0.0852196	0.0104784	0.245057	23.0656	20.9862	18.803	21.8359	20.9793	20.5012	24.854	-0.136301	0.802547	0.215741	0.573859	0.105632	0.809591	0.268406	0.3255	0.00488597	0.994817	0.0666221	0.290078	0.234579	0.00423342	4.63636	4.18182	8.45455	14	7.27273	17.1818	11.4545	9.72727	6.72727	1752.09	1429.27	51.1818	53.4545	97.4545	65.3636	93.0909	69.5455	46.2727
NM_001024504	A_52_P15197	Dcun1d2	chr8	13255963	13288126	-	4.54501	4.64536	4.52328	4.67446	1284.1	1391.87	1304.2	1428.66	1042.31	1153.65	1323.64	0.116267	0.688979	0.131495	0.589898	0.245574	0.106679	0.280721	0.0653596	0.0502379	0.87218	0.100353	0.799064	0.151179	0.646568	1765.45	1844.91	1695.73	1752.09	2185.09	2065.36	2300.27	2185.09	2089.55	860.182	813.091	22	14.6364	25.7273	25.2727	10.8182	1.36364	5.63636
NM_001024508	A_66_P109049	Brd9	chr13	74075259	74098337	+	6.81754	7.09106	6.84184	7.09514	529.676	596.121	546.772	616.665	445.927	516.776	605.374	0.170496	0.663894	0.173547	0.622153	0.326877	0.129963	-0.0317215	0.929997	-0.0328613	0.948091	0.273525	0.0456026	0.253305	0.0732917	2769.91	2955.82	1645.64	1664.82	2686.27	2773.91	2828	2983.18	3078.91	1120.27	436.182	5.81818	12	14.0909	9.63636	11.8182	0	10.7273
NM_001024512	A_52_P9260	Fam149b	chr14	21167384	21202713	+	6.39325	6.38689	6.18128	6.17067	157.585	178.863	151.642	169.834	198.368	217.808	220.546	0.182723	0.539611	0.163457	0.576987	0.14389	0.569988	-0.144558	0.530367	-0.101115	0.762711	-0.00635643	1	-0.0106075	1	2108.27	2137.45	2304.82	2369.18	1880.27	1729.27	2019.27	2240.36	2196.55	605.545	756.182	4.90909	0.727273	10.8182	12	5.81818	7.36364	3.18182
NM_001024512	A_52_P242445	Fam149b	chr14	21167384	21202713	+	6.39325	6.38689	6.18128	6.17067	178.14	203.263	187.271	217.38	209.645	201.754	195.898	0.190339	0.494333	0.215092	0.38294	-0.0765981	0.81743	0.204319	0.312092	0.144162	0.621497	-0.00635643	1	-0.0106075	1	2108.27	2137.45	2304.82	2369.18	1880.27	1729.27	2019.27	2240.36	2196.55	605.545	756.182	4.90909	0.727273	10.8182	12	5.81818	7.36364	3.18182
NM_001024539	A_51_P169714	Shc2	chr10	79080683	79100663	-	3.24837	3.66973	3.66032	4.0435	57.4856	93.6639	92.3211	107.499	130.357	140.025	126.864	0.704292	0.0944474	0.219593	0.755285	0.0320226	0.971229	-0.165139	0.752881	-0.0289482	0.977099	0.421359	0.0982286	0.383186	0.150228	311.364	288.727	300.273	295.455	450.091	350.182	303.091	320	366.909	22.4545	16.8182	39.1818	43.8182	61.3636	121.455	42.5455	44	64.1818
NM_001024539	A_55_P2027077	Shc2	chr10	79080683	79100663	-	3.24837	3.66973	3.66032	4.0435	290.85	332.21	275.947	360.739	324.169	488.748	435.502	0.191823	0.658417	0.386561	0.166884	0.509138	0.0203076	-0.137905	0.663214	-0.0747283	0.878715	0.421359	0.0982286	0.383186	0.150228	311.364	288.727	300.273	295.455	450.091	350.182	303.091	320	366.909	22.4545	16.8182	39.1818	43.8182	61.3636	121.455	42.5455	44	64.1818
NM_001024560	A_52_P608132	Snx32	chr19	5495278	5510489	-	2.4649	3.04566	2.67075	3.28708	105.041	123.543	126.465	127.433	140.397	141.557	153.276	0.234069	0.740785	0.0109962	0.992356	0.0692408	0.929391	-0.0844496	0.879274	-0.173413	0.787029	0.580754	0.0428473	0.61634	0.0421644	627.727	476.909	1082.82	1022.27	742.636	566.909	546.091	624.545	654.273	574.545	1054.73	15.9091	11.8182	21.6364	27.0909	21.8182	20.4545	24.3636
NM_001024602	A_55_P2050488	Cep170b	chr12	113960385	113984802	+	6.98139	6.39765	7.04009	6.26322	35092.1	29323	39406.5	31427.1	35424.4	27046.9	29803.8	-0.259112	0.116147	-0.326427	0.0289142	-0.319266	0.0132021	0.223069	0.121917	0.172554	0.371041	-0.583737	0.0347819	-0.776872	0.0133802	645.636	584.727	461.909	438.636	614.273	710.545	691.182	806.818	787.727	40.8182	56.1818	8.09091	4.09091	7.36364	2.36364	7.81818	9.36364	27
NM_001024604	A_65_P18433	Ankrd28	chr14	32513201	32643601	-	6.87437	6.85691	6.7777	6.93499	1088.04	965.878	1057.44	1088.83	772.293	837.495	890.727	-0.171825	0.688484	0.0422053	0.947501	0.161383	0.613455	-0.565891	0.00942055	-0.256284	0.420067	-0.0174626	1	0.157292	0.585778	306.818	367.818	56.8182	47.1818	275	300.182	381.909	389.182	362	0.727273	0.909091	0	2.54545	0	0.454545	3.81818	5.54545	4.27273
NM_001024606	A_66_P111285	Pdp2	chr8	107115368	107120749	+	7.00869	7.21659	7.11717	7.299	653.695	757.26	637.437	727.89	691.687	869.759	894.756	0.212173	0.579742	0.191437	0.608081	0.350937	0.131244	-0.695695	0.00172763	-0.207128	0.555052	0.207898	0.26294	0.181828	0.370551	1425.64	1394.27	1446.09	1401.55	1407.18	1434.82	1355.45	1538.18	1385.64	1356.45	647.636	28.8182	40	16.8182	14.4545	5.81818	18.6364	21.2727
NM_001024606	A_66_P114722	Pdp2	chr8	107115368	107120749	+	7.00869	7.21659	7.11717	7.299	45.6579	34.7779	33.3579	38.2535	37.1801	48.3452	55.564	-0.392695	0.27008	0.197563	0.682128	0.479233	0.0703392	-0.0373098	0.936707	0.189626	0.679138	0.207898	0.26294	0.181828	0.370551	1425.64	1394.27	1446.09	1401.55	1407.18	1434.82	1355.45	1538.18	1385.64	1356.45	647.636	28.8182	40	16.8182	14.4545	5.81818	18.6364	21.2727
NM_001024614	A_52_P418515	1700007G11Rik	chr5	98758323	99231038	+	3.25228	4.18505	3.50882	3.89781	131.993	212.409	193.293	247.055	205.232	212.218	344.941	0.686384	0.195729	0.354039	0.613817	0.398694	0.457092	0.977333	0.0187636	1.17	0.0166605	0.932774	0.088874	0.388989	0.544752	773.455	706.818	1063.64	906	860.182	622.545	574.182	622.636	680.182	765.455	1084.27	67.3636	59.0909	15.1818	10.8182	0	15.9091	13.1818
NM_001024616	A_66_P131091	Rabl6	chr2	25438538	25463966	-	7.0638	7.23069	7.07511	7.17591	5235.66	6782.12	5325.2	6135.19	6407.48	6368.52	5998.03	0.373365	0.00704035	0.204274	0.196753	-0.0520326	0.832853	-0.1265	0.409971	-0.0179685	0.955109	0.166895	0.26223	0.100798	0.566425	199.364	226.273	377	364.727	238.364	255.636	258.727	321.182	343.909	88.7273	454.909	98.5455	128.182	122.091	69.7273	88.2727	51.5455	79.5455
NM_001024617	A_55_P2016792	Inpp4b	chr8	83866461	84646469	+	0.169223	0.503558	0.102777	0.477154	23.1816	19.4053	17.4369	20.8677	19.099	21.2969	21.2922	-0.256525	0.602444	0.259127	0.565034	0.156987	0.73707	-0.18119	0.631337	0.047542	0.944976	0.334335	0.00715413	0.374377	0.00593111	1.36364	0	3.45455	0.727273	4.18182	2.90909	2.09091	1.27273	0.272727	12.9091	3.90909	24.4545	19.0909	32.5455	20.3636	42.9091	28.4545	26.5455
NM_001024617	A_52_P330289	Inpp4b	chr8	83866461	84646469	+	0.169223	0.503558	0.102777	0.477154	25.4483	24.1981	28.3576	25.032	24.5469	26.0674	31.7364	-0.0726743	0.932548	-0.17996	0.734747	0.228652	0.545434	0.303273	0.341524	0.495093	0.151125	0.334335	0.00715413	0.374377	0.00593111	1.36364	0	3.45455	0.727273	4.18182	2.90909	2.09091	1.27273	0.272727	12.9091	3.90909	24.4545	19.0909	32.5455	20.3636	42.9091	28.4545	26.5455
NM_001024618	A_52_P744179	Xirp2	chr2	67284059	67364663	+	0.236232	0.0507353	0.0984118	0.0270578	28.9985	33.8901	27.093	30.1627	23.8288	25.5257	22.3947	0.224888	0.6489	0.154845	0.77597	0.00484937	0.994596	-0.0321356	0.946214	-0.0920192	0.86795	-0.185497	0.00980445	-0.071354	0.290522	6.63636	4.36364	7.18182	3.36364	4.63636	2.72727	2.63636	17.9091	2	13.7273	13.7273	42.9091	27.2727	23.4545	11	32.7273	23.3636	13.3636
NM_001024619	A_51_P219483	Tsku	chr7	105499178	105509798	-	6.39952	7.03368	6.82031	7.11654	107.847	153.515	93.5695	143.402	103.802	121.509	127.452	0.509396	0.0367663	0.61595	0.00731391	0.261672	0.295399	-0.438327	0.0460466	-0.187487	0.591815	0.634162	0.0121946	0.296229	0.213591	885.636	1026.73	1297.09	1361	906.545	900.364	961.909	914.182	926.182	1129.73	1537.91	12	13.4545	6.36364	11.9091	6.81818	13.3636	3.45455
NM_001024622	A_51_P210877	Pcnp	chr16	56015621	56029830	-	8.47366	8.67529	8.36423	8.4874	6729.56	7556.08	7452.19	8533.74	8593.3	9062.06	7547.07	0.167126	0.630277	0.195514	0.503546	-0.0553346	0.890409	0.0930542	0.738703	0.129366	0.699785	0.201631	0.0921942	0.12317	0.343836	2052.91	1917	1625.27	1522.91	1522.73	1814.82	1838.27	1898	1998.82	217.727	605.091	4.63636	3.81818	12.6364	12.5455	9.90909	4.27273	5.27273
NM_001024624	A_55_P2043734	Cdkl5	chrX	157222240	157432613	-	5.15455	5.259	5.17813	5.16865	106.871	121.141	127.988	158.225	106.87	108.565	119.656	0.18082	0.75283	0.305967	0.4367	0.0928714	0.866184	-0.643813	0.0172449	-0.217455	0.629371	0.104449	0.800274	-0.00947248	1	630.091	750.455	752.818	766.182	454.909	674.636	751.455	862.727	804.091	498.545	127	5.81818	7.54545	3.45455	4.27273	12.9091	9.81818	0.454545
NM_001024626	A_55_P1975852	Zfp873	chr10	81510872	81524331	+	5.58771	5.73872	5.97597	5.76168	176.061	170.332	135.854	157.293	131.433	153.204	149.419	-0.0477252	0.936578	0.211395	0.442495	0.20308	0.377566	-0.217432	0.315605	-0.233341	0.384567	0.151013	0.372672	-0.214291	0.20644	1869.18	1570.82	1214.91	1049.82	1662.36	1358.18	1381.73	1510.36	1450.18	486.545	590.273	3.54545	12	13.9091	2.81818	9.45455	9.63636	7.09091
NM_001024645	A_55_P2042505	Lrrc16b	chr14	56109930	56127101	+	1.94011	2.77414	2.58684	2.55058	54.6558	72.3466	50.2834	55.8039	64.6016	59.2413	61.1552	0.40455	0.0770058	0.150284	0.666917	-0.102031	0.761119	-0.143552	0.57385	0.000510338	0.999152	0.834029	0.0430903	-0.0362683	1	785.636	665.636	849.545	755.636	714.727	738.909	733.364	632.727	676.727	30.8182	179.545	54.6364	54.2727	9.54545	12.8182	34.4545	44.6364	119.273
NM_001024645	A_52_P328365	Lrrc16b	chr14	56109930	56127101	+	1.94011	2.77414	2.58684	2.55058	54.5092	74.5259	51.6482	58.1642	87.0486	79.4465	59.266	0.451243	0.234513	0.171415	0.771447	-0.343227	0.31078	-0.451097	0.143683	-0.215199	0.662766	0.834029	0.0430903	-0.0362683	1	785.636	665.636	849.545	755.636	714.727	738.909	733.364	632.727	676.727	30.8182	179.545	54.6364	54.2727	9.54545	12.8182	34.4545	44.6364	119.273
NM_001024672	A_55_P2047330	AB099516	chr15	100183631	100214866	+	0.0266416	0.112659	0.0463538	0.137488	32.8607	36.1877	28.7406	28.5936	29.4877	31.3488	36.8285	0.139138	0.801754	-0.00739669	0.992879	0.204501	0.533621	0.00304636	0.994564	0.179941	0.661618	0.0860176	0.457598	0.0911338	0.454133	27.6364	22.2727	10.6364	9.90909	18.2727	13.1818	36.1818	8.18182	23	173	390.455	30.3636	33.8182	20.4545	38	24.2727	18.0909	13.7273
NM_001024698	A_52_P320261	Cpa2	chr6	30491642	30514473	+	1.64085	3.22763	1.86039	3.2678	111.062	141.236	108.518	201.945	178.265	307.599	289.458	0.346744	0.704994	0.89603	0.0898575	0.743182	0.116551	0.495436	0.355001	-0.300571	0.713193	1.58678	0.000673326	1.40741	0.00185365	13.7273	28.4545	12.0909	31.7273	11.4545	2	11	19.6364	16.1818	100.455	21.1818	92.5455	90.7273	73.3636	32.6364	53.3636	23.8182	12.6364
NM_001024699	A_52_P253748	Zbtb45	chr7	13591015	13595149	-	5.67415	5.41091	5.47892	5.28015	932.769	884.475	807.388	722.807	815.715	718.09	609.228	-0.0766981	0.897038	-0.159652	0.678238	-0.302492	0.190775	-0.352946	0.114696	-0.244735	0.431443	-0.263238	0.318285	-0.198769	0.499768	730.273	861.727	1137.45	1450.18	983.364	1002.18	1007.27	1100.18	1110	1119.91	1382.36	5.27273	5.72727	8.54545	6	3.54545	5.63636	14.8182
NM_001024702	A_55_P2069602	C1ql4	chr15	98915185	98918159	-	0.319385	0.652991	0.718033	1.05141	44.9436	39.9076	44.0625	36.8694	46.867	37.5268	45.2076	-0.17145	0.8161	-0.257125	0.628086	-0.18633	0.710994	0.334219	0.357207	0.00976697	0.991656	0.333607	0.568633	0.33338	0.59743	368.727	212.182	451.909	357.273	248.727	281.727	242.455	161.182	169.909	594	962.455	383.909	446.364	275.091	235.455	393.091	361.545	375.364
NM_001024703	A_55_P1965313	Mctp2	chr7	79222716	79451481	-	5.09127	4.36574	4.68369	3.94077	160.634	117.526	131.897	130.239	112.404	116.883	164.923	-0.4508	0.489611	-0.0182532	0.989994	0.304732	0.615163	2.16622	1.76835e-06	1.72197	0.000601965	-0.725531	0.0315288	-0.74292	0.0359839	1571.64	1405.36	1622.27	1681.55	1256.18	1283	1467	1331.09	1315.64	691.818	932.818	28.4545	20.8182	20.5455	42.9091	21.1818	43.9091	44
NM_001024705	A_55_P2050354	Prpmp5	chr6	132261608	132264761	-	0	0	0	0	256.854	304.254	269.89	291.507	269.872	256.667	331.559	0.244331	0.35166	0.111157	0.766635	0.112306	0.707111	0.0388243	0.900264	0.0841869	0.817449	0	1	0	1	0.636364	5.27273	2.63636	5.36364	0	5.36364	10.0909	1	5.90909	20	10.6364	19.9091	6.45455	19.7273	15.6364	25.4545	18	30
NM_001024705	A_51_P281824	Prpmp5	chr6	132261608	132264761	-	0	0	0	0	17.8482	18.9152	17.7298	19.1759	17.2022	23.406	17.7708	0.083765	0.931799	0.113119	0.885018	0.245604	0.581542	0.119569	0.804635	0.277068	0.583513	0	1	0	1	0.636364	5.27273	2.63636	5.36364	0	5.36364	10.0909	1	5.90909	20	10.6364	19.9091	6.45455	19.7273	15.6364	25.4545	18	30
NM_001024705	A_55_P2050353	Prpmp5	chr6	132261608	132264761	-	0	0	0	0	205.938	225.083	234.664	211.97	224.02	186.615	233.895	0.128252	0.742195	-0.146738	0.651104	-0.100664	0.747485	0.0149003	0.965676	0.118024	0.72177	0	1	0	1	0.636364	5.27273	2.63636	5.36364	0	5.36364	10.0909	1	5.90909	20	10.6364	19.9091	6.45455	19.7273	15.6364	25.4545	18	30
NM_001024706	A_55_P2077664	Gm5458	chr14	20413360	20421809	-	0	0	0.0440822	0.0790415	2820.36	2811.18	3003.33	2730.59	3039.34	2516.08	2131.21	-0.00470592	0.994075	-0.137351	0.626529	-0.392332	0.0117202	0.148395	0.467776	0.200848	0.395577	0	1	0.0349593	0.842943	1.63636	6.72727	2.90909	6.81818	10.0909	4.81818	7.90909	5.09091	5.36364	1	3.54545	13.3636	6.36364	19.5455	20.6364	36.0909	21.8182	26.5455
NM_001024706	A_52_P291428	Gm5458	chr14	20413360	20421809	-	0	0	0.0440822	0.0790415	768.06	796.66	907.069	798.011	969.689	792.236	604.177	0.0527455	0.939737	-0.184803	0.60961	-0.48707	0.0172543	0.0745597	0.825163	0.151	0.68756	0	1	0.0349593	0.842943	1.63636	6.72727	2.90909	6.81818	10.0909	4.81818	7.90909	5.09091	5.36364	1	3.54545	13.3636	6.36364	19.5455	20.6364	36.0909	21.8182	26.5455
NM_001024706	A_55_P2159506	Gm5458	chr14	20413360	20421809	-	0	0	0.0440822	0.0790415	50.3483	50.2146	56.5352	64.0262	59.3713	69.3848	78.4805	-0.00383643	0.997769	0.179515	0.800688	0.313711	0.464637	-0.641676	0.0581799	-0.210214	0.72302	0	1	0.0349593	0.842943	1.63636	6.72727	2.90909	6.81818	10.0909	4.81818	7.90909	5.09091	5.36364	1	3.54545	13.3636	6.36364	19.5455	20.6364	36.0909	21.8182	26.5455
NM_001024707	A_55_P2024874	Lrp3	chr7	35985897	36000364	-	4.09873	4.70362	4.55236	4.81892	69.2964	72.9771	53.6501	74.6766	69.271	74.9249	56.5828	0.074664	0.894291	0.477074	0.0317982	-0.0893475	0.812162	-0.0434347	0.897983	0.0368022	0.93989	0.604891	0.00845056	0.266553	0.202574	243.636	256.636	451.636	483.091	235.182	275.182	227.545	177.364	212.727	538.727	208.818	66.5455	72.3636	92.0909	115.909	107.455	92.3636	117.818
NM_001024707	A_52_P178866	Lrp3	chr7	35985897	36000364	-	4.09873	4.70362	4.55236	4.81892	78.429	107.299	73.1672	107.363	84.8223	97.802	74.6015	0.452177	0.178982	0.553225	0.0671292	0.0100914	0.989041	0.0594975	0.894665	-0.132078	0.797069	0.604891	0.00845056	0.266553	0.202574	243.636	256.636	451.636	483.091	235.182	275.182	227.545	177.364	212.727	538.727	208.818	66.5455	72.3636	92.0909	115.909	107.455	92.3636	117.818
NM_001024709	A_55_P2131865	Krtap10-10	chr10	77298692	77299996	+	0	0	0.119694	0	485.777	522.287	511.103	513.918	531.609	452.145	547.219	0.104549	0.870322	0.00792581	0.992378	-0.095914	0.840571	0.00880985	0.984272	0.142461	0.750259	0	1	-0.119694	0.403114	11.1818	5.36364	12.7273	11.6364	10.3636	5.72727	47.1818	25.6364	39.0909	1478.18	1763.91	19.9091	20.1818	27.7273	34.3636	39.7273	39.9091	17.0909
NM_001024712	A_55_P1955442	Gm3696	chr14	7915539	7937971	-	2.00156	2.27911	1.99562	2.07002	600.952	650.212	664.048	544.867	567.11	443.711	373.043	0.113661	0.86135	-0.285382	0.429724	-0.479147	0.0509421	0.261912	0.37425	0.33877	0.326033	0.277548	0.366208	0.0743951	0.932166	107.818	153.909	19.9091	15.9091	130.364	254.727	189.545	190.545	195.455	1.63636	0.454545	3.63636	11.8182	0.454545	0	8.36364	12.8182	15.1818
NM_001024714	A_55_P2019520	Cma2	chr14	56590265	56592832	+	0	0	0.269895	0.456203	178.799	168.944	193.858	174.751	183.286	152.744	174.053	-0.0817927	0.913943	-0.1497	0.77466	-0.168777	0.667602	-0.035746	0.936971	-0.039441	0.949792	0	1	0.186309	0.837581	3.72727	2.36364	3.36364	2.90909	4	5.36364	1.63636	10.5455	5.72727	179.273	33.5455	46.4545	49.8182	84.2727	59.0909	55.8182	53.3636	20.1818
NM_001024716	A_55_P1953356	Triobp	chr15	78813486	78836294	+	5.32117	5.19652	5.51971	5.45956	633.525	728.711	587.234	595.225	733.625	661.666	682.528	0.201946	0.362299	0.0194991	0.96878	-0.126547	0.55919	0.125742	0.524639	0.0874648	0.761386	-0.124659	0.489945	-0.06015	0.839004	1027.73	1042.36	817.364	897.727	1015.36	1002.45	1168.27	970.636	1035.36	222.727	293.545	0	4.36364	4.63636	2.45455	0	2.27273	17.5455
NM_001024717	A_55_P2125401	Gal3st3	chr19	5298331	5308739	+	1.9975	0.849308	1.69618	1.0857	23.7431	20.8451	22.9374	20.5041	19.78	22.5839	21.0519	-0.187799	0.709981	-0.161792	0.74147	0.140582	0.738427	-0.0508734	0.90413	-0.197355	0.63901	-1.14819	0.00455234	-0.610475	0.0822024	499.091	365.727	840.182	756.909	624.909	504.091	394.182	373.909	334.909	1828.18	1697.27	31.0909	39.0909	26.2727	45.1818	23.4545	17.6364	17.4545
NM_001024719	A_55_P1977144	Cyp2c67	chr19	39683349	39723532	-	0	0	0	0	22.3241	18.5371	23.9579	21.9932	19.6709	22.6058	24.2516	-0.268189	0.580758	-0.123443	0.851706	0.251324	0.504097	0.270408	0.429451	0.155034	0.768545	0	1	0	1	2	0	2.36364	7.18182	3.90909	5	6.09091	4.63636	3.54545	13.6364	9.27273	6.54545	10	9.18182	4.63636	8.54545	14.6364	7.72727
NM_001024719	A_55_P1962661	Cyp2c67	chr19	39683349	39723532	-	0	0	0	0	55.5442	41.9526	44.7582	38.7074	45.0805	38.7398	46.8849	-0.404875	0.247076	-0.209542	0.651862	-0.0810313	0.882191	0.0101214	0.983713	-0.00799422	0.991884	0	1	0	1	2	0	2.36364	7.18182	3.90909	5	6.09091	4.63636	3.54545	13.6364	9.27273	6.54545	10	9.18182	4.63636	8.54545	14.6364	7.72727
NM_001024720	A_52_P22590	Hmcn1	chr1	152409632	152840565	-	4.36072	3.31802	4.1121	2.90054	51.106	49.9607	46.3885	56.8612	43.3733	30.7098	28.7061	-0.0326993	0.981598	0.293679	0.680936	-0.546781	0.205151	-0.149374	0.805363	-0.565978	0.287448	-1.04271	0.00165487	-1.21156	0.00135509	554.909	566.364	590.636	661.091	439.727	484.455	565.909	497.545	528	798	246.273	25.7273	36.9091	12.7273	35.6364	12	51.8182	52.7273
NM_001024720	A_51_P393518	Hmcn1	chr1	152409632	152840565	-	4.36072	3.31802	4.1121	2.90054	80.0541	79.0932	53.4399	33.4495	63.8956	36.3939	34.5854	-0.0174214	0.987705	-0.675931	0.0669718	-0.848788	0.00507902	-0.651286	0.0501177	-0.921764	0.0161788	-1.04271	0.00165487	-1.21156	0.00135509	554.909	566.364	590.636	661.091	439.727	484.455	565.909	497.545	528	798	246.273	25.7273	36.9091	12.7273	35.6364	12	51.8182	52.7273
NM_001024721	A_55_P2082319	BC094916	chr1	175451442	175466088	-	0.0173723	0	0.0180168	0	19.4078	19.3262	23.8686	23.1754	19.5592	20.7248	17.3872	-0.00608189	0.997539	-0.0425149	0.974218	-0.0431593	0.963692	0.336726	0.47966	0.236234	0.732981	-0.0173723	0.603583	-0.0180168	0.612099	8.90909	2.72727	6.81818	4.63636	13.4545	6.63636	6.45455	2.72727	7.72727	6.63636	7.27273	14.1818	15.6364	11.7273	17.4545	13.6364	12	23.3636
NM_001024726	A_55_P2043662	Zfp607	chr7	28645604	28665844	+	4.76397	4.56247	4.97005	5.31234	354.569	368.278	325.58	377.577	262.422	297.035	284.03	0.0547274	0.947588	0.213761	0.634458	0.146449	0.737503	-0.890011	0.000675886	-0.609705	0.0512485	-0.201505	0.297973	0.342289	0.0874045	1002	1167	1283.91	1368.64	893.727	958.364	910.545	869.273	911.364	963.273	584.727	5.54545	12	15.2727	11	14.0909	10.5455	3.18182
NM_001024728	A_55_P2077555	C330021F23Rik	chr8	3567998	3584776	+	3.56104	2.23992	2.78272	1.86573	169.845	166.066	149.113	147.742	134.145	130.763	155.081	-0.0324603	0.957236	-0.013331	0.982608	0.086191	0.792793	-0.0728684	0.793516	-0.0967177	0.7809	-1.32112	0.00246039	-0.91699	0.0184971	233.182	182.455	475.636	483.909	373.727	264.091	273.364	278.455	312.455	103.545	232.909	8.63636	6.09091	6.36364	13.4545	3.54545	8.27273	0.727273
NM_001024806	A_52_P109403	Cebpz	chr17	79318343	79336410	-	6.96504	6.83599	7.25021	7.15978	2781.31	2128.94	2825	2345.1	1966.89	1852.1	2110.75	-0.385626	0.213804	-0.268602	0.442943	0.00753962	0.99053	-0.764505	0.00139794	-0.504456	0.0835554	-0.129052	0.65643	-0.0904355	0.820997	1965	1801.64	2200	2102.36	2128.91	1939.36	2093.45	2017.91	2068.18	1625.73	1878	6.09091	7.45455	16.2727	12.8182	3.72727	3.54545	0
NM_001024837	A_55_P2151546	Adarb1	chr10	76753472	76881018	-	4.32292	3.74121	4.11036	3.76675	435.736	336.806	367.386	282.17	290.671	225.891	215.212	-0.371536	0.120993	-0.380732	0.0962574	-0.398695	0.0378291	0.53957	0.00613807	0.0218346	0.967293	-0.581711	0.0011303	-0.343601	0.0186764	491.909	526.636	1070.27	1177.45	453.273	345	475.636	417.182	457.545	707.818	736.727	36.2727	25.7273	29.0909	40.1818	32.7273	35.6364	61
NM_001024841	A_55_P2051796	Gm128	chr3	95040842	95045031	-	2.64672	1.98648	2.0846	2.18904	88.4431	71.6216	67.6118	66.4402	71.7682	63.7898	61.1659	-0.304356	0.373664	-0.0252174	0.975523	-0.200318	0.538582	-0.328017	0.208179	-0.346641	0.2785	-0.660248	0.160249	0.104439	0.961352	127	71.9091	91.1818	23.7273	55.2727	26.9091	31.7273	1.63636	29.5455	590	294.909	26	46.8182	24.8182	34.7273	8.36364	12.8182	22.6364
NM_001024842	A_55_P2028399	Hoxc11	chr15	102784957	102787132	+	1.47868	0.431843	0.907049	0.457531	42.0668	30.8777	61.7903	38.2903	63.917	40.0533	31.9095	-0.446116	0.743134	-0.690403	0.474244	-0.838246	0.248678	0.631351	0.416848	-0.0339725	0.985138	-1.04684	0.317555	-0.449517	0.769123	395.182	296.091	896.636	636.909	292.636	169.091	142.818	105.818	93	1544.18	1202.36	255.636	304.273	432.909	506.273	427.364	397	299.818
NM_001024846	A_55_P2173373	Zfp62	chr11	49017002	49032318	+	7.3457	7.34971	7.6574	7.41127	466.637	427.591	394.45	353.06	372.271	359.178	394.413	-0.12607	0.729584	-0.159927	0.576265	0.0158498	0.971229	-0.204163	0.312527	-0.152391	0.593859	0.00401136	1	-0.246124	0.332773	1329.45	1462.09	1181.27	1305.91	1161.27	1177.45	1257.82	1496.09	1555.64	182.273	10.8182	2.90909	5.18182	6.36364	7.72727	0	8.27273	0.727273
NM_001024848	A_55_P2019113	Apol7b	chr15	77252639	77277890	-	0.201406	0.483801	0.044238	0.155642	49.9413	90.5626	77.5191	94.3748	75.6592	81.6667	93.3298	0.858682	0.0528012	0.283849	0.688591	0.206527	0.75308	0.0223009	0.974776	0.138565	0.862111	0.282395	0.144048	0.111404	0.654668	5.18182	0	4.63636	1.36364	8.27273	2.63636	4.63636	2.90909	6.81818	86.4545	188.727	12.8182	12.8182	45.5455	19.9091	47.0909	25.7273	14.4545
NM_001024849	A_55_P2115968	Gm14325	chr2	177563696	177575041	-	6.04386	5.32093	5.84727	5.23897	2004.82	1353.3	1508.16	1251.58	1202.56	1072.89	1007.62	-0.566991	0.00641715	-0.269041	0.284504	-0.209884	0.36914	-0.69442	0.000340775	-0.368875	0.121016	-0.722927	0.0202901	-0.608299	0.050956	318.455	410.818	386.909	521	393	451.364	498.455	461.727	522.091	11.4545	30.6364	2.18182	6.72727	1.54545	1.81818	7.36364	3.45455	0
NM_001024849	A_55_P1996086	Gm14325	chr2	177563696	177575041	-	6.04386	5.32093	5.84727	5.23897	419.231	278.226	305.864	240.708	271.485	215.584	266.694	-0.591485	0.0970926	-0.345609	0.42169	-0.179158	0.711844	-0.718233	0.0162876	-0.40121	0.33397	-0.722927	0.0202901	-0.608299	0.050956	318.455	410.818	386.909	521	393	451.364	498.455	461.727	522.091	11.4545	30.6364	2.18182	6.72727	1.54545	1.81818	7.36364	3.45455	0
NM_001024850	A_66_P138201	Rhox10	chrX	35419652	35424865	+	0.292172	0.251783	0	0	32.8855	27.9042	30.4693	28.2477	28.1913	28.035	26.1169	-0.23697	0.583349	-0.109224	0.852593	-0.0591442	0.916478	-0.255321	0.391885	-0.0340232	0.957097	-0.0403888	1	0	1	3.36364	5.18182	4.63636	4.27273	8.36364	5.72727	11.1818	8.18182	4.27273	3.90909	10.0909	39.6364	36.1818	30	32.2727	30.0909	32.1818	31.5455
NM_001024851	A_55_P2085651	Ankrd34a	chr3	96400559	96403701	+	1.76967	1.90005	1.72273	2.12771	32.6689	31.3124	35.9858	35.4463	38.3992	39.8355	46.7524	-0.0611811	0.945536	-0.0217906	0.98111	0.168472	0.708321	-0.0492452	0.917444	-0.487729	0.166462	0.130377	0.776295	0.404975	0.224146	772.909	698.455	903.636	849.182	754.182	562.455	504.455	404.455	440.545	1233	1025	150.455	87.7273	240.455	262.909	245.273	289.727	440.273
NM_001024851	A_55_P2155216	Ankrd34a	chr3	96400559	96403701	+	1.76967	1.90005	1.72273	2.12771	146.027	142.934	217.241	200.775	203.816	201.236	140.232	-0.0308905	0.982044	-0.113714	0.912092	-0.278919	0.624326	-0.842234	0.0308158	-1.02401	0.0249944	0.130377	0.776295	0.404975	0.224146	772.909	698.455	903.636	849.182	754.182	562.455	504.455	404.455	440.545	1233	1025	150.455	87.7273	240.455	262.909	245.273	289.727	440.273
NM_001024856	A_51_P292490	Ttbk2	chr2	120558552	120676154	-	5.43919	5.39061	5.18323	4.95547	444.866	640.129	350.206	355.909	264.14	282.681	246.302	0.524991	0.305624	0.0233048	0.985753	-0.00150498	0.999057	-0.607213	0.122247	-0.439294	0.414469	-0.048578	0.952071	-0.22776	0.319487	1226.91	1291.36	1529.82	1513.64	1081	1038.64	1104.64	1112	1008.91	395.636	499.727	4.18182	9.09091	4.63636	8.27273	8.54545	5.63636	2.63636
NM_001024910	A_52_P663585	2010-09-01	chr10	58604375	58684595	-	5.16616	5.43358	5.01851	5.4362	225.317	235.067	208.193	272.653	306.833	357.21	320.961	0.0611175	0.946764	0.389147	0.306507	0.142132	0.777657	-1.05407	0.000279993	-0.783517	0.0204678	0.267415	0.181932	0.417698	0.0534808	1147.82	1234.55	536.636	405.182	1547.09	1720.27	1614.45	1627.18	1559.45	8.18182	8	44.9091	32.5455	6.36364	6.45455	2.63636	6.36364	12.6364
NM_001024917	A_55_P2452914	N4bp2	chr5	66154760	66218023	+	6.23419	7.09411	6.6082	7.15722	1619.96	2268.75	1669.62	2038.86	1875.97	2502.65	3610.81	0.485934	0.116188	0.28824	0.440081	0.680252	0.00424777	0.287207	0.332454	-0.121318	0.809415	0.85992	0.00974087	0.549017	0.0761043	236.909	324.364	337.091	666.636	317.455	357.636	473.273	379.182	480.636	3.90909	4.45455	15.3636	21.8182	27.0909	7.36364	10.6364	6.81818	9.18182
NM_001024918	A_51_P496309	Rfx4	chr10	84218793	84369281	+	2.56001	1.01222	2.10124	0.563718	55.1242	44.6737	39.0159	39.9196	39.0304	38.2191	38.4685	-0.303259	0.602444	0.0330349	0.975784	-0.0256117	0.976149	-0.247052	0.566184	-0.505423	0.248491	-1.54779	0.000231268	-1.53752	0.000380091	477.727	318.455	1061.91	741.364	444.545	245.455	192	124.818	102.545	1150	754.727	342.364	275.273	474.091	623.091	479.727	539.727	488.909
NM_001024918	A_52_P476877	Rfx4	chr10	84218793	84369281	+	2.56001	1.01222	2.10124	0.563718	26.955	21.9483	21.9607	22.2406	25.948	20.273	25.2254	-0.296443	0.424829	0.018269	0.982608	-0.198408	0.57107	-0.041964	0.921646	-0.211881	0.602867	-1.54779	0.000231268	-1.53752	0.000380091	477.727	318.455	1061.91	741.364	444.545	245.455	192	124.818	102.545	1150	754.727	342.364	275.273	474.091	623.091	479.727	539.727	488.909
NM_001024919	A_55_P1997097	Bod1	chr11	31565150	31571862	-	5.80973	6.10876	6.39804	6.30825	1012.25	1124.96	988.804	1137.1	959.011	998.206	997.647	0.152301	0.429981	0.201604	0.209841	0.0573856	0.809922	0.122626	0.433588	0.0953844	0.664599	0.299028	0.0120452	-0.0897926	0.451683	1015.55	1144.73	985.545	1163.91	893	937.364	963.273	1025.27	1158.73	109.091	493.091	3.90909	8.27273	9.45455	4.36364	0	10.1818	3.45455
NM_001024919	A_51_P317272	Bod1	chr11	31565150	31571862	-	5.80973	6.10876	6.39804	6.30825	6594.63	6981.76	6445.5	7248.21	6554.88	7087.04	6323.88	0.0823001	0.827768	0.169334	0.463862	0.0304266	0.933536	0.0481367	0.847212	0.0465155	0.890111	0.299028	0.0120452	-0.0897926	0.451683	1015.55	1144.73	985.545	1163.91	893	937.364	963.273	1025.27	1158.73	109.091	493.091	3.90909	8.27273	9.45455	4.36364	0	10.1818	3.45455
NM_001024920	A_55_P2121372	Trp53i13	chr11	77321601	77326775	-	3.90152	4.06499	4.03259	4.49595	1460.75	1430.53	1427.48	1691.13	1705.5	2090.32	2452.88	-0.0301576	0.952038	0.244515	0.201971	0.408905	0.00428602	0.0131932	0.963491	0.181539	0.416544	0.163473	0.654745	0.463362	0.139333	807.364	879.909	1344.82	1373.73	886.182	930.909	842.182	938	754.545	1342.64	1470.55	30	29.2727	32.2727	40.3636	23.4545	20.8182	3.72727
NM_001024922	A_52_P159885	Ddx49	chr8	72816765	72826351	-	5.81534	5.91365	6.28538	6.37201	1648.73	1537.93	1578.56	1534.81	1471.63	1592.83	1525.58	-0.100368	0.80413	-0.040545	0.934309	0.0830539	0.791477	-0.63029	0.000358397	-0.272697	0.236967	0.0983099	0.780254	0.0866304	0.840339	2681	2821.82	3125.73	3311.18	2544.18	2393	2489.91	2791.09	2682.45	1928.18	1833	9.54545	14.9091	20.3636	16.1818	6	11.3636	5.90909
NM_001024926	A_55_P1956097	Cyb5d2	chr11	72590734	72609341	-	4.80669	5.12279	4.59518	5.08037	176.663	208.378	183.484	221.422	161.462	172.404	177.675	0.238197	0.363208	0.271141	0.247615	0.116325	0.688773	-0.168121	0.455717	-0.0465125	0.909482	0.316097	0.0303329	0.485192	0.00615758	2109.09	1967.36	1635.45	1681.64	2248.64	2065.91	1725.82	1817.27	1803.36	948.455	736.727	1.36364	9.18182	9.36364	9.09091	0	13.4545	7.09091
NM_001024927	A_55_P2069592	Pitpnm3	chr11	71861030	71949391	-	0.783719	0.55048	0.921093	0.536937	25.0245	22.1043	25.5891	26.0908	22.1312	23.3097	23.0227	-0.17901	0.81693	0.0280097	0.979354	0.0659142	0.929997	0.164376	0.725427	0.711385	0.0698246	-0.233239	0.238599	-0.384156	0.0672602	244.818	195.909	438.818	296.727	247.636	180.273	138.727	141.455	140.273	405.727	274.364	161.182	187.091	282.545	284.727	196.273	192.455	157.909
NM_001024928	A_55_P2043652	Zfp667	chr7	6238182	6259485	+	4.51961	4.13159	4.28776	3.90606	37.2016	40.2938	39.9542	43.9708	38.1506	41.3934	36.8415	0.115195	0.85535	0.138201	0.788766	0.0336598	0.954812	-0.483517	0.0541314	-0.382314	0.23756	-0.388018	0.141496	-0.381701	0.169444	1241.45	1033.82	1928.27	2036.45	1054.73	1162.18	960.364	937.818	948.455	2296.91	1900.09	2.18182	12.1818	12.3636	9.36364	8.54545	6.45455	8.63636
NM_001024928	A_52_P79506	Zfp667	chr7	6238182	6259485	+	4.51961	4.13159	4.28776	3.90606	104.742	63.5088	150.775	59.9156	93.8062	85.3465	88.7275	-0.721815	0.111523	-1.33139	0.00080961	-0.108327	0.89198	0.146181	0.800502	0.0414007	0.967396	-0.388018	0.141496	-0.381701	0.169444	1241.45	1033.82	1928.27	2036.45	1054.73	1162.18	960.364	937.818	948.455	2296.91	1900.09	2.18182	12.1818	12.3636	9.36364	8.54545	6.45455	8.63636
NM_001024931	A_51_P313651	Rbfox3	chr11	118351074	118770886	-	1.14079	0.921989	1.064	0.946429	31.5855	26.1483	33.1339	25.9665	28.445	27.5318	31.6188	-0.272548	0.383017	-0.351652	0.185006	0.0527677	0.913422	-0.0424603	0.907332	-0.113215	0.78311	-0.218801	0.287492	-0.117572	0.648697	155.818	173.636	378.455	486.091	132.273	176.455	163.727	164.545	176.273	510	611.273	91.6364	120.091	175.909	148.364	137.273	121	172.455
NM_001024932	A_52_P488779	Pilrb2	chr5	138307057	138312986	-	0	1.76412	0.358667	2.76827	23.6882	25.1767	24.7978	30.3282	23.6738	29.8027	61.4802	0.0879193	0.946324	0.290443	0.698093	0.854489	0.0282159	0.0549509	0.938922	0.472335	0.422615	1.76412	0.00999885	2.4096	0.0033329	13.2727	32.8182	9.63636	172.818	24.1818	126.545	153	244.545	220	776.091	1075.73	41.8182	25.7273	59.8182	38.3636	27.4545	13.1818	13.7273
NM_001024932	A_55_P1970763	Pilrb2	chr5	138307057	138312986	-	0	1.76412	0.358667	2.76827	27.1287	33.6728	39.9378	32.3861	34.86	39.7262	126.7	0.311767	0.677777	-0.302379	0.661359	1.02515	0.0044789	0.605104	0.143859	0.255765	0.711156	1.76412	0.00999885	2.4096	0.0033329	13.2727	32.8182	9.63636	172.818	24.1818	126.545	153	244.545	220	776.091	1075.73	41.8182	25.7273	59.8182	38.3636	27.4545	13.1818	13.7273
NM_001024945	A_55_P2134790	Qsox1	chr1	157625285	157660029	-	5.00575	5.00891	4.95348	4.94468	678.017	720.83	794	634.166	856.755	827.424	763.944	0.0883377	0.942433	-0.324279	0.60735	-0.107836	0.892567	1.0141	0.0068567	0.251475	0.706551	0.00316225	1	-0.00879787	1	1897	1662.55	1199.64	982.182	2204.27	2002.18	1972.27	1774.45	1965	20.1818	270.727	75.9091	59.5455	18.6364	14.8182	36.2727	13.4545	54
NM_001024950	A_55_P2060502	Zfp563	chr17	33226312	33247649	+	4.07339	4.15769	4.29945	4.59071	51.828	51.6161	50.1361	57.8661	50.9075	57.1021	55.5886	-0.0059127	0.996069	0.20687	0.643646	0.146288	0.731151	-0.475717	0.0725886	-0.25893	0.511261	0.0842972	0.854791	0.291262	0.286911	1132.91	1005.36	1603.82	1309.55	1078.18	994.455	955.455	917	956.273	844.818	788.182	10.1818	15.7273	15.6364	12.1818	20.1818	5.81818	11.7273
NM_001024952	A_55_P2096305	Rc3h1	chr1	162836542	162905107	+	7.14127	7.24123	7.02594	7.22021	1260.09	1233.49	1100.11	1155.69	950.174	1002.79	1115.26	-0.0307871	0.970377	0.0711013	0.91569	0.154439	0.697993	0.460405	0.0730325	0.0719502	0.894455	0.0999551	0.6267	0.194269	0.293394	1238.64	977.636	519.636	656.455	987.818	961.455	998.818	963.727	920.545	80.8182	50.1818	27.7273	18.4545	14.4545	11.8182	20.5455	11.8182	3.27273
NM_001024952	A_52_P475886	Rc3h1	chr1	162836542	162905107	+	7.14127	7.24123	7.02594	7.22021	265.835	289.099	275.341	312.945	235.066	269.416	280.712	0.121034	0.88986	0.184687	0.777914	0.2264	0.630394	0.189923	0.663964	-0.128062	0.841707	0.0999551	0.6267	0.194269	0.293394	1238.64	977.636	519.636	656.455	987.818	961.455	998.818	963.727	920.545	80.8182	50.1818	27.7273	18.4545	14.4545	11.8182	20.5455	11.8182	3.27273
NM_001024954	A_51_P428781	Pbx4	chr8	72356603	72396191	+	4.72749	2.74239	3.69886	2.47201	59.7252	51.7787	70.1913	46.4423	79.8371	51.3752	55.6883	-0.205981	0.738874	-0.595852	0.0749773	-0.577838	0.0442604	0.151746	0.718065	0.277037	0.548187	-1.98509	0.000254175	-1.22685	0.00326175	1352.45	730.182	1003.91	712	1043.45	994.182	890.636	818.636	1008.36	932.273	305.273	16.2727	21.1818	19.0909	69.6364	22.5455	65.6364	36.6364
NM_001025067	A_55_P1975285	Lrig2	chr3	104257906	104315841	-	5.45272	5.66241	5.39163	5.7689	432.312	437.332	434.539	432.447	459.16	428.512	494.583	0.0166577	0.985068	-0.00696225	0.99365	0.00377655	0.995496	0.0183021	0.968961	0.228882	0.574024	0.209688	0.334712	0.377269	0.08897	1355.36	1318.55	1290.18	1132.45	1531.82	1276.55	1438.82	1673.91	1496.45	339.909	558	6.81818	12.5455	7.81818	2.45455	14	24.4545	20.1818
NM_001025074	A_51_P393454	Ntrk2	chr13	58909058	59235331	+	0.83921	0.816215	0.619223	0.621138	23.0464	22.3611	22.028	22.5394	22.1274	22.7141	22.5683	-0.0435496	0.925541	0.0331094	0.939433	0.033112	0.923401	0.137598	0.463447	0.0685152	0.819003	-0.0229942	1	0.00191446	1	957.364	868.727	856.636	766.909	1003	909.818	981	988.455	1095	35.8182	75	459.273	454.182	391.091	332.636	470.091	439.182	326.727
NM_001025083	A_55_P2001976	Rhox12	chrX	35457239	35464084	-	0	0.187495	0.0549629	0	31.7253	27.7958	28.3001	29.2033	28.2355	25.2819	32.7953	-0.19077	0.783791	0.0453228	0.962903	0.028288	0.971229	0.103555	0.834001	0.0293255	0.97273	0.187495	0.393979	-0.0549629	0.925485	0.727273	0	2.63636	5.18182	0	0	9.90909	4.27273	5.18182	38.9091	16.7273	22.5455	24.7273	16.7273	23	12.7273	16.1818	8.27273
NM_001025084	A_66_P100228	Rhox1	chrX	34753800	34762253	-	0.109082	0	0.160096	0	47.6008	47.3212	50.6502	50.8331	48.6199	50.2856	54.5861	-0.00849986	0.993684	0.00520158	0.995495	0.107794	0.849009	-0.214398	0.563006	-0.0885724	0.884413	-0.109082	0.526549	-0.160096	0.346628	4.63636	0	5.36364	2	0	2.36364	7.18182	7.18182	9.27273	417.455	80.7273	13.7273	8.54545	16.2727	13.4545	13.4545	23.9091	0
NM_001025085	A_55_P2036083	Gm5797	chr14	8156502	8164909	-	0.0317154	0.081162	0.0102501	0	1510.33	1730.27	1749.83	1476.1	1453.44	1179.07	1216.66	0.196133	0.631763	-0.245423	0.459917	-0.279188	0.276864	0.185075	0.515004	0.268427	0.406374	0.0494465	0.678264	-0.0102501	1	0	1	0	0	2.90909	1.36364	10.5455	2.27273	0.909091	0.0909091	0	0.181818	0	0	0.909091	4.27273	0	2.72727
NM_001025085	A_55_P2060604	Gm5797	chr14	8156502	8164909	-	0.0317154	0.081162	0.0102501	0	3685.54	3658.25	4730.46	3664.75	3794.21	3137.35	2930.42	-0.0107208	0.989191	-0.368264	0.154617	-0.323473	0.156229	0.148449	0.602413	0.226862	0.484948	0.0494465	0.678264	-0.0102501	1	0	1	0	0	2.90909	1.36364	10.5455	2.27273	0.909091	0.0909091	0	0.181818	0	0	0.909091	4.27273	0	2.72727
NM_001025086	A_55_P2089955	Rhox7	chrX	35184863	35194348	+	0	0	0	0.055678	61.2328	60.8543	54.8639	68.796	56.3793	50.4894	64.3035	-0.00894628	0.989058	0.326468	0.119394	0.0152721	0.972724	-0.0742585	0.78229	0.0983719	0.767497	0	1	0.055678	0.406024	1	16	3.18182	6.72727	3.09091	15.8182	13.0909	7.72727	2	3.63636	8.18182	8.27273	10.7273	17.5455	14.2727	16.3636	12.5455	7.09091
NM_001025086	A_55_P1963792	Rhox7	chrX	35184863	35194348	+	0	0	0	0.055678	24.5162	24.7862	24.7447	25.6082	28.4348	27.1806	26.9388	0.0158005	0.98609	0.04949	0.947754	-0.0715279	0.898395	0.137131	0.708888	-0.00422403	0.996171	0	1	0.055678	0.406024	1	16	3.18182	6.72727	3.09091	15.8182	13.0909	7.72727	2	3.63636	8.18182	8.27273	10.7273	17.5455	14.2727	16.3636	12.5455	7.09091
NM_001025093	A_55_P2146620	Atf2	chr2	73654566	73730696	-	7.13251	7.07755	7.02617	7.02239	347.199	374.067	306.563	336.094	337.524	348.128	326.701	0.107531	0.89152	0.132679	0.837517	-0.00119508	0.999057	-0.466655	0.121238	-0.215264	0.657804	-0.054962	1	-0.00377922	1	1343.73	1437.73	1367.27	1340.36	1270.36	1478.18	1474.18	1476.73	1281.45	198.909	628.727	13.9091	12	11	5.27273	18.5455	16.3636	20.3636
NM_001025093	A_55_P2062891	Atf2	chr2	73654566	73730696	-	7.13251	7.07755	7.02617	7.02239	3186.17	3249.47	3298.17	3166.16	3162.58	3368.03	3120.51	0.0283804	0.96462	-0.0589329	0.903632	0.0357396	0.935232	-0.355365	0.0644833	-0.260466	0.308934	-0.054962	1	-0.00377922	1	1343.73	1437.73	1367.27	1340.36	1270.36	1478.18	1474.18	1476.73	1281.45	198.909	628.727	13.9091	12	11	5.27273	18.5455	16.3636	20.3636
NM_001025093	A_52_P116253	Atf2	chr2	73654566	73730696	-	7.13251	7.07755	7.02617	7.02239	89.7245	94.0796	98.1776	105.53	114.19	96.6949	86.5255	0.0683796	0.957042	0.10419	0.920008	-0.320077	0.543054	0.0186442	0.978992	-0.0458391	0.96428	-0.054962	1	-0.00377922	1	1343.73	1437.73	1367.27	1340.36	1270.36	1478.18	1474.18	1476.73	1281.45	198.909	628.727	13.9091	12	11	5.27273	18.5455	16.3636	20.3636
NM_001025093	A_55_P2175550	Atf2	chr2	73654566	73730696	-	7.13251	7.07755	7.02617	7.02239	270.426	299.314	259.543	288.882	243.579	273.273	286.672	0.146429	0.658945	0.154507	0.595504	0.200483	0.340238	-0.373116	0.0360085	-0.325294	0.138804	-0.054962	1	-0.00377922	1	1343.73	1437.73	1367.27	1340.36	1270.36	1478.18	1474.18	1476.73	1281.45	198.909	628.727	13.9091	12	11	5.27273	18.5455	16.3636	20.3636
NM_001025102	A_51_P126835	Arl14ep	chr2	106802686	106814554	-	7.15994	7.16583	7.27096	7.3195	451.291	397.566	427.25	425.146	405.291	426.277	401.772	-0.182865	0.729371	-0.0071225	0.993605	0.0301258	0.961223	-0.807532	0.00153575	-0.316646	0.383721	0.00589887	1	0.048543	0.950715	1019.64	1043.09	1184.91	1167.09	1071.73	1149.45	1247.91	1240.27	1206.91	297.636	367.818	9.36364	3.72727	7.81818	10.0909	8.54545	2.45455	7.81818
NM_001025103	A_52_P552879	Efcab4a	chr7	148646993	148652501	+	2.83245	2.37404	2.64507	2.09205	216.433	112.725	214.267	109.08	213.137	121.728	167.255	-0.941113	0.0021164	-0.974024	0.00120083	-0.578929	0.0368663	0.965839	0.000742863	0.378967	0.341317	-0.458408	0.414159	-0.553021	0.342664	78.6364	64.7273	101.091	65.4545	103.364	66.8182	100.727	126.727	135.182	1146.45	890.818	79.0909	81.3636	111.545	214.364	121.455	129	88.0909
NM_001025156	A_51_P124719	Ccdc93	chr1	123327644	123403037	+	4.92698	5.30163	4.95993	5.33316	196.931	238.104	220.884	290.48	214.984	289.782	245.917	0.273901	0.326326	0.395149	0.0849745	0.312343	0.135285	-0.367789	0.0748931	-0.206916	0.496649	0.374652	0.00017613	0.373235	0.000285914	850.636	955.455	1048.18	952.364	1046.27	1246.73	1126.82	1167.36	1160.64	276	1008.09	26.2727	32.6364	8.54545	5.54545	12.8182	3.54545	15.0909
NM_001025192	A_55_P1964638	Cxadr	chr16	78301916	78341004	+	7.0461	7.29323	7.23376	7.09996	1482.69	1706.01	1429.33	1616.46	1407.41	1640.79	2097.88	0.202411	0.721382	0.177505	0.743411	0.398623	0.185427	0.877228	0.00152466	0.526677	0.126111	0.247131	0.242348	-0.133805	0.604942	936.091	914.818	1045.45	1058.55	888.727	913.818	1152.09	1118	1104.55	655.455	857.364	12.8182	11.0909	7.36364	18.5455	7.27273	8.27273	0
NM_001025208	A_55_P1966659	LOC547349	chr17	35402724	35462354	+	1.35239	0.911152	1.38936	0.918847	155.144	123.813	206.774	70.9729	242.529	90.5179	123.145	-0.325449	0.630193	-1.54272	9.92747e-05	-1.19984	0.000483263	1.80511	5.63694e-06	0.762434	0.0926288	-0.441242	0.0214658	-0.470514	0.0209144	14.6364	6.63636	6.36364	9.27273	9.27273	24.3636	3.36364	5.90909	6.45455	809.818	412.727	156	122.636	154.818	155	117.273	132.545	123
NM_001025208	A_55_P1966660	LOC547349	chr17	35402724	35462354	+	1.35239	0.911152	1.38936	0.918847	476.312	444.15	491.819	177.437	575.118	184.025	196.589	-0.100859	0.943569	-1.47082	0.00150012	-1.59631	9.91846e-05	1.95974	2.08536e-05	0.877451	0.104259	-0.441242	0.0214658	-0.470514	0.0209144	14.6364	6.63636	6.36364	9.27273	9.27273	24.3636	3.36364	5.90909	6.45455	809.818	412.727	156	122.636	154.818	155	117.273	132.545	123
NM_001025240	A_55_P2013725	Gm5346	chr8	44710329	44712539	-	0	0	0	0	22.8452	28.454	23.2722	22.5867	24.5234	22.1156	23.1129	0.316739	0.569326	-0.0431339	0.966721	-0.11728	0.859495	-0.148246	0.759911	-0.414986	0.368072	0	1	0	1	11.3636	1.54545	2.90909	4	4.63636	1.90909	12.0909	3.45455	3.45455	20.4545	29.9091	28.6364	28.8182	33.5455	18.6364	14.7273	16.4545	21.8182
NM_001025241	A_55_P1998047	Gm20747	chrY_random	4246223	4248568	-	0	0	0	0	21.8882	33.1116	26.6772	26.7227	25.1573	27.1124	32.8951	0.597186	0.17538	0.00246232	0.997471	0.247434	0.635655	0.256887	0.575362	0.0487625	0.955398	0	1	0	1	0	0	0	0	2.72727	5.54545	0.727273	1.63636	1.90909	0	0	0	0	0	0	0	0.454545	0.363636
NM_001025244	A_66_P140508	Krtap31-2	chr11	99797605	99798539	+	0	0	0	0	27.5156	27.0639	28.2731	26.5394	28.4964	26.5555	26.4365	-0.0238809	0.97797	-0.0912959	0.884955	-0.105009	0.829618	-0.259091	0.388637	-0.0876735	0.868251	0	1	0	1	1.18182	4.63636	2.72727	1	0	0	12	8.18182	0	34.0909	260.818	90	93.2727	42.2727	29.1818	27.7273	29.7273	29.0909
NM_001025245	A_52_P604195	Mbp	chr18	82644515	82728095	+	4.30783	2.78719	4.04546	2.58507	534.628	211.968	581.843	152.063	672.569	205.269	258.262	-1.33469	0.0112921	-1.93596	0.000159467	-1.54651	0.00053918	2.06659	3.65539e-05	1.65178	0.00393198	-1.52065	0.000734772	-1.4604	0.00145112	595.909	394.091	815.909	550.091	617.273	419.091	518.545	619.091	768.727	1041.73	1171.73	266.455	258.455	187.636	284.182	202.909	218.636	202.727
NM_001025246	A_55_P1955637	Trp53i11	chr2	93027741	93041914	+	5.81195	5.18903	5.77456	4.83583	120.653	111.558	115.609	70.6671	131.164	84.0123	80.238	-0.113061	0.927449	-0.710141	0.144956	-0.675859	0.105416	1.74779	3.47912e-05	0.816935	0.101467	-0.622919	0.0814047	-0.938736	0.0206366	384.364	345	484.273	429	274.818	334.909	403.818	372.455	375.818	8	44.1818	50.7273	35.4545	48.6364	66	39.1818	58.0909	57.5455
NM_001025246	A_55_P1955632	Trp53i11	chr2	93027741	93041914	+	5.81195	5.18903	5.77456	4.83583	2804.76	2668.92	2883.28	1671.58	2783.19	1781.45	1938.18	-0.0716232	0.963831	-0.786503	0.164389	-0.582865	0.274681	2.62186	5.41807e-07	1.28169	0.019783	-0.622919	0.0814047	-0.938736	0.0206366	384.364	345	484.273	429	274.818	334.909	403.818	372.455	375.818	8	44.1818	50.7273	35.4545	48.6364	66	39.1818	58.0909	57.5455
NM_001025250	A_52_P638895	Vegfa	chr17	46153943	46169326	-	4.70044	5.49558	5.56797	6.10085	296.483	453.765	363.955	714.304	950.548	1557.66	1476.98	0.613996	0.257935	0.972778	0.0291293	0.674186	0.107258	0.342221	0.504982	-0.0419182	0.969664	0.795138	0.0144031	0.532879	0.0862052	1261.18	1175.45	1879.45	2032.18	1354.09	1024.36	1018.82	1108.55	1174.82	1062.91	1237	76.2727	60.7273	80.8182	54.1818	37.0909	23.3636	26.4545
NM_001025257	A_52_P249424	Vegfa	chr17	46153943	46169326	-	4.69948	5.49449	5.56762	6.09982	109.859	159.591	151.226	202.464	365.408	507.676	458.901	0.538724	0.420685	0.420962	0.559274	0.401537	0.503059	0.576544	0.250738	0.257371	0.756731	0.795004	0.0144456	0.532202	0.0867878	1261.36	1175.36	1879.36	2032.73	1354.27	1025.91	1018.91	1107.18	1174.64	1027.45	1240	76.0909	61	80.6364	53.9091	36.6364	24.2727	25.7273
NM_001025260	A_55_P1953226	Gm14484	chrX	10889060	10889553	+	0	0	0	0	35.7423	35.8752	38.2926	28.1303	34.2445	29.5559	29.3722	0.00535225	0.994893	-0.444939	0.0484011	-0.21692	0.379958	0.175669	0.485638	0.390659	0.118324	0	1	0	1	0	0	0	0	2.27273	3.90909	3.09091	5.36364	2.90909	0	0	0	0	0	0.727273	0.909091	0	0.454545
NM_001025261	A_66_P133328	Tpd52	chr3	8929436	8964054	-	7.00024	4.33372	6.35268	3.62981	3614.1	1137.88	3248.14	670.797	2455.76	816.427	848.077	-1.66729	0.000261181	-2.27566	2.02737e-06	-1.56134	9.23504e-05	1.23179	0.00383476	0.705413	0.202176	-2.66652	0.000106087	-2.72288	0.000167203	270.636	263.818	193.091	292.909	207.455	183.727	294.545	298.455	321.091	13.5455	16.0909	0.454545	13.5455	10	34.3636	9.09091	23.4545	10.1818
NM_001025262	A_52_P151853	Tpd52	chr3	8929436	8964054	-	6.99995	4.33328	6.35285	3.6267	1472.43	448.662	1378.25	312.311	1158.59	378.349	355.007	-1.7145	3.9538e-05	-2.14179	1.05268e-06	-1.66052	7.54353e-06	1.17598	0.00236913	0.721983	0.136353	-2.66666	0.000106087	-2.72614	0.000167203	270.455	263.909	193.455	291.909	208.091	182.727	297.364	297.182	320.909	14.3636	15.6364	0	13.7273	10.1818	33.6364	10.0909	24.0909	11
NM_001025286	A_55_P2033344	Nkain2	chr10	31670385	32609721	-	2.0296	1.42541	1.7541	1.09561	24.2726	22.3675	23.5668	20.5238	20.1099	22.4299	24.1367	-0.117925	0.903264	-0.199457	0.777513	0.210425	0.702255	-0.175039	0.722597	0.019128	0.984473	-0.604189	0.0494685	-0.658487	0.0436668	671.636	457.636	584.727	333	538.182	533.364	498.727	512.455	656.909	19.2727	9.18182	78.8182	66.7273	32.6364	55.5455	116	118.182	128.455
NM_001025286	A_55_P2033347	Nkain2	chr10	31670385	32609721	-	2.0296	1.42541	1.7541	1.09561	22.9002	21.6239	24.9179	25.0052	22.7316	21.9836	28.1626	-0.0827288	0.926328	0.00504999	0.995543	0.130407	0.810877	-0.0804678	0.86627	-0.272063	0.557775	-0.604189	0.0494685	-0.658487	0.0436668	671.636	457.636	584.727	333	538.182	533.364	498.727	512.455	656.909	19.2727	9.18182	78.8182	66.7273	32.6364	55.5455	116	118.182	128.455
NM_001025286	A_55_P1959031	Nkain2	chr10	31670385	32609721	-	2.0296	1.42541	1.7541	1.09561	20.4755	27.4751	26.591	24.8273	24.5203	34.7567	24.2008	0.424226	0.572851	-0.0990108	0.936127	0.242195	0.74421	0.10602	0.884958	-0.182556	0.836316	-0.604189	0.0494685	-0.658487	0.0436668	671.636	457.636	584.727	333	538.182	533.364	498.727	512.455	656.909	19.2727	9.18182	78.8182	66.7273	32.6364	55.5455	116	118.182	128.455
NM_001025286	A_55_P2033349	Nkain2	chr10	31670385	32609721	-	2.0296	1.42541	1.7541	1.09561	58.7626	61.6176	58.6721	54.2367	59.5957	63.2792	59.8104	0.0684436	0.954715	-0.113405	0.907103	0.0458538	0.958726	0.0728734	0.906681	0.0862825	0.917625	-0.604189	0.0494685	-0.658487	0.0436668	671.636	457.636	584.727	333	538.182	533.364	498.727	512.455	656.909	19.2727	9.18182	78.8182	66.7273	32.6364	55.5455	116	118.182	128.455
NM_001025296	A_52_P172563	Dffa	chr4	148478251	148494762	+	4.23093	4.71296	4.14142	4.77668	228.55	261.151	241.644	352.35	233.291	330.01	283.709	0.192374	0.667245	0.54413	0.0357867	0.391331	0.103831	-0.279365	0.296408	-0.19582	0.612304	0.482034	0.0161213	0.635268	0.00630695	1520	1608.64	1070.55	861.182	1404.36	1473.91	1605.36	1553.64	1535.73	22.7273	14.6364	5.72727	9.72727	3.54545	3.81818	0	7.81818	8.63636
NM_001025305	A_51_P360396	Tfap2b	chr1	19202135	19228926	+	0.230694	0.0539063	0.124342	0.113528	15.9929	13.9531	16.765	15.1819	17.0914	17.7242	16.9422	-0.196846	0.751718	-0.143093	0.827889	0.0198989	0.98049	0.0644282	0.896066	-0.241464	0.619487	-0.176788	0.259189	-0.0108145	1	134.909	94.6364	278.091	245.818	185	91.0909	26.9091	7.27273	26.0909	705.909	411.182	301.364	302.455	495.545	444.636	428.909	453	249.273
NM_001025307	A_52_P526379	Stx3	chr19	11849608	11893893	-	6.69774	5.78797	6.22446	5.1719	160.4	99.0703	128.237	82.8777	86.1011	51.5494	67.957	-0.695149	0.151498	-0.629755	0.192466	-0.540742	0.208638	0.665563	0.10456	0.771091	0.109475	-0.90977	0.00590101	-1.05256	0.00428044	763.273	813.636	1181.91	1296.45	758.909	716.545	676.364	612.818	655.545	321.909	233.636	19.3636	37.0909	26.5455	43.3636	18.7273	45.3636	17.2727
NM_001025309	A_55_P1978795	Pja2	chr17	64630355	64681223	-	5.29927	5.82729	5.61444	5.97519	945.887	1183.24	944.416	1191.62	1289.5	1703.32	1529.43	0.322999	0.237551	0.335431	0.191071	0.32386	0.137435	-0.197594	0.434275	-0.283388	0.322728	0.528028	0.0536031	0.360753	0.199371	187.545	253.455	48.1818	72.0909	216.455	238.727	329	428.182	419.636	6	5.18182	2.72727	5.27273	0	3	5.72727	4.90909	10.1818
NM_001025309	A_52_P420712	Pja2	chr17	64630355	64681223	-	5.29927	5.82729	5.61444	5.97519	156.312	197.121	144.475	198.519	172.918	243.851	237.538	0.334647	0.331334	0.458457	0.111338	0.476993	0.0480388	-0.169767	0.603572	-0.264223	0.476461	0.528028	0.0536031	0.360753	0.199371	187.545	253.455	48.1818	72.0909	216.455	238.727	329	428.182	419.636	6	5.18182	2.72727	5.27273	0	3	5.72727	4.90909	10.1818
NM_001025313	A_55_P2149763	Tapbp	chr17	34056423	34066235	+	7.82516	7.29207	7.7775	6.55016	2497.27	3937.99	3386.66	2134.45	2439.45	1053.39	786.197	0.657106	0.130425	-0.666002	0.109728	-1.42256	2.29668e-05	0.0679587	0.910534	0.0350547	0.971097	-0.53309	0.1925	-1.22734	0.0122046	1180.55	1039.82	1471.82	1343	1161.36	984.273	815	940.364	996.636	710.545	894.727	12.8182	10.6364	10	18.5455	14	3.63636	8.63636
NM_001025351	A_55_P1956897	Defb46	chr8	19239916	19242143	+	0	0	0	0	40.4841	28.0298	30.1559	33.0478	27.2976	28.4869	33.2987	-0.530393	0.0951609	0.132114	0.824098	0.174109	0.675524	-0.172225	0.634143	-0.248081	0.556595	0	1	0	1	7.63636	5.90909	18.0909	9.54545	14	9.72727	5.36364	2.90909	17.9091	856.545	292.727	57.5455	58.3636	59.9091	24.2727	26.5455	41.0909	31.0909
NM_001025353	A_55_P2114594	Gm6040	chr8_random	287284	292865	+	0	0	0	0	24.9429	24.5802	22.6215	28.6245	23.4395	25.5469	25.0321	-0.0211352	0.990921	0.339558	0.715056	0.109518	0.921865	-0.279722	0.685958	0.140107	0.896242	0	1	0	1	0	0	0	0	3.81818	5.45455	2.90909	5.18182	2.90909	0	0	0	0	0.909091	0.454545	4.54545	1.54545	0.363636
NM_001025360	A_55_P2155869	Klc1	chr12	112997060	113044986	+	6.54569	6.45687	6.41303	6.59699	46.7041	54.0759	57.2378	69.2408	65.4006	65.4101	63.8413	0.211435	0.716012	0.274653	0.54604	-0.0173024	0.982401	-0.0389345	0.938779	0.127623	0.821315	-0.0888221	0.84518	0.183958	0.552376	889.455	885.545	562	549.545	1071.36	1025	870.455	773.727	704.818	52.0909	11.4545	23.4545	18.6364	7.36364	6	14.4545	4.09091	8.54545
NM_001025365	A_55_P2113356	Miip	chr4	147234887	147242828	-	6.27886	6.27136	5.96118	5.83807	392.354	397.036	322.982	344.463	410.336	371.948	396.807	0.0171139	0.98609	0.092897	0.895821	-0.0950372	0.867123	-1.21677	2.66852e-05	-0.644891	0.0527597	-0.00749866	1	-0.123113	0.785513	1404	1605.09	1264.73	1361.64	1329.45	1414.82	1503.82	1518.36	1465.82	983.091	79.1818	43.8182	19.2727	19.9091	11.0909	32.6364	31.8182	9.54545
NM_001025371	A_55_P2050997	Serinc4	chr2	121276913	121282500	-	2.73055	3.60076	2.30937	3.51279	48.7566	59.0953	51.9342	74.0451	56.9089	78.584	69.611	0.277447	0.560757	0.51172	0.124328	0.37812	0.228115	-0.0542728	0.910082	-0.000685465	0.999152	0.870219	0.00241206	1.20342	0.00091556	934.364	983.636	1556	1817.64	973.182	897.818	934.182	762.182	816.545	1524.27	1281.18	4.45455	8.54545	13.1818	12.5455	2.36364	5.81818	6.81818
NM_001025373	A_55_P2059055	Zfp943	chr17	22099526	22131333	+	5.21354	5.3917	5.25322	5.47329	296.523	358.386	331.856	440.794	340.227	430.124	453.118	0.273369	0.284976	0.409545	0.052388	0.37582	0.0409167	-0.720661	0.000169716	-0.415789	0.0678625	0.178164	0.709026	0.220065	0.636579	1091.55	1179.36	804.727	885.636	1191.36	1230	1119.09	1241.64	1144.73	11.6364	8.72727	0.454545	4.36364	3.18182	3.18182	2.45455	2.63636	0
NM_001025375	A_55_P2105794	Wdr61	chr9	54564960	54582356	-	7.39352	7.30341	7.2652	7.1227	9526.38	9242.02	9206.36	8776.99	8485.31	8361.55	8276.49	-0.0437197	0.874363	-0.0689059	0.729409	-0.028572	0.898724	-0.126988	0.280152	-0.186441	0.154334	-0.090103	0.446376	-0.142493	0.224721	1572.18	1815.18	1495.82	1525.18	1264	1375.82	1611.27	1678	1775.55	781.727	955.091	11	10.0909	11.8182	16.8182	1.36364	0	4.27273
NM_001025379	A_55_P2168023	Sema3g	chr14	32031059	32042697	+	0.739956	0.845076	0.394231	0.880574	29.861	28.4465	30.7074	30.4703	26.7946	26.3266	30.985	-0.0700159	0.953754	-0.0111805	0.993032	0.0921032	0.910522	-0.295004	0.529955	-0.182063	0.797011	0.105119	0.848022	0.486344	0.137246	45.1818	28.4545	52.7273	42.5455	17.9091	27.8182	8.90909	11.1818	9.72727	2760.82	2198.91	48.6364	58.0909	26.5455	31.5455	32.5455	27.7273	28.6364
NM_001025380	A_55_P1983085	Adam39	chr8	41908363	41912215	+	0	0	0.0383736	0	35.4209	33.6267	33.1309	39.6033	33.0174	41.8508	37.3848	-0.0749942	0.968665	0.257442	0.844175	0.260629	0.800936	0.0245069	0.981397	1.24414	0.0689082	0	1	-0.0383736	0.413659	2.36364	2.36364	0.363636	0	5.72727	4.18182	8.18182	5.18182	6.09091	0.727273	0.181818	16.8182	20.5455	10.1818	15.4545	27	17.6364	6
NM_001025381	A_51_P170463	Gpr17	chr18	32102653	32109290	-	0	0	0.0567469	0.299983	27.1326	28.2702	26.3595	32.877	25.8496	32.1533	29.2339	0.0592512	0.957236	0.318754	0.551273	0.246163	0.616426	-0.391537	0.308202	-0.402787	0.404262	0	1	0.243236	0.526005	3.81818	3.90909	6.36364	9.54545	8	11.9091	10.2727	1.90909	6.63636	1100.18	1003	31.8182	29.9091	25.8182	37.2727	15.1818	30.6364	21.1818
NM_001025382	A_55_P2147941	Fam196b	chr11	34214822	34322640	+	2.44867	0.745952	1.24124	0.288062	48.4565	21.2321	26.416	19.4503	25.7383	16.1732	14.9677	-1.19044	0.00289037	-0.441618	0.403321	-0.726189	0.0461235	-0.250646	0.614214	-0.180988	0.80173	-1.70272	0.000106087	-0.953174	0.00184336	141.273	146.727	165.182	125.818	104.636	57.3636	74	100.455	73.8182	550.273	426.545	13.3636	5.54545	20.7273	47.4545	6.36364	24.7273	49.6364
NM_001025384	A_55_P1998001	DXBay18	chrX	70382571	70394789	-	0	0	0	0	49.9494	65.6964	91.9077	85.2282	116.983	106.218	66.5044	0.395348	0.745866	-0.108854	0.948554	-0.477023	0.550464	0.883513	0.152416	0.876649	0.252167	0	1	0	1	0	0	0	0	2.90909	1	4.63636	2.09091	0.727273	0	0	0	0	0	0.181818	3.54545	0	0
NM_001025384	A_55_P1958887	DXBay18	chrX	70382571	70394789	-	0	0	0	0	61.3757	74.7522	105.188	101.66	139.382	128.675	72.9683	0.284448	0.831718	-0.049228	0.978386	-0.52451	0.459627	0.693562	0.259337	0.73332	0.336118	0	1	0	1	0	0	0	0	2.90909	1	4.63636	2.09091	0.727273	0	0	0	0	0	0.181818	3.54545	0	0
NM_001025384	A_55_P2177278	DXBay18	chrX	70382571	70394789	-	0	0	0	0	33.5066	39.0893	42.9667	46.2955	55.8699	49.032	38.1566	0.222329	0.80132	0.10765	0.916875	-0.369243	0.455288	0.280285	0.577768	0.338312	0.584489	0	1	0	1	0	0	0	0	2.90909	1	4.63636	2.09091	0.727273	0	0	0	0	0	0.181818	3.54545	0	0
NM_001025385	A_55_P2076041	Tas2r137	chr6	40441237	40442238	+	5.123	5.62476	5.24444	5.70495	26.2042	30.9836	30.9878	34.3296	31.6854	34.5719	32.166	0.241706	0.748164	0.147751	0.862405	0.0737492	0.928584	-0.628139	0.0896117	-0.611007	0.177562	0.501758	0.32725	0.460513	0.403081	8.90909	7.72727	3.54545	11.1818	0	2.72727	3.54545	3.36364	2	46.3636	160.273	28.4545	26	41.2727	35.3636	29.3636	25.3636	54.2727
NM_001025386	A_55_P2155859	Olfr243	chr7	110865110	110866060	+	0	0	0	0	19.5489	22.8267	20.9336	36.0858	23.632	19.5687	18.741	0.223635	0.854365	0.785609	0.174641	-0.303368	0.68555	-0.03214	0.970718	-0.000915064	0.999297	0	1	0	1	1.54545	0	3.36364	2.36364	0	6.72727	6.36364	1.63636	0.454545	10.0909	13.1818	21.8182	24.4545	21.4545	16.3636	8.54545	9.54545	16.4545
NM_001025386	A_55_P2184836	Olfr243	chr7	110865110	110866060	+	0	0	0	0	19.8521	21.6732	19.9796	20.1488	19.611	23.187	19.1547	0.126624	0.850148	0.0121628	0.989637	0.103847	0.840707	0.203577	0.55091	0.44777	0.185272	0	1	0	1	1.54545	0	3.36364	2.36364	0	6.72727	6.36364	1.63636	0.454545	10.0909	13.1818	21.8182	24.4545	21.4545	16.3636	8.54545	9.54545	16.4545
NM_001025388	A_55_P2087561	Gm5506	chr4	149611433	149622982	+	10.771	10.5153	10.969	10.8033	24585.9	25242.6	24872.3	26021.6	29265.3	26618.3	26187.7	0.0380296	0.967252	0.0651699	0.930871	-0.148535	0.746062	-0.305901	0.329977	-0.0993016	0.859357	-0.255655	0.338089	-0.165717	0.600619	1084.73	1079	1236.18	1343.64	901.091	1174.09	1231.55	1341.91	1287.36	818.273	781.364	5.90909	4.90909	11.7273	17.3636	8.63636	3.63636	8.27273
NM_001025388	A_55_P2008327	Gm5506	chr4	149611433	149622982	+	10.771	10.5153	10.969	10.8033	94530.4	98913.5	99762	101076	105979	103127	102160	0.065389	0.89714	0.0188739	0.975708	-0.0461585	0.908594	-0.140924	0.545866	-0.00253284	0.997058	-0.255655	0.338089	-0.165717	0.600619	1084.73	1079	1236.18	1343.64	901.091	1174.09	1231.55	1341.91	1287.36	818.273	781.364	5.90909	4.90909	11.7273	17.3636	8.63636	3.63636	8.27273
NM_001025392	A_65_P20371	Bclaf1	chr10	20032275	20062307	+	9.23292	9.31413	9.22829	9.2988	3142.98	2703.41	2629.74	2569.41	2190.25	2074.01	2115.8	-0.217354	0.418739	-0.0334848	0.94963	-0.0642848	0.861179	0.160909	0.47282	-0.0897519	0.796762	0.0812058	0.795781	0.0705158	0.857011	1335.09	1276.82	669.818	692.273	1387.18	1448.91	1574.91	1530.55	1596.45	13.3636	66.0909	8.27273	3.90909	5.27273	1.09091	22.2727	1.54545	5.36364
NM_001025392	A_51_P379443	Bclaf1	chr10	20032275	20062307	+	9.23292	9.31413	9.22829	9.2988	8756.11	8525.95	7766.53	7716.18	6846.67	7370.83	6412.66	-0.0384292	0.947432	-0.00938209	0.988475	0.00597351	0.990422	0.0121602	0.970912	-0.130748	0.677967	0.0812058	0.795781	0.0705158	0.857011	1335.09	1276.82	669.818	692.273	1387.18	1448.91	1574.91	1530.55	1596.45	13.3636	66.0909	8.27273	3.90909	5.27273	1.09091	22.2727	1.54545	5.36364
NM_001025426	A_55_P1984386	Depdc5	chr5	33206370	33336882	+	6.0831	5.77237	5.65253	5.57176	453.403	481.738	398.359	394.903	483.426	417.996	396.31	0.0874533	0.876103	-0.0125728	0.986499	-0.248235	0.318367	-0.308712	0.177159	0.0071206	0.990824	-0.310723	0.0270027	-0.0807691	0.627173	1125.82	1141.45	1581.36	1504.91	938.909	971.182	1087.36	1082.91	1126.09	779.909	578	3.18182	3.54545	4.90909	6.81818	6.45455	3.09091	4.63636
NM_001025432	A_55_P1965836	Crebbp	chr16	4084048	4213404	-	7.48183	7.75015	7.39745	7.68343	3182.44	3327.93	2952.46	2863.63	3403.95	3290.29	3025.29	0.0644937	0.903711	-0.0440738	0.933552	-0.109566	0.724028	-0.152164	0.526837	0.00463364	0.993082	0.268323	0.16773	0.285979	0.162284	314.364	400.727	205.636	344.364	333	403.273	537.455	494.727	461.455	4.45455	7.63636	7.27273	2.72727	2.63636	5.27273	3.90909	3.81818	0
NM_001025435	A_55_P2092354	BC053393	chr11	46385015	46402734	+	0.395447	0.995927	0.444785	0.166443	27.904	28.3895	24.5679	25.2881	22.0548	25.0127	18.3202	0.0248841	0.981403	0.0416862	0.964316	-0.0430418	0.952181	-0.0518916	0.917997	0.0621179	0.927133	0.60048	0.115768	-0.278342	0.534315	24.7273	18.2727	8.18182	13.6364	11	7.72727	11.1818	0.363636	27.7273	105.909	7.36364	22.0909	23.9091	25.7273	26.2727	25.3636	20.1818	8.27273
NM_001025439	A_52_P428745	Camk2d	chr3	126299869	126549244	+	5.28311	4.85002	5.28976	4.73228	640.055	597.449	767.496	489.409	641.866	350.317	231.511	-0.0993788	0.919297	-0.649119	0.0817393	-1.1724	0.000112403	0.547519	0.109694	0.842612	0.0285967	-0.433087	0.271484	-0.557479	0.171142	873.636	803.091	527.455	532.273	801.273	817.727	755.636	858.727	838.727	11.1818	9.54545	56.1818	42.2727	7.81818	7.36364	14.9091	13.7273	12.5455
NM_001025439	A_52_P188261	Camk2d	chr3	126299869	126549244	+	5.28311	4.85002	5.28976	4.73228	199.054	182.408	247.032	157.304	217.559	145.812	81.6827	-0.125988	0.882482	-0.651138	0.0686341	-0.995299	0.000647651	0.345161	0.348096	0.572029	0.148592	-0.433087	0.271484	-0.557479	0.171142	873.636	803.091	527.455	532.273	801.273	817.727	755.636	858.727	838.727	11.1818	9.54545	56.1818	42.2727	7.81818	7.36364	14.9091	13.7273	12.5455
NM_001025439	A_55_P1978830	Camk2d	chr3	126299869	126549244	+	5.28311	4.85002	5.28976	4.73228	209.748	212.448	255.26	179.157	244.412	166.532	127.448	0.0184505	0.984691	-0.510743	0.0994234	-0.746459	0.00255381	0.157631	0.669711	0.435632	0.208775	-0.433087	0.271484	-0.557479	0.171142	873.636	803.091	527.455	532.273	801.273	817.727	755.636	858.727	838.727	11.1818	9.54545	56.1818	42.2727	7.81818	7.36364	14.9091	13.7273	12.5455
NM_001025561	A_55_P2056100	Pus1	chr5	111202686	111209615	-	6.39256	6.48468	6.62661	6.64099	832.567	742.545	751.03	828.341	622.892	682.043	652.352	-0.165087	0.648464	0.141356	0.692626	0.0987746	0.769346	-0.743205	0.000169231	-0.506772	0.0272066	0.0921222	0.84291	0.0143833	1	1003.91	959.909	1272.27	1283.18	928.364	911.545	804.545	875.273	822	834.636	497.636	7.27273	8.27273	5.63636	12.3636	8.27273	3.54545	12.8182
NM_001025565	A_55_P2111264	Lhx9	chr1	140721763	140739021	-	0.657117	1.34414	1.19701	2.19619	25.5785	26.4704	28.6842	29.5444	25.4059	33.9495	28.2222	0.0494495	0.962801	0.042631	0.9659	0.284947	0.493115	0.318506	0.394872	0.165202	0.78262	0.687028	0.0565708	0.999184	0.0156845	213.909	277.818	485.545	639.818	278.091	288.091	203.364	277.455	261.909	487.727	149.364	280.364	245.273	508.182	432	327	329.273	223
NM_001025568	A_52_P208222	Pde1c	chr6	56050434	56312386	-	1.15355	2.13078	1.69044	2.4777	30.919	32.8618	27.4542	30.5965	32.8029	36.6419	34.2471	0.0879178	0.89095	0.156343	0.72263	0.110913	0.789835	-0.237577	0.390325	-0.146851	0.72537	0.977227	0.022647	0.787253	0.0655506	299	231.727	506.273	396	342.727	352.727	357.091	317.636	312.727	994.182	846.273	112.182	93.4545	38	42.1818	49.8182	54.2727	47.8182
NM_001025570	A_55_P2131915	Prrx1	chr1	165185408	165243781	-	0.544655	1.18945	0.759706	1.31191	21.2805	25.5361	29.5876	21.8349	33.8315	24.5509	21.5233	0.263009	0.571096	-0.438358	0.191966	-0.55753	0.0342619	0.101274	0.809907	-0.391054	0.288305	0.644797	0.0200435	0.552209	0.0469667	447.818	468.636	569.455	688.364	406.545	365.545	277.727	236.909	309.182	12.3636	5.18182	199.909	199.455	372.455	343.636	337.455	285.273	208.273
NM_001025572	A_52_P79187	Ankrd12	chr17	66316841	66426386	-	4.84509	4.00756	4.48681	3.84785	203.546	160.814	181.993	132.509	189.927	130.062	146.111	-0.339965	0.35372	-0.457785	0.136506	-0.462313	0.0733375	0.393455	0.155123	0.249822	0.534523	-0.837523	0.0037851	-0.638961	0.0178662	1184.55	1174.82	382.727	248.455	1009.55	1215.73	1366.18	1227.09	1100.27	0	0.909091	0.818182	1.54545	0	0	0.181818	0	8.63636
NM_001025572	A_55_P2082050	Ankrd12	chr17	66316841	66426386	-	4.84509	4.00756	4.48681	3.84785	98.2235	83.9035	68.9162	60.6008	76.0448	60.3182	60.0548	-0.227337	0.791853	-0.185507	0.828227	-0.337413	0.508246	0.143237	0.807298	0.475202	0.38013	-0.837523	0.0037851	-0.638961	0.0178662	1184.55	1174.82	382.727	248.455	1009.55	1215.73	1366.18	1227.09	1100.27	0	0.909091	0.818182	1.54545	0	0	0.181818	0	8.63636
NM_001025573	A_55_P1970436	2010107G12Rik	chr6	34895295	34927999	-	1.84933	2.37392	1.57008	2.13205	53.991	31.6085	33.757	33.0344	30.8843	30.4483	36.1801	-0.772406	0.00487814	-0.0312164	0.969919	0.103904	0.831841	0.246411	0.422166	0.222298	0.58799	0.524597	0.0023971	0.56197	0.00262843	20.5455	20.1818	15	12	8.45455	45.1818	6.45455	30.6364	11.7273	1110	849.091	74.4545	79	139.364	79.6364	89.1818	81.3636	71.5455
NM_001025574	A_55_P1979566	Bpifb9b	chr2	154132980	154146378	+	0	0.124468	0	0.0294269	23.8378	30.3353	27.8153	27.9066	27.2014	27.4934	25.961	0.347745	0.571661	0.00472689	0.996654	-0.0259632	0.978298	0.376747	0.375614	-0.342174	0.544514	0.124468	0.387961	0.0294269	0.968191	2.09091	0.636364	5.81818	5.09091	3.36364	4.54545	3.54545	5.36364	3.18182	566.273	380.636	36.1818	37.6364	79.1818	51.7273	92.0909	32.5455	41.5455
NM_001025575	A_52_P796840	Cfhr2	chr1	141706869	141755276	-	0.0256297	0	0.0156879	0	27.3902	23.4492	27.2731	26.5709	26.5868	31.7141	27.1727	-0.224121	0.738004	-0.03763	0.971872	0.142928	0.809108	0.393267	0.274772	-0.0172317	0.984733	-0.0256297	0.37545	-0.0156879	0.660236	2.90909	2.63636	2	2.72727	1.63636	20.4545	0	0	0	7.27273	3.90909	15.2727	7	5.18182	12.1818	7.27273	17.4545	0
NM_001025575	A_55_P2098995	Cfhr2	chr1	141706869	141755276	-	0.0256297	0	0.0156879	0	614.087	472.629	513.245	460.038	500.939	366.527	461.109	-0.377737	0.469414	-0.157893	0.836352	-0.28512	0.537533	0.401625	0.296594	0.299608	0.581138	-0.0256297	0.37545	-0.0156879	0.660236	2.90909	2.63636	2	2.72727	1.63636	20.4545	0	0	0	7.27273	3.90909	15.2727	7	5.18182	12.1818	7.27273	17.4545	0
NM_001025576	A_51_P132170	Ccdc141	chr2	76847963	77008692	-	1.35588	1.03442	1.24903	1.60642	39.1637	35.5982	32.697	36.9444	35.0598	34.4229	45.9112	-0.137711	0.829947	0.176199	0.725272	0.181289	0.648435	0.319623	0.284145	0.0359191	0.956927	-0.321462	0.15979	0.357387	0.137296	75.2727	73.1818	143.091	85.9091	52.9091	33.5455	30	64	34.6364	717.909	660.727	27.0909	32.2727	26.4545	34.5455	25.6364	17.8182	38.1818
NM_001025576	A_52_P661587	Ccdc141	chr2	76847963	77008692	-	1.35588	1.03442	1.24903	1.60642	26.1815	25.3925	27.266	35.4525	27.395	31.5439	25.196	-0.0441433	0.96164	0.378781	0.287615	0.041367	0.949623	0.0739629	0.867375	-0.11289	0.835816	-0.321462	0.15979	0.357387	0.137296	75.2727	73.1818	143.091	85.9091	52.9091	33.5455	30	64	34.6364	717.909	660.727	27.0909	32.2727	26.4545	34.5455	25.6364	17.8182	38.1818
NM_001025577	A_51_P405167	Maf	chr8	118227153	118230794	-	2.47204	5.13686	4.50826	5.33845	42.2935	157.275	95.0813	277.786	101.719	198.07	137.33	1.89478	0.00376737	1.54674	0.0186622	0.697237	0.334856	2.09056	0.000603168	2.0154	0.00492672	2.66481	0.00131515	0.830188	0.186085	407.636	343.909	113.273	149.818	353.636	398.545	573.818	626.909	755.636	2.72727	4.27273	110.273	172.545	44.3636	27	185.091	176	161
NM_001025581	A_51_P507333	Kcnc2	chr10	111708179	111903360	+	1.54638	2.57773	1.68161	2.0688	27.8562	27.651	24.3315	25.9168	29.3167	29.4361	24.8038	-0.0106695	0.99523	0.0910622	0.940751	-0.117646	0.898403	0.691089	0.126104	-0.0686415	0.94742	1.03136	0.00616693	0.387196	0.250629	482.364	615.273	1133.09	1202.18	660.909	424	449.273	411.364	454.909	2333.73	1234.45	290.545	349.273	397.273	359.636	261.364	267.273	348.364
NM_001025585	A_52_P191086	Kcnj6	chr16	95053337	95219303	-	0.315241	0.415741	0.302657	0.265115	26.2702	28.6774	26.6508	26.0181	26.59	26.8296	25.7479	0.126487	0.52557	-0.034663	0.916486	-0.0167458	0.954812	-0.00504388	0.982445	-0.155372	0.368072	0.100501	0.363535	-0.0375428	0.844157	484.273	418.091	580.182	453.636	472.818	323.091	359.182	231.818	338.455	279.545	81.0909	230.273	189.273	176.636	169.182	173.545	196.636	199.455
NM_001025586	A_51_P314153	Nr2c2ap	chr8	72655226	72657650	+	6.12872	5.45455	5.82825	5.33075	835.696	655.077	773.474	766.452	705.098	687.301	555.229	-0.351314	0.13181	-0.0131578	0.983515	-0.190812	0.430388	-0.577006	0.00242705	-0.185674	0.532272	-0.67417	0.119927	-0.4975	0.283643	817.364	931.091	1458.55	1495.82	681.727	989.364	855.455	862.091	736.636	1802.45	1752.09	8.54545	4.90909	12	12.8182	14.6364	1.72727	7.36364
NM_001025597	A_66_P124139	Ikzf1	chr11	11585928	11672929	+	2.69685	2.02047	2.92699	1.61654	28.7822	24.9802	24.846	24.3106	29.513	24.2679	22.1813	-0.204391	0.6603	-0.0314295	0.968304	-0.347155	0.196689	-0.125788	0.722648	0.158238	0.719887	-0.676378	0.097852	-1.31045	0.00885445	174	172.364	126.636	182.273	144.091	173.091	156.909	160.545	192.273	2.36364	2.72727	40.6364	52.8182	86.6364	101.818	91.6364	105.364	109.727
NM_001025597	A_55_P2023612	Ikzf1	chr11	11585928	11672929	+	2.69685	2.02047	2.92699	1.61654	26.262	25.6527	25.1692	29.9174	30.0655	28.2302	27.1068	-0.0338654	0.96146	0.249324	0.395548	-0.120163	0.725535	-0.175205	0.502425	-0.309965	0.264142	-0.676378	0.097852	-1.31045	0.00885445	174	172.364	126.636	182.273	144.091	173.091	156.909	160.545	192.273	2.36364	2.72727	40.6364	52.8182	86.6364	101.818	91.6364	105.364	109.727
NM_001025602	A_55_P2027737	Il1rl1	chr1	40496474	40522259	+	0.0980532	0.592934	0.0702682	0.849185	24.4658	25.5691	23.6357	31.1403	22.4832	24.2628	22.2204	0.0636361	0.955787	0.397817	0.431463	0.0464701	0.956229	-0.393283	0.329558	-0.374467	0.476804	0.494881	0.00703585	0.778917	0.00131353	0.909091	5.18182	2.72727	3.90909	12.9091	13.4545	0.909091	0	0	8.90909	17.9091	22.5455	32.1818	29.5455	26.2727	39.9091	44.3636	17.8182
NM_001025602	A_55_P2027731	Il1rl1	chr1	40496474	40522259	+	0.0980532	0.592934	0.0702682	0.849185	22.4143	23.5707	21.4164	20.8331	20.4777	21.7206	22.5398	0.0725724	0.925578	-0.0398325	0.958514	0.111714	0.813965	0.100545	0.7955	0.0651402	0.908093	0.494881	0.00703585	0.778917	0.00131353	0.909091	5.18182	2.72727	3.90909	12.9091	13.4545	0.909091	0	0	8.90909	17.9091	22.5455	32.1818	29.5455	26.2727	39.9091	44.3636	17.8182
NM_001025605	A_52_P288750	Gm527	chr12	66018898	66025578	+	5.41435	4.90258	5.23377	4.79574	193.84	158.615	177.933	115.041	134.797	87.1659	85.7332	-0.289333	0.295687	-0.62919	0.00327454	-0.640912	0.000625677	0.186321	0.453597	0.000354191	0.999355	-0.511765	0.0415884	-0.438027	0.0878352	96.8182	137.364	112.818	157.545	163.455	154.182	208.909	194.364	202.545	3.36364	3.90909	9.18182	6.81818	6.36364	3.90909	6	7.63636	10.8182
NM_001025606	A_52_P799815	Tmem171	chr13	99456193	99464786	-	0.348196	0.709319	0.685969	1.21619	32.4184	31.9786	30.6283	37.6712	27.6363	28.131	25.8224	-0.0197043	0.984691	0.298597	0.49171	-0.0361756	0.958111	-0.311013	0.351198	-0.594178	0.088213	0.361123	0.28323	0.530225	0.126506	132.818	106	74.5455	49.2727	52.0909	42.0909	34.1818	41.6364	19.4545	257.273	6.09091	212.455	186.909	218.909	207.364	160.091	153.091	104
NM_001025607	A_55_P1993475	Gm5168	chrX	25455340	25478167	-	0	0	0.00901154	0	31.693	35.4648	31.3839	30.1941	31.4038	31.6366	36.6927	0.162224	0.757099	-0.0557592	0.935546	0.117606	0.787859	-0.0393001	0.92611	-0.214842	0.587603	0	1	-0.00901154	0.591758	0.272727	0.272727	0.909091	0.727273	0	2.72727	0	3.90909	2.72727	3.18182	4.27273	8.27273	1.09091	7.36364	4.18182	11	3.45455	7
NM_001025608	A_55_P2116290	Szrd1	chr4	140668893	140695711	-	7.44749	7.50674	7.3896	7.62746	1079.2	1091.16	1291.81	1208.3	1027.27	909.36	1083.82	0.0159112	0.97797	-0.0964263	0.782411	-0.0492863	0.88861	0.147835	0.47966	0.235683	0.304524	0.0592514	0.964475	0.237861	0.435046	1021.91	1129.27	518.818	628.636	1009.45	1165.73	1260.45	1145.27	1179.55	37	26.1818	6.81818	5.27273	2.18182	1.81818	0.272727	10	29.1818
NM_001025612	A_51_P394585	Snx22	chr9	65912983	65917538	-	1.1529	1.5057	1.47008	0.688894	85.5712	93.4068	77.9361	80.6937	83.3216	87.3803	83.0963	0.126402	0.832927	0.0501648	0.943028	0.0323552	0.956404	0.0776633	0.842879	0.10151	0.836334	0.352797	0.704676	-0.781185	0.317454	1024.18	943.545	1111.82	965.545	921.273	987.909	1022.82	848.091	757.636	1714.91	1095.18	137.727	151.909	276.545	252.182	314.909	270.818	202.273
NM_001025613	A_55_P2241299	Otud7b	chr3	95908450	95965052	+	6.62812	6.40826	6.47812	6.32199	114.767	113.579	141.381	150.306	112.294	121.511	150.041	-0.0150068	0.986463	0.0883128	0.893789	0.265942	0.414501	0.212497	0.521565	0.0280309	0.968393	-0.21986	0.408206	-0.156138	0.621614	1208.45	1229.64	744.636	862.636	1287.82	1187.18	1211.55	1429.27	1443.82	66.8182	148.091	5.81818	3.54545	5.63636	9.09091	8.27273	0	4.63636
NM_001026211	A_55_P2028243	Dnajc19	chr3	33956202	33980276	-	2.33064	1.97498	2.77557	2.82803	1893.23	1617.34	2649.45	1836.71	1958	1346.47	1755.74	-0.227227	0.43688	-0.528567	0.0107369	-0.348748	0.0716106	0.472689	0.0145094	0.401549	0.0895063	-0.355658	0.257061	0.0524621	1	1723.55	1617.18	1255.18	1156.27	1803.73	1722.91	1789.36	1770.91	1915.09	7.72727	10.1818	2.81818	3.63636	6.81818	5.54545	1.54545	15.1818	11
NM_001026212	A_66_P100620	Ensa	chr3	95428902	95434415	+	7.64768	7.50976	7.71994	7.69923	2218.72	2245.03	2362.2	2546.94	2246.69	2515.93	2507.83	0.0170086	0.970377	0.108633	0.654145	0.160963	0.322177	0.0888379	0.633699	-0.0514239	0.855886	-0.13792	0.406311	-0.0207097	1	983.727	1107.18	955	1021.91	985.273	1140.09	1172.18	1125.73	1215.18	43.0909	247.364	4.09091	15.7273	6	9	2.45455	8.27273	17.4545
NM_001026214	A_55_P1998651	Entpd5	chr12	85714826	85749979	-	2.63889	2.72316	2.33407	2.62002	160.738	190.559	145.445	151.46	141.387	142.395	168.933	0.245528	0.561042	0.0584636	0.933404	0.133526	0.752992	0.672376	0.00686826	0.369804	0.2689	0.0842734	0.791234	0.285949	0.201118	639.727	634.636	942	1069.91	534.818	558.455	489.455	595.636	579.636	296.636	442.909	22.9091	11	68.5455	145	78.2727	76.5455	99.7273
NM_001026214	A_55_P1998656	Entpd5	chr12	85714826	85749979	-	2.63889	2.72316	2.33407	2.62002	97.5541	91.5327	78.2531	75.7284	79.0621	70.8063	73.6122	-0.0919149	0.903856	-0.047314	0.953326	-0.131075	0.783228	0.212843	0.537265	0.155632	0.753646	0.0842734	0.791234	0.285949	0.201118	639.727	634.636	942	1069.91	534.818	558.455	489.455	595.636	579.636	296.636	442.909	22.9091	11	68.5455	145	78.2727	76.5455	99.7273
NM_001029838	A_55_P1970954	Pknox2	chr9	36698564	36954907	-	2.29882	4.14868	3.06892	4.46287	77.6205	273.538	103.891	349.935	215.642	442.659	264.6	1.81723	0.0205726	1.75201	0.0231845	0.666365	0.470285	-0.245303	0.825163	-0.716406	0.510187	1.84986	0.00555588	1.39395	0.0261177	96.4545	130	121.455	167.818	111.636	137.091	118.091	133.091	211.182	129.273	309.091	36.9091	33.3636	64.0909	43.0909	18.2727	49	48.9091
NM_001029841	A_52_P513177	Sla	chr15	66612381	66663391	-	0.031529	0.231947	0.0348528	0.154035	24.0505	26.2849	25.4073	23.8586	25.3173	27.093	23.5978	0.128172	0.878328	-0.0907372	0.913907	-0.00183724	0.99839	-0.0663421	0.899596	0.0955563	0.887213	0.200418	0.0102205	0.119182	0.0992734	6.45455	7.63636	13.7273	7.90909	10.8182	0	5.36364	14.3636	1.63636	895.273	737.545	19.2727	23.3636	63.5455	84.1818	50.1818	104.818	66.5455
NM_001029842	A_55_P2055537	Slc16a6	chr11	109312170	109334910	-	6.80468	6.53274	6.30524	6.30879	989.831	773.599	723.234	818.707	537.599	577.569	485.396	-0.355597	0.285785	0.178886	0.691872	-0.0219516	0.971229	0.568614	0.0208274	0.268032	0.467093	-0.271933	0.0863098	0.00354506	1	323.727	374.273	99.6364	44.4545	391.182	377	429.273	382.091	366.091	1.54545	2.36364	8.54545	7.81818	2.36364	0	10.9091	9.54545	25.6364
NM_001029842	A_52_P579933	Slc16a6	chr11	109312170	109334910	-	6.80468	6.53274	6.30524	6.30879	73.3156	69.9264	49.7886	76.3635	46.6783	53.7291	46.3174	-0.0682819	0.957236	0.617068	0.192831	0.0958772	0.910611	-0.208287	0.701366	-0.120095	0.883611	-0.271933	0.0863098	0.00354506	1	323.727	374.273	99.6364	44.4545	391.182	377	429.273	382.091	366.091	1.54545	2.36364	8.54545	7.81818	2.36364	0	10.9091	9.54545	25.6364
NM_001029844	A_52_P555672	Vrk1	chr12	107248473	107315620	+	6.71787	6.71068	6.58773	6.65708	835.779	804.582	720.467	862.39	734.842	765.182	692.684	-0.0548815	0.950072	0.259408	0.552146	-0.0134346	0.984915	-0.431776	0.1379	-0.27455	0.513603	-0.00719351	1	0.0693541	0.838372	1021.55	1267.91	631	622.636	1068.18	1018.18	1190.91	1306.18	1109.09	6.27273	2.90909	4.36364	3.54545	6.81818	3.09091	4.90909	7.72727	4.63636
NM_001029856	A_55_P2126368	Atad5	chr11	79902902	79949293	+	6.81021	6.68664	6.52693	6.5649	809.075	690.38	687.756	787.881	680.63	783.978	694.763	-0.228883	0.484127	0.196081	0.557829	0.116797	0.738524	-0.655732	0.00164739	-0.380683	0.145992	-0.123574	0.410681	0.0379704	0.922248	1678.73	1571.18	946.091	1027	1465.73	1482.91	1468.73	1462.18	1651.73	17.2727	32.3636	4.90909	5.90909	4.90909	5.27273	12.5455	6.36364	11.0909
NM_001029867	A_51_P102438	Ugt2b36	chr5	87494952	87521580	-	0	0	0.00344364	0	20.8749	20.216	21.9016	22.7831	22.1673	26.7437	22.9789	-0.0462685	0.967252	0.056933	0.954299	0.161319	0.782453	0.0726528	0.895944	0.0632459	0.935961	0	1	-0.00344364	0.86685	9.72727	11.4545	1	2.90909	7.63636	21.9091	10.0909	13.0909	9.54545	409	495.364	14.4545	15.7273	20.5455	20.4545	33.6364	29.0909	18.9091
NM_001029868	A_55_P1966274	Pdzd4	chrX	71038696	71070308	-	6.697	4.07046	5.98417	4.15142	1701.59	648.253	3435.2	730.142	2794.57	659.493	424.77	-1.39226	0.168387	-2.23415	0.00956376	-2.40053	0.00129285	0.351549	0.771493	0.528309	0.7144	-2.62655	4.82686e-05	-1.83275	0.000292852	338.545	343.909	270.273	309.545	325.545	318.455	302.818	364.545	397.455	3.18182	2.90909	0	0	11	31.8182	27.3636	28.0909	72.7273
NM_001029872	A_55_P1976943	Itgad	chr7	135317460	135349017	+	0.0360935	0.0500127	0.00300595	0.0382333	30.8589	25.7945	25.6152	26.3782	25.1724	30.3694	34.6046	-0.258625	0.607391	0.0423464	0.961171	0.36495	0.256317	-0.0357393	0.943935	0.433788	0.249663	0.0139192	0.982883	0.0352273	0.719418	11.7273	17.6364	8.36364	16	4.54545	9.63636	10.6364	13.7273	45.4545	1359.09	788.636	44.3636	38.7273	79.5455	43.0909	53.9091	19.7273	25.4545
NM_001029873	A_55_P2017964	Unc13a	chr8	74150612	74195656	-	2.32323	2.03118	2.26738	1.67148	36.1379	35.7694	43.4779	39.4726	43.4048	42.043	36.5186	-0.0147904	0.992901	-0.139432	0.902884	-0.147605	0.87016	0.287757	0.626131	-0.0447617	0.970092	-0.292048	0.238599	-0.5959	0.0300108	1158.73	1136.36	580	716.545	1079.82	1108.91	988.545	811.545	771.455	18.8182	19.0909	4.36364	14.4545	0.909091	2.18182	10.0909	2.63636	4.63636
NM_001029876	A_52_P484118	Urb2	chr8	126547373	126572404	+	7.65507	7.53022	7.45697	7.47606	985.373	851.16	834.754	936.578	688.12	754.912	577.212	-0.21124	0.632064	0.166048	0.716163	-0.0599565	0.911673	-0.746366	0.00196946	-0.536337	0.0661033	-0.124845	0.396482	0.0190937	1	26.5455	44.5455	14.3636	22.5455	6.72727	26.1818	17.1818	2	11.2727	173.545	59.7273	0.181818	1.81818	8.54545	4.63636	1.54545	3.54545	2.81818
NM_001029877	A_55_P2016426	Nova2	chr7	19511237	19550668	+	2.83598	1.14847	2.18697	1.10817	343.05	362.256	353.026	375.98	308.201	325.104	376.515	0.0785905	0.907834	0.0908804	0.874894	0.182935	0.584199	0.125388	0.706787	-0.00210544	0.998044	-1.68752	0.000435331	-1.0788	0.00523379	146.545	145.909	44.2727	27.8182	185.455	231	185.909	183.273	201.545	2.63636	3.09091	23.9091	22.6364	2.45455	12.5455	27.1818	64.9091	59.0909
[truncated: 26,872 more rows]
[truncated: 7 more columns]
