# Supplementary material for: PRC2 promotes canalisation during endodermal differentiation
Source: PLoS Genet. 2025 Jan 30;21(1):e1011584. doi: 10.1371/journal.pgen.1011584 (PMC11813121; doi:10.1371/journal.pgen.1011584)
Supplement: S6 Table — Summary of significantly enriched functional terms (biological process) for gene sets clustered based on TSS-associated (+/- 500 bp; mm9) histone mark signal (H3K4me3 and H3K27me3) across the ADE differentiation. Gene set clusters defined as indicated in S5C–S5F Fig. (XLSX) [file pgen.1011584.s014.xlsx]

## Sheet: Clust_1_BP
GO ID	Description	GeneRatio	BgRatio	pvalue	p.adjust	qvalue	geneID	Count
GO:0003205	cardiac chamber development	21/483	186/17493	4.86962e-08	0.000126489	0.000110865	Pitx2/Rbp4/Pcsk5/Bmp2/Bmp7/Gata3/Prox1/Sfrp2/Tgfbr2/Fgf8/Gata6/Ednra/Foxf1/Dhrs3/Slit3/Tgfbr3/Msx2/Sema3c/Plxnd1/Ovol2/Myocd	21
GO:0003206	cardiac chamber morphogenesis	18/483	140/17493	6.04777e-08	0.000126489	0.000110865	Pitx2/Rbp4/Bmp2/Bmp7/Gata3/Prox1/Sfrp2/Tgfbr2/Fgf8/Gata6/Ednra/Foxf1/Dhrs3/Slit3/Tgfbr3/Msx2/Sema3c/Ovol2	18
GO:0061138	morphogenesis of a branching epithelium	23/483	229/17493	1.00093e-07	0.000139563	0.000122324	Pitx2/Bmp2/Bmp7/Ctsh/Hoxd11/Prox1/Sfrp2/Tgfbr2/Tgm2/Fgf8/Ednra/Foxf1/Foxa2/Ihh/Sox9/Msx2/Sema3c/Casr/Hs3st3b1/Hhip/Ntn4/Plxnd1/Bcl2	23
GO:0003007	heart morphogenesis	24/483	266/17493	3.92335e-07	0.000315794	0.000276787	Noto/Pitx2/Rbp4/Bmp2/Bmp7/Gata3/Prox1/Sfrp2/Tgfbr2/Dkk1/Fgf8/Gata6/Ednra/Foxf1/Ihh/Dhrs3/Slit3/Sox9/Tcap/Tgfbr3/Msx2/Sema3c/Plxnd1/Ovol2	24
GO:0048562	embryonic organ morphogenesis	27/483	327/17493	4.39914e-07	0.000315794	0.000276787	Noto/Pitx2/Rbp4/Otx2/Bmp7/Gata3/Hlx/Hoxd11/Prox1/Tgfbr2/Fgf8/Ednra/Hesx1/Foxf1/Ihh/Mafb/Rarb/Sox9/Tcap/Irx5/Chst11/Cthrc1/Ovol2/Ttc39c/Clic5/Foxe1/Runx2	27
GO:0001763	morphogenesis of a branching structure	23/483	249/17493	4.52968e-07	0.000315794	0.000276787	Pitx2/Bmp2/Bmp7/Ctsh/Hoxd11/Prox1/Sfrp2/Tgfbr2/Tgm2/Fgf8/Ednra/Foxf1/Foxa2/Ihh/Sox9/Msx2/Sema3c/Casr/Hs3st3b1/Hhip/Ntn4/Plxnd1/Bcl2	23
GO:0035282	segmentation	15/483	116/17493	7.10158e-07	0.00042437	0.000371952	Tdrd5/Otx2/Sfrp2/Cdx1/Dkk1/Egr2/Ednra/Foxf1/Foxa2/Mafb/Sema3f/Tcap/Sema3c/Tdrkh/Tdrd1	15
GO:0007389	pattern specification process	33/483	468/17493	8.83649e-07	0.000452522	0.000396627	Noto/Pitx2/Cyp26c1/Tdrd5/Pcsk5/Otx2/Bmp2/Bmp7/Fst/Hoxd11/Sfrp2/Tgfbr2/Cdx1/Dkk1/Dlx1/Egr2/Fgf8/Ednra/Foxf1/Foxa2/Ihh/Mafb/Sema3f/Tcap/Msx2/Sema3c/Hhip/Ovol2/Dzip1l/Tdrkh/Tdrd1/Bicc1/Dmrta2	33
GO:0034587	piRNA metabolic process	7/483	21/17493	9.73631e-07	0.000452522	0.000396627	Gpat2/Tdrd5/Ddx4/Henmt1/Tdrkh/Mov10l1/Tdrd1	7
GO:0048754	branching morphogenesis of an epithelial tube	19/483	191/17493	1.50144e-06	0.000628052	0.000550475	Pitx2/Bmp2/Bmp7/Ctsh/Hoxd11/Sfrp2/Tgfbr2/Fgf8/Ednra/Foxf1/Foxa2/Ihh/Sox9/Msx2/Casr/Hs3st3b1/Hhip/Plxnd1/Bcl2	19
GO:0090596	sensory organ morphogenesis	25/483	309/17493	1.70661e-06	0.000648978	0.000568816	Pitx2/Rorb/Rbp4/Otx2/Bmp7/Gata3/Prox1/Ptprm/Fgf8/Ednra/Hesx1/Ihh/Mafb/Rarb/Sox9/Tcap/Irx5/Tulp1/Cthrc1/Ttc39c/Clic5/Tspan12/Ephb1/Bcl2/Igfn1	25
GO:0002063	chondrocyte development	8/483	32/17493	1.87072e-06	0.000652101	0.000571553	Hoxd11/Sfrp2/Tgfbr2/Serpinh1/Sox9/Msx2/Chst11/Runx2	8
GO:0090130	tissue migration	25/483	314/17493	2.28042e-06	0.000664688	0.000582586	Mcc/Pik3cd/Ctsh/Flt4/Gata3/Prox1/Ptprm/Tgfbr2/Cdh5/Efnb2/Fgf8/Foxf1/Krt2/Ptgs2/Sox9/Tgfbr3/Dnaja4/Rhoj/Plxnd1/Adipor1/Bmper/Marveld3/Fgf16/Loxl2/Plcg2	25
GO:0048732	gland development	32/483	467/17493	2.3912e-06	0.000664688	0.000582586	Pitx2/Bmp2/Bmp7/Crhr1/Gata3/Hlx/Prox1/Serpine2/Tgfbr2/Tgm2/Runx1/Fgf8/Gata6/Ednra/Hesx1/Foxf1/Igf2r/Mafb/Sox9/Tgfbr3/Msx2/Sema3c/Irf6/Insm1/Ripk3/Ntn4/Plxnd1/Tgfa/Pcsk9/Bcl2/Fa2h/Foxe1	32
GO:0048762	mesenchymal cell differentiation	21/483	235/17493	2.43782e-06	0.000664688	0.000582586	Pitx2/Cyp26c1/Bmp2/Bmp7/Gata3/Sfrp2/Tgfbr2/Fgf8/Ednra/Foxa2/Sema3f/Sox9/Tgfbr3/Msx2/Sema3c/Dab2/Ovol2/Adipor1/Loxl2/Myocd/Bcl2	21
GO:0003002	regionalization	28/483	381/17493	2.73067e-06	0.000664688	0.000582586	Noto/Pitx2/Cyp26c1/Tdrd5/Pcsk5/Otx2/Bmp2/Hoxd11/Sfrp2/Cdx1/Dkk1/Dlx1/Egr2/Fgf8/Ednra/Foxf1/Foxa2/Mafb/Sema3f/Tcap/Msx2/Sema3c/Hhip/Ovol2/Dzip1l/Tdrkh/Tdrd1/Dmrta2	28
GO:0002062	chondrocyte differentiation	14/483	113/17493	2.7956e-06	0.000664688	0.000582586	Maf/Bmp2/Hoxd11/Sfrp2/Tgfbr2/Runx1/Serpinh1/Ihh/Rarb/Sox9/Msx2/Chst11/Loxl2/Runx2	14
GO:0001837	epithelial to mesenchymal transition	16/483	146/17493	2.86024e-06	0.000664688	0.000582586	Bmp2/Bmp7/Gata3/Sfrp2/Tgfbr2/Fgf8/Ednra/Foxa2/Sox9/Tgfbr3/Msx2/Dab2/Ovol2/Adipor1/Loxl2/Myocd	16
GO:0090287	regulation of cellular response to growth factor stimulus	24/483	300/17493	3.3445e-06	0.000736317	0.000645368	Bmp2/Fst/Gata3/Sfrp2/Cdh5/Dkk1/Dlx1/Gata6/Tgfbr3/Msx2/Hhip/Chst11/Dab2/Fgfbp3/Bmper/Dok5/Fam20c/Fgf16/Slc2a10/Myocd/Cd109/Tspan12/Adamts3/Runx2	24
GO:0003151	outflow tract morphogenesis	12/483	85/17493	3.62033e-06	0.000757191	0.000663663	Pitx2/Bmp7/Sfrp2/Tgfbr2/Fgf8/Gata6/Ednra/Dhrs3/Tgfbr3/Msx2/Sema3c/Plxnd1	12
GO:0003279	cardiac septum development	14/483	117/17493	4.23904e-06	0.000844376	0.000740078	Pitx2/Pcsk5/Bmp7/Gata3/Prox1/Tgfbr2/Fgf8/Gata6/Dhrs3/Slit3/Tgfbr3/Msx2/Sema3c/Plxnd1	14
GO:0060562	epithelial tube morphogenesis	28/483	393/17493	4.94177e-06	0.000939609	0.000823549	Noto/Pitx2/Pik3cd/Bmp2/Bmp7/Ctsh/Gata3/Hoxd11/Sfrp2/Tgfbr2/Casp8/Efnb2/Fgf8/Ednra/Hesx1/Foxf1/Foxa2/Ihh/Sox9/Tcap/Msx2/Casr/Hs3st3b1/Hhip/Plxnd1/Cthrc1/Ovol2/Bcl2	28
GO:1903046	meiotic cell cycle process	18/483	190/17493	5.64875e-06	0.00101276	0.000887664	Spata22/Brdt/Syce1/Rpl10l/Ddx4/Ednra/Sycp1/Msx2/Pde3a/Mos/Tex12/Hormad1/Dmrtc2/Tdrkh/Mov10l1/Sycp2/Mcmdc2/Slc25a31	18
GO:0140013	meiotic nuclear division	17/483	172/17493	5.81072e-06	0.00101276	0.000887664	Spata22/Brdt/Syce1/Rpl10l/Ddx4/Sycp1/Msx2/Pde3a/Mos/Tex12/Hormad1/Dmrtc2/Tdrkh/Mov10l1/Sycp2/Mcmdc2/Slc25a31	17
GO:0090132	epithelium migration	24/483	312/17493	6.55055e-06	0.00107516	0.000942357	Mcc/Pik3cd/Ctsh/Flt4/Gata3/Prox1/Ptprm/Tgfbr2/Cdh5/Efnb2/Fgf8/Krt2/Ptgs2/Sox9/Tgfbr3/Dnaja4/Rhoj/Plxnd1/Adipor1/Bmper/Marveld3/Fgf16/Loxl2/Plcg2	24
GO:0060485	mesenchyme development	23/483	292/17493	6.91025e-06	0.00107516	0.000942357	Pitx2/Rbm24/Cyp26c1/Bmp2/Bmp7/Gata3/Sfrp2/Tgfbr2/Fgf8/Ednra/Foxf1/Foxa2/Sema3f/Sox9/Tgfbr3/Msx2/Sema3c/Dab2/Ovol2/Adipor1/Loxl2/Myocd/Bcl2	23
GO:0001667	ameboidal-type cell migration	30/483	446/17493	7.14372e-06	0.00107516	0.000942357	Pitx2/Mcc/Pik3cd/Bmp7/Ctsh/Flt4/Gata3/Prox1/Ptprm/Tgfbr2/Cdh5/Efnb2/Fgf8/Ednra/Krt2/Ptgs2/Sema3f/Sox9/Tgfbr3/Sema3c/Dnaja4/Rhoj/Plxnd1/Ovol2/Adipor1/Bmper/Marveld3/Fgf16/Loxl2/Plcg2	30
GO:0060411	cardiac septum morphogenesis	11/483	76/17493	7.19687e-06	0.00107516	0.000942357	Pitx2/Bmp7/Prox1/Tgfbr2/Fgf8/Gata6/Dhrs3/Slit3/Tgfbr3/Msx2/Sema3c	11
GO:0010717	regulation of epithelial to mesenchymal transition	12/483	92/17493	8.38385e-06	0.0012093	0.00105993	Bmp2/Bmp7/Gata3/Sfrp2/Tgfbr2/Foxa2/Tgfbr3/Dab2/Ovol2/Adipor1/Loxl2/Myocd	12
GO:0060537	muscle tissue development	30/483	456/17493	1.10007e-05	0.00153387	0.00134441	Pitx2/Rbm24/Rbp4/Bmp2/Bmp7/Hlx/Prox1/Rgs2/Tgfbr2/Plagl1/Casp8/Dkk1/Efnb2/Egr2/Fgf8/Gata6/Ednra/Ihh/Rarb/Sox9/Tcap/Tgfbr3/Sgcb/Sema3c/Foxp2/Myocd/Dmrta2/Boc/Ephb1/Bcl2	30
GO:0021602	cranial nerve morphogenesis	7/483	30/17493	1.37405e-05	0.00185408	0.00162506	Atp8b1/Phox2a/Egr2/Mafb/Sema3f/Ephb1/Plxna4	7
GO:0043588	skin development	23/483	306/17493	1.48029e-05	0.00193502	0.00169601	Krt83/Col1a2/Fst/Foxq1/Krt4/Runx1/Dkk1/Gata6/Mafb/Krt2/Ptgs2/Sox9/Msx2/Irf6/Evpl/Ovol2/Krt7/Slc2a10/Cd109/Bcl2/Sox21/Fa2h/Foxe1	23
GO:0051216	cartilage development	18/483	205/17493	1.61429e-05	0.00204624	0.00179349	Maf/Bmp2/Bmp7/Hoxd11/Sfrp2/Tgfbr2/Runx1/Serpinh1/Fgf6/Ihh/Matn3/Rarb/Sox9/Msx2/Chst11/Loxl2/Cbs/Runx2	18
GO:0010631	epithelial cell migration	23/483	310/17493	1.82245e-05	0.00221471	0.00194115	Mcc/Pik3cd/Ctsh/Flt4/Gata3/Prox1/Ptprm/Tgfbr2/Cdh5/Efnb2/Krt2/Ptgs2/Sox9/Tgfbr3/Dnaja4/Rhoj/Plxnd1/Adipor1/Bmper/Marveld3/Fgf16/Loxl2/Plcg2	23
GO:0060425	lung morphogenesis	10/483	69/17493	1.85309e-05	0.00221471	0.00194115	Pitx2/Ctsh/Tgfbr2/Fgf8/Foxf1/Foxa2/Id1/Sox9/Hhip/Foxp2	10
GO:0050673	epithelial cell proliferation	31/483	498/17493	2.32125e-05	0.00269716	0.00236401	Mcc/Pik3cd/Bmp2/Flt4/Fst/Gata3/Hlx/Krt4/Prox1/Ptprm/Sfrp2/Efnb2/Ednra/Id1/Igfbp4/Ihh/Krt2/Sox9/Tgfbr3/Thbs4/Irf6/Dab2/Ovol2/Bmper/Marveld3/Tgfa/Loxl2/Foxp2/Cd109/Fa2h/Runx2	31
GO:0071599	otic vesicle development	5/483	14/17493	2.56021e-05	0.00289442	0.0025369	Gata3/Fgf8/Hesx1/Sox9/Tcap	5
GO:0048566	embryonic digestive tract development	7/483	33/17493	2.6839e-05	0.00295441	0.00258948	Pitx2/Pcsk5/Hlx/Foxf1/Ihh/Rarb/Ovol2	7
GO:0007178	transmembrane receptor protein serine/threonine kinase signaling pathway	25/483	363/17493	2.80442e-05	0.00300792	0.00263638	Bmp2/Bmp7/Col1a2/Fst/Hpgd/Sfrp2/Tgfbr2/Cdh5/Dkk1/Dlx1/Gata6/Hfe/Id1/Inha/Tgfbr3/Msx2/Chst11/Dab2/Ovol2/Bmper/Btbd11/Slc2a10/Myocd/Cd109/Runx2	25
GO:0048592	eye morphogenesis	16/483	177/17493	3.32028e-05	0.00347218	0.00304329	Pitx2/Rorb/Rbp4/Otx2/Bmp7/Prox1/Ptprm/Ihh/Rarb/Sox9/Irx5/Tulp1/Tspan12/Ephb1/Bcl2/Igfn1	16
GO:0048485	sympathetic nervous system development	6/483	24/17493	3.78576e-05	0.0038624	0.00338531	Gata3/Phox2a/Ednra/Sema3f/Insm1/Plxna4	6
GO:0007140	male meiotic nuclear division	8/483	48/17493	4.55474e-05	0.0044818	0.00392821	Brdt/Rpl10l/Ddx4/Dmrtc2/Tdrkh/Mov10l1/Sycp2/Slc25a31	8
GO:0048706	embryonic skeletal system development	14/483	144/17493	4.60716e-05	0.0044818	0.00392821	Rbp4/Pcsk5/Bmp7/Hoxd11/Tgfbr2/Dlx1/Fgf8/Ednra/Hoxd1/Ihh/Irx5/Chst11/Slc2a10/Runx2	14
GO:0007127	meiosis I	12/483	109/17493	4.74133e-05	0.0045075	0.00395073	Spata22/Brdt/Syce1/Rpl10l/Ddx4/Sycp1/Tex12/Hormad1/Dmrtc2/Mov10l1/Mcmdc2/Slc25a31	12
GO:0007141	male meiosis I	6/483	25/17493	4.86578e-05	0.00451985	0.00396156	Brdt/Rpl10l/Ddx4/Dmrtc2/Mov10l1/Slc25a31	6
GO:0035107	appendage morphogenesis	15/483	164/17493	5.07849e-05	0.00451985	0.00396156	Pitx2/Pcsk5/Bmp7/Mecom/Hoxd11/Sfrp2/Dkk1/Fgf8/Ihh/Rarb/Sox9/Msx2/Sema3c/Chst11/Runx2	15
GO:0035108	limb morphogenesis	15/483	164/17493	5.07849e-05	0.00451985	0.00396156	Pitx2/Pcsk5/Bmp7/Mecom/Hoxd11/Sfrp2/Dkk1/Fgf8/Ihh/Rarb/Sox9/Msx2/Sema3c/Chst11/Runx2	15
GO:0003197	endocardial cushion development	8/483	49/17493	5.31352e-05	0.00454744	0.00398574	Rbm24/Bmp2/Bmp7/Tgfbr2/Fgf8/Foxf1/Sox9/Msx2	8
GO:0007411	axon guidance	19/483	245/17493	5.3269e-05	0.00454744	0.00398574	Otx2/Bmp7/Gata3/Ptprm/Alcam/Neurog2/Efnb2/Egr2/Fgf8/Ednra/Sema3f/Slit3/Sema3c/Plxnd1/Isl2/Boc/Ephb1/Plxna4/Rtn4rl1	19
GO:0097485	neuron projection guidance	19/483	246/17493	5.62826e-05	0.00455627	0.00399348	Otx2/Bmp7/Gata3/Ptprm/Alcam/Neurog2/Efnb2/Egr2/Fgf8/Ednra/Sema3f/Slit3/Sema3c/Plxnd1/Isl2/Boc/Ephb1/Plxna4/Rtn4rl1	19
GO:0001654	eye development	26/483	402/17493	5.63033e-05	0.00455627	0.00399348	Maf/Pitx2/Rorb/Rbp4/Otx2/Bmp7/Gata3/Prox1/Ptprm/Tgfbr2/Dlx1/Hesx1/Ihh/Rarb/Sox9/Irx5/Tulp1/Rhoj/Foxp2/Crygn/Tspan12/Ephb1/Sh3pxd2b/Bcl2/Igfn1/Pxdn	26
GO:0045165	cell fate commitment	21/483	289/17493	5.66403e-05	0.00455627	0.00399348	Otx2/Bmp2/Gata3/Prox1/Sfrp2/Neurog2/Runx1/Dkk1/Dlx1/Fgf8/Gata6/Ednra/Foxa2/Ihh/Sox9/Isl2/Glis1/Dmrta2/Sh3pxd2b/Bcl2/Runx2	21
GO:0150063	visual system development	26/483	405/17493	6.36711e-05	0.00485324	0.00425377	Maf/Pitx2/Rorb/Rbp4/Otx2/Bmp7/Gata3/Prox1/Ptprm/Tgfbr2/Dlx1/Hesx1/Ihh/Rarb/Sox9/Irx5/Tulp1/Rhoj/Foxp2/Crygn/Tspan12/Ephb1/Sh3pxd2b/Bcl2/Igfn1/Pxdn	26
GO:2000027	regulation of animal organ morphogenesis	13/483	130/17493	6.3885e-05	0.00485324	0.00425377	Bmp2/Bmp7/Gata3/Hoxd11/Sfrp2/Dkk1/Fgf8/Ednra/Sox9/Ntn4/Dab2/Cthrc1/Runx2	13
GO:0071772	response to BMP	15/483	168/17493	6.70011e-05	0.00485324	0.00425377	Bmp2/Bmp7/Fst/Gata3/Sfrp2/Cdh5/Dkk1/Dlx1/Gata6/Hfe/Id1/Tgfbr3/Msx2/Bmper/Runx2	15
GO:0071773	cellular response to BMP stimulus	15/483	168/17493	6.70011e-05	0.00485324	0.00425377	Bmp2/Bmp7/Fst/Gata3/Sfrp2/Cdh5/Dkk1/Dlx1/Gata6/Hfe/Id1/Tgfbr3/Msx2/Bmper/Runx2	15
GO:0061982	meiosis I cell cycle process	12/483	113/17493	6.76915e-05	0.00485324	0.00425377	Spata22/Brdt/Syce1/Rpl10l/Ddx4/Sycp1/Tex12/Hormad1/Dmrtc2/Mov10l1/Mcmdc2/Slc25a31	12
GO:0009880	embryonic pattern specification	10/483	80/17493	6.84536e-05	0.00485324	0.00425377	Noto/Tdrd5/Otx2/Bmp7/Ednra/Foxa2/Ihh/Sema3f/Tdrkh/Tdrd1	10
GO:1904888	cranial skeletal system development	10/483	80/17493	6.84536e-05	0.00485324	0.00425377	Tgfbr2/Fgf8/Ednra/Msx2/Irf6/Irx5/Chst11/Sh3pxd2b/Foxe1/Runx2	10
GO:0048880	sensory system development	26/483	408/17493	7.18941e-05	0.00501221	0.0043931	Maf/Pitx2/Rorb/Rbp4/Otx2/Bmp7/Gata3/Prox1/Ptprm/Tgfbr2/Dlx1/Hesx1/Ihh/Rarb/Sox9/Irx5/Tulp1/Rhoj/Foxp2/Crygn/Tspan12/Ephb1/Sh3pxd2b/Bcl2/Igfn1/Pxdn	26
GO:0090336	positive regulation of brown fat cell differentiation	5/483	17/17493	7.38812e-05	0.00506631	0.00444052	Bmp7/Mecom/Ptgs2/Metrnl/Ffar4	5
GO:0048483	autonomic nervous system development	8/483	52/17493	8.24698e-05	0.00538919	0.00472352	Gata3/Hlx/Phox2a/Egr2/Ednra/Sema3f/Insm1/Plxna4	8
GO:0048736	appendage development	16/483	191/17493	8.31306e-05	0.00538919	0.00472352	Pitx2/Pcsk5/Bmp7/Mecom/Hoxd11/Sfrp2/Dkk1/Fgf8/Ihh/Rarb/Sox9/Msx2/Sema3c/Irf6/Chst11/Runx2	16
GO:0060173	limb development	16/483	191/17493	8.31306e-05	0.00538919	0.00472352	Pitx2/Pcsk5/Bmp7/Mecom/Hoxd11/Sfrp2/Dkk1/Fgf8/Ihh/Rarb/Sox9/Msx2/Sema3c/Irf6/Chst11/Runx2	16
GO:0035886	vascular associated smooth muscle cell differentiation	7/483	39/17493	8.37432e-05	0.00538919	0.00472352	Nfatc2/Pitx2/Gata6/Ednra/Sgcb/Smarca2/Myocd	7
GO:0010632	regulation of epithelial cell migration	18/483	233/17493	8.75174e-05	0.00552804	0.00484522	Mcc/Pik3cd/Ctsh/Flt4/Gata3/Prox1/Ptprm/Tgfbr2/Ptgs2/Sox9/Tgfbr3/Dnaja4/Rhoj/Adipor1/Bmper/Marveld3/Fgf16/Plcg2	18
GO:0060389	pathway-restricted SMAD protein phosphorylation	9/483	67/17493	8.9296e-05	0.00552804	0.00484522	Bmp2/Bmp7/Tgfbr2/Dkk1/Hfe/Inha/Tgfbr3/Dab2/Bmper	9
GO:0001503	ossification	25/483	390/17493	8.98654e-05	0.00552804	0.00484522	Rorb/Bmp2/Bmp7/Col1a2/Sfrp2/Runx1/Dkk1/Egr2/Fzd9/Id1/Ihh/Ptgs2/Dhrs3/Sox9/Tgfbr3/Msx2/Casr/Cthrc1/Fam20c/Cbs/Glis1/Sh3pxd2b/Bcl2/Ffar4/Runx2	25
GO:0008544	epidermis development	23/483	344/17493	9.1347e-05	0.00553774	0.00485372	Krt83/Krtdap/Fst/Foxq1/Krt4/Runx1/Dkk1/Gata6/Mafb/Krt2/Ptgs2/Sox9/Msx2/Irf6/Evpl/Ovol2/Krt7/Cd109/Clic5/Bcl2/Sox21/Fa2h/Foxe1	23
GO:0090100	positive regulation of transmembrane receptor protein serine/threonine kinase signaling pathway	12/483	117/17493	9.50504e-05	0.00559994	0.00490824	Bmp2/Bmp7/Tgfbr2/Cdh5/Gata6/Hfe/Inha/Tgfbr3/Msx2/Dab2/Slc2a10/Myocd	12
GO:0098773	skin epidermis development	12/483	117/17493	9.50504e-05	0.00559994	0.00490824	Fst/Foxq1/Runx1/Dkk1/Gata6/Ptgs2/Sox9/Msx2/Cd109/Bcl2/Sox21/Foxe1	12
GO:0060445	branching involved in salivary gland morphogenesis	6/483	28/17493	9.64819e-05	0.00560533	0.00491296	Bmp7/Tgm2/Fgf8/Sema3c/Ntn4/Plxnd1	6
GO:0060351	cartilage development involved in endochondral bone morphogenesis	7/483	40/17493	9.91173e-05	0.00567955	0.00497802	Hoxd11/Tgfbr2/Serpinh1/Ihh/Rarb/Sox9/Cbs	7
GO:0061448	connective tissue development	20/483	279/17493	0.000101947	0.00576274	0.00505093	Maf/Bmp2/Bmp7/Hoxd11/Sfrp2/Tgfbr2/Runx1/Serpinh1/Fgf6/Foxa2/Ihh/Matn3/Rarb/Sox9/Msx2/Chst11/Loxl2/Cbs/Sh3pxd2b/Runx2	20
GO:0003253	cardiac neural crest cell migration involved in outflow tract morphogenesis	4/483	10/17493	0.000105607	0.00581255	0.00509458	Pitx2/Bmp7/Ednra/Sema3c	4
GO:0071600	otic vesicle morphogenesis	4/483	10/17493	0.000105607	0.00581255	0.00509458	Fgf8/Hesx1/Sox9/Tcap	4
GO:0014706	striated muscle tissue development	20/483	280/17493	0.000107038	0.00581483	0.00509658	Pitx2/Rbp4/Bmp2/Bmp7/Prox1/Rgs2/Tgfbr2/Casp8/Dkk1/Efnb2/Fgf8/Gata6/Ednra/Rarb/Tcap/Tgfbr3/Sgcb/Sema3c/Myocd/Boc	20
GO:0090092	regulation of transmembrane receptor protein serine/threonine kinase signaling pathway	19/483	259/17493	0.000111731	0.00599194	0.00525182	Bmp2/Bmp7/Fst/Sfrp2/Tgfbr2/Cdh5/Dkk1/Dlx1/Gata6/Hfe/Inha/Tgfbr3/Msx2/Chst11/Dab2/Bmper/Slc2a10/Myocd/Cd109	19
GO:0110110	positive regulation of animal organ morphogenesis	7/483	41/17493	0.000116711	0.00617978	0.00541645	Bmp2/Gata3/Hoxd11/Dkk1/Fgf8/Ednra/Sox9	7
GO:0035051	cardiocyte differentiation	15/483	177/17493	0.000120918	0.00624444	0.00547312	Pitx2/Bmp2/Bmp7/Prox1/Rgs2/Dkk1/Efnb2/Gata6/Ednra/Rarb/Tcap/Tgfbr3/Sgcb/Sema3c/Myocd	15
GO:0098657	import into cell	18/483	239/17493	0.000120918	0.00624444	0.00547312	Slc9a2/Snca/Cacna1b/Slc1a2/Neurl1b/Cacna1d/Slc24a2/Slc39a8/Rbp4/Slc7a2/Kcnj8/Rgs2/Hfe/Per2/Slc7a8/Slc2a10/Slc9a7/Slc9a9	18
GO:0050678	regulation of epithelial cell proliferation	26/483	422/17493	0.000124296	0.00634059	0.0055574	Mcc/Pik3cd/Bmp2/Flt4/Gata3/Hlx/Krt4/Prox1/Ptprm/Sfrp2/Efnb2/Ednra/Id1/Ihh/Sox9/Tgfbr3/Thbs4/Irf6/Dab2/Ovol2/Marveld3/Tgfa/Foxp2/Cd109/Fa2h/Runx2	26
GO:0030509	BMP signaling pathway	14/483	158/17493	0.000126223	0.00636135	0.00557559	Bmp2/Bmp7/Fst/Sfrp2/Cdh5/Dkk1/Dlx1/Gata6/Hfe/Id1/Tgfbr3/Msx2/Bmper/Runx2	14
GO:0048565	digestive tract development	12/483	121/17493	0.000131423	0.00652688	0.00572068	Pitx2/Pcsk5/Hlx/Sfrp2/Gata6/Foxf1/Ihh/Rarb/Sox9/Ovol2/Myocd/Bcl2	12
GO:0043046	DNA methylation involved in gamete generation	5/483	19/17493	0.000132628	0.00652688	0.00572068	Tdrd5/Ddx4/Tdrkh/Mov10l1/Tdrd1	5
GO:0051321	meiotic cell cycle	19/483	266/17493	0.000158186	0.00769411	0.00674373	Spata22/Brdt/Syce1/Rpl10l/Ddx4/Ednra/Sycp1/Msx2/Pde3a/Mos/Tex12/Hormad1/Dmrtc2/Tdrkh/Mov10l1/Tdrd1/Sycp2/Mcmdc2/Slc25a31	19
GO:0006029	proteoglycan metabolic process	10/483	89/17493	0.000169503	0.00812376	0.00712032	Hs6st2/Hs3st5/Bmp2/Gusb/Ihh/Hs3st3b1/Chst11/Chst7/Chst14/Slc2a10	10
GO:0048557	embryonic digestive tract morphogenesis	5/483	20/17493	0.000172846	0.00812376	0.00712032	Pitx2/Hlx/Foxf1/Ihh/Ovol2	5
GO:0060841	venous blood vessel development	5/483	20/17493	0.000172846	0.00812376	0.00712032	Pitx2/Prox1/Efnb2/Foxf1/Sema3c	5
GO:0060349	bone morphogenesis	11/483	107/17493	0.000180777	0.00840211	0.00736428	Hoxd11/Tgfbr2/Serpinh1/Cdx1/Ihh/Rarb/Dhrs3/Sox9/Msx2/Cbs/Runx2	11
GO:0071695	anatomical structure maturation	19/483	272/17493	0.000210732	0.00960679	0.00842016	Tdrd5/Bmp2/Gata3/Neurog2/Runx1/Cdh5/Ednra/Ihh/Ptgs2/C1ql1/Msx2/Pde3a/Irx5/Ntn4/Tdrkh/Fam20c/Tdrd1/Bcl2/Runx2	19
GO:0001569	branching involved in blood vessel morphogenesis	7/483	45/17493	0.000214197	0.00960679	0.00842016	Pitx2/Sfrp2/Tgfbr2/Fgf8/Ednra/Ihh/Plxnd1	7
GO:0071542	dopaminergic neuron differentiation	7/483	45/17493	0.000214197	0.00960679	0.00842016	Otx2/Sfrp2/Neurog2/Dkk1/Fgf8/Foxa2/Dmrta2	7
GO:0051145	smooth muscle cell differentiation	9/483	75/17493	0.000215883	0.00960679	0.00842016	Nfatc2/Pitx2/Gata6/Ednra/Foxf1/Sox9/Sgcb/Smarca2/Myocd	9
GO:0048705	skeletal system morphogenesis	18/483	251/17493	0.000222702	0.00980594	0.00859471	Bmp7/Hoxd11/Tgfbr2/Serpinh1/Cdx1/Fgf6/Fgf8/Ihh/Rarb/Dhrs3/Sox9/Msx2/Irx5/Hhip/Chst11/Cbs/Sh3pxd2b/Runx2	18

## Sheet: Clust_2_BP
GO ID	Description	GeneRatio	BgRatio	pvalue	p.adjust	qvalue	geneID	Count
GO:0042742	defense response to bacterium	130/3172	322/17493	4.25416e-21	1.28518e-17	1.16369e-17	Defb29/Defb22/Gsdma3/Rnase13/Rnase12/Rnase11/Wfdc13/Wfdc16/Ear4/Defb46/Lyg2/Defb36/Card9/P2rx7/Defb47/Wfdc10/Defb30/Oas1h/Wfdc9/Wfdc11/Nr1h4/Pglyrp4/C5ar1/Foxp1/Pglyrp2/Trem2/Dmbt1/Ctsg/Cyba/Epx/Irgm1/Ifng/Il7r/Ivl/Krt6a/Prkd1/Bpifa2/Tnfsf8/Umod/Aicda/Camp/Defb2/Fcgr1/Gbp2/Ifnb1/Il10/Il17a/Lgals9/Mbl2/Mmp7/Mpo/Naip6/Nos2/Bpifa1/Reg3g/Slpi/Cd4/Lyz1/Slc11a1/Elane/Isg15/Tlr5/Hp/Lyz2/Gbp3/Igtp/Cxcl13…	130
GO:0006959	humoral immune response	103/3172	229/17493	4.4309e-21	1.28518e-17	1.16369e-17	Defb22/Wfdc13/Wfdc16/Spag11b/Wfdc10/Fcgr2b/Gm13271/Kng1/C1rb/Wfdc9/Wfdc11/Pglyrp4/Aire/Trem2/S100a9/C1qa/C4bp/Cd37/Ccr7/Cr2/Crp/Dmbt1/Ctsg/Fcna/Cfb/Foxj1/Ifna11/Ifnab/Ifng/Ivl/Krt1/Krt6a/Masp1/Cxcl9/Pomc/Reg1/Cxcl2/Zp3r/Cd5l/C3/C4b/Camp/Cst9/Fcnb/Hc/Ifna2/Ifna4/Ifna5/Ifnb1/Il17a/Mbl2/Mmp7/Bpifa1/Reg3g/Ccl12/Ccl17/Cxcl15/Sh2d1a/Slpi/Zp3/Cfd/C2/C9/Fcer2a/Elane/Ccl20/Hpx/Cxcl13/Pf4/Cxcl10/Tslp/Ccl8/…	103
GO:0002250	adaptive immune response	143/3172	432/17493	2.94259e-14	4.30606e-11	3.899e-11	Sh2d1b2/H2-Eb2/Btla/Adcy7/Card9/P2rx7/Fcgr2b/Gm8909/Cd8a/Gm13271/Bach2/C1rb/Cd247/Il9r/Il12a/Il18r1/Treml4/Clec4a2/Fcamr/Gm11127/Aire/Trem2/Itk/C1qa/C4bp/Cd1d2/Cd3e/Cd48/Ccr7/Cr2/Crp/Csf2rb/Fas/H2-M9/Foxj1/Ifna11/Ifnab/Ifng/Cd79b/Il12rb1/Il17ra/Il7r/Il9/Jak2/Lag3/Gzmm/Xcl1/Ly9/Pik3cd/Rag1/Serpina3g/Stat6/Tnfsf4/Zap70/Zp3r/Aicda/C3/C4b/Ccr6/Ctla4/Cd19/Cd3g/Cd7/Cx3cr1/Fcer1a/Fcgr1/H2-Aa/H2-DMb2/H2-…	143
GO:0002443	leukocyte mediated immunity	140/3172	420/17493	2.96918e-14	4.30606e-11	3.899e-11	Rab44/Pik3r6/Klri1/Plekhm2/Sh2d1b2/H2-Eb2/Mrgprx2/Card9/P2rx7/Scimp/Fcgr2b/Gm8909/Cd8a/Itgam/C1rb/Il9r/Il12a/Il18r1/Treml4/Serpinb9c/Gm11127/H60c/Aire/Trem2/Blk/C1qa/C4bp/Cd1d2/Cr2/Crp/Csf2rb/Ctsg/Fas/H2-M9/Foxj1/Ifng/Il13/Il7r/Il9/Itgb2/Itgb2l/Lag3/Lep/Gzmm/Xcl1/Pomc/Ptgds/Rac2/Stat6/Tnfsf4/Zp3r/Adora3/Aicda/C3/C4b/Ccr6/Cd19/Coro1a/Cplx2/Cx3cr1/Fcer1a/Fcgr1/Fes/Gab2/H2-Aa/H2-DMb2/H2-Ob/Hc/Ifnb1/…	140
GO:0050829	defense response to Gram-negative bacterium	46/3172	94/17493	9.14716e-12	1.06125e-08	9.60933e-09	Defb22/Trem2/Dmbt1/Ctsg/Irgm1/Prkd1/Umod/Camp/Defb2/Il17a/Mmp7/Reg3g/Cd4/Lyz1/Slc11a1/Elane/Lyz2/Igtp/Pfpl/Tslp/Trem1/Trem3/Gsdmd/Lypd8/Rarres2/9530003J23Rik/Cst11/Tlr9/Il23a/Hamp/Defb6/Defb9/Defb11/Defb19/Il17f/Ssc5d/Nlrp10/Defb20/Bpi/Galp/Il22ra1/Defb37/Defb39/Defb40/Hamp2/Defb21	46
GO:0070661	leukocyte proliferation	117/3172	359/17493	2.05037e-11	1.98237e-08	1.79497e-08	Erbb2/Itgad/Cd27/Btla/Csf1r/P2rx7/Cd22/Fcgr2b/Itgam/Gm13271/Mpl/Il9r/Il12a/Dlg5/Itgal/Trem2/Blk/Cd37/Cd3e/Ccr7/Cr2/Crp/Csf2rb/Epo/Cfb/Foxj1/Hhex/Ifna11/Ifnab/Ifng/Il12rb1/Il13/Il15/Il2ra/Il7/Il7r/Il9/Itgb2/Jak2/Lep/Lgals7/Xcl1/Ptpn22/Rac2/Stat6/Tnfsf4/Zap70/Bst1/Ctla4/Cd19/Cd6/Coro1a/Csf2/Efnb1/H2-Aa/H2-DMb2/Ifna2/Ifna4/Ifna5/Ifnb1/Igf1/Il10/Il1a/Il3/Il5/Inpp5d/Lef1/Lgals9/Pla2g2d/Ccl12/Stat4/Sta…	117
GO:0032943	mononuclear cell proliferation	108/3172	326/17493	4.03361e-11	2.92901e-08	2.65213e-08	Erbb2/Itgad/Cd27/Btla/Csf1r/P2rx7/Cd22/Fcgr2b/Itgam/Gm13271/Mpl/Il9r/Il12a/Dlg5/Itgal/Blk/Cd37/Cd3e/Ccr7/Cr2/Crp/Epo/Cfb/Foxj1/Ifna11/Ifnab/Ifng/Il12rb1/Il13/Il15/Il2ra/Il7/Il7r/Il9/Itgb2/Jak2/Lep/Lgals7/Xcl1/Ptpn22/Rac2/Tnfsf4/Zap70/Bst1/Ctla4/Cd19/Cd6/Coro1a/Efnb1/H2-Aa/H2-DMb2/Ifna2/Ifna4/Ifna5/Ifnb1/Igf1/Il10/Il1a/Il3/Il5/Inpp5d/Lef1/Lgals9/Pla2g2d/Stat5a/Tgfb1/Cd40lg/Tyrobp/Scgb1a1/Vcam1/Zp3…	108
GO:0019730	antimicrobial humoral response	55/3172	127/17493	4.03931e-11	2.92901e-08	2.65213e-08	Defb22/Wfdc13/Wfdc16/Spag11b/Wfdc10/Kng1/Wfdc9/Wfdc11/Pglyrp4/S100a9/Dmbt1/Ctsg/Ivl/Krt6a/Cxcl9/Pomc/Reg1/Cxcl2/Camp/Cst9/Il17a/Mmp7/Bpifa1/Reg3g/Ccl12/Ccl17/Cxcl15/Slpi/Elane/Ccl20/Cxcl13/Pf4/Cxcl10/Tslp/Ccl8/Ppbp/Nts/Bpifa5/Klk5/Rarres2/Colec11/Wfdc3/Hamp/Spon2/Trf/Wfdc12/Wfdc15b/Il17f/Spag11a/Bpi/Galp/Hamp2/Wfdc15a/Cxcl3/Defb21	55
GO:0046651	lymphocyte proliferation	106/3172	319/17493	4.99392e-11	3.21886e-08	2.91458e-08	Erbb2/Itgad/Cd27/Btla/P2rx7/Cd22/Fcgr2b/Itgam/Gm13271/Mpl/Il9r/Il12a/Dlg5/Itgal/Blk/Cd37/Cd3e/Ccr7/Cr2/Epo/Cfb/Foxj1/Ifna11/Ifnab/Ifng/Il12rb1/Il13/Il15/Il2ra/Il7/Il7r/Il9/Itgb2/Jak2/Lep/Lgals7/Xcl1/Ptpn22/Rac2/Tnfsf4/Zap70/Bst1/Ctla4/Cd19/Cd6/Coro1a/Efnb1/H2-Aa/H2-DMb2/Ifna2/Ifna4/Ifna5/Ifnb1/Igf1/Il10/Il1a/Il3/Il5/Inpp5d/Lef1/Lgals9/Pla2g2d/Stat5a/Tgfb1/Cd40lg/Tyrobp/Scgb1a1/Vcam1/Zp3/Pla2g2f/C…	106
GO:0045109	intermediate filament organization	36/3172	69/17493	1.62369e-10	9.32847e-08	8.44665e-08	Bfsp2/Krt76/Krt40/Krt32/Plec/Krt81/Krt36/Krt15/Krt16/Krt1/Krt84/Krt6a/Krt31/Krt13/Krt17/Krt27/Krt6b/Krt33b/Krt85/Krt35/Krt14/Krt20/Dsp/Krt5/Krt34/Krt80/Krt8/Krt23/Krt75/Krt25/Eppk1/Krt42/Krt73/Krt78/Krt72/Gm5478	36
GO:0001906	cell killing	78/3172	215/17493	1.76889e-10	9.32847e-08	8.44665e-08	Pik3r6/Klri1/Plekhm2/Sh2d1b2/P2rx7/Gm8909/Itgam/Kng1/Il12a/Serpinb9c/Pglyrp4/Gm11127/H60c/Cd1d2/Ctsg/H2-M9/Ifng/Il13/Il7r/Lag3/Lep/Gzmm/Cxcl9/Pomc/Cd5l/C3/Coro1a/Cx3cr1/Fcgr1/Lgals9/Klrb1a/Nos2/Prf1/Ccl12/Ccl17/Ccl2/Sh2d1a/Serpinb9d/Stat5a/Tyrobp/Vav1/Sh2d1b1/Azgp1/C9/Fcer2a/Gzmb/H2-M10.1/Lyz1/Elane/Ccl20/Lyz2/Cxcl13/Crtam/Cxcl10/Il4/Trem1/Trem3/Ccl8/Ppbp/Nkg7/Nts/9530003J23Rik/Cst11/Gimap3/Il23a…	78
GO:0002697	regulation of immune effector process	127/3172	414/17493	2.6321e-10	1.2724e-07	1.15212e-07	Psg22/Pik3r6/Klri1/Cd27/Ffar3/Sh2d1b2/Card9/P2rx7/Cd22/Scimp/Fcgr2b/Gm8909/Itgam/Ptprj/Il12a/Il18r1/Nlrx1/Serpinb9c/Pglyrp4/Foxp1/Gm11127/Pglyrp2/Trem2/Blk/C4bp/Cd1d2/Cd37/Ccr7/Cr2/Epx/Cfb/H2-M9/Foxj1/Ifng/Il13/Il7r/Itgb2/Itgb2l/Ivl/Lag3/Lep/Xcl1/Masp1/Pomc/Ptpn22/Rac2/Stat6/Tnfsf4/Axl/Vpreb3/Zp3r/Adora3/Cd5l/Apoa1/C3/C4b/Cx3cr1/Fcer1a/Fcgr1/Fes/Gab2/H2-DMb2/Ifnb1/Il10/Il17a/Il5/Lgals9/Klrb1a/Mbl…	127
GO:0002699	positive regulation of immune effector process	94/3172	282/17493	5.09688e-10	2.27438e-07	2.05939e-07	Psg22/Klri1/Cd27/Ffar3/Sh2d1b2/Card9/P2rx7/Scimp/Gm8909/Itgam/Ptprj/Il12a/Il18r1/Foxp1/Gm11127/Trem2/Blk/Cd1d2/Cd37/Ccr7/Cfb/H2-M9/Ifng/Il13/Itgb2/Itgb2l/Lag3/Xcl1/Masp1/Pomc/Ptpn22/Rac2/Stat6/Tnfsf4/Adora3/C3/C4b/Fcer1a/Fcgr1/Fes/Gab2/H2-DMb2/Il10/Il17a/Il5/Mbl2/Pck1/Ccl2/Sh2d1a/Stat5a/Tgfb1/Myo18a/Tyrobp/Vav1/Zp3/Sh2d1b1/Azgp1/C2/Cd84/Ms4a2/Fcer2a/H2-M10.1/Tek/Slamf1/Clnk/Hpx/Crtam/Clcf1/Il4/Kl…	94
GO:0002449	lymphocyte mediated immunity	101/3172	311/17493	6.00117e-10	2.48663e-07	2.25157e-07	Pik3r6/Klri1/Plekhm2/Sh2d1b2/H2-Eb2/Card9/P2rx7/Fcgr2b/Gm8909/Cd8a/C1rb/Il9r/Il12a/Il18r1/Treml4/Serpinb9c/Gm11127/H60c/Aire/Trem2/C1qa/C4bp/Cd1d2/Cr2/Crp/Csf2rb/Fas/H2-M9/Foxj1/Ifng/Il7r/Il9/Lag3/Lep/Gzmm/Xcl1/Stat6/Tnfsf4/Zp3r/Aicda/C3/C4b/Ccr6/Cd19/Coro1a/Fcer1a/Fcgr1/H2-Aa/H2-DMb2/H2-Ob/Hc/Ifnb1/Inpp5d/Lgals9/Klrb1a/Mbl2/Prf1/Sh2d1a/Serpinb9d/Stat5a/Tgfb1/Cd40lg/Vav1/Zp3/Sh2d1b1/Azgp1/C2/C9/F…	101
GO:0097530	granulocyte migration	60/3172	153/17493	6.8435e-10	2.64661e-07	2.39643e-07	Ccl26/Pecam1/Csf1r/Rhoh/Itgam/Ptprj/C5ar1/S100a9/Ccr7/Dpep1/Epx/Ifng/Il17ra/Itgb2/Itgb2l/Xcl1/Cxcl9/Rac2/Scg2/Cxcl2/Tnfaip6/Umod/Bst1/Cxcr2/Il17a/Il1a/Prtn3/Ccl12/Ccl17/Ccl2/Ccl3/Ccl9/Cxcl15/Vav1/Ccl7/Slamf1/Ccl20/Cxcl13/Ccl24/Pde4b/Pf4/Vav3/Cxcl10/Il4/Trem1/Trem3/Ccl8/Ppbp/S100a14/Gp2/Cd177/Rarres2/Il23a/Myo1f/Itga9/Il17rc/Cd300a/Umodl1/Cxcr1/Cxcl3	60
GO:0031424	keratinization	31/3172	59/17493	2.40349e-09	8.71416e-07	7.89041e-07	Cdsn/Krt76/Krt81/Gprc5d/Krt16/Krt1/Krt84/Krt6a/Sprr1b/Tgm3/Casp14/Il1a/Krt17/Krt6b/Sprr2d/Sprr2i/Sprr2k/Sprr3/Krt85/Tgm1/Krt5/Krt80/Krt8/Krt75/Hrnr/Sprr4/Abca12/Krt73/Krt78/Krt72/Gm5478	31
GO:0002274	myeloid leukocyte activation	83/3172	247/17493	3.37894e-09	1.15301e-06	1.04402e-06	Rab44/Mrgprx2/Rhoh/Mfhas1/Itgam/Cd33/Timd2/Havcr1/C5ar1/Foxp1/Trem2/Blk/C1qa/Cd37/Cd48/Ctsg/Ifng/Ifngr2/Il13/Il15/Itgb2/Itgb2l/Jak2/Mmp8/Ptgds/Rac2/Tff2/Adora3/Cxcr2/Camp/Cnr2/Cplx2/Csf2/Cst7/Cx3cr1/Fcer1a/Fes/Gab2/Ifnb1/Il10/Il16/Lgals9/Il1rl1/Pparg/Ptpre/Tgfb1/Myo18a/Tyrobp/Cd84/Clu/Ms4a2/Flt3l/Slc11a1/Slamf1/Clnk/Nr1h3/Batf/Prg3/Il4/Tslp/Ubd/Lrrk2/Cd177/Muc5b/Batf2/Gimap3/Hamp/Dock2/Tac4/Myo1f…	83
GO:0050867	positive regulation of cell activation	115/3172	383/17493	7.1928e-09	2.31808e-06	2.09895e-06	Pik3r6/Cd27/H2-Eb2/Gm9733/Rhoh/Lilra5/Itgam/Runx1/Mpl/Ptprj/Sh3kbp1/Pdgfrb/Il12a/Timd2/Havcr1/Capn3/Itgal/Trem2/Cd1d2/Cd3e/Cd5/Ccr7/Epo/Ifng/Il12rb1/Il13/Il15/Il2ra/Il7/Il7r/Itgb2/Itgb2l/Jak2/Lep/Xcl1/Mmp8/Ptpn22/Rag1/Stat6/Tnfsf4/Axl/Zap70/Adora3/Bst1/Cd6/Coro1a/Efnb1/Fcer1a/Gab2/H2-Aa/H2-DMb2/H2-Ob/Igf1/Il10/Il16/Il1a/Il3/Il5/Inpp5d/Lck/Lef1/Lgals9/Il1rl1/Pck1/Ccl2/Selp/Stat5a/Tgfb1/Cd40lg/Tyro…	115
GO:0050900	leukocyte migration	111/3172	368/17493	9.94212e-09	3.03548e-06	2.74854e-06	Ccl26/Pecam1/Nlrp12/Csf1r/Rhoh/Itgam/Ptprj/Il12a/Rin3/Gpr15/Plec/C5ar1/Itgal/Aire/Trem2/S100a9/Bdkrb1/Ccr7/Ctsg/Dpep1/Epx/Foxj1/Mst1/Ifng/Il17ra/Itgb2/Itgb2l/Lep/Xcl1/Cxcl9/Plg/Ptn/Ptpn22/Rac2/Scg2/Cxcl2/Tnfaip6/Tnfrsf18/Tnfsf4/Umod/Adora3/Bst1/Ccr6/Coro1a/Cxcr2/Cxcr3/Cnr2/Cx3cr1/F7/Hc/Il16/Il17a/Il1a/Lgals9/Prtn3/Saa2/Ccl12/Ccl17/Ccl2/Ccl3/Ccl9/Cxcl15/Sele/Selp/Tgfb1/Vav1/Vcam1/Zp3/Chst4/Ccl7/Sl…	111
GO:0070663	regulation of leukocyte proliferation	86/3172	265/17493	1.15529e-08	3.35093e-06	3.03417e-06	Erbb2/Btla/Csf1r/Cd22/Fcgr2b/Mpl/Il12a/Dlg5/Itgal/Blk/Cd37/Cd3e/Ccr7/Crp/Csf2rb/Epo/Foxj1/Hhex/Ifng/Il12rb1/Il13/Il15/Il2ra/Il7/Jak2/Lep/Lgals7/Xcl1/Ptpn22/Rac2/Stat6/Tnfsf4/Zap70/Bst1/Ctla4/Cd6/Coro1a/Csf2/Efnb1/H2-Aa/H2-DMb2/Igf1/Il10/Il1a/Il3/Il5/Inpp5d/Lgals9/Pla2g2d/Ccl12/Stat5a/Tgfb1/Cd40lg/Tyrobp/Scgb1a1/Vcam1/Zp3/Pla2g2f/Cd4/Flt3l/Slamf1/Crtam/Clcf1/Vav3/Il4/Tnfrsf13b/Pdcd1lg2/Cd274/Mef2c…	86
GO:0002460	adaptive immune response based on somatic recombination of immune receptors built from immunoglobulin superfamily domains	98/3172	315/17493	1.30833e-08	3.52984e-06	3.19616e-06	H2-Eb2/Card9/P2rx7/Fcgr2b/Gm8909/Cd8a/Bach2/C1rb/Il9r/Il12a/Il18r1/Treml4/Gm11127/Aire/Trem2/C1qa/C4bp/Cd1d2/Ccr7/Cr2/Crp/Csf2rb/Fas/H2-M9/Foxj1/Ifng/Il12rb1/Il17ra/Il7r/Il9/Jak2/Gzmm/Xcl1/Ly9/Stat6/Tnfsf4/Zp3r/Aicda/C3/C4b/Ccr6/Cd19/Fcer1a/Fcgr1/H2-Aa/H2-DMb2/H2-Ob/Hc/Ifnb1/Inpp5d/Lef1/Il1rl1/Mbl2/Prf1/Rorc/Tgfb1/Cd40lg/Zp3/Azgp1/C2/C9/Cd4/Fcer2a/Gzmb/H2-M10.1/Loxl3/Slc11a1/Sema4a/Slamf1/Batf/Hp…	98
GO:0001819	positive regulation of cytokine production	134/3172	469/17493	1.33867e-08	3.52984e-06	3.19616e-06	Psg22/Gsdma3/Osm/Cd27/Ffar3/Card9/Cd209b/Csf1r/Clec5a/P2rx7/Scimp/Lilra5/Setd2/Runx1/Ptprj/Tigit/Il12a/Oas1h/Mefv/Il18r1/Nr1h4/C5ar1/Foxp1/Postn/Nfam1/Aire/Trem2/Itk/Agt/Cd1d2/Cd3e/Ccr7/Cyba/Epx/Ifng/Il12rb1/Il13/Il15/Il17ra/Il7/Il9/Jak2/Lep/Xcl1/Ly9/Mmp12/Mmp8/Ptpn22/Tnfsf4/Adipoq/Adcyap1/C3/Cd6/Camp/Csf2/Fcer1a/Hc/Hgf/Il10/Il16/Il17a/Il1a/Lgals9/Il1rl1/Nos2/Pou2af1/Saa2/Ccl2/Ccl3/Stat5a/Tgfb1/C…	134
GO:0032944	regulation of mononuclear cell proliferation	80/3172	243/17493	1.82087e-08	4.59255e-06	4.15842e-06	Erbb2/Btla/Csf1r/Cd22/Fcgr2b/Mpl/Il12a/Dlg5/Itgal/Blk/Cd37/Cd3e/Ccr7/Crp/Epo/Foxj1/Ifng/Il12rb1/Il13/Il15/Il2ra/Il7/Jak2/Lep/Lgals7/Xcl1/Ptpn22/Rac2/Tnfsf4/Zap70/Bst1/Ctla4/Cd6/Coro1a/Efnb1/H2-Aa/H2-DMb2/Igf1/Il10/Il1a/Il3/Il5/Inpp5d/Lgals9/Pla2g2d/Stat5a/Tgfb1/Cd40lg/Tyrobp/Scgb1a1/Vcam1/Zp3/Pla2g2f/Cd4/Slamf1/Crtam/Clcf1/Vav3/Il4/Tnfrsf13b/Pdcd1lg2/Cd274/Mef2c/Sash3/Clec4g/Il6/Tlr9/Il23a/Btnl2/…	80
GO:0050670	regulation of lymphocyte proliferation	78/3172	238/17493	3.40291e-08	8.13083e-06	7.36222e-06	Erbb2/Btla/Cd22/Fcgr2b/Mpl/Il12a/Dlg5/Itgal/Blk/Cd37/Cd3e/Ccr7/Epo/Foxj1/Ifng/Il12rb1/Il13/Il15/Il2ra/Il7/Jak2/Lep/Lgals7/Xcl1/Ptpn22/Rac2/Tnfsf4/Zap70/Bst1/Ctla4/Cd6/Coro1a/Efnb1/H2-Aa/H2-DMb2/Igf1/Il10/Il1a/Il3/Il5/Inpp5d/Lgals9/Pla2g2d/Stat5a/Tgfb1/Cd40lg/Tyrobp/Scgb1a1/Vcam1/Zp3/Pla2g2f/Cd4/Slamf1/Crtam/Clcf1/Vav3/Il4/Tnfrsf13b/Pdcd1lg2/Cd274/Mef2c/Sash3/Clec4g/Il6/Tlr9/Il23a/Btnl2/Cd209a/Il2…	78
GO:0002696	positive regulation of leukocyte activation	108/3172	363/17493	3.50406e-08	8.13083e-06	7.36222e-06	Pik3r6/Cd27/H2-Eb2/Gm9733/Rhoh/Itgam/Runx1/Mpl/Sh3kbp1/Il12a/Timd2/Havcr1/Itgal/Trem2/Cd1d2/Cd3e/Cd5/Ccr7/Epo/Ifng/Il12rb1/Il13/Il15/Il2ra/Il7/Il7r/Itgb2/Itgb2l/Jak2/Lep/Xcl1/Mmp8/Ptpn22/Rag1/Stat6/Tnfsf4/Axl/Zap70/Adora3/Bst1/Cd6/Coro1a/Efnb1/Fcer1a/Gab2/H2-Aa/H2-DMb2/H2-Ob/Igf1/Il10/Il16/Il1a/Il3/Il5/Inpp5d/Lck/Lef1/Lgals9/Il1rl1/Pck1/Ccl2/Stat5a/Tgfb1/Cd40lg/Tyrobp/Vcam1/Vnn1/Zp3/Brd7/Cd4/Ms4a…	108
GO:0002703	regulation of leukocyte mediated immunity	84/3172	263/17493	3.83054e-08	8.38053e-06	7.58832e-06	Pik3r6/Klri1/Sh2d1b2/P2rx7/Scimp/Fcgr2b/Gm8909/Itgam/Il12a/Il18r1/Serpinb9c/Gm11127/Trem2/Blk/C4bp/Cd1d2/Cr2/H2-M9/Foxj1/Ifng/Il13/Il7r/Itgb2/Itgb2l/Lag3/Lep/Xcl1/Pomc/Rac2/Stat6/Tnfsf4/Zp3r/Adora3/C3/Cx3cr1/Fcer1a/Fcgr1/Fes/Gab2/Ifnb1/Lgals9/Klrb1a/Ccl2/Sh2d1a/Serpinb9d/Stat5a/Tgfb1/Tyrobp/Vav1/Zp3/Sh2d1b1/Azgp1/Cd84/Ms4a2/Fcer2a/H2-M10.1/Slamf1/Clnk/Hpx/Crtam/Clcf1/Il4/Cd177/Sash3/Clec4g/603046…	84
GO:0071621	granulocyte chemotaxis	48/3172	123/17493	4.04508e-08	8.38053e-06	7.58832e-06	Ccl26/Csf1r/Itgam/Ptprj/C5ar1/S100a9/Ccr7/Dpep1/Ifng/Il17ra/Itgb2/Itgb2l/Xcl1/Cxcl9/Rac2/Scg2/Cxcl2/Tnfaip6/Bst1/Cxcr2/Ccl12/Ccl17/Ccl2/Ccl3/Ccl9/Cxcl15/Vav1/Ccl7/Slamf1/Ccl20/Cxcl13/Ccl24/Pde4b/Pf4/Vav3/Cxcl10/Il4/Trem1/Trem3/Ccl8/Ppbp/S100a14/Rarres2/Il23a/Itga9/Il17rc/Cxcr1/Cxcl3	48
GO:1990266	neutrophil migration	48/3172	123/17493	4.04508e-08	8.38053e-06	7.58832e-06	Ccl26/Pecam1/Rhoh/Itgam/C5ar1/S100a9/Ccr7/Dpep1/Ifng/Itgb2/Itgb2l/Xcl1/Cxcl9/Rac2/Cxcl2/Tnfaip6/Umod/Bst1/Cxcr2/Il1a/Prtn3/Ccl12/Ccl17/Ccl2/Ccl3/Ccl9/Cxcl15/Vav1/Ccl7/Ccl20/Cxcl13/Ccl24/Pde4b/Pf4/Vav3/Cxcl10/Trem1/Trem3/Ccl8/Ppbp/Gp2/Cd177/Il23a/Myo1f/Itga9/Umodl1/Cxcr1/Cxcl3	48
GO:0002705	positive regulation of leukocyte mediated immunity	56/3172	154/17493	5.76237e-08	1.15267e-05	1.04371e-05	Klri1/Sh2d1b2/P2rx7/Scimp/Gm8909/Itgam/Il12a/Il18r1/Gm11127/Trem2/Cd1d2/H2-M9/Ifng/Itgb2/Itgb2l/Lag3/Xcl1/Pomc/Stat6/Tnfsf4/C3/Fcer1a/Fcgr1/Ccl2/Sh2d1a/Stat5a/Tgfb1/Tyrobp/Vav1/Zp3/Sh2d1b1/Azgp1/Fcer2a/H2-M10.1/Slamf1/Clnk/Hpx/Crtam/Clcf1/Il4/Cd177/Sash3/6030468B19Rik/Il6/Gimap3/Il23a/Nlrp3/Klre1/Gimap5/H2-M10.4/H2-M11/H2-M1/H2-M10.2/Cd226/H2-M10.3/H2-M10.6	56
GO:0042100	B cell proliferation	44/3172	110/17493	6.27238e-08	1.19447e-05	1.08156e-05	Cd27/Btla/Cd22/Fcgr2b/Gm13271/Il9r/Blk/Cr2/Cfb/Ifna11/Ifnab/Il13/Il7/Il7r/Il9/Bst1/Ctla4/Cd19/Ifna2/Ifna4/Ifna5/Ifnb1/Il10/Il3/Il5/Inpp5d/Lef1/Cd40lg/Tyrobp/Vpreb2/Clcf1/Vav3/Il4/Tnfrsf13b/Mef2c/Sash3/Tlr9/Cd300a/Siglecg/Card11/Pkn1/Ifne/Ifnk/Ifna14	44
GO:0045103	intermediate filament-based process	38/3172	89/17493	6.38314e-08	1.19447e-05	1.08156e-05	Bfsp2/Krt76/Krt40/BC024139/Krt32/Plec/Krt81/Krt36/Krt15/Krt16/Krt1/Krt84/Krt6a/Krt31/Krt13/Krt17/Krt27/Krt6b/Krt33b/Krt85/Krt35/Krt14/Krt20/Sync/Dsp/Krt5/Krt34/Krt80/Krt8/Krt23/Krt75/Krt25/Eppk1/Krt42/Krt73/Krt78/Krt72/Gm5478	38
GO:0045104	intermediate filament cytoskeleton organization	37/3172	88/17493	1.5286e-07	2.77106e-05	2.50911e-05	Bfsp2/Krt76/Krt40/BC024139/Krt32/Plec/Krt81/Krt36/Krt15/Krt16/Krt1/Krt84/Krt6a/Krt31/Krt13/Krt17/Krt27/Krt6b/Krt33b/Krt85/Krt35/Krt14/Krt20/Dsp/Krt5/Krt34/Krt80/Krt8/Krt23/Krt75/Krt25/Eppk1/Krt42/Krt73/Krt78/Krt72/Gm5478	37
GO:0060326	cell chemotaxis	90/3172	299/17493	2.68372e-07	4.71766e-05	4.2717e-05	Ccl26/Defb46/Csf1r/Defb47/Itgam/Ptprj/Pdgfrb/Il12a/Rin3/Plec/C5ar1/Bin2/S100a9/Ccr7/Ccr8/Ctsg/Dpep1/Mst1/Ifng/Il17ra/Itgb2/Itgb2l/Xcl1/Cxcl9/Prkd1/Ptn/Rac2/Scg2/Cxcl2/Tnfaip6/Bst1/Ccr6/Coro1a/Cxcr2/Cxcr3/Ccr9/Cnr2/Cx3cr1/F7/Hc/Hgf/Il16/Lef1/Pdgfra/Saa2/Saa3/Ccl12/Ccl17/Ccl2/Ccl3/Ccl9/Cxcl15/Vav1/Vcam1/Ccl7/Slamf1/Ccl20/Ccrl2/Cxcl13/Tnfsf14/Gas6/Ccl24/Plxnb3/Pde4b/Pf4/Vav3/Cxcl10/Il4/Trem1/Trem3/C…	90
GO:1903131	mononuclear cell differentiation	130/3172	474/17493	2.85265e-07	4.86712e-05	4.40703e-05	Erbb2/Pik3r6/Ikzf1/Cd27/Rhoh/Cd8a/Gm13271/Runx1/Btnl1/Il9r/Ptprj/Il12a/Il18r1/Pglyrp4/Foxp1/Hdac7/Hdac9/Nfam1/Pglyrp2/Aire/Trem2/Itk/Blk/Ms4a1/Cd3e/Ccr7/Cr2/Fas/Foxn1/Foxj1/Hhex/Hmgb3/Ifna11/Ifnab/Ifng/Cd79b/Il15/Il2ra/Il7/Il7r/Il9/Gimap1/Lag3/Lep/Ly9/Lyl1/Mfng/Ptpn22/Rag1/Stat6/Tnfsf8/Tnfsf4/Axl/Zap70/Ccr6/Ctla4/Cd19/Cd3g/Ccr9/Csf2/Fes/H2-Aa/Ifna2/Ifna4/Ifna5/Ifnb1/Il10/Il1a/Il3/Inpp5d/Lck/Lef1/…	130
GO:0030593	neutrophil chemotaxis	39/3172	97/17493	2.94854e-07	4.88699e-05	4.42503e-05	Ccl26/Itgam/C5ar1/S100a9/Ccr7/Dpep1/Ifng/Itgb2/Itgb2l/Xcl1/Cxcl9/Rac2/Cxcl2/Tnfaip6/Bst1/Cxcr2/Ccl12/Ccl17/Ccl2/Ccl3/Ccl9/Cxcl15/Vav1/Ccl7/Ccl20/Cxcl13/Ccl24/Pde4b/Pf4/Vav3/Cxcl10/Trem1/Trem3/Ccl8/Ppbp/Il23a/Itga9/Cxcr1/Cxcl3	39
GO:0097529	myeloid leukocyte migration	73/3172	229/17493	3.16733e-07	5.07385e-05	4.59422e-05	Ccl26/Pecam1/Csf1r/Rhoh/Itgam/Ptprj/Rin3/C5ar1/Trem2/S100a9/Ccr7/Ctsg/Dpep1/Epx/Mst1/Ifng/Il17ra/Itgb2/Itgb2l/Xcl1/Cxcl9/Rac2/Scg2/Cxcl2/Tnfaip6/Umod/Bst1/Cxcr2/Cx3cr1/Hc/Il17a/Il1a/Prtn3/Saa2/Ccl12/Ccl17/Ccl2/Ccl3/Ccl9/Cxcl15/Vav1/Ccl7/Slamf1/Ror2/Ccl20/Cxcl13/Ccl24/Pde4b/Pf4/Vav3/Cxcl10/Il4/Cd200r1/Trem1/Trem3/Ccl8/Gpr35/Ppbp/S100a14/Gp2/Cd177/Rarres2/Pdgfd/Il23a/Myo1f/Itga9/Il17rc/Cd300a/Umodl…	73
GO:0001818	negative regulation of cytokine production	85/3172	279/17493	3.23621e-07	5.07385e-05	4.59422e-05	Spink7/Nlrp12/Adcy7/Fcgr2b/Lilra5/Cd33/Tigit/Il12a/Oas1h/Mefv/Nr1h4/Nlrx1/Pglyrp4/Clec4a2/Clec4b1/Hdac7/Hdac9/Pglyrp2/Trem2/Ccr7/Epx/Foxj1/Ifng/Il13/Inhbb/Lag3/Lgals7/Mmp8/Pomc/Ptpn22/Trim30a/Tnfsf4/Axl/Adipoq/Apoa1/Aqp4/Cx3cr1/Hgf/Ifnb1/Igf1/Il10/Il1r2/Inpp5d/Lef1/Lgals9/Il1rl1/Pdcd4/Pparg/Srgn/Tgfb1/Tyrobp/Scgb1a1/Abcd2/Sh2d1b1/Cd84/Slc11a1/Slamf1/Elane/Gas6/Il4/Cd200r1/Pdcd1lg2/Cd274/Rgcc/Serp…	85
GO:0031343	positive regulation of cell killing	36/3172	87/17493	3.60612e-07	5.50503e-05	4.98464e-05	Klri1/Sh2d1b2/P2rx7/Gm8909/Itgam/Il12a/Gm11127/Cd1d2/H2-M9/Ifng/Lag3/Pomc/Cd5l/Nos2/Prf1/Ccl2/Sh2d1a/Stat5a/Tyrobp/Vav1/Sh2d1b1/Azgp1/Fcer2a/H2-M10.1/Crtam/Gimap3/Il23a/Klre1/Gimap5/H2-M10.4/H2-M11/H2-M1/H2-M10.2/Cd226/H2-M10.3/H2-M10.6	36
GO:0050830	defense response to Gram-positive bacterium	48/3172	131/17493	3.82909e-07	5.69552e-05	5.15713e-05	Rnase13/Rnase12/Rnase11/Ear4/Lyg2/Card9/P2rx7/Pglyrp4/C5ar1/Pglyrp2/Dmbt1/Ctsg/Ifng/Il7r/Krt6a/Tnfsf8/Camp/Defb2/Gbp2/Il17a/Mbl2/Mmp7/Reg3g/Lyz1/Lyz2/Gbp3/Pfpl/Zg16/Gsdmd/Lyg1/Rarres2/9530003J23Rik/Hamp/Ear6/Ear10/Myo1f/Stab2/Defb9/Defb11/Defb19/Nlrp3/Il17f/Ssc5d/Defb20/Defb37/Defb39/Defb40/Hamp2	48
GO:0006956	complement activation	26/3172	54/17493	4.46993e-07	6.48251e-05	5.86972e-05	C1rb/Trem2/C1qa/C4bp/Cr2/Crp/Fcna/Cfb/Krt1/Masp1/Zp3r/Cd5l/C3/C4b/Fcnb/Hc/Mbl2/Cfd/C2/C9/Rgcc/Colec11/Mfap4/C8a/Colec10/A2m	26
GO:0007204	positive regulation of cytosolic calcium ion concentration	71/3172	223/17493	4.814e-07	6.81123e-05	6.16736e-05	Trpv5/Gpr17/Gpr55/P2rx7/Trpm1/Oprm1/Gipr/Chrna9/Chrna10/Kng1/C5ar1/C1qtnf1/Cacna1c/Adra1b/Agt/Cacna1a/Cav3/Ccr7/Ccr8/Epo/Esr1/F2rl3/Fpr2/Gnat2/Gpr65/Gpr33/Jak2/Ptgir/Cxcl2/Adcyap1/Cacna1g/Cckar/Ccr6/Cxcr2/Cxcr3/Ccr9/Cx3cr1/Ghrh/Gna15/Hcrt/Oprl1/Pdgfra/Pth1r/Saa2/Ccl3/Slc8a1/Cd4/Fpr1/Lhcgr/Ptger1/Ccrl2/Cxcl13/Pik3cg/Gpr35/Ryr2/Gimap3/Tac4/Plcz1/Hrh3/Nmur2/Hrh4/Htr2a/Gpr20/Gimap5/Agtr1b/Gpr4/Agtr1a…	71
GO:0006909	phagocytosis	76/3172	244/17493	5.13671e-07	7.09478e-05	6.42411e-05	Psg22/Pecam1/Psg27/Cd209b/P2rx7/Gm9733/Fcgr2b/Rhoh/Itgam/Ptprj/Timd2/Ceacam12/Treml4/Havcr1/Itgal/Bin2/Trem2/C4bp/Ceacam10/Psg16/Psg17/Ccr7/Cyba/Cfb/Ifng/Il15/Il2rb/Itgb2/Lep/Masp1/Ncf4/Rac2/Mst1r/Axl/Zp3r/Adipoq/Apoa1/C3/C4b/Coro1a/Fcgr1/Marco/Mbl2/Pparg/Prtn3/Ccl2/Tgfb1/Myo18a/Tyrobp/Vav1/Psg18/Psg19/Ahsg/C2/Il2rg/Slc11a1/Slamf1/Nr1h3/Elane/Srpx/Gas6/Ceacam14/Colec11/Dock2/Psg20/Psg25/Psg29/Spo…	76
GO:0061844	antimicrobial humoral immune response mediated by antimicrobial peptide	39/3172	99/17493	5.5176e-07	7.44362e-05	6.73998e-05	Defb22/Spag11b/Kng1/Pglyrp4/S100a9/Dmbt1/Ivl/Krt6a/Cxcl9/Pomc/Reg1/Cxcl2/Camp/Il17a/Mmp7/Bpifa1/Reg3g/Ccl12/Ccl17/Cxcl15/Elane/Ccl20/Cxcl13/Pf4/Cxcl10/Tslp/Ccl8/Ppbp/Nts/Bpifa5/Klk5/Hamp/Il17f/Spag11a/Bpi/Galp/Hamp2/Cxcl3/Defb21	39
GO:0031341	regulation of cell killing	47/3172	129/17493	6.09837e-07	8.04014e-05	7.28011e-05	Pik3r6/Klri1/Sh2d1b2/P2rx7/Gm8909/Itgam/Il12a/Serpinb9c/Gm11127/Cd1d2/H2-M9/Ifng/Il13/Il7r/Lag3/Lep/Pomc/Cd5l/C3/Cx3cr1/Lgals9/Klrb1a/Nos2/Prf1/Ccl2/Sh2d1a/Serpinb9d/Stat5a/Tyrobp/Vav1/Sh2d1b1/Azgp1/Fcer2a/H2-M10.1/Crtam/Il4/Gimap3/Il23a/Klre1/Gimap5/H2-M10.4/H2-M11/H2-M1/H2-M10.2/Cd226/H2-M10.3/H2-M10.6	47
GO:0002708	positive regulation of lymphocyte mediated immunity	48/3172	133/17493	6.41926e-07	8.27513e-05	7.49289e-05	Klri1/Sh2d1b2/P2rx7/Gm8909/Il12a/Il18r1/Gm11127/Trem2/Cd1d2/H2-M9/Ifng/Lag3/Xcl1/Stat6/Tnfsf4/C3/Fcer1a/Fcgr1/Sh2d1a/Stat5a/Tgfb1/Vav1/Zp3/Sh2d1b1/Azgp1/Fcer2a/H2-M10.1/Slamf1/Clnk/Hpx/Crtam/Clcf1/Il4/Sash3/6030468B19Rik/Il6/Gimap3/Il23a/Nlrp3/Klre1/Gimap5/H2-M10.4/H2-M11/H2-M1/H2-M10.2/Cd226/H2-M10.3/H2-M10.6	48
GO:0051249	regulation of lymphocyte activation	129/3172	477/17493	7.23912e-07	9.0301e-05	8.17648e-05	Erbb2/Pik3r6/Cd27/Sh2d1b2/H2-Eb2/Btla/Cd22/Gm9733/Fcgr2b/Rhoh/Runx1/Mpl/Sh3kbp1/Tigit/Il12a/Dlg5/Pglyrp4/Itgal/Nfam1/Pglyrp2/Blk/Cd1d2/Cd37/Cd3e/Cd5/Ccr7/Ctsg/Epo/Fas/Foxn1/Foxj1/Hmgb3/Ifng/Il12rb1/Il13/Il15/Il2ra/Il7/Il7r/Jak2/Lag3/Lep/Lgals7/Xcl1/Ptpn22/Rac2/Rag1/Stat6/Tnfsf4/Axl/Zap70/Bst1/Ctla4/Cd19/Cd6/Coro1a/Efnb1/H2-Aa/H2-DMb2/H2-Ob/Ifnb1/Igf1/Il10/Il1a/Il3/Il5/Inpp5d/Lck/Lef1/Lgals9/Pck1/…	129
GO:0030595	leukocyte chemotaxis	69/3172	217/17493	7.31623e-07	9.0301e-05	8.17648e-05	Ccl26/Csf1r/Itgam/Ptprj/Il12a/Rin3/Plec/C5ar1/S100a9/Ccr7/Ctsg/Dpep1/Mst1/Ifng/Il17ra/Itgb2/Itgb2l/Xcl1/Cxcl9/Ptn/Rac2/Scg2/Cxcl2/Tnfaip6/Bst1/Ccr6/Coro1a/Cxcr2/Cxcr3/Cnr2/Cx3cr1/F7/Hc/Il16/Saa2/Ccl12/Ccl17/Ccl2/Ccl3/Ccl9/Cxcl15/Vav1/Ccl7/Slamf1/Ccl20/Cxcl13/Tnfsf14/Gas6/Ccl24/Pde4b/Pf4/Vav3/Cxcl10/Il4/Trem1/Trem3/Ccl8/Gpr35/Ppbp/S100a14/Rarres2/Slamf9/Il23a/Itga9/Il17rc/Ffar2/Cxcr1/Retnlg/Cxcl3	69
GO:0002824	positive regulation of adaptive immune response based on somatic recombination of immune receptors built from immunoglobulin superfamily domains	46/3172	127/17493	9.69087e-07	0.000117118	0.000106047	Card9/P2rx7/Gm8909/Il12a/Il18r1/Gm11127/Trem2/Cd1d2/H2-M9/Ifng/Il12rb1/Jak2/Xcl1/Stat6/Tnfsf4/C3/Fcer1a/Fcgr1/Tgfb1/Zp3/Azgp1/Cd4/Fcer2a/H2-M10.1/Slc11a1/Slamf1/Hpx/Clcf1/Il4/Cd274/Sash3/6030468B19Rik/Il6/Gimap3/Il23a/Il23r/Nlrp3/Gimap5/Nlrp10/H2-M10.4/H2-M11/H2-M1/H2-M10.2/Cd226/H2-M10.3/H2-M10.6	46
GO:0002683	negative regulation of immune system process	119/3172	435/17493	1.03607e-06	0.000122658	0.000111063	Erbb2/Gpr17/Nlrc5/Gpr55/Sh2d1b2/Btla/Cd22/Fcgr2b/Runx1/Fcrl5/Ptprj/Tigit/Oas1h/Rin3/Dlg5/Nlrx1/Serpinb9c/Pglyrp4/Cldn18/Pglyrp2/Trem2/Blk/C4bp/Cd37/Cr2/Ctsg/Epx/Fas/Foxj1/Hmgb3/Ifng/Il2ra/Il7r/Lag3/Lgals7/Masp1/Mmp12/Tnfrsf11b/Ptpn22/Stat6/Tff2/Tnfaip6/Tnfsf4/Axl/Vpreb3/Zp3r/Adipoq/Adcyap1/Apoa1/Ctla4/Cnr2/Cst7/Cx3cr1/H2-Aa/H2-Ob/Hc/Iapp/Ifnb1/Igf1/Il10/Il3/Inpp5d/Lgals9/Il1rl1/Pla2g2d/Pparg/Apcs…	119
GO:0010466	negative regulation of peptidase activity	74/3172	241/17493	1.3196e-06	0.00015096	0.00013669	Spink7/Wfdc13/Wfdc6b/Spink6/Col28a1/Serpinb6e/Wfdc8/Serpina3j/Kng1/Il9r/Crb2/Serpinb9c/Serpina3a/Serpina3f/Spink13/Papln/Cryaa/Agt/Ambp/Dpep1/Il9/Itih1/Serpina3c/Rag1/Serpina3g/Serpina3n/Cryab/Cst7/Cst8/Cst9/Hgf/Igf1/Itih2/Naip6/Plaur/Serpinf1/Slpi/Serpina3k/Serpinb9d/Spink4/Timp2/Ahsg/Anxa8/Igbp1b/Fabp1/Itih4/Gas6/Cst10/Naip7/Stfa3/Serpinb1a/Serpinb11/Serpina1f/Cst13/Wfdc3/Serpinb12/Eppin/Pbp2/S…	74
GO:1902105	regulation of leukocyte differentiation	95/3172	331/17493	1.35968e-06	0.00015096	0.00013669	Erbb2/Pik3r6/Ikzf1/Cd27/Gpr55/Csf1r/Rhoh/Itgam/Runx1/Il12a/Pglyrp4/Cd101/Cldn18/Foxp1/Nfam1/Pglyrp2/Trem2/Ccr7/Fas/Fshb/Gfi1b/Foxn1/Foxj1/Hmgb3/Ifng/Il15/Il2ra/Il7/Il7r/Lag3/Tnfrsf11b/Rag1/Tnfaip6/Tnfsf4/Axl/Zap70/Adipoq/Ctla4/Fes/H2-Aa/Iapp/Ifnb1/Il10/Il17a/Il3/Il5/Inpp5d/Lck/Lef1/Lgals9/Pck1/Rbp1/Rorc/Apcs/Ccl3/Stat5a/Tgfb1/Cd40lg/Tyrobp/Vnn1/Brd7/Cd4/Flt3l/Fshr/Il2rg/Loxl3/Sfrp1/Ror2/Crtam/Gas…	95
GO:0030239	myofibril assembly	30/3172	70/17493	1.37923e-06	0.00015096	0.00013669	Tmod2/Ldb3/Lmod3/Pdgfrb/Plec/Tnnt3/Myh6/Capn3/Cav3/Myom2/Nrap/Bmp10/Casq1/Casq2/Myl2/Neb/Pdgfra/Tnnt2/Xirp1/Csrp3/Myoz2/Myoz1/Mef2c/Krt8/Actn2/Lmod2/Lmod1/Myh7/Synpo2l/Mypn	30
GO:0055002	striated muscle cell development	30/3172	70/17493	1.37923e-06	0.00015096	0.00013669	Tmod2/Ldb3/Lmod3/Pdgfrb/Plec/Tnnt3/Myh6/Capn3/Cav3/Myom2/Nrap/Bmp10/Casq1/Casq2/Myl2/Neb/Pdgfra/Tnnt2/Xirp1/Csrp3/Myoz2/Myoz1/Mef2c/Krt8/Actn2/Lmod2/Lmod1/Myh7/Synpo2l/Mypn	30
GO:0002706	regulation of lymphocyte mediated immunity	63/3172	196/17493	1.44804e-06	0.000153274	0.000138785	Pik3r6/Klri1/Sh2d1b2/P2rx7/Fcgr2b/Gm8909/Il12a/Il18r1/Serpinb9c/Gm11127/Trem2/C4bp/Cd1d2/Cr2/H2-M9/Foxj1/Ifng/Il7r/Lag3/Lep/Xcl1/Stat6/Tnfsf4/Zp3r/C3/Fcer1a/Fcgr1/Ifnb1/Lgals9/Klrb1a/Sh2d1a/Serpinb9d/Stat5a/Tgfb1/Vav1/Zp3/Sh2d1b1/Azgp1/Fcer2a/H2-M10.1/Slamf1/Clnk/Hpx/Crtam/Clcf1/Il4/Sash3/Clec4g/6030468B19Rik/Il6/Gimap3/Il23a/Cd96/Nlrp3/Klre1/Gimap5/H2-M10.4/H2-M11/H2-M1/H2-M10.2/Cd226/H2-M10.3/H…	63
GO:1903027	regulation of opsonization	3172-11-01	14/17493	1.45321e-06	0.000153274	0.000138785	C4bp/Cfb/Masp1/Zp3r/C3/C4b/Mbl2/Myo18a/C2/Colec11/Colec10	11
GO:0097696	receptor signaling pathway via STAT	61/3172	188/17493	1.48802e-06	0.000154143	0.000139572	Osm/Pecam1/Csf1r/Gm13271/Il12a/Stra6/Prl3c1/Agt/Csf2rb/Epo/Gh/Mst1/Ifna11/Ifnab/Ifng/Il12rb1/Il13/Il15/Il7r/Il9/Jak2/Lep/Stat6/Tnfrsf18/Csf2/Egf/Ifna2/Ifna4/Ifna5/Ifnb1/Igf1/Il10/Il3/Il5/Lck/Pparg/Prl4a1/Ptprd/Stat4/Stat5a/Tgfb1/Il22/Hpx/Clcf1/Il4/Tslp/Il20/Ptprt/Prl7b1/Il6/Il23a/Hamp/Il24/Il23r/Jak1/Cd300a/Agtr1a/Ifne/Il22ra2/Ifnk/Ifna14	61
GO:0050870	positive regulation of T cell activation	71/3172	230/17493	1.72945e-06	0.000176009	0.000159371	Pik3r6/Cd27/H2-Eb2/Gm9733/Rhoh/Runx1/Il12a/Itgal/Cd1d2/Cd3e/Cd5/Ccr7/Epo/Ifng/Il12rb1/Il15/Il2ra/Il7/Il7r/Jak2/Lep/Xcl1/Ptpn22/Rag1/Tnfsf4/Zap70/Cd6/Coro1a/Efnb1/H2-Aa/H2-DMb2/H2-Ob/Igf1/Il1a/Il3/Lck/Lef1/Lgals9/Pck1/Ccl2/Stat5a/Tgfb1/Cd40lg/Vcam1/Vnn1/Zp3/Brd7/Cd4/Il2rg/Slamf1/Icos/Tnfsf14/Il4/Pdcd1lg2/Cd274/Sash3/Dock8/Il6/Gimap3/Il23a/Actl6b/Btnl2/Il1rl2/Il23r/Nlrp3/Gimap5/Card11/Btn2a2/Vtcn1/…	71
GO:0001909	leukocyte mediated cytotoxicity	51/3172	149/17493	1.83198e-06	0.00018323	0.000165909	Pik3r6/Klri1/Plekhm2/Sh2d1b2/P2rx7/Gm8909/Itgam/Il12a/Serpinb9c/Gm11127/H60c/Cd1d2/Ctsg/H2-M9/Il7r/Lag3/Lep/Gzmm/Pomc/Coro1a/Cx3cr1/Fcgr1/Lgals9/Klrb1a/Prf1/Ccl2/Sh2d1a/Serpinb9d/Stat5a/Tyrobp/Vav1/Sh2d1b1/Azgp1/Gzmb/H2-M10.1/Elane/Crtam/Trem1/Trem3/Nkg7/Gimap3/Il23a/Klre1/Gimap5/H2-M10.4/H2-M11/H2-M1/H2-M10.2/Cd226/H2-M10.3/H2-M10.6	51
GO:0051924	regulation of calcium ion transport	82/3172	277/17493	1.87357e-06	0.000184213	0.000166799	Ppp3r2/Dhrs7c/Mettl21c/P2rx7/Lilra5/Cd33/Fcrl5/Gnao1/Pdgfrb/Capn3/Clec4b1/Cacna1c/Agt/Bdkrb1/Cacna1a/Cacng1/Cav3/Cyba/Epo/F2rl3/Il13/Kcne1/Cxcl9/Nos1/Nos3/P2rx1/Prkd1/Ptpn22/Rcvrn/Rgn/Rgs4/Stc1/Cacna1g/Camk2a/Casq1/Casq2/Cckar/Cd19/Coro1a/Cxcr3/Egf/Hcrt/Iapp/Igf1/Il16/Oprl1/Ccl12/Ccl2/Slc8a1/Tgfb1/Aplnr/Best1/Cd4/Cd84/Ms4a2/Lhcgr/Cabp1/G6pd2/Cacna1f/Pde4b/Pik3cg/Cxcl10/Gpr35/Ryr2/Sln/Atp2c2/Nos1a…	82
GO:0032649	regulation of interferon-gamma production	41/3172	111/17493	2.07528e-06	0.000200645	0.000181678	Cd27/Runx1/Il12a/Il18r1/Nr1h4/Pglyrp4/Pglyrp2/Cd3e/Ccr7/Il12rb1/Jak2/Lgals7/Ptpn22/Tnfsf4/Axl/Il10/Lgals9/Il1rl1/Cd40lg/Scgb1a1/Zp3/Sh2d1b1/Slc11a1/Txk/Slamf1/Isg15/Crtam/Gas6/Pde4b/Pdcd1lg2/Cd274/Sash3/Tlr9/Gimap3/Il23a/Cd96/Il23r/Il27/Klre1/Gimap5/Cd226	41
GO:0002251	organ or tissue specific immune response	22/3172	45/17493	2.47162e-06	0.000235047	0.000212828	Bpifb1/Ear4/Ffar3/Apoa4/Xcl1/Rab17/Umod/Camp/Defb2/Pigr/Il4/Gp2/6030468B19Rik/Il6/Ear6/Ear10/Defb9/Defb11/Ffar2/Defb37/Defb39/Defb40	22
GO:0042129	regulation of T cell proliferation	59/3172	183/17493	2.76144e-06	0.000258373	0.000233949	Erbb2/Btla/Il12a/Dlg5/Itgal/Cd37/Cd3e/Ccr7/Epo/Foxj1/Ifng/Il12rb1/Il15/Il2ra/Jak2/Lep/Lgals7/Xcl1/Ptpn22/Rac2/Tnfsf4/Zap70/Ctla4/Cd6/Coro1a/Efnb1/H2-Aa/H2-DMb2/Igf1/Il1a/Il3/Lgals9/Pla2g2d/Stat5a/Tgfb1/Cd40lg/Scgb1a1/Vcam1/Zp3/Pla2g2f/Cd4/Slamf1/Crtam/Il4/Pdcd1lg2/Cd274/Sash3/Clec4g/Il6/Il23a/Btnl2/Cd209a/Il23r/Il27/Zc3h12d/Card11/Btn2a2/Vtcn1/Rasal3	59
GO:0032609	interferon-gamma production	44/3172	124/17493	3.11149e-06	0.000282273	0.00025559	Cd27/Runx1/Il12a/Il18r1/Nr1h4/Pglyrp4/Pglyrp2/Itk/Cd3e/Ccr7/Il12rb1/Jak2/Lgals7/Ptpn22/Tnfsf4/Axl/Il10/Lgals9/Il1rl1/Cd40lg/Scgb1a1/Zp3/Sh2d1b1/Slc11a1/Txk/Slamf1/Isg15/Crtam/Gas6/Pde4b/Pdcd1lg2/Cd274/Zg16/Sash3/Tlr9/Gimap3/Il23a/Cd96/Il23r/Il27/Klre1/Gimap5/Vtcn1/Cd226	44
GO:0042102	positive regulation of T cell proliferation	39/3172	105/17493	3.1142e-06	0.000282273	0.00025559	Il12a/Itgal/Cd3e/Ccr7/Epo/Ifng/Il12rb1/Il15/Il2ra/Jak2/Lep/Xcl1/Ptpn22/Tnfsf4/Zap70/Cd6/Coro1a/Efnb1/H2-DMb2/Igf1/Il1a/Il3/Stat5a/Cd40lg/Vcam1/Zp3/Cd4/Slamf1/Il4/Pdcd1lg2/Cd274/Sash3/Il6/Il23a/Btnl2/Il23r/Card11/Vtcn1/Rasal3	39
GO:0045214	sarcomere organization	23/3172	49/17493	3.56134e-06	0.000317836	0.000287791	Ldb3/Plec/Tnnt3/Myh6/Capn3/Cav3/Myom2/Bmp10/Casq1/Casq2/Neb/Tnnt2/Xirp1/Csrp3/Myoz2/Myoz1/Mef2c/Krt8/Actn2/Lmod2/Myh7/Synpo2l/Mypn	23
GO:0007159	leukocyte cell-cell adhesion	106/3172	387/17493	3.7276e-06	0.000327634	0.000296662	Erbb2/Pik3r6/Pecam1/Cd27/H2-Eb2/Btla/Gm9733/Rhoh/Itgam/Runx1/Tigit/Il12a/Dlg5/Itgal/S100a9/Sema4d/Apoa4/Cd1d2/Cd37/Cd3e/Cd5/Ccr7/Ctsg/Epo/Foxj1/Ifng/Il12rb1/Il15/Il2ra/Il7/Il7r/Itgb2/Itgb2l/Jak2/Lag3/Lep/Lgals7/Xcl1/Ptpn22/Rac2/Rag1/Tnfsf4/Umod/Zap70/Ctla4/Cd6/Coro1a/Cx3cr1/Efnb1/H2-Aa/H2-DMb2/H2-Ob/Ifnb1/Igf1/Il1a/Il3/Lck/Lef1/Lgals9/Pck1/Pla2g2d/Ccl2/Sele/Selp/Stat5a/Tgfb1/Cd40lg/Scgb1a1/Vcam1/…	106
GO:1903039	positive regulation of leukocyte cell-cell adhesion	76/3172	256/17493	3.90806e-06	0.000338368	0.000306382	Pik3r6/Cd27/H2-Eb2/Gm9733/Rhoh/Runx1/Il12a/Itgal/Cd1d2/Cd3e/Cd5/Ccr7/Epo/Ifng/Il12rb1/Il15/Il2ra/Il7/Il7r/Itgb2/Jak2/Lep/Xcl1/Ptpn22/Rag1/Tnfsf4/Zap70/Cd6/Coro1a/Efnb1/H2-Aa/H2-DMb2/H2-Ob/Igf1/Il1a/Il3/Lck/Lef1/Lgals9/Pck1/Ccl2/Sele/Selp/Stat5a/Tgfb1/Cd40lg/Vcam1/Vnn1/Zp3/Chst4/Brd7/Cd4/Il2rg/Slamf1/Elane/Icos/Tnfsf14/Il4/Pdcd1lg2/Cd274/Sash3/Dock8/Il6/Gimap3/Il23a/Actl6b/Btnl2/Il1rl2/Il23r/Nlrp3…	76
GO:0007259	receptor signaling pathway via JAK-STAT	58/3172	181/17493	4.13968e-06	0.000342964	0.000310544	Osm/Pecam1/Csf1r/Gm13271/Il12a/Stra6/Prl3c1/Agt/Csf2rb/Epo/Gh/Mst1/Ifna11/Ifnab/Ifng/Il12rb1/Il13/Il15/Il7r/Il9/Jak2/Lep/Stat6/Tnfrsf18/Csf2/Egf/Ifna2/Ifna4/Ifna5/Ifnb1/Igf1/Il10/Il3/Il5/Lck/Prl4a1/Ptprd/Stat4/Stat5a/Il22/Hpx/Clcf1/Il4/Tslp/Il20/Prl7b1/Il6/Il23a/Hamp/Il24/Il23r/Jak1/Cd300a/Agtr1a/Ifne/Il22ra2/Ifnk/Ifna14	58
GO:0051251	positive regulation of lymphocyte activation	87/3172	304/17493	4.22443e-06	0.000342964	0.000310544	Pik3r6/Cd27/H2-Eb2/Gm9733/Rhoh/Runx1/Mpl/Sh3kbp1/Il12a/Itgal/Cd1d2/Cd3e/Cd5/Ccr7/Epo/Ifng/Il12rb1/Il13/Il15/Il2ra/Il7/Il7r/Jak2/Lep/Xcl1/Ptpn22/Rag1/Stat6/Tnfsf4/Axl/Zap70/Bst1/Cd6/Coro1a/Efnb1/H2-Aa/H2-DMb2/H2-Ob/Igf1/Il10/Il1a/Il3/Il5/Inpp5d/Lck/Lef1/Lgals9/Pck1/Ccl2/Stat5a/Tgfb1/Cd40lg/Tyrobp/Vcam1/Vnn1/Zp3/Brd7/Cd4/Flt3l/Il2rg/Slamf1/Icos/Tnfsf14/Gas6/Clcf1/Vav3/Il4/Pdcd1lg2/Cd274/Mef2c/Sash3…	87
GO:0050832	defense response to fungus	25/3172	56/17493	4.2276e-06	0.000342964	0.000310544	Card9/Zbp1/Clec4a2/Clec4b1/Ctsg/Il17ra/Pik3cd/Pomc/Camp/Cx3cr1/Il17a/Mpo/Tgfb1/Elane/Tslp/Rarres2/Hamp/Spon2/Il17rc/Defb19/Spag11a/Clec4a3/Nlrp10/Trim62/Hamp2	25
GO:0019221	cytokine-mediated signaling pathway	106/3172	388/17493	4.22878e-06	0.000342964	0.000310544	Osm/Ccl26/Nlrc5/Csf1r/Lilra5/Gm13271/Mpl/Il9r/Zbp1/Oas1h/Il18r1/Nr1h4/Cldn18/Trem2/Csf2rb/Epo/Irgm1/Ifna11/Ifnab/Ifng/Ifngr2/Il12rb1/Il15/Il17ra/Il2rb/Il5ra/Il7/Il7r/Jak2/Lep/Xcl1/Cxcl9/Mmp12/Cxcl2/Stat6/Tff2/Axl/Umod/Adipoq/Apoa1/Cxcr2/Csf2/Cx3cr1/Ifna2/Ifna4/Ifna5/Ifnb1/Il16/Il17a/Il1a/Il1r2/Il3/Il5/Naip6/Pparg/Ccl12/Ccl17/Ccl2/Ccl3/Ccl9/Cxcl15/Stat4/Stat5a/Oasl2/Cd4/Il2rg/Ccl7/Txk/Ebi3/Isg15/C…	106
GO:0019724	B cell mediated immunity	47/3172	137/17493	4.25675e-06	0.000342964	0.000310544	H2-Eb2/Card9/Fcgr2b/C1rb/Il9r/Trem2/C1qa/C4bp/Cr2/Crp/Csf2rb/Fas/Foxj1/Ifng/Il9/Xcl1/Stat6/Tnfsf4/Zp3r/Aicda/C3/C4b/Ccr6/Cd19/Fcer1a/Fcgr1/H2-Aa/H2-DMb2/H2-Ob/Hc/Inpp5d/Mbl2/Tgfb1/Cd40lg/Zp3/C2/C9/Fcer2a/Batf/Hpx/Clcf1/Il4/6030468B19Rik/Gimap3/C8a/Gimap5/Cd226	47
GO:0070665	positive regulation of leukocyte proliferation	53/3172	161/17493	4.38065e-06	0.000348111	0.000315204	Csf1r/Mpl/Il12a/Itgal/Cd3e/Ccr7/Csf2rb/Epo/Ifng/Il12rb1/Il13/Il15/Il2ra/Il7/Jak2/Lep/Xcl1/Ptpn22/Rac2/Tnfsf4/Zap70/Bst1/Cd6/Coro1a/Csf2/Efnb1/H2-DMb2/Igf1/Il1a/Il3/Il5/Stat5a/Cd40lg/Vcam1/Zp3/Cd4/Flt3l/Slamf1/Clcf1/Vav3/Il4/Pdcd1lg2/Cd274/Mef2c/Sash3/Il6/Tlr9/Il23a/Btnl2/Il23r/Card11/Vtcn1/Rasal3	53
GO:0042098	T cell proliferation	68/3172	223/17493	4.54072e-06	0.000355956	0.000322307	Erbb2/Itgad/Btla/P2rx7/Itgam/Il12a/Dlg5/Itgal/Cd37/Cd3e/Ccr7/Epo/Foxj1/Ifng/Il12rb1/Il15/Il2ra/Itgb2/Jak2/Lep/Lgals7/Xcl1/Ptpn22/Rac2/Tnfsf4/Zap70/Ctla4/Cd6/Coro1a/Efnb1/H2-Aa/H2-DMb2/Igf1/Il1a/Il3/Lgals9/Pla2g2d/Stat5a/Tgfb1/Cd40lg/Scgb1a1/Vcam1/Zp3/Pla2g2f/Cd4/Slc11a1/Slamf1/Ebi3/Crtam/Il4/Pdcd1lg2/Cd274/Sash3/Dock8/Clec4g/Il6/Il23a/Dock2/Crip3/Btnl2/Cd209a/Il23r/Il27/Zc3h12d/Card11/Btn2a2/Vtcn…	68
GO:0030101	natural killer cell activation	37/3172	99/17493	4.66608e-06	0.000360906	0.000326789	Ikzf1/Sh2d1b2/Gm13271/Il12a/Il18r1/Pglyrp4/Pglyrp2/Ifna11/Ifnab/Il12rb1/Il15/Il2rb/Itgb2/Itgb2l/Jak2/Lep/Ptpn22/Axl/Coro1a/Ifna2/Ifna4/Ifna5/Ifnb1/Lgals9/Stat5a/Tyrobp/Flt3l/Slamf1/Clnk/Gas6/Nkg7/Il23a/Slamf7/Klre1/Ifne/Ifnk/Ifna14	37
GO:0002822	regulation of adaptive immune response based on somatic recombination of immune receptors built from immunoglobulin superfamily domains	60/3172	190/17493	4.80898e-06	0.000367065	0.000332366	Card9/P2rx7/Fcgr2b/Gm8909/Il12a/Il18r1/Gm11127/Trem2/C4bp/Cd1d2/Ccr7/Cr2/H2-M9/Foxj1/Ifng/Il12rb1/Il7r/Jak2/Xcl1/Stat6/Tnfsf4/Zp3r/C3/Fcer1a/Fcgr1/Ifnb1/Il1rl1/Tgfb1/Zp3/Azgp1/Cd4/Fcer2a/H2-M10.1/Loxl3/Slc11a1/Slamf1/Hpx/Clcf1/Il4/Cd274/Mef2c/Sash3/Clec4g/6030468B19Rik/Il6/Gimap3/Il23a/Il23r/Il27/Nlrp3/Gimap5/Nlrp10/Pkn1/H2-M10.4/H2-M11/H2-M1/H2-M10.2/Cd226/H2-M10.3/H2-M10.6	60
GO:0002237	response to molecule of bacterial origin	81/3172	279/17493	4.93244e-06	0.000371448	0.000336335	Tnip3/Card9/P2rx7/Scimp/Fcgr2b/Cps1/Pde2a/Il12a/Nr1h4/Havcr1/C5ar1/Nuggc/Foxp1/Trem2/S100a9/Bdkrb1/Cited1/Ccr7/Cr2/Dmbt1/Ctsg/Irgm1/Ifng/Jak2/Cxcl9/Mrc1/Nos1/Nos3/Ptgir/Ptpn22/Trim30a/Cxcl2/Tnfsf4/Axl/Umod/Aicda/Cd6/Cnr2/Cx3cr1/Gbp2/Il10/Il1a/Lgals9/Ly86/Nos2/Pdcd4/Ccl12/Ccl2/Cxcl15/Slpi/Tgfb1/Ankrd1/Cd84/Slc11a1/Ptger1/Nr1h3/Elane/Mapk8/Igtp/Cxcl13/Pde4b/Pf4/Cxcl10/Pdcd1lg2/Cd274/Ppbp/Mef2c/S100…	81
GO:0010959	regulation of metal ion transport	117/3172	439/17493	5.01882e-06	0.000371448	0.000336335	Ppp3r2/Dhrs7c/Lrrc52/Mettl21c/Nkain2/Lrrc55/Rnf207/P2rx7/Lilra5/Cd33/Fcrl5/Gnao1/Pdgfrb/Cntn1/Atp2b4/Capn3/Clec4b1/Kcnab2/Cacna1c/Trem2/Cd63/Agt/Bdkrb1/Cacna1a/Cacng1/Cav3/Cyba/Epo/F2rl3/Ifng/Il13/Kcne1/Fxyd3/Cxcl9/Nos1/Nos3/P2rx1/Prkd1/Ptpn22/Rcvrn/Rgn/Rgs4/Stc1/Adcyap1/Cacna1g/Camk2a/Casq1/Casq2/Cckar/Cd19/Coro1a/Cxcr3/Egf/Hcrt/Iapp/Igf1/Il16/Kcnk3/Oprk1/Oprl1/Bpifa1/Ccl12/Ccl2/Slc8a1/Tgfb1/Apl…	117
GO:0030098	lymphocyte differentiation	115/3172	430/17493	5.05851e-06	0.000371448	0.000336335	Erbb2/Pik3r6/Ikzf1/Cd27/Rhoh/Cd8a/Gm13271/Runx1/Btnl1/Il9r/Ptprj/Il12a/Il18r1/Pglyrp4/Foxp1/Hdac7/Hdac9/Nfam1/Pglyrp2/Aire/Itk/Ms4a1/Cd3e/Ccr7/Cr2/Fas/Foxn1/Foxj1/Hhex/Hmgb3/Ifna11/Ifnab/Ifng/Cd79b/Il15/Il2ra/Il7/Il7r/Il9/Gimap1/Lag3/Lep/Ly9/Lyl1/Mfng/Ptpn22/Rag1/Stat6/Tnfsf8/Tnfsf4/Axl/Zap70/Ccr6/Ctla4/Cd19/Cd3g/Ccr9/H2-Aa/Ifna2/Ifna4/Ifna5/Ifnb1/Il10/Il1a/Inpp5d/Lck/Lef1/Lgals9/Ly6d/Pck1/Pla2g2…	115
GO:0002821	positive regulation of adaptive immune response	46/3172	134/17493	5.25646e-06	0.000381159	0.000345128	Card9/P2rx7/Gm8909/Il12a/Il18r1/Gm11127/Trem2/Cd1d2/H2-M9/Ifng/Il12rb1/Jak2/Xcl1/Stat6/Tnfsf4/C3/Fcer1a/Fcgr1/Tgfb1/Zp3/Azgp1/Cd4/Fcer2a/H2-M10.1/Slc11a1/Slamf1/Hpx/Clcf1/Il4/Cd274/Sash3/6030468B19Rik/Il6/Gimap3/Il23a/Il23r/Nlrp3/Gimap5/Nlrp10/H2-M10.4/H2-M11/H2-M1/H2-M10.2/Cd226/H2-M10.3/H2-M10.6	46
GO:0050671	positive regulation of lymphocyte proliferation	48/3172	142/17493	5.38655e-06	0.00038537	0.000348941	Mpl/Il12a/Itgal/Cd3e/Ccr7/Epo/Ifng/Il12rb1/Il13/Il15/Il2ra/Il7/Jak2/Lep/Xcl1/Ptpn22/Tnfsf4/Zap70/Bst1/Cd6/Coro1a/Efnb1/H2-DMb2/Igf1/Il1a/Il3/Il5/Stat5a/Cd40lg/Vcam1/Zp3/Cd4/Slamf1/Clcf1/Vav3/Il4/Pdcd1lg2/Cd274/Mef2c/Sash3/Il6/Tlr9/Il23a/Btnl2/Il23r/Card11/Vtcn1/Rasal3	48
GO:0002253	activation of immune response	82/3172	284/17493	5.4474e-06	0.00038537	0.000348941	Klri1/Cd22/Cd8a/Btnl1/Fcrl5/C1rb/Cd247/Ptprj/Zbp1/C5ar1/Foxp1/Nfam1/Trem2/Itk/Blk/C1qa/C4bp/Ms4a1/Cd3e/Ccr7/Cr2/Crp/Fcna/Fpr2/Gpld1/Gpr33/Cfb/Ifng/Cd79b/Kcnn4/Krt1/Blnk/Masp1/Ptpn22/Trim30a/Zap70/Zp3r/Cd5l/C3/C4b/Ctla4/Cd19/Fcnb/Hc/Lck/Mbl2/Sh2d1a/Tyrobp/Cfd/C2/C9/Fpr1/Txk/Ermap/Pde4b/Vav3/Mef2c/Rgcc/Colec11/Themis3/Mfap4/Sla2/Btnl4/Btnl6/Tlr9/Btnl2/Btnl10/C8a/Ffar2/Klre1/Cd300a/Btnl9/Colec10/Car…	82
GO:0050863	regulation of T cell activation	98/3172	355/17493	5.96956e-06	0.000417222	0.000377782	Erbb2/Pik3r6/Cd27/H2-Eb2/Btla/Gm9733/Rhoh/Runx1/Tigit/Il12a/Dlg5/Itgal/Cd1d2/Cd37/Cd3e/Cd5/Ccr7/Ctsg/Epo/Fas/Foxn1/Foxj1/Ifng/Il12rb1/Il15/Il2ra/Il7/Il7r/Jak2/Lag3/Lep/Lgals7/Xcl1/Ptpn22/Rac2/Rag1/Tnfsf4/Zap70/Ctla4/Cd6/Coro1a/Efnb1/H2-Aa/H2-DMb2/H2-Ob/Ifnb1/Igf1/Il1a/Il3/Lck/Lef1/Lgals9/Pck1/Pla2g2d/Rorc/Ccl2/Stat5a/Tgfb1/Cd40lg/Scgb1a1/Vcam1/Vnn1/Zp3/Pla2g2f/Brd7/Cd4/Il2rg/Loxl3/Slamf1/Icos/Tnf…	98
GO:0046631	alpha-beta T cell activation	57/3172	179/17493	6.18692e-06	0.000423507	0.000383473	Btla/Runx1/Wdfy4/Il12a/Il18r1/Clec4a2/Clec4b1/Foxp1/Itk/Cd1d2/Cd3e/Ccr7/Ifng/Il12rb1/Il15/Il2ra/Gimap1/Jak2/Lgals7/Xcl1/Ly9/Ptpn22/Stat6/Tnfsf8/Tnfsf4/Zap70/Lef1/Lgals9/Pla2g2d/Rorc/Tgfb1/Il2rg/Loxl3/Sema4a/Txk/Clec4f/Batf/Crtam/Il4/Cd274/Nkg7/Sash3/Clec4g/Il6/Gimap3/Il23a/Dock2/Il23r/Il27/Nlrp3/Clec4a3/Cd300a/Gimap5/Psmb11/Card11/Rasal3/Cdh26	57
GO:0031640	killing of cells of another organism	25/3172	57/17493	6.23964e-06	0.000423507	0.000383473	Kng1/Pglyrp4/Ifng/Cxcl9/Pomc/C3/Nos2/Prf1/Ccl12/Ccl17/Fcer2a/Lyz1/Ccl20/Lyz2/Cxcl13/Cxcl10/Ccl8/Ppbp/Nts/9530003J23Rik/Cst11/Hamp/Defb20/Hamp2/Defb21	25
GO:0001912	positive regulation of leukocyte mediated cytotoxicity	31/3172	78/17493	6.2785e-06	0.000423507	0.000383473	Klri1/Sh2d1b2/P2rx7/Gm8909/Itgam/Il12a/Gm11127/Cd1d2/H2-M9/Lag3/Pomc/Ccl2/Sh2d1a/Stat5a/Tyrobp/Vav1/Sh2d1b1/Azgp1/H2-M10.1/Crtam/Gimap3/Il23a/Klre1/Gimap5/H2-M10.4/H2-M11/H2-M1/H2-M10.2/Cd226/H2-M10.3/H2-M10.6	31
GO:0016064	immunoglobulin mediated immune response	46/3172	135/17493	6.58694e-06	0.000439205	0.000397687	H2-Eb2/Card9/Fcgr2b/C1rb/Il9r/Trem2/C1qa/C4bp/Cr2/Crp/Csf2rb/Foxj1/Ifng/Il9/Xcl1/Stat6/Tnfsf4/Zp3r/Aicda/C3/C4b/Ccr6/Cd19/Fcer1a/Fcgr1/H2-Aa/H2-DMb2/H2-Ob/Hc/Inpp5d/Mbl2/Tgfb1/Cd40lg/Zp3/C2/C9/Fcer2a/Batf/Hpx/Clcf1/Il4/6030468B19Rik/Gimap3/C8a/Gimap5/Cd226	46
GO:0002385	mucosal immune response	20/3172	41/17493	7.37528e-06	0.000486182	0.000440223	Bpifb1/Ear4/Ffar3/Apoa4/Xcl1/Rab17/Camp/Defb2/Pigr/Il4/Gp2/6030468B19Rik/Ear6/Ear10/Defb9/Defb11/Ffar2/Defb37/Defb39/Defb40	20
GO:0008228	opsonization	3172-12-01	18/17493	7.73977e-06	0.000504476	0.000456788	C4bp/Cfb/Masp1/Zp3r/C3/C4b/Mbl2/Myo18a/C2/Colec11/Spon2/Colec10	12
GO:0002526	acute inflammatory response	38/3172	105/17493	8.43133e-06	0.000543446	0.000492074	Ffar3/Fcgr2b/Ccr7/Crp/Orm1/Serpina3n/Tnfsf4/Adcyap1/C3/Cd6/Cxcr2/F7/Fcer1a/Fcgr1/Il1a/Klk1b1/Orm2/Pla2g2d/Pparg/Reg3g/Saa2/Saa3/Vnn1/Zp3/Ahsg/Elane/Hp/Itih4/Nupr1/Pik3cg/Il4/Trem1/F12/Ptges/Il6/Il31ra/Nlrp3/Ffar2	38
GO:1903037	regulation of leukocyte cell-cell adhesion	96/3172	350/17493	9.87044e-06	0.000629214	0.000569734	Erbb2/Pik3r6/Cd27/H2-Eb2/Btla/Gm9733/Rhoh/Runx1/Tigit/Il12a/Dlg5/Itgal/Cd1d2/Cd37/Cd3e/Cd5/Ccr7/Ctsg/Epo/Foxj1/Ifng/Il12rb1/Il15/Il2ra/Il7/Il7r/Itgb2/Jak2/Lag3/Lep/Lgals7/Xcl1/Ptpn22/Rag1/Tnfsf4/Zap70/Ctla4/Cd6/Coro1a/Efnb1/H2-Aa/H2-DMb2/H2-Ob/Ifnb1/Igf1/Il1a/Il3/Lck/Lef1/Lgals9/Pck1/Pla2g2d/Ccl2/Sele/Selp/Stat5a/Tgfb1/Cd40lg/Scgb1a1/Vcam1/Vnn1/Zp3/Chst4/Pla2g2f/Brd7/Cd4/Il2rg/Loxl3/Slamf1/Elane/…	96
GO:0032946	positive regulation of mononuclear cell proliferation	48/3172	145/17493	1.02472e-05	0.000646131	0.000585052	Mpl/Il12a/Itgal/Cd3e/Ccr7/Epo/Ifng/Il12rb1/Il13/Il15/Il2ra/Il7/Jak2/Lep/Xcl1/Ptpn22/Tnfsf4/Zap70/Bst1/Cd6/Coro1a/Efnb1/H2-DMb2/Igf1/Il1a/Il3/Il5/Stat5a/Cd40lg/Vcam1/Zp3/Cd4/Slamf1/Clcf1/Vav3/Il4/Pdcd1lg2/Cd274/Mef2c/Sash3/Il6/Tlr9/Il23a/Btnl2/Il23r/Card11/Vtcn1/Rasal3	48
GO:0051606	detection of stimulus	70/3172	237/17493	1.11905e-05	0.000686754	0.000621835	Tas2r138/Tas2r143/Tas2r144/Rtp1/Gucy2f/Rtp2/Cdhr2/Cd209b/Chrna9/Chrna10/Ano3/Gucy2d/Pcdh15/Pglyrp4/Pglyrp2/Trem2/Opn1sw/Cav3/Dmbt1/Fap/Opn1mw/Gnat1/Gnat2/Grin2b/Guca1a/Prph2/Rcvrn/Car6/Gja10/Gngt1/Igf1/Naip6/Pigr/Ppef2/Grk1/Best1/Azgp1/Csrp3/Opn4/Srpx/Crtam/Cacna1f/Tas2r119/Rgr/Naip7/Rtp4/Ryr2/Tmc1/Pkd1l2/Kcnmb1/Pde6c/Tac4/Lpo/Strc/Tmc2/Cabp4/Rho/Htr2a/Ssc5d/Arrb1/Trpa1/Tas2r139/Pkd2l1/Pkd1l3/Asi…	70
GO:1904062	regulation of cation transmembrane transport	106/3172	396/17493	1.1213e-05	0.000686754	0.000621835	Ppp3r2/Dhrs7c/Lrrc52/Mettl21c/Lrrc55/Rnf207/Shank1/P2rx7/Oprm1/Hcn4/Fcrl5/Atp2b4/Capn3/Clec4b1/Kcnab2/Cacna1c/Trem2/Cd63/Agt/Bdkrb1/Cacna1a/Cacng1/Cav3/Cyba/Epo/F2rl3/Ifng/Ifngr2/Il13/Kcne1/Fxyd3/Cxcl9/Nos1/P2rx1/Prkd1/Ppargc1a/Ptpn22/Rgn/Rgs4/Casq1/Casq2/Cd19/Coro1a/Cxcr3/Hcn1/Iapp/Kcnk3/Oprk1/Oprl1/Bpifa1/Reln/Rph3a/Ccl2/Slc8a1/Tgfb1/Aplnr/Rgs7/Cd4/Ms4a2/Lhcgr/Cabp1/Akap7/G6pd2/Cacna1f/Kcnj1/Pd…	106
GO:0001910	regulation of leukocyte mediated cytotoxicity	39/3172	110/17493	1.13019e-05	0.000686754	0.000621835	Pik3r6/Klri1/Sh2d1b2/P2rx7/Gm8909/Itgam/Il12a/Serpinb9c/Gm11127/Cd1d2/H2-M9/Il7r/Lag3/Lep/Pomc/Cx3cr1/Lgals9/Klrb1a/Ccl2/Sh2d1a/Serpinb9d/Stat5a/Tyrobp/Vav1/Sh2d1b1/Azgp1/H2-M10.1/Crtam/Gimap3/Il23a/Klre1/Gimap5/H2-M10.4/H2-M11/H2-M1/H2-M10.2/Cd226/H2-M10.3/H2-M10.6	39
GO:0042113	B cell activation	79/3172	276/17493	1.1365e-05	0.000686754	0.000621835	Ikzf1/Cd27/Btla/Cd22/Fcgr2b/Gm13271/Il9r/Ptprj/Sh3kbp1/Foxp1/Hdac7/Hdac9/Nfam1/Blk/Ms4a1/Cr2/Fas/Cfb/Foxj1/Hhex/Hmgb3/Ifna11/Ifnab/Ifng/Cd79b/Il13/Il7/Il7r/Il9/Gimap1/Blnk/Lyl1/Mfng/Pik3cd/Rag1/Stat6/Tnfsf4/Aicda/Bst1/Ccr6/Ctla4/Cd19/Ifna2/Ifna4/Ifna5/Ifnb1/Il10/Il3/Il5/Inpp5d/Lef1/Pou2af1/Stat5a/Tgfb1/Cd40lg/Tyrobp/Il2rg/Sfrp1/Igbp1b/Batf/Nfatc1/Vpreb2/Clcf1/Vav3/Il4/Tnfrsf13b/Mef2c/Sash3/603046…	79
GO:0050727	regulation of inflammatory response	94/3172	343/17493	1.26178e-05	0.000754598	0.000683266	Osm/Gpr17/Ffar3/Nlrp12/Proc/Fcgr2b/Lilra5/Mfhas1/Zbp1/Pde2a/Mefv/Nr1h4/Nlrx1/Foxp1/Pglyrp2/Trem2/S100a9/Aoah/Agt/Ccr7/Esr1/Ifng/Il13/Il17ra/Il2ra/Jak2/Krt1/Xcl1/Mas1/Mmp8/Tff2/Tnfaip6/Tnfsf4/Adipoq/Adcyap1/Adora3/Apoa1/Bst1/C3/Cnr2/Cst7/Cx3cr1/Fcer1a/Fcgr1/Hgf/Igf1/Il10/Il16/Lgals9/Il1rl1/Cma1/Pdcd4/Pla2g2d/Pparg/Ccl3/Serpinf1/Stat5a/Scgb1a1/Zp3/Nlrp5/Ahsg/Nr1h3/Il22/Ccl24/Nupr1/Clcf1/Pik3cg/Il4/…	94
GO:0042572	retinol metabolic process	19/3172	39/17493	1.27573e-05	0.000755155	0.00068377	Rdh8/Plb1/Cyp2d11/Rdh7/Adh1/Adh7/Cyp1a2/Cyp2d10/Rbp1/Aldh1a1/Ttr/Cyp2d40/Adh6a/Sdr9c7/Cyp2d26/Rdh19/Rdh9/Sdr16c5/Cyp2d12	19
GO:0032689	negative regulation of interferon-gamma production	18/3172	36/17493	1.36514e-05	0.000799916	0.0007243	Nr1h4/Pglyrp4/Pglyrp2/Lgals7/Tnfsf4/Axl/Il10/Lgals9/Il1rl1/Scgb1a1/Sh2d1b1/Slamf1/Gas6/Pdcd1lg2/Cd274/Gimap3/Cd96/Gimap5	18
GO:0032496	response to lipopolysaccharide	75/3172	260/17493	1.39321e-05	0.000808199	0.0007318	Tnip3/P2rx7/Scimp/Cps1/Pde2a/Il12a/Nr1h4/Havcr1/Nuggc/Foxp1/Trem2/S100a9/Bdkrb1/Cited1/Ccr7/Cr2/Ctsg/Irgm1/Ifng/Jak2/Cxcl9/Mrc1/Nos1/Nos3/Ptgir/Ptpn22/Trim30a/Cxcl2/Tnfsf4/Axl/Umod/Aicda/Cd6/Cnr2/Cx3cr1/Gbp2/Il10/Il1a/Lgals9/Ly86/Nos2/Pdcd4/Ccl12/Ccl2/Cxcl15/Slpi/Tgfb1/Ankrd1/Cd84/Slc11a1/Ptger1/Nr1h3/Elane/Mapk8/Igtp/Cxcl13/Pde4b/Pf4/Cxcl10/Pdcd1lg2/Cd274/Ppbp/Mef2c/S100a14/Il6/Cd96/Spon2/Il23r/…	75
GO:1903169	regulation of calcium ion transmembrane transport	58/3172	188/17493	1.50639e-05	0.000865203	0.000783416	Ppp3r2/Dhrs7c/Mettl21c/P2rx7/Fcrl5/Capn3/Clec4b1/Cacna1c/Bdkrb1/Cacna1a/Cacng1/Cav3/Cyba/Epo/F2rl3/Il13/Kcne1/Cxcl9/P2rx1/Prkd1/Ptpn22/Rgn/Casq1/Casq2/Cd19/Coro1a/Cxcr3/Iapp/Oprl1/Slc8a1/Tgfb1/Aplnr/Cd4/Ms4a2/Lhcgr/Cabp1/G6pd2/Cacna1f/Pde4b/Pik3cg/Cxcl10/Gpr35/Ryr2/Sln/Nos1ap/Gpr39/Tmc1/Tlr9/Gimap3/Kcne2/Tmc2/Cabp4/Gimap5/Npsr1/Agtr1a/Atp1a2/P2ry6/Fgf14	58
GO:0032653	regulation of interleukin-10 production	24/3172	56/17493	1.53724e-05	0.000874269	0.000791624	Fcgr2b/Lilra5/Tigit/Trem2/Epx/Il13/Mmp8/Tnfsf4/Hgf/Lgals9/Cd40lg/Tyrobp/Psg18/Cd84/Isg15/Il4/Tslp/Pdcd1lg2/Cd274/Sash3/Il6/Tlr9/Il23a/Il23r	24
GO:0019932	second-messenger-mediated signaling	80/3172	283/17493	1.64825e-05	0.000923339	0.000836056	Ppp3r2/Gucy2f/Oprm1/Cd22/Gipr/Cd8a/Myh7b/Rapgef2/Gucy2d/Ptprj/Pde2a/Atp2b4/3425401B19Rik/Itgal/Trem2/Cd3e/Ccr7/Ccr8/Guca1a/Irgm1/Nos1/Nos3/Pomc/Rgn/Rit2/Tff2/Tnni3/Zap70/Adcyap1/Adora3/Bst1/Casq1/Casq2/Ccr6/Cxcr2/Cxcr3/Ccr9/Cx3cr1/Fcer1a/Ghrh/Igf1/Nos2/Oprl1/Pde3b/Rln1/Selp/Slc8a1/Vcam1/Aplnr/Pde10a/Sgcd/Cd4/Lhcgr/Nfatc1/Ccl20/Ccrl2/Igtp/Gnas/Myoz2/Myoz1/Ryr2/Lrrk2/Tmem100/Chp2/Treml1/Sla2/Nr5a2/…	80
GO:0006816	calcium ion transport	109/3172	413/17493	1.65536e-05	0.000923339	0.000836056	Ppp3r2/Trpv5/Dhrs7c/Mettl21c/P2rx7/Trpm1/Cacna1s/Lilra5/Calhm1/Cd33/Fcrl5/Gnao1/Pdgfrb/Atp2b4/Capn3/Clec4b1/Cacna1c/Agt/Bdkrb1/Cacna1a/Cacng1/Cav3/Ms4a1/Cyba/Epo/F2rl3/Grin2b/Il13/Kcne1/Kcnn4/Xcl1/Cxcl9/Nos1/Nos3/P2rx1/Prkd1/Ptpn22/Rcvrn/Rgn/Rgs4/Stc1/Cacna1g/Cacna2d3/Camk2a/Casq1/Casq2/Cckar/Cd19/Coro1a/Cxcr3/Egf/Fasl/Hcrt/Iapp/Igf1/Il16/Lck/Oprl1/Ccl12/Ccl2/Slc8a1/Tgfb1/Aplnr/Best1/Trpc7/Cd4/Cd…	109
GO:0051346	negative regulation of hydrolase activity	93/3172	341/17493	1.72351e-05	0.0009522	0.000862189	Spink7/Wfdc13/Wfdc6b/Spink6/Pecam1/Col28a1/Serpinb6e/Wfdc8/Serpina3j/Kng1/Arfgef1/Il9r/Crb2/Serpinb9c/Serpina3a/Serpina3f/Spink13/Gpsm1/Papln/Hdac9/Cryaa/Sema4d/Agt/Ambp/Dpep1/Il9/Itih1/Serpina3c/Nos1/Nos3/Rag1/Rgn/Serpina3g/Serpina3n/Adcyap1/Apoa1/Camk2a/Cryab/Cst7/Cst8/Cst9/Gzma/Hgf/Igf1/Itih2/Naip6/Plaur/Apcs/Serpinf1/Slpi/Serpina3k/Serpinb9d/Spink4/Timp2/Ahsg/Anxa8/Igbp1b/Fabp1/Itih4/Gas6/Plx…	93
GO:0009620	response to fungus	27/3172	67/17493	1.81385e-05	0.000992656	0.00089882	Card9/Cd209b/Scimp/Zbp1/Clec4a2/Clec4b1/Ctsg/Il17ra/Pik3cd/Pomc/Camp/Cx3cr1/Il17a/Mpo/Tgfb1/Elane/Tslp/Rarres2/Hamp/Spon2/Il17rc/Defb19/Spag11a/Clec4a3/Nlrp10/Trim62/Hamp2	27
GO:0002819	regulation of adaptive immune response	62/3172	206/17493	1.83842e-05	0.000996697	0.000902479	Adcy7/Card9/P2rx7/Fcgr2b/Gm8909/Il12a/Il18r1/Gm11127/Trem2/C4bp/Cd1d2/Cd48/Ccr7/Cr2/H2-M9/Foxj1/Ifng/Il12rb1/Il7r/Jak2/Xcl1/Stat6/Tnfsf4/Zp3r/C3/Fcer1a/Fcgr1/Ifnb1/Il1rl1/Tgfb1/Zp3/Azgp1/Cd4/Fcer2a/H2-M10.1/Loxl3/Slc11a1/Slamf1/Hpx/Clcf1/Il4/Cd274/Mef2c/Sash3/Clec4g/6030468B19Rik/Il6/Gimap3/Il23a/Il23r/Il27/Nlrp3/Gimap5/Nlrp10/Pkn1/H2-M10.4/H2-M11/H2-M1/H2-M10.2/Cd226/H2-M10.3/H2-M10.6	62
GO:0019722	calcium-mediated signaling	56/3172	181/17493	1.91217e-05	0.00102709	0.000929995	Ppp3r2/Cd22/Cd8a/Myh7b/Ptprj/Atp2b4/3425401B19Rik/Itgal/Trem2/Cd3e/Ccr7/Ccr8/Irgm1/Pomc/Rgn/Rit2/Tff2/Tnni3/Zap70/Adora3/Bst1/Casq1/Casq2/Ccr6/Cxcr2/Cxcr3/Ccr9/Cx3cr1/Fcer1a/Igf1/Selp/Slc8a1/Vcam1/Sgcd/Cd4/Lhcgr/Nfatc1/Ccl20/Ccrl2/Igtp/Myoz2/Myoz1/Ryr2/Lrrk2/Tmem100/Chp2/Treml1/Sla2/Nr5a2/Ncald/Lmcd1/Siglecg/Tox3/Agtr1b/Agtr1a/Cxcr1	56
GO:0032692	negative regulation of interleukin-1 production	17/3172	34/17493	2.36843e-05	0.00126048	0.00114133	Nlrp12/Cd33/Mefv/Nr1h4/Trem2/Apoa1/Aqp4/Cx3cr1/Igf1/Il1r2/Gas6/Serpinb1a/Errfi1/Nlrp3/Spag11a/Serpinb1c/Serpinb1b	17
GO:0042531	positive regulation of tyrosine phosphorylation of STAT protein	23/3172	54/17493	2.5985e-05	0.00137035	0.00124081	Osm/Pecam1/Csf1r/Il12a/Epo/Gh/Ifng/Il13/Il15/Jak2/Lep/Tnfrsf18/Csf2/Igf1/Il3/Lck/Hpx/Clcf1/Il4/Tslp/Il6/Il23a/Il24	23
GO:0001867	complement activation, lectin pathway	3172-09-01	12/17493	2.71365e-05	0.00140552	0.00127266	Fcna/Krt1/Masp1/Fcnb/Mbl2/Colec11/Mfap4/Colec10/A2m	9
GO:1903028	positive regulation of opsonization	3172-09-01	12/17493	2.71365e-05	0.00140552	0.00127266	Cfb/Masp1/C3/C4b/Mbl2/Myo18a/C2/Colec11/Colec10	9
GO:1902107	positive regulation of leukocyte differentiation	60/3172	200/17493	2.76627e-05	0.00140634	0.0012734	Pik3r6/Ikzf1/Cd27/Csf1r/Rhoh/Itgam/Runx1/Il12a/Cd101/Trem2/Ccr7/Gfi1b/Ifng/Il15/Il2ra/Il7/Il7r/Rag1/Tnfsf4/Axl/Zap70/Fes/H2-Aa/Il10/Il17a/Il3/Il5/Inpp5d/Lck/Lef1/Lgals9/Pck1/Ccl3/Stat5a/Tgfb1/Cd40lg/Tyrobp/Vnn1/Brd7/Cd4/Flt3l/Il2rg/Ror2/Gas6/Gnas/Il4/Il20/Zbtb46/Sash3/Il6/Gimap3/Il23a/Actl6b/Il1rl2/Nlrp3/Pla2g3/Gimap5/Btn2a2/Slc9b2/Tespa1	60
GO:1903708	positive regulation of hemopoiesis	60/3172	200/17493	2.76627e-05	0.00140634	0.0012734	Pik3r6/Ikzf1/Cd27/Csf1r/Rhoh/Itgam/Runx1/Il12a/Cd101/Trem2/Ccr7/Gfi1b/Ifng/Il15/Il2ra/Il7/Il7r/Rag1/Tnfsf4/Axl/Zap70/Fes/H2-Aa/Il10/Il17a/Il3/Il5/Inpp5d/Lck/Lef1/Lgals9/Pck1/Ccl3/Stat5a/Tgfb1/Cd40lg/Tyrobp/Vnn1/Brd7/Cd4/Flt3l/Il2rg/Ror2/Gas6/Gnas/Il4/Il20/Zbtb46/Sash3/Il6/Gimap3/Il23a/Actl6b/Il1rl2/Nlrp3/Pla2g3/Gimap5/Btn2a2/Slc9b2/Tespa1	60
GO:0032602	chemokine production	37/3172	106/17493	2.78795e-05	0.00140634	0.0012734	Ffar3/Card9/Csf1r/Mpl/Oas1h/Mefv/Nr1h4/Foxp1/Postn/Aire/Trem2/Ifng/Il17ra/Il7/Tnfsf4/Umod/Adipoq/Adcyap1/Hc/Il16/Il17a/Lgals9/Il1rl1/Cd84/Elane/Il4/Tslp/Trem1/Trem3/Slamf9/Il6/Tlr9/Oas1d/Oas1e/Oas3/Il17f/Ffar2	37
GO:0002695	negative regulation of leukocyte activation	57/3172	188/17493	3.10636e-05	0.00153083	0.00138612	Erbb2/Btla/Fcgr2b/Runx1/Tigit/Dlg5/Pglyrp4/Pglyrp2/Blk/Cd37/Ctsg/Fas/Foxj1/Hmgb3/Il2ra/Lag3/Lgals7/Ptpn22/Tff2/Tnfsf4/Axl/Ctla4/Cnr2/Cst7/H2-Aa/Ifnb1/Il10/Inpp5d/Lgals9/Pla2g2d/Pparg/Tgfb1/Tyrobp/Scgb1a1/Pla2g2f/Cd84/Loxl3/Clnk/Sfrp1/Nr1h3/Crtam/Il4/Tnfrsf13b/Pdcd1lg2/Cd274/Zbtb46/Clec4g/Gimap3/Fgl1/Cd300a/Zc3h12d/Gimap5/Btn2a2/Pkn1/Bpi/Vtcn1/Abr	57
GO:0032613	interleukin-10 production	24/3172	58/17493	3.11392e-05	0.00153083	0.00138612	Fcgr2b/Lilra5/Tigit/Trem2/Epx/Il13/Mmp8/Tnfsf4/Hgf/Lgals9/Cd40lg/Tyrobp/Psg18/Cd84/Isg15/Il4/Tslp/Pdcd1lg2/Cd274/Sash3/Il6/Tlr9/Il23a/Il23r	24
GO:0050907	detection of chemical stimulus involved in sensory perception	24/3172	58/17493	3.11392e-05	0.00153083	0.00138612	Tas2r138/Tas2r143/Tas2r144/Rtp1/Rtp2/Gucy2d/Gnat1/Gnat2/Car6/Pigr/Azgp1/Tas2r119/Rtp4/Lpo/Trpa1/Tas2r139/Pkd2l1/Pkd1l3/Asic3/Tas2r107/Tas2r134/Tas2r135/Tas2r118/Tas2r126	24
GO:0032103	positive regulation of response to external stimulus	111/3172	428/17493	3.14459e-05	0.00153292	0.00138801	Scarf1/Klri1/Osm/Ccl26/Nlrc5/Ffar3/Sh2d1b2/Card9/Csf1r/Oprm1/Scimp/Lilra5/Ptprj/Zbp1/Pde2a/Pdgfrb/Il12a/Mefv/Nr1h4/C5ar1/Trem2/S100a9/Ccr7/Cyba/Irgm1/Ifng/Il17ra/Jak2/Lag3/Xcl1/Masp1/Mmp12/Mmp8/Prkd1/Plat/Pomc/Ptn/Rac2/Trim30a/Scg2/Tnfsf4/Adora3/C3/Ccr6/Cxcr2/Cxcr3/Cx3cr1/F7/Fcer1a/Fcgr1/Il16/Il17a/Lgals9/Il1rl1/Ly86/Mbl2/Pdcd4/Ccl2/Ccl3/Sh2d1a/Stat5a/Tgfb1/Tyrobp/Vav1/Zp3/Sh2d1b1/Apoh/Ccl7/Txk/S…	111
GO:0050866	negative regulation of cell activation	62/3172	210/17493	3.50344e-05	0.00169283	0.0015328	Erbb2/Btla/Fcgr2b/Runx1/Tigit/Dlg5/Pglyrp4/C1qtnf1/Pglyrp2/Trem2/Blk/Cd37/Ctsg/Fas/Foxj1/Hmgb3/Il2ra/Lag3/Lgals7/Ptpn22/Tff2/Tnfsf4/Axl/Ctla4/Cnr2/Cst7/Gclc/H2-Aa/Ifnb1/Il10/Inpp5d/Lgals9/Pdgfra/Pla2g2d/Pparg/Tgfb1/Tyrobp/Scgb1a1/Pla2g2f/Cd84/Loxl3/Clnk/Sfrp1/Nr1h3/Crtam/Il4/Tnfrsf13b/Pdcd1lg2/Cd274/Zbtb46/Clec4g/Gimap3/Fgg/Fgl1/Cd300a/Zc3h12d/Gimap5/Btn2a2/Pkn1/Bpi/Vtcn1/Abr	62
GO:0002764	immune response-regulating signaling pathway	97/3172	365/17493	3.53098e-05	0.00169283	0.0015328	Tnip3/Bpifb1/Klri1/Btla/Cd22/Scimp/Cd8a/Mfhas1/Cd33/Btnl1/Fcrl5/Cd247/Ptprj/Oas1h/Mefv/Nr1h4/Nlrx1/Treml4/C5ar1/Foxp1/Gramd4/Nfam1/Trem2/Itk/Blk/Ms4a1/Cd3e/Ccr7/Cyba/Esr1/Fpr2/Gpld1/Gpr33/Irgm1/Ifng/Cd79b/Kcnn4/Blnk/Masp1/Ptpn22/Trim30a/Zap70/Ctla4/Cd19/Lck/Lgals9/Mbl2/Pigr/Reg3g/Sh2d1a/Tyrobp/Sh2d1b1/Ms4a2/Fpr1/Txk/Nr1h3/Ermap/Tlr5/Igtp/Unc93b1/Pde4b/Vav3/Slc46a2/Slc15a2/Slc15a3/Mef2c/S100a14/If…	97
GO:1904892	regulation of receptor signaling pathway via STAT	42/3172	127/17493	3.65948e-05	0.00174005	0.00157557	Gm13271/Il12a/Stra6/Prl3c1/Agt/Gh/Mst1/Ifna11/Ifnab/Ifng/Il12rb1/Il7r/Il9/Jak2/Lep/Egf/Ifna2/Ifna4/Ifna5/Ifnb1/Il10/Il3/Il5/Pparg/Prl4a1/Ptprd/Tgfb1/Il4/Tslp/Il20/Ptprt/Prl7b1/Il6/Il23a/Il24/Il23r/Jak1/Cd300a/Agtr1a/Ifne/Ifnk/Ifna14	42
GO:0022409	positive regulation of cell-cell adhesion	83/3172	303/17493	4.02622e-05	0.00189887	0.00171937	Pik3r6/Cd27/Mfsd2b/H2-Eb2/Gm9733/Rhoh/Runx1/Il12a/Itgal/Cd1d2/Cd3e/Cd5/Ccr7/Ctsg/Epo/Ifng/Il12rb1/Il15/Il2ra/Il7/Il7r/Itgb2/Jak2/Lep/Xcl1/Ptpn22/Rag1/Tnfsf4/Zap70/Cd6/Coro1a/Efnb1/H2-Aa/H2-DMb2/H2-Ob/Igf1/Il1a/Il3/Lck/Lef1/Lgals9/Pck1/Plaur/Ccl2/Sele/Selp/Stat5a/Tgfb1/Cd40lg/Vcam1/Vnn1/Zp3/Chst4/Brd7/Cd4/Il2rg/Slamf1/Elane/Icos/Cxcl13/Tnfsf14/Il4/Pdcd1lg2/Cd274/Mmrn1/Sash3/Dock8/Il6/Gimap3/Il23a/…	83
GO:0002455	humoral immune response mediated by circulating immunoglobulin	20/3172	45/17493	4.12681e-05	0.00191746	0.0017362	Fcgr2b/C1rb/Trem2/C1qa/C4bp/Cr2/Crp/Foxj1/Zp3r/C3/Hc/Mbl2/Zp3/C2/C9/Fcer2a/Hpx/Gimap3/C8a/Gimap5	20
GO:0019835	cytolysis	13/3172	23/17493	4.13175e-05	0.00191746	0.0017362	Gzma/Gzmc/Gzme/Gzmf/Gzmg/Hc/Prf1/Tgfb1/C9/Gzmb/Lyz1/Lyz2/C8a	13
GO:0070098	chemokine-mediated signaling pathway	24/3172	59/17493	4.353e-05	0.00200411	0.00181466	Ccl26/Mpl/Trem2/Xcl1/Cxcl9/Cxcl2/Tff2/Cx3cr1/Ccl12/Ccl17/Ccl2/Ccl3/Ccl9/Cxcl15/Ccl7/Ccl20/Cxcl13/Ccl24/Pf4/Cxcl10/Ccl8/Gpr35/Ppbp/Cxcl3	24
GO:0002444	myeloid leukocyte mediated immunity	39/3172	116/17493	4.52183e-05	0.00205464	0.00186042	Rab44/Mrgprx2/Card9/Itgam/Blk/Ctsg/Il13/Itgb2/Itgb2l/Pomc/Ptgds/Rac2/Adora3/C3/Cplx2/Cx3cr1/Fcer1a/Fcgr1/Fes/Gab2/Tyrobp/Cd84/Ms4a2/Clnk/Elane/Il4/Trem1/Trem3/Cd177/Tac4/Myo1f/Spon2/Mrgpra1/Cd300a/Pla2g3/Abr/Cd300lb/Mrgprb4/Mrgprb3	39
GO:0097722	sperm motility	40/3172	120/17493	4.5336e-05	0.00205464	0.00186042	Rhox8/Armc2/Slc22a14/Akap4/Prss55/Ttll9/Tppp2/Nme8/Atp2b4/Tac2/Tssk4/Smcp/Meig1/Rgn/Tacr2/Tnp1/Adam3/Apob/Ccr6/Tekt2/Prm3/Tnp2/Atp1a4/Lrrc6/Efcab1/Armc12/Tekt3/Pdilt/Iqcf1/Tbc1d21/Taf7l/Ly6k/Ropn1/Tac4/Txndc2/Celf3/Pla2g3/Catsper4/Slc9b2/Slc9c1	40
GO:0032675	regulation of interleukin-6 production	47/3172	149/17493	5.05703e-05	0.00227289	0.00205803	Nlrp12/Card9/P2rx7/Scimp/Lilra5/Nr1h4/Nlrx1/Trem2/Cyba/Foxj1/Ifng/Il17ra/Lep/Mmp8/Ptpn22/Trim30a/Tnfsf4/Adcyap1/Aqp4/Hgf/Il10/Il16/Il17a/Inpp5d/Lgals9/Nos2/Pou2af1/Tyrobp/Mapk13/Cd84/Slamf1/Unc93b1/Gas6/Cd200r1/Tslp/Ifih1/Il6/Tlr9/Il1rl2/Spon2/Il17rc/Cd300ld/Il17f/Afap1l2/Nlrp10/Arrb1/Bpi	47
GO:0031638	zymogen activation	33/3172	93/17493	5.09352e-05	0.00227289	0.00205803	Try5/Tmprss9/C1rb/F10/F5/Cuzd1/Klk1b16/Klk1b5/Klk1b8/Klk1b3/Plat/Prss2/Cd5l/Klk1b22/Egfbp2/Klk1b9/Klk1b11/Klk1b24/Klk1b26/Klk1b1/Klk1b4/Plaur/Clec3b/Apoh/Hp/Hgfac/Klk1b27/F12/Cts3/Ctsll3/Fgg/4930486L24Rik/BC051665	33
GO:0032635	interleukin-6 production	49/3172	158/17493	5.75484e-05	0.00254839	0.00230749	Il19/Nlrp12/Card9/P2rx7/Scimp/Lilra5/Nr1h4/Nlrx1/Trem2/Cyba/Foxj1/Ifng/Il17ra/Lep/Mmp8/Ptpn22/Trim30a/Tnfsf4/Adcyap1/Aqp4/Hgf/Il10/Il16/Il17a/Inpp5d/Lgals9/Nos2/Pou2af1/Tyrobp/Mapk13/Cd84/Slamf1/Unc93b1/Gas6/Cd200r1/Tslp/Zg16/Ifih1/Il6/Tlr9/Il1rl2/Spon2/Il17rc/Cd300ld/Il17f/Afap1l2/Nlrp10/Arrb1/Bpi	49
GO:1904478	regulation of intestinal absorption	3172-11-01	18/17493	6.18526e-05	0.00271823	0.00246128	Enpp7/Apoa4/Lep/Prap1/Apoa1/Cyp8b1/Abcg8/Isx/Abcg5/Hamp/Hamp2	11
GO:1904064	positive regulation of cation transmembrane transport	54/3172	180/17493	6.79154e-05	0.00296223	0.00268221	Ppp3r2/Lrrc52/Lrrc55/Rnf207/P2rx7/Capn3/Clec4b1/Cacna1c/Trem2/Agt/Bdkrb1/F2rl3/Ifng/Ifngr2/Il13/Kcne1/Cxcl9/Nos1/P2rx1/Rgn/Casq1/Cd19/Cxcr3/Hcn1/Iapp/Kcnk3/Oprk1/Reln/Ccl2/Aplnr/Rgs7/Cd4/Lhcgr/Akap7/G6pd2/Cxcl10/Pdzk1/Ryr2/Chp2/Gpr39/Wnk2/Kcnmb1/Gimap3/Actn2/Fxyd1/Kcne2/Amigo1/Slc36a2/Gimap5/Npsr1/Agtr1a/Pirt/P2ry6/Fgf14	54
GO:0030317	flagellated sperm motility	38/3172	114/17493	6.94283e-05	0.00300562	0.0027215	Armc2/Slc22a14/Akap4/Prss55/Ttll9/Tppp2/Nme8/Atp2b4/Tac2/Tssk4/Smcp/Meig1/Rgn/Tacr2/Tnp1/Adam3/Apob/Ccr6/Tekt2/Prm3/Tnp2/Atp1a4/Lrrc6/Efcab1/Armc12/Tekt3/Iqcf1/Tbc1d21/Taf7l/Ly6k/Ropn1/Tac4/Txndc2/Celf3/Pla2g3/Catsper4/Slc9b2/Slc9c1	38
GO:0071706	tumor necrosis factor superfamily cytokine production	55/3172	185/17493	7.66379e-05	0.00329316	0.00298186	Card9/Cd209b/Lilra5/Cd33/Ptprj/Oas1h/Nr1h4/Clec4a2/Clec4b1/Foxp1/Trem2/Ccr7/Cyba/Ifng/Jak2/Lep/Mmp8/Pomc/Ptpn22/Trim30a/Axl/Adipoq/Cx3cr1/Igf1/Il10/Il17a/Il1a/Lgals9/Ccl2/Ccl3/Tyrobp/Cd84/Clu/Slamf1/Gas6/Il4/Cd274/Lrrk2/Zg16/Ifih1/Sash3/Slamf9/Il6/Tlr9/Il23a/Errfi1/Oas1d/Spon2/Oas1e/Oas3/Oas2/Cd300ld/Il17f/Clec4a3/Bpi	55
GO:0050953	sensory perception of light stimulus	49/3172	160/17493	8.18762e-05	0.00349238	0.00316225	Bfsp2/Gucy2f/Rdh8/Trpm1/Gpr179/Crygc/Pcdh15/Ush1c/Cryaa/Cnga3/Abca4/Opn1sw/Cnga1/Crx/Cryga/Crygd/Cryge/Opn1mw/Gnat1/Gnat2/Guca1a/Prph2/Rcvrn/Crygs/Gja10/Ppef2/Grk1/Best1/Pde6g/Cabp1/Opn4/Cacna1f/Rlbp1/Rgr/Crybb3/Ush2a/Pde6h/Crygf/Pde6c/Cabp4/Crygb/Rho/Cplx4/Lctl/Rp1l1/Myo3a/Clrn1/Nyx/Myo3b	49
GO:0007601	visual perception	48/3172	156/17493	8.46523e-05	0.00358444	0.0032456	Bfsp2/Gucy2f/Rdh8/Trpm1/Gpr179/Crygc/Pcdh15/Cryaa/Cnga3/Abca4/Opn1sw/Cnga1/Crx/Cryga/Crygd/Cryge/Opn1mw/Gnat1/Gnat2/Guca1a/Prph2/Rcvrn/Crygs/Gja10/Ppef2/Grk1/Best1/Pde6g/Cabp1/Opn4/Cacna1f/Rlbp1/Rgr/Crybb3/Ush2a/Pde6h/Crygf/Pde6c/Cabp4/Crygb/Rho/Cplx4/Lctl/Rp1l1/Myo3a/Clrn1/Nyx/Myo3b	48
GO:1903555	regulation of tumor necrosis factor superfamily cytokine production	53/3172	178/17493	9.80448e-05	0.00412143	0.00373183	Card9/Cd209b/Lilra5/Cd33/Ptprj/Oas1h/Nr1h4/Clec4a2/Clec4b1/Foxp1/Trem2/Ccr7/Cyba/Ifng/Jak2/Lep/Mmp8/Pomc/Ptpn22/Trim30a/Axl/Adipoq/Cx3cr1/Igf1/Il10/Il17a/Il1a/Lgals9/Ccl2/Ccl3/Tyrobp/Cd84/Clu/Slamf1/Gas6/Il4/Cd274/Lrrk2/Ifih1/Sash3/Il6/Tlr9/Il23a/Errfi1/Oas1d/Spon2/Oas1e/Oas3/Oas2/Cd300ld/Il17f/Clec4a3/Bpi	53
GO:0045576	mast cell activation	31/3172	88/17493	9.92647e-05	0.00414269	0.00375108	Rab44/Mrgprx2/Rhoh/Timd2/Havcr1/Blk/Cd48/Il13/Ptgds/Rac2/Adora3/Cnr2/Cplx2/Fcer1a/Fes/Gab2/Ptpre/Cd84/Ms4a2/Clnk/Il4/Tslp/Tac4/Mrgpra1/Cd300a/Pla2g3/Dppa1/Cd226/Cd300lb/Mrgprb4/Mrgprb3	31
GO:0002366	leukocyte activation involved in immune response	78/3172	288/17493	0.000101655	0.00421215	0.00381398	Rab44/Mrgprx2/Itgam/Gm13271/Il18r1/Pglyrp4/Foxp1/Itgal/Pglyrp2/Trem2/Blk/Ccr7/Ifna11/Ifnab/Ifng/Il13/Itgb2/Itgb2l/Ly9/Mfng/Lcp1/Ptgds/Rac2/Stat6/Tnfsf4/Adora3/Aicda/Ccr6/Cd19/Coro1a/Cplx2/Fcer1a/Fes/Gab2/H2-DMb2/Ifna2/Ifna4/Ifna5/Ifnb1/Il10/Lef1/Lgals9/Pck1/Pou2af1/Rorc/Tgfb1/Cd40lg/Tyrobp/Sh2d1b1/Cd84/Ms4a2/Loxl3/Slc11a1/Sema4a/Slamf1/Clnk/Batf/Clcf1/Il4/Nkg7/Cd177/6030468B19Rik/Il6/Il23a/Dock2/…	78
GO:0031349	positive regulation of defense response	76/3172	280/17493	0.000114782	0.0047205	0.00427427	Klri1/Osm/Nlrc5/Ffar3/Sh2d1b2/Card9/Lilra5/Zbp1/Pde2a/Il12a/Mefv/Trem2/S100a9/Ccr7/Cyba/Irgm1/Ifng/Il17ra/Jak2/Lag3/Xcl1/Masp1/Mmp12/Mmp8/Pomc/Trim30a/Tnfsf4/Adora3/C3/Fcer1a/Fcgr1/Il16/Il17a/Lgals9/Il1rl1/Mbl2/Pdcd4/Ccl3/Sh2d1a/Stat5a/Tyrobp/Vav1/Zp3/Sh2d1b1/Txk/Clnk/Hpx/Igtp/Crtam/Ccl24/Nupr1/Ikbke/Pik3cg/Tslp/Trem3/Nkg7/Mef2c/Camk2n1/Lgals2/Lrrk2/Klk5/Il6/Tlr9/Gimap3/Nlrp3/Il17f/Ffar2/Mmrn2/Gb…	76
GO:0036314	response to sterol	15/3172	31/17493	0.000115551	0.0047205	0.00427427	Ces1a/Ces1b/Cyp7a1/Gpld1/Inhba/Inhbb/F7/Rorc/Tgfb1/Ces1g/Dynap/Mlc1/Ces1e/Ces1f/Gramd1c	15
GO:0001523	retinoid metabolic process	25/3172	66/17493	0.000121907	0.00487711	0.00441608	Rdh8/Plb1/Cyp2d11/Rdh7/Abca4/Adh1/Lcn5/Aldh1a2/Rbp2/Adh7/Cyp1a2/Cyp2d10/Rbp1/Aldh1a1/Ttr/Cyp2d40/Adh6a/Sdr9c7/Isx/Rarres2/Cyp2d26/Rdh19/Rdh9/Sdr16c5/Cyp2d12	25
GO:1990868	response to chemokine	25/3172	66/17493	0.000121907	0.00487711	0.00441608	Ccl26/Mpl/Trem2/Xcl1/Cxcl9/Cxcl2/Tff2/Cx3cr1/Ccl12/Ccl17/Ccl2/Ccl3/Ccl9/Cxcl15/Ccl7/Ccl20/Cxcl13/Ccl24/Pf4/Cxcl10/Ccl8/Gpr35/Ppbp/Dock8/Cxcl3	25
GO:1990869	cellular response to chemokine	25/3172	66/17493	0.000121907	0.00487711	0.00441608	Ccl26/Mpl/Trem2/Xcl1/Cxcl9/Cxcl2/Tff2/Cx3cr1/Ccl12/Ccl17/Ccl2/Ccl3/Ccl9/Cxcl15/Ccl7/Ccl20/Cxcl13/Ccl24/Pf4/Cxcl10/Ccl8/Gpr35/Ppbp/Dock8/Cxcl3	25
GO:0060294	cilium movement involved in cell motility	40/3172	125/17493	0.000125444	0.00497648	0.00450605	Gas2l2/Armc2/Slc22a14/Akap4/Prss55/Ttll9/Tppp2/Nme8/Atp2b4/Tac2/Tssk4/Smcp/Meig1/Rgn/Tacr2/Tnp1/Adam3/Apob/Ccr6/Tekt2/Prm3/Tnp2/Atp1a4/Lrrc6/Efcab1/Armc12/Tekt3/Iqcf1/Tbc1d21/Taf7l/Ly6k/Ropn1/Tac4/Txndc2/Celf3/Pla2g3/Ttll6/Catsper4/Slc9b2/Slc9c1	40
GO:1903706	regulation of hemopoiesis	104/3172	409/17493	0.000126106	0.00497648	0.00450605	Erbb2/Pik3r6/Ikzf1/Cd27/Gpr55/Csf1r/Rhoh/Itgam/Runx1/Mpl/Il12a/Pglyrp4/Cd101/Cldn18/Foxp1/Nfam1/Pglyrp2/Trem2/Ccr7/Fas/Fshb/Gfi1b/Foxn1/Foxj1/Hmgb3/Ifng/Il15/Il2ra/Il7/Il7r/Inhba/Lag3/Lep/Lmo2/Tnfrsf11b/Ptn/Rag1/Tnfaip6/Tnfsf4/Axl/Zap70/Adipoq/Ctla4/Csf3/Fes/H2-Aa/Iapp/Ifnb1/Il10/Il17a/Il3/Il5/Inpp5d/Lck/Lef1/Lgals9/Pck1/Rbp1/Rorc/Apcs/Ccl3/Stat5a/Tgfb1/Cd40lg/Tyrobp/Vnn1/Brd7/Cd4/Flt3l/Fshr/Il2r…	104
GO:0002440	production of molecular mediator of immune response	72/3172	263/17493	0.000128732	0.0050191	0.00454464	Psg22/Cd27/Ffar3/H2-Eb2/Card9/P2rx7/Cd22/Scimp/Fcgr2b/Il12a/Il18r1/Nlrx1/Nuggc/Foxp1/Cd37/Epx/Fas/Ifng/Il13/Il7r/Ivl/Xcl1/Ptpn22/Stat6/Tnfsf4/Axl/Vpreb3/Aicda/Apoa1/Ccr6/Fcer1a/H2-Aa/H2-DMb2/H2-Ob/Ifnb1/Il10/Il17a/Il5/Mmp7/Tgfb1/Cd40lg/Slc11a1/Tek/Slamf1/Clnk/Elane/Batf/Vpreb2/Hpx/Gas6/Clcf1/Il4/Trem1/Trem3/Klk5/Sash3/Slamf9/6030468B19Rik/Il6/Tlr9/Gimap3/Cd96/Spon2/Il31ra/Nlrp3/Il17f/Ffar2/Siglec…	72
GO:0045619	regulation of lymphocyte differentiation	60/3172	210/17493	0.000128917	0.0050191	0.00454464	Erbb2/Pik3r6/Cd27/Rhoh/Runx1/Il12a/Pglyrp4/Nfam1/Pglyrp2/Ccr7/Fas/Foxn1/Foxj1/Hmgb3/Ifng/Il15/Il2ra/Il7/Il7r/Lag3/Rag1/Tnfsf4/Axl/Zap70/Ctla4/H2-Aa/Ifnb1/Il10/Inpp5d/Lck/Lef1/Lgals9/Pck1/Rorc/Stat5a/Tgfb1/Vnn1/Brd7/Flt3l/Il2rg/Loxl3/Sfrp1/Crtam/Gas6/Slc46a2/Il4/Sash3/Clec4g/Il6/Tlr9/Gimap3/Il23a/Actl6b/Il1rl2/Il27/Nlrp3/Gimap5/Card11/Btn2a2/Tespa1	60
GO:0036315	cellular response to sterol	13/3172	25/17493	0.000130673	0.00505355	0.00457583	Ces1a/Ces1b/Cyp7a1/Gpld1/Inhba/Inhbb/Rorc/Ces1g/Dynap/Mlc1/Ces1e/Ces1f/Gramd1c	13
GO:0006721	terpenoid metabolic process	27/3172	74/17493	0.000139337	0.00535295	0.00484694	Rdh8/Plb1/Cyp2d11/Rdh7/Abca4/Adh1/Lcn5/Hmgcs2/Aldh1a2/Rbp2/Adh7/Cyp1a2/Cyp2d10/Rbp1/Aldh1a1/Ttr/Cyp2e1/Cyp2d40/Adh6a/Sdr9c7/Isx/Rarres2/Cyp2d26/Rdh19/Rdh9/Sdr16c5/Cyp2d12	27
GO:0002761	regulation of myeloid leukocyte differentiation	42/3172	134/17493	0.000144911	0.00550914	0.00498836	Ikzf1/Gpr55/Csf1r/Itgam/Runx1/Cd101/Cldn18/Foxp1/Trem2/Fshb/Gfi1b/Ifng/Tnfrsf11b/Tnfaip6/Adipoq/Fes/Iapp/Ifnb1/Il17a/Il3/Il5/Inpp5d/Lef1/Rbp1/Apcs/Ccl3/Stat5a/Tgfb1/Tyrobp/Cd4/Fshr/Sfrp1/Ror2/Gnas/Il4/Il20/Prdm16/Zbtb46/Lrrc17/Il23a/Pla2g3/Slc9b2	42
GO:0050912	detection of chemical stimulus involved in sensory perception of taste	21/3172	52/17493	0.00014564	0.00550914	0.00498836	Tas2r138/Tas2r143/Tas2r144/Rtp1/Rtp2/Gnat1/Gnat2/Car6/Pigr/Azgp1/Tas2r119/Rtp4/Lpo/Tas2r139/Pkd2l1/Pkd1l3/Tas2r107/Tas2r134/Tas2r135/Tas2r118/Tas2r126	21
GO:0002263	cell activation involved in immune response	78/3172	291/17493	0.000146252	0.00550914	0.00498836	Rab44/Mrgprx2/Itgam/Gm13271/Il18r1/Pglyrp4/Foxp1/Itgal/Pglyrp2/Trem2/Blk/Ccr7/Ifna11/Ifnab/Ifng/Il13/Itgb2/Itgb2l/Ly9/Mfng/Lcp1/Ptgds/Rac2/Stat6/Tnfsf4/Adora3/Aicda/Ccr6/Cd19/Coro1a/Cplx2/Fcer1a/Fes/Gab2/H2-DMb2/Ifna2/Ifna4/Ifna5/Ifnb1/Il10/Lef1/Lgals9/Pck1/Pou2af1/Rorc/Tgfb1/Cd40lg/Tyrobp/Sh2d1b1/Cd84/Ms4a2/Loxl3/Slc11a1/Sema4a/Slamf1/Clnk/Batf/Clcf1/Il4/Nkg7/Cd177/6030468B19Rik/Il6/Il23a/Dock2/…	78
GO:0045940	positive regulation of steroid metabolic process	19/3172	45/17493	0.00014845	0.00555586	0.00503067	Ces1a/Ces1b/Agt/Apoa4/Cyp17a1/Cyp7a1/Fshb/Gh/Ifng/Ppargc1a/Apoa1/Cga/Igf1/Il1a/Ces1g/Ces1e/Ces1f/Agtr1b/Agtr1a	19
GO:0032652	regulation of interleukin-1 production	35/3172	106/17493	0.000162879	0.00599885	0.00543178	Gsdma3/Nlrp12/P2rx7/Lilra5/Cd33/Mefv/Nr1h4/Foxp1/Trem2/Ccr7/Ifng/Jak2/Apoa1/Aqp4/Cx3cr1/Igf1/Il16/Il17a/Il1r2/Lgals9/Ccl3/Tyrobp/Ccl20/Gas6/Serpinb1a/Gsdmd/Il6/Errfi1/Nlrp3/Spag11a/Gbp5/Panx3/Serpinb1c/Serpinb1b/Nlrp10	35
GO:0042116	macrophage activation	33/3172	98/17493	0.000162888	0.00599885	0.00543178	Mfhas1/Itgam/C5ar1/Foxp1/Trem2/C1qa/Ifng/Ifngr2/Il13/Jak2/Mmp8/Tff2/Csf2/Cst7/Cx3cr1/Ifnb1/Il10/Lgals9/Il1rl1/Pparg/Myo18a/Tyrobp/Cd84/Clu/Slc11a1/Nr1h3/Il4/Lrrk2/Muc5b/Hamp/Pla2g3/Crtc3/Bpi	33
GO:0030216	keratinocyte differentiation	44/3172	143/17493	0.000163522	0.00599885	0.00543178	Cdsn/Krt76/Pnpla1/Plec/Krt81/Krt36/Gprc5d/Foxn1/Ivl/Krt16/Krt1/Krt84/Krt6a/Sprr1b/Tgm3/Casp14/Il1a/Krt17/Krt6b/Reg3g/Sprr2d/Sprr2i/Sprr2k/Sprr3/Krt85/Krt14/Tgm1/Scel/Dsp/Stfa3/Krt5/Krt80/Sgpp1/Krt8/Krt75/Hrnr/Errfi1/Lats2/Sprr4/Abca12/Krt73/Krt78/Krt72/Gm5478	44
GO:0022407	regulation of cell-cell adhesion	116/3172	468/17493	0.000164423	0.00599885	0.00543178	Erbb2/Pik3r6/Cdsn/Cd27/Mfsd2b/H2-Eb2/Btla/Gm9733/Rhoh/Runx1/Tenm3/Tigit/Il12a/Dlg5/C1qtnf1/Itgal/Blk/Cd1d2/Cd37/Cd3e/Cd5/Ccr7/Ctsg/Epo/Foxj1/Ifng/Il12rb1/Il15/Il2ra/Il7/Il7r/Itgb2/Jak2/Lag3/Lep/Lgals7/Xcl1/Epcam/Ptpn22/Rag1/Tnfsf4/Zap70/Adipoq/Apoa1/Ctla4/Cd6/Coro1a/Efnb1/H2-Aa/H2-DMb2/H2-Ob/Ifnb1/Igf1/Il10/Il1a/Il3/Lck/Lef1/Lgals9/Notch4/Pck1/Pla2g2d/Plaur/Ccl2/Sele/Selp/Stat5a/Tgfb1/Cd40lg/Scgb…	116
GO:0002768	immune response-regulating cell surface receptor signaling pathway	60/3172	212/17493	0.000171386	0.00621381	0.00562642	Klri1/Btla/Cd22/Cd8a/Btnl1/Fcrl5/Cd247/Ptprj/C5ar1/Foxp1/Nfam1/Itk/Blk/Ms4a1/Cd3e/Ccr7/Fpr2/Gpld1/Gpr33/Ifng/Cd79b/Kcnn4/Blnk/Masp1/Ptpn22/Zap70/Ctla4/Cd19/Lck/Mbl2/Pigr/Sh2d1a/Tyrobp/Sh2d1b1/Ms4a2/Fpr1/Txk/Ermap/Pde4b/Vav3/Mef2c/Themis3/Sla2/Btnl4/Btnl6/Btnl2/Btnl10/Ffar2/Klre1/Cd300a/Btnl9/Card11/Oscar/Btn2a2/Skint11/Ubash3a/Myo1g/Vtcn1/Cd226/Tespa1	60
GO:0071222	cellular response to lipopolysaccharide	54/3172	186/17493	0.000174833	0.00629943	0.00570394	Tnip3/Scimp/Pde2a/Il12a/Nr1h4/Nuggc/Trem2/Cr2/Ctsg/Irgm1/Ifng/Jak2/Cxcl9/Mrc1/Nos3/Ptpn22/Trim30a/Cxcl2/Tnfsf4/Axl/Aicda/Cd6/Cx3cr1/Gbp2/Il10/Il1a/Ly86/Nos2/Pdcd4/Ccl12/Ccl2/Cxcl15/Tgfb1/Ankrd1/Cd84/Nr1h3/Mapk8/Igtp/Cxcl13/Pde4b/Pf4/Cxcl10/Pdcd1lg2/Cd274/Ppbp/Mef2c/Il6/Spon2/Fcgr4/Nlrp3/Il1f10/Bpi/Cd300lb/Cxcl3	54
GO:0002323	natural killer cell activation involved in immune response	15/3172	32/17493	0.0001812	0.00648853	0.00587517	Gm13271/Pglyrp4/Pglyrp2/Ifna11/Ifnab/Coro1a/Ifna2/Ifna4/Ifna5/Ifnb1/Lgals9/Nkg7/Ifne/Ifnk/Ifna14	15
GO:0032640	tumor necrosis factor production	53/3172	182/17493	0.000183552	0.00653242	0.00591491	Card9/Cd209b/Lilra5/Cd33/Ptprj/Oas1h/Nr1h4/Clec4a2/Clec4b1/Foxp1/Trem2/Ccr7/Cyba/Ifng/Jak2/Lep/Mmp8/Pomc/Ptpn22/Trim30a/Axl/Adipoq/Cx3cr1/Igf1/Il10/Il17a/Il1a/Lgals9/Ccl2/Ccl3/Tyrobp/Cd84/Clu/Slamf1/Gas6/Il4/Lrrk2/Zg16/Ifih1/Sash3/Slamf9/Il6/Tlr9/Il23a/Errfi1/Oas1d/Spon2/Oas1e/Oas3/Oas2/Cd300ld/Clec4a3/Bpi	53
GO:0032642	regulation of chemokine production	33/3172	99/17493	0.00020233	0.00715682	0.00648029	Ffar3/Card9/Csf1r/Mpl/Oas1h/Mefv/Nr1h4/Foxp1/Postn/Aire/Trem2/Ifng/Il17ra/Il7/Tnfsf4/Adipoq/Adcyap1/Hc/Il16/Il17a/Lgals9/Il1rl1/Cd84/Elane/Il4/Tslp/Il6/Tlr9/Oas1d/Oas1e/Oas3/Il17f/Ffar2	33
GO:0002714	positive regulation of B cell mediated immunity	17/3172	39/17493	0.000206201	0.00720587	0.0065247	Trem2/Ifng/Xcl1/Stat6/Tnfsf4/C3/Fcer1a/Fcgr1/Tgfb1/Fcer2a/Hpx/Clcf1/Il4/6030468B19Rik/Gimap3/Gimap5/Cd226	17
GO:0002891	positive regulation of immunoglobulin mediated immune response	17/3172	39/17493	0.000206201	0.00720587	0.0065247	Trem2/Ifng/Xcl1/Stat6/Tnfsf4/C3/Fcer1a/Fcgr1/Tgfb1/Fcer2a/Hpx/Clcf1/Il4/6030468B19Rik/Gimap3/Gimap5/Cd226	17
GO:0016101	diterpenoid metabolic process	25/3172	68/17493	0.000211599	0.0073502	0.00665539	Rdh8/Plb1/Cyp2d11/Rdh7/Abca4/Adh1/Lcn5/Aldh1a2/Rbp2/Adh7/Cyp1a2/Cyp2d10/Rbp1/Aldh1a1/Ttr/Cyp2d40/Adh6a/Sdr9c7/Isx/Rarres2/Cyp2d26/Rdh19/Rdh9/Sdr16c5/Cyp2d12	25
GO:0070723	response to cholesterol	13/3172	26/17493	0.000218081	0.0075303	0.00681846	Ces1a/Ces1b/Cyp7a1/Gpld1/Inhba/Inhbb/F7/Tgfb1/Ces1g/Mlc1/Ces1e/Ces1f/Gramd1c	13
GO:0007260	tyrosine phosphorylation of STAT protein	26/3172	72/17493	0.000222908	0.00765141	0.00692812	Osm/Pecam1/Csf1r/Il12a/Epo/Gh/Ifng/Il13/Il15/Jak2/Lep/Tnfrsf18/Csf2/Igf1/Il3/Lck/Il22/Hpx/Clcf1/Il4/Tslp/Il6/Il23a/Il24/Jak1/Il22ra2	26
GO:0033141	positive regulation of peptidyl-serine phosphorylation of STAT protein	3172-11-01	20/17493	0.000228188	0.00774104	0.00700928	Gm13271/Ifna11/Ifnab/Ifng/Ifna2/Ifna4/Ifna5/Ifnb1/Ifne/Ifnk/Ifna14	11
GO:0071397	cellular response to cholesterol	3172-11-01	20/17493	0.000228188	0.00774104	0.00700928	Ces1a/Ces1b/Cyp7a1/Gpld1/Inhba/Inhbb/Ces1g/Mlc1/Ces1e/Ces1f/Gramd1c	11
GO:0032722	positive regulation of chemokine production	27/3172	76/17493	0.000232121	0.0078287	0.00708865	Ffar3/Card9/Csf1r/Oas1h/Postn/Aire/Ifng/Il17ra/Il7/Tnfsf4/Adipoq/Adcyap1/Hc/Il16/Il17a/Lgals9/Il1rl1/Cd84/Il4/Tslp/Il6/Tlr9/Oas1d/Oas1e/Oas3/Il17f/Ffar2	27
GO:0032680	regulation of tumor necrosis factor production	51/3172	175/17493	0.000235467	0.00789562	0.00714925	Card9/Cd209b/Lilra5/Cd33/Ptprj/Oas1h/Nr1h4/Clec4a2/Clec4b1/Foxp1/Trem2/Ccr7/Cyba/Ifng/Jak2/Lep/Mmp8/Pomc/Ptpn22/Trim30a/Axl/Adipoq/Cx3cr1/Igf1/Il10/Il17a/Il1a/Lgals9/Ccl2/Ccl3/Tyrobp/Cd84/Clu/Slamf1/Gas6/Il4/Lrrk2/Ifih1/Sash3/Il6/Tlr9/Il23a/Errfi1/Oas1d/Spon2/Oas1e/Oas3/Oas2/Cd300ld/Clec4a3/Bpi	51
GO:0007606	sensory perception of chemical stimulus	43/3172	141/17493	0.000239793	0.00795631	0.0072042	Tas2r138/Tas2r143/Tas2r144/Rtp1/Rtp2/Taar4/Taar5/Pde1c/Cnga4/Calhm1/Best2/Gucy2d/Olfr426/Cnga2/Gjb4/Gnat1/Gnat2/Car6/Igf1/Lef1/Pigr/Azgp1/Gnas/Tas2r119/Rtp4/Vmn1r42/Vmn1r54/Vmn1r50/Vmn1r40/Vmn1r41/Lpo/Olfr176/Trpa1/Tas2r139/Pkd2l1/Pkd1l3/Asic3/Tas2r107/Tas2r134/Tas2r135/Tas2r118/Tas2r126/Olfr209	43
GO:0032612	interleukin-1 production	36/3172	112/17493	0.000241764	0.00795631	0.0072042	Gsdma3/Nlrp12/P2rx7/Lilra5/Cd33/Mefv/Nr1h4/Foxp1/Trem2/Ccr7/Ifng/Jak2/Apoa1/Aqp4/Cx3cr1/Igf1/Il16/Il17a/Il1r2/Lgals9/Ccl3/Tyrobp/Ccl20/Gas6/Serpinb1a/Gsdmd/Slamf9/Il6/Errfi1/Nlrp3/Spag11a/Gbp5/Panx3/Serpinb1c/Serpinb1b/Nlrp10	36
GO:0002920	regulation of humoral immune response	20/3172	50/17493	0.000242763	0.00795631	0.0072042	Fcgr2b/Trem2/C4bp/Cd37/Ccr7/Cr2/Foxj1/Ivl/Masp1/Zp3r/Cd5l/C3/Il17a/Fcer2a/Hpx/Klk5/Gimap3/Il17f/Gimap5/A2m	20
GO:0022602	ovulation cycle process	20/3172	50/17493	0.000242763	0.00795631	0.0072042	Runx1/Retn/Agt/Bmpr1b/Esr1/Fshb/Gas2/Inhba/Lep/Nos3/Tnfaip6/Pdgfra/Stat5a/Zp3/Fshr/Lhcgr/Sohlh2/Oas1d/Arrb1/Kiss1	20
GO:0032945	negative regulation of mononuclear cell proliferation	30/3172	88/17493	0.000248242	0.00804819	0.00728739	Erbb2/Btla/Fcgr2b/Dlg5/Blk/Cd37/Crp/Foxj1/Il2ra/Lgals7/Ctla4/H2-Aa/Il10/Inpp5d/Lgals9/Pla2g2d/Tgfb1/Tyrobp/Scgb1a1/Pla2g2f/Crtam/Tnfrsf13b/Pdcd1lg2/Cd274/Clec4g/Cd300a/Zc3h12d/Btn2a2/Pkn1/Vtcn1	30
GO:0050906	detection of stimulus involved in sensory perception	42/3172	137/17493	0.000248341	0.00804819	0.00728739	Tas2r138/Tas2r143/Tas2r144/Rtp1/Gucy2f/Rtp2/Chrna9/Chrna10/Gucy2d/Pcdh15/Gnat1/Gnat2/Grin2b/Prph2/Car6/Gja10/Igf1/Pigr/Ppef2/Best1/Azgp1/Opn4/Cacna1f/Tas2r119/Rtp4/Tmc1/Tac4/Lpo/Strc/Tmc2/Rho/Htr2a/Trpa1/Tas2r139/Pkd2l1/Pkd1l3/Asic3/Tas2r107/Tas2r134/Tas2r135/Tas2r118/Tas2r126	42
GO:0007586	digestion	41/3172	133/17493	0.00025675	0.00827448	0.00749229	Enpp7/Clpsl2/Slco1a5/Apoa4/Kcnn4/Lep/Tff2/Prss2/Prap1/Apoa1/Cckar/Cel/Cyp8b1/Il17a/Muc13/Oprk1/Oprl1/Tff3/Ptger1/Nr1h3/Fabp1/Asah2/Muc2/Ctrb1/Abcg8/Pbld1/Pnlip/Gpr39/Isx/Tlr9/Abcg5/Hamp/Tac4/Capn8/Tymp/Ucn2/Tifab/Npsr1/Slc9a4/Mogat2/Hamp2	41
GO:0051250	negative regulation of lymphocyte activation	48/3172	163/17493	0.000271155	0.00869045	0.00786894	Erbb2/Btla/Fcgr2b/Runx1/Tigit/Dlg5/Pglyrp4/Pglyrp2/Blk/Cd37/Ctsg/Fas/Foxj1/Hmgb3/Il2ra/Lag3/Lgals7/Ptpn22/Tnfsf4/Axl/Ctla4/H2-Aa/Ifnb1/Il10/Inpp5d/Lgals9/Pla2g2d/Tgfb1/Tyrobp/Scgb1a1/Pla2g2f/Loxl3/Clnk/Sfrp1/Crtam/Il4/Tnfrsf13b/Pdcd1lg2/Cd274/Clec4g/Gimap3/Fgl1/Cd300a/Zc3h12d/Gimap5/Btn2a2/Pkn1/Vtcn1	48
GO:0042509	regulation of tyrosine phosphorylation of STAT protein	25/3172	69/17493	0.000275292	0.00872661	0.00790169	Osm/Pecam1/Csf1r/Il12a/Epo/Gh/Ifng/Il13/Il15/Jak2/Lep/Tnfrsf18/Csf2/Igf1/Il3/Lck/Il22/Hpx/Clcf1/Il4/Tslp/Il6/Il23a/Il24/Il22ra2	25
GO:0048002	antigen processing and presentation of peptide antigen	25/3172	69/17493	0.000275292	0.00872661	0.00790169	H2-Eb2/Fcgr2b/Gm8909/Clec4a2/Clec4b1/Gm11127/Trem2/H2-M9/Fcgr1/H2-Aa/H2-DMb2/H2-Ob/Azgp1/H2-M10.1/Slc11a1/Unc93b1/Abcb9/Mfsd6/Clec4a3/H2-M10.4/H2-M11/H2-M1/H2-M10.2/H2-M10.3/H2-M10.6	25
GO:0050766	positive regulation of phagocytosis	29/3172	85/17493	0.000307801	0.00967825	0.00876337	Cd209b/Gm9733/Fcgr2b/Ptprj/Trem2/Ccr7/Cyba/Cfb/Ifng/Il15/Il2rb/Masp1/Apoa1/C3/C4b/Fcgr1/Mbl2/Pparg/Ccl2/Myo18a/Ahsg/C2/Il2rg/Slc11a1/Gas6/Colec11/Dock2/Colec10/Abr	29
GO:0007200	phospholipase C-activating G protein-coupled receptor signaling pathway	32/3172	97/17493	0.000310044	0.00967825	0.00876337	Gpr17/Gpr55/Oprm1/C5ar1/Adra1b/Esr1/F2rl3/Fpr2/Gna14/Gpr65/Gpr33/Cxcr2/Cx3cr1/Gna15/Hcrt/Oprk1/Oprl1/Pth1r/Fpr1/Fshr/Lhcgr/Plce1/Gpr35/Actn2/Trhr2/Nmur2/Htr2a/Gpr20/Agtr1b/Gpr4/Agtr1a/Kiss1	32
GO:0043299	leukocyte degranulation	30/3172	89/17493	0.000310318	0.00967825	0.00876337	Rab44/Mrgprx2/Itgam/Blk/Il13/Itgb2/Itgb2l/Ptgds/Rac2/Adora3/Coro1a/Cplx2/Fcer1a/Fes/Gab2/Lgals9/Cd84/Ms4a2/Clnk/Il4/Nkg7/Cd177/Tac4/Myo1f/Mrgpra1/Cd300a/Pla2g3/Abr/Mrgprb4/Mrgprb3	30
GO:0002026	regulation of the force of heart contraction	14/3172	30/17493	0.000314618	0.00975988	0.00883727	Myh6/Atp2b4/Adra1b/Gaa/Ifng/Nos1/Nos3/Myl2/Slc8a1/Csrp3/Apln/Ryr2/Myh7/Atp1a2	14
GO:0042698	ovulation cycle	23/3172	62/17493	0.000321089	0.00990764	0.00897107	Erbb2/Runx1/Retn/Agt/Bmpr1b/Esr1/Fshb/Gas2/Inhba/Lep/Nos3/Ptn/Tnfaip6/Axl/Pdgfra/Stat5a/Zp3/Fshr/Lhcgr/Sohlh2/Oas1d/Arrb1/Kiss1	23
GO:0002573	myeloid leukocyte differentiation	63/3172	230/17493	0.000322805	0.00990789	0.0089713	Ikzf1/Gpr55/Csf1r/Itgam/Siglec15/Runx1/Cd101/Cldn18/Foxp1/Trem2/Ccr7/Fshb/Gfi1b/Hhex/Ifng/Il15/Tnfrsf11b/Tnfaip6/Adipoq/Cbfa2t3/Csf2/Csf3/Fes/Gab2/Iapp/Ifnb1/Il17a/Il3/Il5/Inpp5d/Lef1/Pparg/Prtn3/Rbp1/Apcs/Ccl3/Stat5a/Tgfb1/Tyrobp/Cd4/Fshr/Sfrp1/Ror2/Batf/Nfatc1/Gnas/Il4/Il20/Ubd/Mef2c/Prdm16/Zbtb46/Batf2/Lrrc17/Gimap3/Il23a/Trf/L3mbtl3/Pla2g3/Gimap5/Oscar/Slc9b2/Cebpe	63

## Sheet: Clust_3_BP
GO ID	Description	GeneRatio	BgRatio	pvalue	p.adjust	qvalue	geneID	Count
GO:0019236	response to pheromone	93/7737	105/17493	1.71904e-21	1.09503e-17	1.0649e-17	Vmn2r116/Vmn1r7/Vmn1r196/Gng8/Vmn1r51/Vmn1r45/Vmn1r49/Vmn2r26/Vmn2r1/Gpr180/Vmn1r48/Vmn1r47/Vmn1r43/Vmn1r52/V1ra8/Vmn1r53/Vmn1r44/Vmn1r46/Vmn1r37/Vmn1r36/Vmn1r38/Vmn1r33/Vmn1r32/Vmn1r17/Vmn1r26/Vmn1r24/Vmn1r5/Vmn1r6/Vmn1r4/Vmn1r30/Vmn1r22/Vmn1r23/Vmn1r28/Vmn1r18/Vmn1r19/Vmn1r21/Vmn1r16/Vmn1r9/Vmn1r8/Vmn1r229/Vmn1r226/Vmn1r228/Vmn1r232/Vmn1r225/Vmn1r227/Vmn1r231/Vmn1r230/Vmn1r237/Vmn1r236/Vmn1r233…	93
GO:0006325	chromatin organization	296/7737	493/17493	6.31872e-13	2.01251e-09	1.95714e-09	Kdm2a/Kdm2b/Dnmt3b/Usp22/Aebp2/Ehmt1/Prkaa1/Kdm6b/Znfx1/Yeats2/Brd1/Banf1/Morf4l1/Lrif1/Asxl1/Setd1b/Tet2/Bahd1/Rbm15/Shprh/Arid1a/Kansl1/Mki67/Kat6a/Arid4a/Pbrm1/Kdm3b/Rsf1/Brpf3/Chd2/Samd1/Pphln1/Arid1b/Tspyl5/Rere/Atxn7l3/Msl2/Phf21a/Cbx5/Uhrf1/Tlk2/Phf8/Ino80d/Trp63/Cecr2/Rbl1/Nap1l1/Morc2a/Axin1/Setdb1/Fam47c/Morf4l2/Zfp57/Tada2b/Mta3/Smarca4/Ubr2/4930480E11Rik/Ctbp1/Zmynd11/Set/Brd2/Jmjd1c/…	296
GO:0016570	histone modification	247/7737	428/17493	9.9352e-09	2.10957e-05	2.05153e-05	Kdm2a/Usp7/Kdm2b/Dnmt3b/Usp22/Ehmt1/Taf9/Kdm6b/Crebbp/Yeats2/Brd1/Hipk4/Usp36/Brms1l/Morf4l1/Asxl1/Setd1b/Tet2/Zzz3/Kansl1/Kat6a/Arid4a/Kdm3b/Brpf3/Ubr5/Phf20l1/Atxn7l3/Msl2/Cul4b/Nfya/Uhrf1/Sin3b/Phf8/Usp51/Setdb1/Msl3l2/Tcf3/Pwwp2a/Fam47c/Morf4l2/Tada2b/Mta3/Arid5a/Smarca4/Ubr2/Taf6l/Otub2/4930480E11Rik/App/Ctbp1/Foxp3/Jmjd1c/Ncor1/Atg7/Tet1/4930402K13Rik/Epc1/Setmar/Brpf1/Hdac5/Actb/Prdm1/Bmi1…	247
GO:0040029	epigenetic regulation of gene expression	101/7737	151/17493	1.46167e-08	2.32772e-05	2.26367e-05	Dnmt3b/Znfx1/Lrif1/Bahd1/Rbm15/Kansl1/Arid4a/Samd1/Pphln1/Msl2/Phf8/Morc2a/Axin1/Setdb1/Fam47c/Zfp57/Smarca4/Ubr2/4930480E11Rik/Ctbp1/Tet1/4930402K13Rik/Epc1/Hdac5/Zdbf2/Cbx3/Dnmt3a/Ezh1/Ezh2/H3f3a/H3f3b/Hcfc1/Hdac1/Hells/Ifi204/Pik3ca/Rb1/Uty/Zfp42/Zfy2/Hdac6/Hmgb1/Lmnb1/Mbd2/Mecp2/Morc1/Msl3/Phf2/Rlim/Sin3a/Eif1/Suv39h1/Trim28/Ash2l/Mbd3/Baz1a/Exosc10/Hnrnpu/Wbp2/Ppm1d/Lmna/Atf7ip/Dnmt3l/Sirt1/…	101
GO:0070646	protein modification by small protein removal	93/7737	142/17493	2.43938e-07	0.000260388	0.000253224	Usp17ld/Usp7/Senp7/Usp22/Usp13/Taf9/Usp31/Usp30/Usp40/Usp36/Asxl1/Atxn7l3/Cyld/Usp51/Tank/Usp19/Tada2b/Senp8/Taf6l/Otub2/Usp34/Tnip1/Josd2/Itch/Otud4/Usp17le/Usp17la/Hint1/Trim21/Tnfaip3/Usp10/Usp9x/Vcp/Usp17lc/Uimc1/Usp12/Uchl1/Cops3/Cops4/Usp25/Uchl3/Usp27x/Kat2a/Taf10/Dnajb2/Park7/Usp29/Usp14/Usp16/Desi2/Eif3f/Wdr48/Usp15/Otud1/Shmt2/Otud3/Josd1/Usp50/Senp2/Atxn3/Usp42/Usp54/Tada1/Uchl4/Otud7a…	93
GO:0006338	chromatin remodeling	167/7737	282/17493	2.45264e-07	0.000260388	0.000253224	Dnmt3b/Kdm6b/Znfx1/Yeats2/Morf4l1/Bahd1/Shprh/Arid1a/Kat6a/Pbrm1/Rsf1/Chd2/Samd1/Pphln1/Arid1b/Tspyl5/Rere/Phf8/Ino80d/Trp63/Cecr2/Nap1l1/Morc2a/Axin1/Setdb1/Fam47c/Zfp57/Tada2b/Mta3/Smarca4/Ubr2/4930480E11Rik/Ctbp1/Set/Brd2/Tet1/4930402K13Rik/Chd7/Hp1bp3/Zdbf2/Actb/Cbx3/Chd1/Dnmt3a/Smarcad1/Ezh1/Ezh2/H3f3a/H3f3b/Hcfc1/Hdac1/Hdac2/Hells/Nap1l2/Npm3/Pik3ca/Ptma/Rb1/Rbbp7/Smarcc1/Ss18/Hnf1a/Top1/Ts…	167
GO:0016579	protein deubiquitination	82/7737	123/17493	4.02813e-07	0.00036656	0.000356474	Usp17ld/Usp7/Usp22/Usp13/Taf9/Usp31/Usp30/Usp40/Usp36/Asxl1/Atxn7l3/Cyld/Usp51/Tank/Usp19/Tada2b/Taf6l/Otub2/Usp34/Tnip1/Josd2/Itch/Otud4/Usp17le/Usp17la/Trim21/Tnfaip3/Usp10/Usp9x/Vcp/Usp17lc/Uimc1/Usp12/Uchl1/Usp25/Uchl3/Usp27x/Kat2a/Taf10/Dnajb2/Park7/Usp29/Usp14/Usp16/Desi2/Eif3f/Wdr48/Usp15/Otud1/Shmt2/Otud3/Josd1/Usp50/Atxn3/Usp42/Usp54/Tada1/Uchl4/Otud7a/Usp33/Tada3/Taf5l/Usp39/Otud5/Atxn7…	82
GO:1903489	positive regulation of lactation	22/7737	24/17493	1.45527e-06	0.00115876	0.00112688	Prl2c1/Prl7a1/Prl3d1/Prl8a6/Prl3b1/Prl8a2/Prl7d1/Prl/Prl6a1/Prl7a2/Prl3c1/Xbp1/Prl2a1/Prl8a9/Prl8a8/Prl5a1/Prl2b1/Prl3a1/Prl7c1/Prl8a1/Prl3d2/Prl2c5	22
GO:0031507	heterochromatin formation	55/7737	79/17493	4.3355e-06	0.00306857	0.00298414	Dnmt3b/Znfx1/Bahd1/Samd1/Pphln1/Phf8/Morc2a/Axin1/Setdb1/Zfp57/Smarca4/Ubr2/Ctbp1/Tet1/Zdbf2/Cbx3/Dnmt3a/Ezh1/Ezh2/H3f3a/H3f3b/Hdac1/Hells/Pik3ca/Rb1/Uty/Zfp42/Hmgb1/Lmnb1/Mbd2/Mecp2/Phf2/Sin3a/Suv39h1/Trim28/Mbd3/Baz1a/Ppm1d/Lmna/Atf7ip/Dnmt3l/Sirt1/Hat1/Atf7ip2/Smarca5/Baz2a/Kdm1a/Dicer1/Zfp445/Rif1/Ctcf/Sirt6/Cdk2/Bend3/Kcnq1ot1	55
GO:1903487	regulation of lactation	22/7737	25/17493	7.01886e-06	0.00447101	0.004348	Prl2c1/Prl7a1/Prl3d1/Prl8a6/Prl3b1/Prl8a2/Prl7d1/Prl/Prl6a1/Prl7a2/Prl3c1/Xbp1/Prl2a1/Prl8a9/Prl8a8/Prl5a1/Prl2b1/Prl3a1/Prl7c1/Prl8a1/Prl3d2/Prl2c5	22
GO:0018205	peptidyl-lysine modification	197/7737	355/17493	1.09016e-05	0.00631302	0.00613933	Dnmt3b/Senp7/Usp22/Ehmt1/Prkaa1/Taf9/Crebbp/Yeats2/Brd1/Setd6/Lipt1/Morf4l1/Dhps/Setd1b/Tet2/Zzz3/Kansl1/Kat6a/Arid4a/Esco1/Brpf3/Phf20l1/Dip2a/Atxn7l3/Msl2/Nfya/Dip2b/Setdb1/Msl3l2/Tcf3/Pias2/Pwwp2a/Sirt4/Morf4l2/Tada2b/Senp8/Arid5a/Smarca4/Ube2i/Rfpl4b/Taf6l/App/Ctbp1/Foxp3/Smc5/Atg7/Epc1/Setmar/Brpf1/Actb/Bmi1/Ctnnb1/Egr1/Ezh1/Ezh2/Gcg/Hcfc1/Hdac2/Hint1/Lif/Smad4/Nap1l2/Nfyc/Nsd1/Rela/Sox4/Map…	197
GO:0045814	negative regulation of gene expression, epigenetic	56/7737	83/17493	1.57828e-05	0.00837805	0.00814754	Dnmt3b/Znfx1/Bahd1/Samd1/Pphln1/Phf8/Morc2a/Axin1/Setdb1/Zfp57/Smarca4/Ubr2/Ctbp1/Tet1/Epc1/Zdbf2/Cbx3/Dnmt3a/Ezh1/Ezh2/H3f3a/H3f3b/Hdac1/Hells/Pik3ca/Rb1/Uty/Zfp42/Hmgb1/Lmnb1/Mbd2/Mecp2/Phf2/Sin3a/Suv39h1/Trim28/Mbd3/Baz1a/Ppm1d/Lmna/Atf7ip/Dnmt3l/Sirt1/Hat1/Atf7ip2/Smarca5/Baz2a/Kdm1a/Dicer1/Zfp445/Rif1/Ctcf/Sirt6/Cdk2/Bend3/Kcnq1ot1	56

## Sheet: Clust_4_BP
GO ID	Description	GeneRatio	BgRatio	pvalue	p.adjust	qvalue	geneID	Count
GO:0060562	epithelial tube morphogenesis	17/135	393/17493	9.63716e-09	1.54137e-05	1.30947e-05	Greb1l/Kif26b/Tbx20/Dll1/Gata4/Lhx1/Nrp1/Hnf1b/Lgr5/Flt1/Sox17/Sox8/Fzd1/Fzd3/Ift52/Alx1/Hs3st3a1	17
GO:0048863	stem cell differentiation	14/135	259/17493	1.32642e-08	1.54137e-05	1.30947e-05	Nrp2/Cyp26a1/Gata4/Nrp1/Hnf1b/Eomes/Frzb/Sox17/Sox8/Sema5b/Fzd1/Isl1/Lbh/Alx1	14
GO:0003007	heart morphogenesis	14/135	266/17493	1.85856e-08	1.54137e-05	1.30947e-05	Nrp2/Col2a1/Tpm1/Tbx20/Dll1/Gata4/Nrp1/Adamts1/Fhl2/Sox17/Fzd1/Isl1/Ift52/Zmiz1	14
GO:0003002	regionalization	16/135	381/17493	4.0894e-08	2.54361e-05	2.16093e-05	Zbtb16/Nrp2/Tbx20/Cyp26a1/Dll1/Gata4/Lhx1/Nrp1/Plxna2/Hnf1b/Eomes/Sox17/Isl1/Wls/Ift52/Alx1	16
GO:0007389	pattern specification process	17/135	468/17493	1.2221e-07	6.08117e-05	5.16626e-05	Zbtb16/Nrp2/Tbx20/Nkx3-2/Cyp26a1/Dll1/Gata4/Lhx1/Nrp1/Plxna2/Hnf1b/Eomes/Sox17/Isl1/Wls/Ift52/Alx1	17
GO:0061326	renal tubule development	9/135	108/17493	1.5226e-07	6.31371e-05	5.36382e-05	Greb1l/Kif26b/Dll1/Lhx1/Hnf1b/Cd24a/Lgr5/Sox8/Hs3st3a1	9
GO:0072001	renal system development	14/135	333/17493	2.99335e-07	0.000106392	9.03858e-05	Zbtb16/Greb1l/Kif26b/Dll1/Id3/Lhx1/Nrp1/Hnf1b/Adamts1/Cd24a/Lgr5/Sox17/Sox8/Hs3st3a1	14
GO:0001706	endoderm formation	6/135	40/17493	5.84631e-07	0.00018182	0.000154466	Gata4/Lhx1/Hnf1b/Eomes/Sox17/Mixl1	6
GO:0014033	neural crest cell differentiation	8/135	101/17493	1.1298e-06	0.000265031	0.000225157	Nrp2/Cyp26a1/Nrp1/Frzb/Sox8/Sema5b/Isl1/Alx1	8
GO:0001822	kidney development	13/135	319/17493	1.15111e-06	0.000265031	0.000225157	Zbtb16/Greb1l/Kif26b/Dll1/Id3/Lhx1/Nrp1/Hnf1b/Adamts1/Cd24a/Sox17/Sox8/Hs3st3a1	13
GO:0072080	nephron tubule development	8/135	102/17493	1.21806e-06	0.000265031	0.000225157	Greb1l/Kif26b/Dll1/Lhx1/Hnf1b/Cd24a/Sox8/Hs3st3a1	8
GO:0001655	urogenital system development	14/135	376/17493	1.27828e-06	0.000265031	0.000225157	Zbtb16/Greb1l/Kif26b/Dll1/Id3/Lhx1/Nrp1/Hnf1b/Adamts1/Cd24a/Lgr5/Sox17/Sox8/Hs3st3a1	14
GO:0003206	cardiac chamber morphogenesis	9/135	140/17493	1.38484e-06	0.000265036	0.000225162	Nrp2/Tpm1/Tbx20/Gata4/Nrp1/Adamts1/Fhl2/Fzd1/Isl1	9
GO:0048562	embryonic organ morphogenesis	13/135	327/17493	1.51682e-06	0.00026956	0.000229005	Col2a1/Tbx20/Nkx3-2/Dll1/Gata4/Lhx1/Hnf1b/Eya4/Frzb/Sox17/Fzd3/Ift52/Alx1	13
GO:0003205	cardiac chamber development	10/135	186/17493	1.8105e-06	0.000300302	0.000255122	Nrp2/Greb1l/Tpm1/Tbx20/Gata4/Nrp1/Adamts1/Fhl2/Fzd1/Isl1	10
GO:0048762	mesenchymal cell differentiation	11/135	235/17493	2.11059e-06	0.000328196	0.00027882	Nrp2/Tbx20/Cyp26a1/Nrp1/Eomes/Epha3/Frzb/Sox8/Sema5b/Isl1/Alx1	11
GO:0060485	mesenchyme development	12/135	292/17493	2.77907e-06	0.000406725	0.000345534	Nrp2/Tbx20/Cyp26a1/Gata4/Nrp1/Eomes/Epha3/Frzb/Sox8/Sema5b/Isl1/Alx1	12
GO:0072009	nephron epithelium development	8/135	117/17493	3.43822e-06	0.000475238	0.00040374	Greb1l/Kif26b/Dll1/Lhx1/Hnf1b/Cd24a/Sox8/Hs3st3a1	8
GO:0003151	outflow tract morphogenesis	7/135	85/17493	4.17151e-06	0.000539294	0.000458158	Nrp2/Tbx20/Gata4/Nrp1/Sox17/Fzd1/Isl1	7
GO:0097475	motor neuron migration	4/135	15/17493	4.33516e-06	0.000539294	0.000458158	Tbx20/Lhx1/Nrp1/Fzd3	4
GO:0014032	neural crest cell development	7/135	88/17493	5.26329e-06	0.000623575	0.000529759	Nrp2/Cyp26a1/Nrp1/Sox8/Sema5b/Isl1/Alx1	7
GO:0061333	renal tubule morphogenesis	7/135	89/17493	5.67618e-06	0.000641924	0.000545348	Greb1l/Kif26b/Lhx1/Hnf1b/Lgr5/Sox8/Hs3st3a1	7
GO:0001656	metanephros development	7/135	90/17493	6.11565e-06	0.000661554	0.000562024	Greb1l/Kif26b/Id3/Lhx1/Hnf1b/Sox17/Sox8	7
GO:0048864	stem cell development	7/135	95/17493	8.76038e-06	0.000890622	0.000756629	Nrp2/Cyp26a1/Nrp1/Sox8/Sema5b/Isl1/Alx1	7
GO:0001755	neural crest cell migration	6/135	63/17493	8.94917e-06	0.000890622	0.000756629	Nrp2/Nrp1/Sox8/Sema5b/Isl1/Alx1	6
GO:0035051	cardiocyte differentiation	9/135	177/17493	9.50574e-06	0.000909626	0.000772774	Dll1/Egfr/Gata4/Eomes/Fhl2/Sox17/Isl1/Nebl/Fhod3	9
GO:0090497	mesenchymal cell migration	6/135	65/17493	1.07427e-05	0.000989922	0.00084099	Nrp2/Nrp1/Sox8/Sema5b/Isl1/Alx1	6
GO:0009952	anterior/posterior pattern specification	10/135	233/17493	1.3342e-05	0.00118553	0.00100717	Zbtb16/Cyp26a1/Dll1/Gata4/Lhx1/Plxna2/Hnf1b/Sox17/Wls/Alx1	10
GO:0001704	formation of primary germ layer	7/135	103/17493	1.49249e-05	0.00128046	0.00108781	Gata4/Lhx1/Hnf1b/Eomes/Sox17/Mixl1/Wls	7
GO:0007411	axon guidance	10/135	245/17493	2.05889e-05	0.00167592	0.00142378	Nrp2/Lhx1/Nrp1/Plxna2/Efna3/Epha3/Sema5b/Fzd3/Isl1/Nrcam	10
GO:0097485	neuron projection guidance	10/135	246/17493	2.13221e-05	0.00167592	0.00142378	Nrp2/Lhx1/Nrp1/Plxna2/Efna3/Epha3/Sema5b/Fzd3/Isl1/Nrcam	10
GO:0007492	endoderm development	6/135	74/17493	2.27639e-05	0.00167592	0.00142378	Gata4/Lhx1/Hnf1b/Eomes/Sox17/Mixl1	6
GO:0060675	ureteric bud morphogenesis	6/135	74/17493	2.27639e-05	0.00167592	0.00142378	Greb1l/Kif26b/Lhx1/Hnf1b/Sox8/Hs3st3a1	6
GO:0001823	mesonephros development	7/135	110/17493	2.29221e-05	0.00167592	0.00142378	Zbtb16/Greb1l/Kif26b/Lhx1/Hnf1b/Sox8/Hs3st3a1	7
GO:0072073	kidney epithelium development	8/135	152/17493	2.35761e-05	0.00167592	0.00142378	Greb1l/Kif26b/Dll1/Lhx1/Hnf1b/Cd24a/Sox8/Hs3st3a1	8
GO:0072171	mesonephric tubule morphogenesis	6/135	75/17493	2.45878e-05	0.00169929	0.00144364	Greb1l/Kif26b/Lhx1/Hnf1b/Sox8/Hs3st3a1	6
GO:0060411	cardiac septum morphogenesis	6/135	76/17493	2.65276e-05	0.0017838	0.00151543	Nrp2/Tbx20/Gata4/Nrp1/Fzd1/Isl1	6
GO:0072006	nephron development	8/135	157/17493	2.97554e-05	0.0019482	0.00165509	Greb1l/Kif26b/Dll1/Lhx1/Hnf1b/Cd24a/Sox8/Hs3st3a1	8
GO:0072078	nephron tubule morphogenesis	6/135	83/17493	4.38237e-05	0.00279573	0.00237512	Greb1l/Kif26b/Lhx1/Hnf1b/Sox8/Hs3st3a1	6
GO:0072088	nephron epithelium morphogenesis	6/135	85/17493	5.01435e-05	0.00310685	0.00263943	Greb1l/Kif26b/Lhx1/Hnf1b/Sox8/Hs3st3a1	6
GO:0003148	outflow tract septum morphogenesis	4/135	27/17493	5.18721e-05	0.00310685	0.00263943	Nrp2/Tbx20/Nrp1/Isl1	4
GO:0007369	gastrulation	8/135	170/17493	5.24468e-05	0.00310685	0.00263943	Mbp/Gata4/Lhx1/Hnf1b/Eomes/Sox17/Mixl1/Wls	8
GO:0007517	muscle organ development	11/135	333/17493	5.52881e-05	0.003199	0.00271771	Tpm1/Tbx20/Atf3/Dll1/Gata4/Id3/Eomes/Fos/Sox8/Fzd1/Isl1	11
GO:0072028	nephron morphogenesis	6/135	87/17493	5.71725e-05	0.00323285	0.00274647	Greb1l/Kif26b/Lhx1/Hnf1b/Sox8/Hs3st3a1	6
GO:0035924	cellular response to vascular endothelial growth factor stimulus	5/135	56/17493	7.07834e-05	0.00391354	0.00332475	Nrp2/Dll1/Nrp1/Flt1/Cadm4	5
GO:0060070	canonical Wnt signaling pathway	10/135	286/17493	7.61296e-05	0.00411762	0.00349813	Egfr/Fzd8/Lgr5/Frzb/Sox17/Fzd1/Fzd3/Isl1/Wls/Gpc5	10
GO:0035987	endodermal cell differentiation	4/135	30/17493	7.956e-05	0.00411891	0.00349922	Hnf1b/Eomes/Sox17/Mixl1	4
GO:1905207	regulation of cardiocyte differentiation	4/135	30/17493	7.956e-05	0.00411891	0.00349922	Dll1/Egfr/Gata4/Sox17	4
GO:0055123	digestive system development	7/135	134/17493	8.11199e-05	0.00411891	0.00349922	Nkx3-2/Egfr/Gata4/Hnf1b/Sox17/Mixl1/Wls	7
GO:0072176	nephric duct development	3/135	12/17493	9.39803e-05	0.00467646	0.0039729	Greb1l/Lhx1/Hnf1b	3
GO:0001947	heart looping	5/135	62/17493	0.000115555	0.00563725	0.00478913	Tbx20/Dll1/Gata4/Sox17/Ift52	5
GO:0048754	branching morphogenesis of an epithelial tube	8/135	191/17493	0.000118525	0.00567098	0.00481779	Greb1l/Tbx20/Lhx1/Nrp1/Hnf1b/Flt1/Sox8/Hs3st3a1	8
GO:0010002	cardioblast differentiation	3/135	13/17493	0.000121485	0.00570292	0.00484492	Gata4/Eomes/Isl1	3
GO:0060993	kidney morphogenesis	6/135	104/17493	0.000154368	0.00711235	0.00604231	Greb1l/Kif26b/Lhx1/Hnf1b/Sox8/Hs3st3a1	6
GO:0001658	branching involved in ureteric bud morphogenesis	5/135	67/17493	0.000167226	0.00742959	0.00631182	Greb1l/Lhx1/Hnf1b/Sox8/Hs3st3a1	5
GO:0061371	determination of heart left/right asymmetry	5/135	67/17493	0.000167226	0.00742959	0.00631182	Tbx20/Dll1/Gata4/Sox17/Ift52	5
GO:0001657	ureteric bud development	6/135	107/17493	0.000180422	0.00760832	0.00646366	Greb1l/Kif26b/Lhx1/Hnf1b/Sox8/Hs3st3a1	6
GO:0072163	mesonephric epithelium development	6/135	107/17493	0.000180422	0.00760832	0.00646366	Greb1l/Kif26b/Lhx1/Hnf1b/Sox8/Hs3st3a1	6
GO:0072164	mesonephric tubule development	6/135	107/17493	0.000180422	0.00760832	0.00646366	Greb1l/Kif26b/Lhx1/Hnf1b/Sox8/Hs3st3a1	6
GO:0001711	endodermal cell fate commitment	3/135	15/17493	0.000191097	0.00771344	0.00655296	Hnf1b/Eomes/Sox17	3
GO:0060413	atrial septum morphogenesis	3/135	15/17493	0.000191097	0.00771344	0.00655296	Tbx20/Gata4/Isl1	3
GO:0003143	embryonic heart tube morphogenesis	5/135	69/17493	0.000192216	0.00771344	0.00655296	Tbx20/Dll1/Gata4/Sox17/Ift52	5
GO:0038084	vascular endothelial growth factor signaling pathway	4/135	38/17493	0.000204294	0.00806801	0.00685419	Nrp2/Dll1/Nrp1/Cadm4	4
GO:0060537	muscle tissue development	12/135	456/17493	0.000217689	0.00843759	0.00716817	Tpm1/Tbx20/Atf3/Dll1/Gata4/Eomes/Fhl2/Fos/Sox8/Isl1/Nebl/Fhod3	12
GO:0001708	cell fate specification	6/135	111/17493	0.000220436	0.00843759	0.00716817	Tbx20/Dll1/Hnf1b/Eomes/Sox17/Isl1	6
GO:0061548	ganglion development	3/135	16/17493	0.000233871	0.00881623	0.00748984	Nrp2/Nrp1/Fzd3	3
GO:0007368	determination of left/right symmetry	6/135	115/17493	0.000267135	0.00991989	0.00842745	Tbx20/Nkx3-2/Dll1/Gata4/Sox17/Ift52	6

## Sheet: Clust_5_BP
GO ID	Description	GeneRatio	BgRatio	pvalue	p.adjust	qvalue	geneID	Count
GO:0034470	ncRNA processing	223/3437	364/17493	2.4638e-69	1.40584e-65	1.22645e-65	Znhit3/Nol10/Rpp38/Tyw1/Ddx49/Ncbp1/Rpusd3/Pusl1/Tyw5/Mrpl1/Rpf2/Thg1l/Esf1/Znhit6/Helq/Exosc7/Elp6/Alkbh1/Drosha/Tsen34/Tprkb/Trnt1/Npm1/Nol8/Osgepl1/Ddx5/Thumpd3/Tfb2m/Map2k1/Rpl26/Rps15/Rps6/Tarbp2/Mettl1/Ncl/Pdcd11/Pa2g4/Prkdc/Rpl7/Trp53/Prkra/Bop1/Emg1/Rpl7a/Abt1/Hnrnpa2b1/Rps28/Bysl/Sart1/Exosc9/Rpp30/Ddx21/Mettl3/Rps14/Wdr46/Wdr4/Rpl35a/Elp2/Rcl1/Nsa2/Qtrt1/Pes1/Utp3/Map2k2/Sbds/Elac2/Mrto…	223
GO:0022613	ribonucleoprotein complex biogenesis	230/3437	387/17493	6.47491e-68	1.84729e-64	1.61157e-64	Znhit3/Eif2a/Nol10/Rpp38/Ddx49/Mettl17/Ncbp1/Rpusd3/Ddx31/Nom1/Mrpl1/Rpf2/Esf1/Znhit6/Helq/Exosc7/Nup88/Drosha/Eif2d/Aar2/Traf7/Lsm2/Npm1/Ddx39b/Dhx30/Nol8/Atm/Glul/Tfb2m/Rps2/Rpl26/Rps15/Rps5/Rps6/Snrpb/Surf6/Tarbp2/Eif3a/Ncl/Pdcd11/Pa2g4/Prkdc/Rpl7/Ruvbl2/Snrpc/Strap/Usp4/Prkra/Eif2s3x/Bop1/Emg1/Sf3a2/Rpl7a/Nufip1/Abt1/Abce1/Lsm4/Mybbp1a/Rps28/Bysl/Sart1/Sart3/Eif3d/Nop58/Exosc9/Rpp30/Ddx21/Aat…	230
GO:0042254	ribosome biogenesis	179/3437	277/17493	7.51346e-61	1.42906e-57	1.24671e-57	Znhit3/Eif2a/Nol10/Rpp38/Ddx49/Mettl17/Rpusd3/Ddx31/Nom1/Mrpl1/Rpf2/Esf1/Znhit6/Helq/Exosc7/Nup88/Drosha/Traf7/Npm1/Dhx30/Nol8/Glul/Tfb2m/Rps2/Rpl26/Rps15/Rps5/Rps6/Surf6/Ncl/Pdcd11/Pa2g4/Prkdc/Rpl7/Bop1/Emg1/Rpl7a/Abt1/Abce1/Mybbp1a/Rps28/Bysl/Sart1/Nop58/Exosc9/Rpp30/Ddx21/Aatf/Rps14/Wdr46/Rpl35a/Rcl1/Nsa2/Eral1/Pes1/Utp3/Sbds/Mrto4/Riok3/Nop56/Riok1/Rps25/Lyar/Mrps7/Ftsj3/Pop4/Nip7/Nop10/Rpl7l…	179
GO:0016072	rRNA metabolic process	150/3437	234/17493	1.97197e-50	2.81301e-47	2.45406e-47	Znhit3/Nol10/Rpp38/Ddx49/Rpusd3/Mrpl1/Rpf2/Esf1/Znhit6/Helq/Exosc7/Mrpl44/Ercc6/Drosha/Tcof1/Npm1/Nol8/Polr1e/Tfb2m/Rpl26/Polr1a/Rps15/Rps6/Ncl/Pdcd11/Pa2g4/Prkdc/Rpl7/Smarcb1/Dedd/Trp53/Xrn1/Bop1/Emg1/Rpl7a/Abt1/Rps28/Bysl/Sart1/Exosc9/Rpp30/Ddx21/Rps14/Wdr46/Rpl35a/Rcl1/Nsa2/Pes1/Utp3/Sbds/Mrto4/Riok3/Riok1/Rps25/Lyar/Ftsj3/Pop4/Nop10/Rpl7l1/Dimt1/Exosc3/Rsl1d1/Rps21/Rpl35/Exosc1/Rpl11/Riok2/Rr…	150
GO:0006364	rRNA processing	135/3437	202/17493	1.19942e-48	1.36878e-45	1.19412e-45	Znhit3/Nol10/Rpp38/Ddx49/Rpusd3/Mrpl1/Rpf2/Esf1/Znhit6/Helq/Exosc7/Npm1/Nol8/Tfb2m/Rpl26/Rps15/Rps6/Ncl/Pdcd11/Pa2g4/Prkdc/Rpl7/Bop1/Emg1/Rpl7a/Abt1/Rps28/Bysl/Sart1/Exosc9/Rpp30/Ddx21/Rps14/Wdr46/Rpl35a/Rcl1/Nsa2/Pes1/Utp3/Sbds/Mrto4/Riok3/Riok1/Rps25/Lyar/Ftsj3/Pop4/Nop10/Rpl7l1/Dimt1/Exosc3/Rsl1d1/Rps21/Rpl35/Exosc1/Rpl11/Riok2/Rrp15/Nvl/Mettl16/Nob1/Ddx47/Brix1/Nop9/Mak16/Wdr55/Mphosph10/Mrps…	135
GO:0140053	mitochondrial gene expression	106/3437	150/17493	5.8519e-42	5.56516e-39	4.85503e-39	Mrpl41/Rpusd3/Mrpl1/Qrsl1/Mrpl44/Alkbh1/Gfm2/Tufm/Mrpl15/Trnt1/Mtif3/Mtif2/Hars/Tfb2m/Tfam/Mrpl40/Mrps12/Mrpl39/Noa1/Mrps31/Thap11/Sirt3/Mrpl4/Ndufa7/Fastk/Mrps34/Mrpl46/Elac2/Mrps9/Sars2/Mrps23/Mrpl28/Mrpl17/Mrpl2/Mrps7/Aurkaip1/Chchd1/Mrpl35/Mrps28/Mrps16/Mrps17/Mrps14/Mrps22/Mrpl37/Mrps15/Mrpl11/Mrpl20/Mrps25/Mrpl51/Mrpl16/Cdk5rap1/Mrps18b/Mrpl55/Mrpl42/Mrpl10/Mrpl49/Mrpl18/Mrpl19/Mrps11/Coa3/…	106
GO:0032543	mitochondrial translation	92/3437	124/17493	1.93036e-39	1.57352e-36	1.37273e-36	Mrpl41/Rpusd3/Mrpl1/Qrsl1/Mrpl44/Alkbh1/Gfm2/Tufm/Mrpl15/Mtif3/Mtif2/Hars/Mrpl40/Mrps12/Mrpl39/Noa1/Mrps31/Mrpl4/Ndufa7/Mrps34/Mrpl46/Mrps9/Sars2/Mrps23/Mrpl28/Mrpl17/Mrpl2/Mrps7/Aurkaip1/Chchd1/Mrpl35/Mrps28/Mrps16/Mrps17/Mrps14/Mrps22/Mrpl37/Mrps15/Mrpl11/Mrpl20/Mrps25/Mrpl51/Mrpl16/Cdk5rap1/Mrps18b/Mrpl55/Mrpl42/Mrpl10/Mrpl49/Mrpl18/Mrpl19/Mrps11/Coa3/Mrpl53/Mrpl13/Mrps18a/Mrps18c/Mrpl52/Mrpl3…	92
GO:0006399	tRNA metabolic process	105/3437	159/17493	2.33019e-37	1.66201e-34	1.44993e-34	Rpp38/Tyw1/Pusl1/Tyw5/Thg1l/Qrsl1/Exosc7/Elp6/Alkbh1/Kars/Tars2/Tsen34/Tprkb/Trnt1/Farsb/Pars2/Osgepl1/Thumpd3/Hars/Mettl1/Sars/Cars/Exosc9/Rpp30/Wdr4/Elp2/Qtrt1/Elac2/Sars2/Elp4/Fars2/Dtd1/Pop4/Exosc3/Polr2l/Farsa/Adat2/Trit1/Cdk5rap1/Polr3k/Mettl6/Rpp14/Zbtb8os/Rpp21/Urm1/Dus1l/Trmt1l/Dtwd1/Exosc8/Trmt10b/Rpp25l/Nars/Wars2/Dus4l/Rpusd4/Trmu/Nsun4/Pus10/Pop7/Elp3/Dtd2/Trmt5/Gatc/Eprs/Trub1/Trmt4…	105
GO:0006397	mRNA processing	196/3437	429/17493	3.35936e-35	2.12984e-32	1.85806e-32	Scaf1/Thoc6/Bud31/Ttf2/Ncbp1/Rpusd3/Rnpc3/Hnrnpa1/Leo1/Ptbp1/Ddx23/Phrf1/Rprd2/Cdk12/Fip1l1/Rnf20/Fam172a/Tsen34/Aar2/Rbm10/Lsm2/Npm1/Ddx39b/Ppil3/Cd2bp2/Ddx5/Hsf1/Pnn/Rbm4/Rnps1/Slbp/Snrpb/Supt6/Ctr9/Zfp64/Ccnt1/Ncl/Pdcd11/Khdrbs1/Eftud2/Snrpc/Strap/Tia1/Usp4/Ik/Xrn2/Sf3a2/Lsm4/Clasrp/Plrg1/Hnrnpa2b1/Cpsf2/Sart1/Sart3/Akap8l/Tfip11/Prpf40a/Cpsf3/Paf1/Pqbp1/Alyref2/Ppie/Mettl3/Rbm14/Snrpb2/Snrpa1…	196
GO:0051276	chromosome organization	198/3437	475/17493	5.53122e-29	3.15611e-26	2.75338e-26	Rtel1/Smg6/Ddx11/Birc5/Acd/Fancd2/Tacc3/Kntc1/Map2k7/Oip5/Cep63/Chmp6/Telo2/Rpa1/Tprkb/Naa10/Psrc1/Ncaph2/Abl1/Cdc27/Parp1/Apc/Atm/Phb2/Blm/Cct2/Cct5/Cdk1/Cenpa/Cit/Dffb/Ercc1/Fen1/Smc2/Hus1/Mcm2/Mcm4/Mcm5/Mcm7/Anapc1/Msh2/Psmc3ip/Rad54l/Ighmbp2/Top3a/Xrcc1/Apex1/Bub1b/Bub3/Cct3/Cct4/Cct6a/Cct8/Cdc45/Dnmt1/Xrcc6/Kif11/Mapkapk5/Msh3/Myc/Nek2/Plk1/Prkdc/Rad51/Dpf2/Rnf4/Ruvbl2/Smarcb1/Aurkb/Top2a/To…	198
GO:0033108	mitochondrial respiratory chain complex assembly	59/3437	74/17493	1.03478e-28	5.36771e-26	4.68277e-26	Cox17/Ndufs5/Sdhaf1/Ndufb6/Sco1/Sco2/Ndufaf2/Cox18/Chchd7/Tfam/Ndufa2/Ndufs4/Ndufs6/Surf1/Ndufb11/Ndufb9/Ndufaf3/Ndufa10/Ndufb5/Sdhaf2/Ndufa3/Ndufa9/Tmem126a/Cox20/Ndufc1/Ndufa12/Ndufb3/Tmem186/Bcs1l/Ndufb7/Timm21/Ndufa6/Ndufb8/Ndufb2/Ndufa5/Coa3/Ndufb10/Ndufs3/Ndufa8/Tmem126b/Ndufaf4/Oxa1l/Ndufaf5/Fastkd3/Ndufa11/Taco1/Ndufaf7/Ndufs7/Lyrm7/Chchd4/Ndufs8/Ndufs1/Ndufs2/Foxred1/Acad9/Samm50/Coa4/Co…	59
GO:0008380	RNA splicing	166/3437	385/17493	2.05906e-26	9.79082e-24	8.54148e-24	Scaf1/Thoc6/Bud31/Ttf2/Ncbp1/Rnpc3/Hnrnpa1/Ptbp1/Hnrnph3/Ddx23/Trrap/Cdk12/Fam172a/Tsen34/Aar2/Rbm10/Lsm2/Npm1/Ddx39b/Ppil3/Cd2bp2/Ddx5/Pnn/Rbm4/Rnps1/Snrpb/Supt6/Zfp64/Ncl/Khdrbs1/Eftud2/Snrpc/Strap/Tia1/Usp4/Ik/Sf3a2/Rps26/Lsm4/Clasrp/Plrg1/Hnrnpa2b1/Sart1/Sart3/Tfip11/Prpf40a/Pqbp1/Alyref2/Ppie/Mettl3/Rbm14/Snrpb2/Snrpa1/Hnrnph1/Smu1/Cwc15/Acin1/Fastk/Clns1a/Hnrnpk/Lsm7/Lsm5/Taf12/Zmat2/Snrnp4…	166
GO:0009451	RNA modification	82/3437	137/17493	3.83419e-25	1.68291e-22	1.46817e-22	Tyw1/Rpusd3/Pusl1/Tyw5/Thg1l/Elp6/Alkbh1/Tprkb/Dnajb11/Cbll1/Osgepl1/Thumpd3/Tfb2m/Mettl1/Fto/Emg1/Mettl3/Wdr4/Elp2/Qtrt1/Elp4/Ftsj3/Nop10/Dimt1/Adat2/Trit1/Cdk5rap1/Mettl6/Zc3h13/Mettl16/Gar1/Urm1/Nhp2/Tsr3/Dus1l/Trmt1l/Alkbh3/Dtwd1/Trmt10b/Dus4l/Rpusd1/Rpusd4/Trmu/Nsun4/Pus10/Elp3/Trmt5/Trub1/Zcchc4/Trmt44/Gtpbp3/Jmjd6/Tgs1/Osgep/Ftsj1/Larp7/Nop2/Cdkal1/Dus3l/Nsun5/Trub2/Mettl8/Ctu1/Tfb1m/Nat10…	82
GO:0007005	mitochondrion organization	187/3437	470/17493	1.60711e-24	6.55014e-22	5.71432e-22	Atg9a/Parl/Cox17/Atf2/Dnajc19/Ndufs5/Gsk3a/Sdhaf1/Ndufb6/Zdhhc6/Sco1/Thg1l/Sco2/Ndufaf2/Lpin1/Cox7a2l/Fis1/Cox18/Rnf41/Plscr3/Mrpl15/Chchd7/Ghitm/Opa1/Parp1/Prdx3/Atpif1/Bad/Phb2/Cdk5/Gpx1/Hmgcl/Mpv17/Phb/Ralbp1/Tfam/Top3a/Rb1cc1/Coq7/Cox7a2/Myc/Ndufa2/Ndufs4/Ndufs6/Rnaseh1/Slc22a5/Srebf1/Aurka/Timm17a/Timm17b/Timm44/Trp53/Vdac1/Vdac2/Dctn6/Ywhaz/Zfp13/Capn10/Cln8/Surf1/Yme1l1/Hk2/Timm13/Timm10/C…	187
GO:0009060	aerobic respiration	89/3437	159/17493	2.85724e-24	1.0869e-21	9.48204e-22	Ndufs5/Ndufb6/Dhtkd1/Atp5c1/Cox7a2l/Ogdh/Ndufv2/Aco1/Atp5k/Cdk1/Cox6a1/Cycs/Idh3g/Mdh2/Mdh1/Msh2/Adsl/Cat/Coq7/Cox5b/Cox7a2/Idh1/Myc/Ndufa2/Ndufs4/Ndufs6/Dguok/Atp5b/Ndufb11/Arl2/Mtch2/Suclg1/Sirt3/Ireb2/Ndufb9/Ndufa7/Stoml2/Sdha/Sdhb/Ndufa10/Pdhb/Atp5d/Ndufb5/Sdhc/Sdhaf2/Ndufa3/Uqcrq/Ndufa9/Dnajc30/Dnajc15/Uqcrc1/Ndufc1/Ndufa12/Ndufb3/Uqcrh/Uqcr11/Ndufb7/Sdhd/Uqcrc2/Ndufa6/Ndufb8/Uqcrb/Cs/Coq9/N…	89
GO:0000075	cell cycle checkpoint signaling	95/3437	179/17493	1.65488e-23	5.90172e-21	5.14864e-21	Birc5/Inip/Atf2/Fancd2/Kntc1/Ercc6/Trrap/Eme2/Ddx39b/Apc/Atm/Bard1/Blm/Cdk1/Chek1/Hsf1/Hus1/Msh2/Rpl26/Rps6/Stil/Xpc/Brca1/Bub1b/Bub3/Ccng1/Fem1b/Mbd4/Orc1/Plk1/Prkdc/Rad1/Rad17/Rad51/Rad9a/Aurkb/Aurka/Trp53/Cdc6/Ik/Ppp2r5c/Zw10/Chek2/Incenp/Mre11a/Mad2l1/Cdc20/Ndc80/Trim39/Lcmt1/Chmp4c/Zwint/Mad2l1bp/Zfp830/Cdt1/Rps27l/Zwilch/Fam122a/Cdca8/Babam1/Syf2/Trip13/Spdl1/Anapc15/Cep192/Zfyve19/Nabp1/Xr…	95
GO:0042776	proton motive force-driven mitochondrial ATP synthesis	43/3437	52/17493	1.82976e-22	5.81713e-20	5.07485e-20	Ndufs5/Ndufb6/Atp5c1/Ndufv2/Atp5k/Ndufa2/Ndufs4/Ndufs6/Atp5b/Ndufb11/Ndufb9/Ndufa7/Stoml2/Sdha/Sdhb/Ndufa10/Atp5d/Ndufb5/Sdhc/Ndufa3/Ndufa9/Dnajc30/Ndufc1/Ndufa12/Ndufb3/Ndufb7/Sdhd/Ndufa6/Ndufb8/Ndufb2/Ndufa5/Ndufb10/Ndufs3/Ndufa8/Ndufa11/Atp5h/Ndufs7/Ndufv3/Ndufv1/Atp5o/Ndufs8/Ndufs1/Ndufs2	43
GO:0015986	proton motive force-driven ATP synthesis	45/3437	56/17493	1.83506e-22	5.81713e-20	5.07485e-20	Ndufs5/Ndufb6/Atp5c1/Ndufv2/Atp5k/Ndufa2/Ndufs4/Ndufs6/Atp5l/Atp5b/Ndufb11/Ndufb9/Ndufa7/Stoml2/Sdha/Sdhb/Ndufa10/Atp5d/Ndufb5/Sdhc/Ndufa3/Ndufa9/Dnajc30/Ndufc1/Ndufa12/Ndufb3/Ndufb7/Sdhd/Ndufa6/Ndufb8/Atp5g2/Ndufb2/Ndufa5/Ndufb10/Ndufs3/Ndufa8/Ndufa11/Atp5h/Ndufs7/Ndufv3/Ndufv1/Atp5o/Ndufs8/Ndufs1/Ndufs2	45
GO:0008033	tRNA processing	68/3437	110/17493	3.27424e-22	9.83306e-20	8.57833e-20	Rpp38/Tyw1/Pusl1/Tyw5/Thg1l/Elp6/Alkbh1/Tsen34/Tprkb/Trnt1/Osgepl1/Thumpd3/Mettl1/Rpp30/Wdr4/Elp2/Qtrt1/Elac2/Elp4/Fars2/Pop4/Adat2/Trit1/Cdk5rap1/Polr3k/Mettl6/Rpp14/Zbtb8os/Rpp21/Urm1/Dus1l/Trmt1l/Dtwd1/Trmt10b/Rpp25l/Dus4l/Rpusd4/Trmu/Nsun4/Pus10/Pop7/Elp3/Trmt5/Trub1/Trmt44/Gtpbp3/Osgep/Ptcd1/Clp1/Ftsj1/Cdkal1/Dus3l/Trub2/Ctu1/Rpp40/Pop1/Nat10/Dph3/Tyw3/Trmt6/Trmt10a/Ankrd16/Trmt61a/Lcmt2/Nsu…	68
GO:0007093	mitotic cell cycle checkpoint signaling	79/3437	140/17493	5.3595e-22	1.52907e-19	1.33395e-19	Birc5/Inip/Atf2/Fancd2/Kntc1/Trrap/Eme2/Apc/Atm/Bard1/Blm/Cdk1/Chek1/Hus1/Msh2/Rpl26/Rps6/Stil/Xpc/Brca1/Bub1b/Bub3/Ccng1/Mbd4/Orc1/Plk1/Prkdc/Rad17/Rad9a/Aurkb/Trp53/Cdc6/Ik/Ppp2r5c/Zw10/Chek2/Incenp/Mre11a/Mad2l1/Cdc20/Ndc80/Trim39/Lcmt1/Chmp4c/Zwint/Mad2l1bp/Zfp830/Cdt1/Rps27l/Zwilch/Fam122a/Cdca8/Babam1/Syf2/Trip13/Spdl1/Anapc15/Cep192/Zfyve19/Nabp1/Xrcc3/Dtl/Ticrr/Cdk5rap3/Tpr/Mtbp/Nae1/Ints…	79
GO:0010257	NADH dehydrogenase complex assembly	40/3437	47/17493	6.4809e-22	1.68091e-19	1.46642e-19	Ndufs5/Ndufb6/Ndufaf2/Ndufa2/Ndufs4/Ndufs6/Ndufb11/Ndufb9/Ndufaf3/Ndufa10/Ndufb5/Ndufa3/Ndufa9/Tmem126a/Ndufc1/Ndufa12/Ndufb3/Tmem186/Bcs1l/Ndufb7/Timm21/Ndufa6/Ndufb8/Ndufb2/Ndufa5/Ndufb10/Ndufs3/Ndufa8/Tmem126b/Ndufaf4/Oxa1l/Ndufaf5/Ndufa11/Ndufaf7/Ndufs7/Ndufs8/Ndufs1/Ndufs2/Foxred1/Acad9	40
GO:0032981	mitochondrial respiratory chain complex I assembly	40/3437	47/17493	6.4809e-22	1.68091e-19	1.46642e-19	Ndufs5/Ndufb6/Ndufaf2/Ndufa2/Ndufs4/Ndufs6/Ndufb11/Ndufb9/Ndufaf3/Ndufa10/Ndufb5/Ndufa3/Ndufa9/Tmem126a/Ndufc1/Ndufa12/Ndufb3/Tmem186/Bcs1l/Ndufb7/Timm21/Ndufa6/Ndufb8/Ndufb2/Ndufa5/Ndufb10/Ndufs3/Ndufa8/Tmem126b/Ndufaf4/Oxa1l/Ndufaf5/Ndufa11/Ndufaf7/Ndufs7/Ndufs8/Ndufs1/Ndufs2/Foxred1/Acad9	40
GO:0045333	cellular respiration	102/3437	212/17493	6.32095e-21	1.56815e-18	1.36804e-18	Ndufs5/Ndufb6/Coq10b/Dhtkd1/Sco2/Atp5c1/Cox7a2l/Ogdh/Ndufv2/Aco1/Atp5k/Cdk1/Cox6a1/Cycs/Idh3g/Mdh2/Mdh1/Msh2/Adsl/Cat/Coq7/Cox5b/Cox7a2/Idh1/Myc/Ndufa2/Ndufs4/Ndufs6/Dguok/Atp5b/Mybbp1a/Ndufb11/Arl2/Mtch2/Noa1/Suclg1/Sirt3/Ireb2/Ndufb9/Ndufa7/Stoml2/Sdha/Sdhb/Ndufa10/Pdhb/Atp5d/Ndufb5/Sdhc/Sdhaf2/Ndufa3/Uqcrq/Ndufa9/Dnajc30/Dnajc15/Chchd5/Uqcrc1/Ndufc1/Ndufa12/Prelid1/Ndufb3/Uqcrh/Uqcr11/Ndufb7/S…	102
GO:0006119	oxidative phosphorylation	67/3437	114/17493	3.48185e-20	8.27811e-18	7.22179e-18	Ndufs5/Ndufb6/Atp5c1/Cox7a2l/Ndufv2/Atp5k/Cdk1/Cox6a1/Cycs/Msh2/Coq7/Cox5b/Cox7a2/Myc/Ndufa2/Ndufs4/Ndufs6/Dguok/Atp5b/Ndufb11/Mtch2/Ndufb9/Ndufa7/Stoml2/Sdha/Sdhb/Ndufa10/Atp5d/Ndufb5/Sdhc/Sdhaf2/Ndufa3/Uqcrq/Ndufa9/Dnajc30/Dnajc15/Uqcrc1/Ndufc1/Ndufa12/Ndufb3/Uqcrh/Uqcr11/Ndufb7/Sdhd/Uqcrc2/Ndufa6/Ndufb8/Uqcrb/Coq9/Ndufb2/Ndufa5/Ndufb10/Ndufs3/Ndufa8/Ndufa11/Atp5h/Ndufs7/Ndufv3/Ndufv1/Atp5o/Ndu…	67
GO:0000375	RNA splicing, via transesterification reactions	114/3437	257/17493	1.09472e-19	2.3135e-17	2.01829e-17	Bud31/Ncbp1/Rnpc3/Hnrnpa1/Ptbp1/Ddx23/Fam172a/Aar2/Rbm10/Lsm2/Npm1/Ddx39b/Ddx5/Rbm4/Rnps1/Snrpb/Zfp64/Ncl/Khdrbs1/Eftud2/Snrpc/Strap/Tia1/Usp4/Ik/Sf3a2/Lsm4/Plrg1/Hnrnpa2b1/Sart1/Sart3/Tfip11/Prpf40a/Pqbp1/Ppie/Mettl3/Rbm14/Snrpb2/Snrpa1/Smu1/Cwc15/Acin1/Clns1a/Hnrnpk/Lsm7/Lsm5/Zmat2/Ctnnbl1/Rbm4b/Rbm22/Crnkl1/Rsrc1/Rbm8a/Luc7l/Prpf18/Snrpd3/Sf3a1/Cwc25/Mfap1a/Lsm3/Luc7l3/Wdr83/Snrpg/Ncbp2/Bcas2/…	114
GO:0000377	RNA splicing, via transesterification reactions with bulged adenosine as nucleophile	114/3437	257/17493	1.09472e-19	2.3135e-17	2.01829e-17	Bud31/Ncbp1/Rnpc3/Hnrnpa1/Ptbp1/Ddx23/Fam172a/Aar2/Rbm10/Lsm2/Npm1/Ddx39b/Ddx5/Rbm4/Rnps1/Snrpb/Zfp64/Ncl/Khdrbs1/Eftud2/Snrpc/Strap/Tia1/Usp4/Ik/Sf3a2/Lsm4/Plrg1/Hnrnpa2b1/Sart1/Sart3/Tfip11/Prpf40a/Pqbp1/Ppie/Mettl3/Rbm14/Snrpb2/Snrpa1/Smu1/Cwc15/Acin1/Clns1a/Hnrnpk/Lsm7/Lsm5/Zmat2/Ctnnbl1/Rbm4b/Rbm22/Crnkl1/Rsrc1/Rbm8a/Luc7l/Prpf18/Snrpd3/Sf3a1/Cwc25/Mfap1a/Lsm3/Luc7l3/Wdr83/Snrpg/Ncbp2/Bcas2/…	114
GO:0000398	mRNA splicing, via spliceosome	114/3437	257/17493	1.09472e-19	2.3135e-17	2.01829e-17	Bud31/Ncbp1/Rnpc3/Hnrnpa1/Ptbp1/Ddx23/Fam172a/Aar2/Rbm10/Lsm2/Npm1/Ddx39b/Ddx5/Rbm4/Rnps1/Snrpb/Zfp64/Ncl/Khdrbs1/Eftud2/Snrpc/Strap/Tia1/Usp4/Ik/Sf3a2/Lsm4/Plrg1/Hnrnpa2b1/Sart1/Sart3/Tfip11/Prpf40a/Pqbp1/Ppie/Mettl3/Rbm14/Snrpb2/Snrpa1/Smu1/Cwc15/Acin1/Clns1a/Hnrnpk/Lsm7/Lsm5/Zmat2/Ctnnbl1/Rbm4b/Rbm22/Crnkl1/Rsrc1/Rbm8a/Luc7l/Prpf18/Snrpd3/Sf3a1/Cwc25/Mfap1a/Lsm3/Luc7l3/Wdr83/Snrpg/Ncbp2/Bcas2/…	114
GO:0071826	ribonucleoprotein complex subunit organization	85/3437	167/17493	1.2341e-19	2.51491e-17	2.194e-17	Znhit3/Ncbp1/Rpf2/Znhit6/Eif2d/Aar2/Traf7/Lsm2/Ddx39b/Dhx30/Atm/Kif5b/Rps2/Rps15/Rps5/Snrpb/Tarbp2/Eif3a/Prkdc/Ruvbl2/Snrpc/Strap/Usp4/Prkra/Eif2s3x/Bop1/Sf3a2/Nufip1/Abt1/Lsm4/Rps28/Sart3/Eif3d/Tfip11/Rps14/Eral1/Mrto4/Clns1a/Rps25/Mrps7/Mrpl20/Crnkl1/Luc7l/Rpl11/Eif2s2/Prpf18/Snrpd3/Sf3a1/Luc7l3/Brix1/Rps27l/Mrps11/Snrpg/Denr/Nudt21/Snrpd2/Rps27/Polr2d/Gemin7/Prpf31/Wdr77/Taf9/Ddx28/Puf60/Sf3a3…	85
GO:0022618	ribonucleoprotein complex assembly	82/3437	159/17493	1.88271e-19	3.70439e-17	3.23169e-17	Znhit3/Ncbp1/Rpf2/Znhit6/Eif2d/Aar2/Traf7/Lsm2/Ddx39b/Dhx30/Atm/Rps2/Rps15/Rps5/Snrpb/Tarbp2/Eif3a/Prkdc/Ruvbl2/Snrpc/Strap/Usp4/Prkra/Eif2s3x/Bop1/Sf3a2/Nufip1/Abt1/Lsm4/Rps28/Sart3/Eif3d/Rps14/Eral1/Mrto4/Clns1a/Rps25/Mrps7/Mrpl20/Crnkl1/Luc7l/Rpl11/Eif2s2/Prpf18/Snrpd3/Sf3a1/Luc7l3/Brix1/Rps27l/Mrps11/Snrpg/Denr/Nudt21/Snrpd2/Rps27/Polr2d/Gemin7/Prpf31/Wdr77/Taf9/Ddx28/Puf60/Sf3a3/Pih1d1/Pwp2/…	82
GO:0042274	ribosomal small subunit biogenesis	48/3437	69/17493	2.95683e-19	5.62389e-17	4.90626e-17	Nol10/Mettl17/Nom1/Npm1/Rps2/Rps15/Rps5/Rps6/Surf6/Prkdc/Abt1/Rps28/Bysl/Rps14/Wdr46/Rcl1/Eral1/Utp3/Riok3/Riok1/Rps25/Mrps7/Rps21/Riok2/Nob1/Nop9/Rps27l/Mrps11/Tsr3/Ngdn/Rps27/Fcf1/Nop14/Pwp2/Helb/Fam207a/Utp6/Heatr1/Rrp36/Tbl3/Rpp40/Nat10/Wdr3/Tsr1/Gtf2h5/Bms1/Dcaf13/Dhx37	48
GO:0007059	chromosome segregation	135/3437	333/17493	7.50925e-19	1.38219e-16	1.20581e-16	Ddx11/Birc5/Fancd2/Tacc3/Kntc1/Oip5/Cep63/Chmp6/Eme2/Rmi1/Naa10/Psrc1/Ncaph2/Cdc27/Apc/Atm/Phb2/Cit/Csnk2a1/Fen1/Smc2/Anapc1/Psmc3ip/Top3a/Brca1/Bub1b/Bub3/Kif11/Nek2/Plk1/Dpf2/Smarcb1/Aurkb/Top2a/Top3b/Cdc6/Ik/Zw10/Rps3/Ercc4/Incenp/Ppp2r1a/Spag5/Akap8l/Mre11a/Ncapg/Mad2l1/Becn1/Akap8/Anapc7/Smarce1/Anapc5/Cenph/Sirt2/Ppp1r7/Cdc20/Ndc80/Anapc4/Kif23/Ciao1/Lcmt1/Ska2/Chmp4c/Zwint/Mis18a/Mad2l1bp/…	135
GO:0033044	regulation of chromosome organization	104/3437	230/17493	8.14775e-19	1.45285e-16	1.26746e-16	Rtel1/Smg6/Birc5/Acd/Tacc3/Kntc1/Map2k7/Naa10/Cdc27/Parp1/Apc/Atm/Cct2/Cct5/Cit/Ercc1/Fen1/Smc2/Mcm2/Anapc1/Xrcc1/Bub1b/Bub3/Cct3/Cct4/Cct6a/Cct8/Dnmt1/Mapkapk5/Myc/Nek2/Plk1/Dpf2/Rnf4/Ruvbl2/Smarcb1/Aurkb/Top2a/Cdc6/Ik/Zw10/Tcp1/Ercc4/Incenp/Mcrs1/Hnrnpa2b1/Mre11a/Ncapg/Mad2l1/Uchl5/Becn1/Anapc7/Terf2ip/Smarce1/Anapc5/Pnkp/Cdc20/Ndc80/Tfpt/Ino80b/Mphosph8/Anapc4/Lcmt1/Zwint/Mad2l1bp/Riok2/Fbxo5/…	104
GO:1901988	negative regulation of cell cycle phase transition	108/3437	243/17493	8.47288e-19	1.46504e-16	1.27809e-16	Birc5/Inip/Atf2/Miip/Fancd2/Kntc1/Prmt2/Ercc6/Trrap/Eme2/Ddx39b/Apc/Atm/Bard1/Blm/Cdk1/Chek1/Hsf1/Hus1/Men1/Msh2/Rpl26/Rps6/Stil/Xpc/Brca1/Bub1b/Bub3/Ccng1/Cdkn1b/Fem1b/Mbd4/Orc1/Plk1/Prkdc/Rad1/Rad17/Rad51/Rad9a/Rbl2/Aurkb/Aurka/Trp53/Cdc6/Ik/Tpra1/Ppp2r5c/Zw10/Chek2/Incenp/Mre11a/Mad2l1/Cdc20/Ndc80/Trim39/Lcmt1/Chmp4c/Zwint/Mad2l1bp/Zfp830/Fbxo5/Cdt1/Cdk2ap2/Rps27l/Zwilch/Fam122a/Cdca8/Babam1/S…	108
GO:0006310	DNA recombination	118/3437	276/17493	8.9512e-19	1.50222e-16	1.31053e-16	Rtel1/Zfyve26/Inip/Atad5/Fancd2/Helq/Cep63/Ercc6/Palb2/Trrap/Samhd1/Eme2/Rpa1/Rmi1/Tprkb/Aplf/Rad51b/Cdc7/Parp1/Atm/Bard1/Blm/Chek1/Epc1/Ercc1/Hus1/Mcm2/Mcm4/Mcm5/Mcm7/Msh2/Pms2/Psmc3ip/Rad51ap1/Rad54l/Supt6/Swap70/Vps72/Top3a/Xrcc1/Apex1/Brca1/Cdc45/Xrcc6/Lig1/Msh3/Prkdc/Rad51/Rad52/Ruvbl2/Cd40/Top2a/Ercc5/Xrn2/Exo1/Ercc4/Mcrs1/Polm/Mre11a/Paxip1/Alyref2/Uchl5/Ppp4c/Poll/Terf2ip/Psmd14/Dmap1/Tfp…	118
GO:0002181	cytoplasmic translation	74/3437	139/17493	1.01974e-18	1.66247e-16	1.45033e-16	Ncbp1/Rps27a/Eif2b3/Eif2d/Rpl30/Fau/Mif4gd/Rpl31/Pkm/Drg1/Eef2/Rps2/Rbm4/Rpl12/Rpl18/Rpl26/Rpl29/Rpl37a/Rps15/Rps29/Rps5/Rps6/Slbp/Eif3a/Nck1/Rpl7/Rpl9/Rps12/Rps18/Rpl27a/Eif2s3x/Rps3/Rpl8/Cnbp/Rpl7a/Rpl3/Rps26/Rps28/Rpl36/Eif3d/Eif3i/Rplp1/Mettl3/Rps14/Rpl35a/Rpl23/Rps23/Rpl4/Rps25/Rpl15/Rps21/Rpl11/Rplp2/Eif2s2/Rpl39/Dph2/Rpl22l1/Rps13/Ncbp2/Denr/Dph5/Rpl18a/Rps9/Ftsj1/Dph1/Etf1/Eif3m/Lin28a/Rp…	74
GO:0010948	negative regulation of cell cycle process	118/3437	282/17493	6.77321e-18	1.07355e-15	9.36565e-16	Birc5/Inip/Atf2/Miip/Fancd2/Kntc1/Prmt2/Ercc6/Trrap/Eme2/Naa10/Npm1/Ddx39b/Apc/Atm/Bard1/Blm/Ccnf/Cdk1/Chek1/Hsf1/Hus1/Men1/Msh2/Rpl26/Rps6/Stil/Xpc/Brca1/Bub1b/Bub3/Ccng1/Cdkn1b/Fem1b/Mbd4/Nek2/Orc1/Plk1/Prkdc/Rad1/Rad17/Rad51/Rad9a/Rbl2/Aurkb/Aurka/Trp53/Cdc6/Ik/Tpra1/Nubp1/Ppp2r5c/Zw10/Chek2/Incenp/Mre11a/Nme6/Mad2l1/Cdc20/Ndc80/Trim39/Lcmt1/Chmp4c/Zwint/Mad2l1bp/Zfp830/Fbxo5/Cdt1/Cdk2ap2/Rps2…	118
GO:0009145	purine nucleoside triphosphate biosynthetic process	57/3437	97/17493	2.23773e-17	3.45094e-15	3.01059e-15	Ndufs5/Ndufb6/Nme2/Atp5c1/Adk/Pkm/Ndufv2/Parp1/Atp5k/Map2k1/Myc/Ndufa2/Ndufs4/Ndufs6/Dguok/Atp5l/Atp5b/Nme6/Ndufb11/Nme3/Ndufb9/Ndufa7/Stoml2/Sdha/Sdhb/Ndufa10/Atp5d/Ndufb5/Sdhc/Ndufa3/Ndufa9/Dnajc30/Ndufc1/Nudt2/Ndufa12/Ndufb3/Ndufb7/Sdhd/Ndufa6/Ndufb8/Atp5g2/Ndufb2/Ndufa5/Ndufb10/Ndufs3/Ndufa8/Ndufa11/Atp5h/Ndufs7/Ndufv3/Ndufv1/Nme7/Atp5o/Ndufs8/Ndufs1/Flcn/Ndufs2	57
GO:0006091	generation of precursor metabolites and energy	155/3437	417/17493	2.99203e-17	4.49276e-15	3.91947e-15	Cox17/Ndufs5/Gsk3a/Ndufb6/Wdr93/Coq10b/Sco1/Dhtkd1/Pgd/Agl/Ndor1/Sco2/Atp5c1/Hk1/Cox7a2l/Ogdh/Pkm/Acox1/Ndufv2/Acadm/Aco1/Adh5/Atp5k/Phb2/Bpgm/Cdk1/Cox6a1/Cycs/G6pdx/Gapdh/Hmgcl/Idh3g/Khk/Mdh2/Mdh1/Msh2/Nnt/Pfkl/Por/Inpp5k/Psen1/Rpia/Adsl/Cat/Rb1cc1/Coq7/Cox5b/Cox7a2/Idh1/Il6st/Insr/Myc/Ndufa2/Ndufa4/Ndufs4/Ndufs6/Taldo1/Trp53/Gfpt1/Dguok/Hk2/Galt/Atp5b/Mybbp1a/Ndufb11/Arl2/Mtch2/Noa1/Suclg1/Mlst…	155
GO:0006302	double-strand break repair	110/3437	261/17493	4.80317e-17	7.0274e-15	6.13068e-15	Rtel1/Zfyve26/Inip/Fancd2/Helq/Ercc6/Palb2/Trrap/Wdr70/Samhd1/Eme2/Rpa1/Rmi1/Aplf/Rad51b/Cdc7/Parp1/Atm/Blm/Chek1/Epc1/Ercc1/Hsf1/Hus1/Mcm2/Mcm4/Mcm5/Mcm7/Msh2/Rad51ap1/Rad54l/Vps72/Top3a/Xrcc1/Brca1/Cdc45/Xrcc6/Lig1/Ogg1/Prkdc/Rad51/Rad52/Dpf2/Ruvbl2/Smarcb1/Trp53/Ercc5/Ercc4/Chek2/Polm/Mre11a/Smarcal1/Tdp2/Ppp4c/Poll/Terf2ip/Smarce1/Psmd14/Pnkp/Dmap1/Aptx/Mcm8/Smc6/Nudt16l1/Swsap1/Cdca5/Yeats4/…	110
GO:0006754	ATP biosynthetic process	52/3437	85/17493	4.96496e-17	7.08251e-15	6.17876e-15	Ndufs5/Ndufb6/Atp5c1/Pkm/Ndufv2/Parp1/Atp5k/Map2k1/Myc/Ndufa2/Ndufs4/Ndufs6/Dguok/Atp5l/Atp5b/Ndufb11/Ndufb9/Ndufa7/Stoml2/Sdha/Sdhb/Ndufa10/Atp5d/Ndufb5/Sdhc/Ndufa3/Ndufa9/Dnajc30/Ndufc1/Nudt2/Ndufa12/Ndufb3/Ndufb7/Sdhd/Ndufa6/Ndufb8/Atp5g2/Ndufb2/Ndufa5/Ndufb10/Ndufs3/Ndufa8/Ndufa11/Atp5h/Ndufs7/Ndufv3/Ndufv1/Atp5o/Ndufs8/Ndufs1/Flcn/Ndufs2	52
GO:0009201	ribonucleoside triphosphate biosynthetic process	58/3437	101/17493	5.24791e-17	7.30356e-15	6.3716e-15	Ndufs5/Ndufb6/Nme2/Atp5c1/Pkm/Ndufv2/Parp1/Atp5k/Map2k1/Myc/Ndufa2/Ndufs4/Ndufs6/Dguok/Atp5l/Ctps/Atp5b/Nme6/Ndufb11/Nme3/Ndufb9/Ndufa7/Stoml2/Sdha/Sdhb/Cad/Ndufa10/Atp5d/Ndufb5/Sdhc/Ndufa3/Ndufa9/Dnajc30/Ndufc1/Nudt2/Ndufa12/Ndufb3/Ndufb7/Sdhd/Ndufa6/Ndufb8/Atp5g2/Ndufb2/Ndufa5/Ndufb10/Ndufs3/Ndufa8/Ndufa11/Atp5h/Ndufs7/Ndufv3/Ndufv1/Nme7/Atp5o/Ndufs8/Ndufs1/Flcn/Ndufs2	58
GO:0009206	purine ribonucleoside triphosphate biosynthetic process	56/3437	96/17493	6.78974e-17	9.22435e-15	8.04729e-15	Ndufs5/Ndufb6/Nme2/Atp5c1/Pkm/Ndufv2/Parp1/Atp5k/Map2k1/Myc/Ndufa2/Ndufs4/Ndufs6/Dguok/Atp5l/Atp5b/Nme6/Ndufb11/Nme3/Ndufb9/Ndufa7/Stoml2/Sdha/Sdhb/Ndufa10/Atp5d/Ndufb5/Sdhc/Ndufa3/Ndufa9/Dnajc30/Ndufc1/Nudt2/Ndufa12/Ndufb3/Ndufb7/Sdhd/Ndufa6/Ndufb8/Atp5g2/Ndufb2/Ndufa5/Ndufb10/Ndufs3/Ndufa8/Ndufa11/Atp5h/Ndufs7/Ndufv3/Ndufv1/Nme7/Atp5o/Ndufs8/Ndufs1/Flcn/Ndufs2	56
GO:0000070	mitotic sister chromatid segregation	84/3437	178/17493	7.80021e-17	1.03507e-14	9.02992e-15	Birc5/Tacc3/Kntc1/Chmp6/Naa10/Psrc1/Ncaph2/Cdc27/Apc/Atm/Cit/Smc2/Anapc1/Bub1b/Bub3/Kif11/Nek2/Plk1/Dpf2/Smarcb1/Aurkb/Cdc6/Ik/Zw10/Incenp/Ppp2r1a/Spag5/Akap8l/Ncapg/Mad2l1/Becn1/Akap8/Anapc7/Smarce1/Anapc5/Cdc20/Ndc80/Anapc4/Kif23/Lcmt1/Chmp4c/Zwint/Mad2l1bp/Dsn1/Riok2/Mis12/Fbxo5/Cdt1/Cdca5/Zwilch/Cdca8/Nsmce2/Ube2c/Chmp2b/Trip13/Spdl1/Anapc15/Cep192/Esco2/Pinx1/Xrcc3/Mau2/Chmp5/Bcl7a/Tpr/Nusap…	84
GO:1901987	regulation of cell cycle phase transition	151/3437	408/17493	1.20681e-16	1.56501e-14	1.36531e-14	Birc5/Inip/Atf2/Miip/Atad5/Fancd2/Kntc1/Prmt2/Ercc6/Trrap/Eme2/Npm1/Ddx39b/Rad51b/Cdc7/Adam17/Cdc27/Apc/Atm/Bard1/Phb2/Blm/Cdk1/Chek1/Hsf1/Hus1/Men1/Msh2/Rpl26/Rps6/Rrm2/Stil/Xpc/Apex1/Brca1/Bub1b/Bub3/Ccng1/Cdc25c/Cdk4/Cdk7/Cdkn1b/Fem1b/Mbd4/Orc1/Plk1/Prkdc/Psme3/Rad1/Rad17/Rad51/Rad9a/Rbl2/Dpf2/Smarcb1/Aurkb/Aurka/Stxbp4/Trp53/Cdc6/Ik/Tpra1/Ppp2r5c/Zw10/Ddb1/Chek2/Incenp/Plrg1/Mre11a/Cpsf3/Paxi…	151
GO:0006400	tRNA modification	48/3437	76/17493	1.24832e-16	1.58287e-14	1.38089e-14	Tyw1/Pusl1/Tyw5/Thg1l/Elp6/Alkbh1/Tprkb/Osgepl1/Thumpd3/Mettl1/Wdr4/Elp2/Qtrt1/Elp4/Adat2/Trit1/Cdk5rap1/Mettl6/Urm1/Dus1l/Trmt1l/Dtwd1/Trmt10b/Dus4l/Rpusd4/Trmu/Nsun4/Pus10/Elp3/Trmt5/Trub1/Trmt44/Gtpbp3/Osgep/Ftsj1/Cdkal1/Dus3l/Ctu1/Dph3/Tyw3/Trmt6/Trmt10a/Ankrd16/Trmt61a/Lcmt2/Nsun3/Thada/Aars2	48
GO:0006260	DNA replication	109/3437	261/17493	1.46347e-16	1.81534e-14	1.5837e-14	Rtel1/Ddx11/Atad5/Ddx23/Lpin1/Samhd1/Eme2/Rpa1/Rmi1/Kat7/Npm1/Ciz1/Cdc7/Bard1/Blm/Cdk1/Fen1/Mcm2/Mcm4/Mcm5/Mcm7/Pola2/Prim1/Prim2/Rbbp4/Rrm2/Tnfaip1/Ttf1/Brca1/Cacybp/Cdc45/Cst3/Lig1/Orc1/Rad17/Rad51/Rfc1/Rnaseh1/Ruvbl2/Traip/Trp53/Cdc6/Orc4/Orc5/Polk/Orc3/Mcrs1/Mre11a/Smarcal1/Alyref2/Ddx21/Uchl5/Orc6/Poll/Rbms1/Noc3l/Pole3/Stoml2/Tfpt/Ino80b/Dnaja3/Kin/Tbrg1/Dtd1/Mcm8/Pole4/Zfp830/Fbxo5/Cdt1/Ci…	109
GO:0072594	establishment of protein localization to organelle	150/3437	408/17493	2.98657e-16	3.62582e-14	3.16315e-14	Nup85/Parl/Acd/Atf2/Dnajc19/Gsk3a/Ncoa4/Nolc1/Pex10/Akap1/Med1/Ptpn23/Ipo8/Nup88/Sec61g/Nxt1/Hk1/Hgs/Fis1/Cox18/Rab3gap2/Pex3/Nup35/Vps25/Atpif1/Phb2/Cct2/Cct5/Cdk1/Ddit3/Ddx5/Kpna6/Pik3r2/Pola2/Psen1/Srprb/Sumo1/Brca1/Cct3/Cct4/Cct6a/Cct8/Cry2/Hdac3/Hyal2/M6pr/Ranbp2/Ruvbl2/Srebf1/Stam/Timm17a/Timm17b/Timm44/Trp53/Ywhaz/Tcp1/Hk2/Timm13/Timm10/Sec61a1/Becn1/Mtch2/Chp1/Timm22/Hacl1/Grpel2/Ap4m1/St…	150
GO:0000819	sister chromatid segregation	91/3437	204/17493	3.52873e-16	4.19478e-14	3.65951e-14	Ddx11/Birc5/Tacc3/Kntc1/Chmp6/Naa10/Psrc1/Ncaph2/Cdc27/Apc/Atm/Phb2/Cit/Fen1/Smc2/Anapc1/Bub1b/Bub3/Kif11/Nek2/Plk1/Dpf2/Smarcb1/Aurkb/Top2a/Cdc6/Ik/Zw10/Incenp/Ppp2r1a/Spag5/Akap8l/Mre11a/Ncapg/Mad2l1/Becn1/Akap8/Anapc7/Smarce1/Anapc5/Cdc20/Ndc80/Anapc4/Kif23/Lcmt1/Chmp4c/Zwint/Mad2l1bp/Dsn1/Riok2/Mis12/Fbxo5/Cdt1/Cdca5/Zwilch/Cdca8/Nsmce2/Ube2c/Chmp2b/Trip13/Spdl1/Anapc15/Cep192/Esco2/Pinx1/Xrc…	91
GO:0051304	chromosome separation	66/3437	127/17493	3.77929e-16	4.40094e-14	3.83937e-14	Birc5/Tacc3/Kntc1/Eme2/Rmi1/Ncaph2/Cdc27/Apc/Atm/Cit/Csnk2a1/Smc2/Anapc1/Top3a/Bub1b/Bub3/Plk1/Dpf2/Smarcb1/Aurkb/Top2a/Cdc6/Ik/Zw10/Ercc4/Incenp/Ppp2r1a/Ncapg/Mad2l1/Anapc7/Smarce1/Anapc5/Cdc20/Ndc80/Anapc4/Lcmt1/Zwint/Mad2l1bp/Riok2/Fbxo5/Cdt1/Zwilch/Cdca8/Nsmce2/Ube2c/Mlh1/Trip13/Spdl1/Anapc15/Cep192/Xrcc3/Bcl7a/Recql5/Tpr/Numa1/Cdc26/Ncaph/Ncapd2/Dync1li1/Chfr/Ankle1/Anapc2/Gen1/Eme1/Ncapd3/F…	66
GO:0090305	nucleic acid phosphodiester bond hydrolysis	53/3437	91/17493	5.03844e-16	5.74987e-14	5.01616e-14	Atad5/Ncbp1/Exosc7/Fip1l1/Npm1/Ercc1/Fen1/Nthl1/Ogg1/Rnaseh1/Ercc5/Zfp36/Xrn1/Bop1/Abt1/Ercc4/Cpsf2/Mre11a/Cpsf3/Exosc9/Rpp30/Rcl1/Elac2/Exosc3/Rps21/Polr3k/Nob1/Nop9/Ncbp2/Nudt21/Nhp2/Toe1/Exosc8/Polr2i/Eri2/Fcf1/Pop7/Parn/Cstf2t/Ercc3/Dcp1a/Rrp36/Exosc2/Tbl3/Rpp40/Pop1/Cpsf7/Tsr1/Cpsf4/Pde12/Edc4/Bms1/Tut1	53
GO:0042273	ribosomal large subunit biogenesis	42/3437	63/17493	5.65307e-16	6.32479e-14	5.51772e-14	Znhit3/Mrpl1/Rpf2/Znhit6/Traf7/Npm1/Dhx30/Rpl26/Surf6/Rpl7/Bop1/Rpl7a/Rpl35a/Nsa2/Pes1/Mrto4/Ftsj3/Nip7/Rpl7l1/Rsl1d1/Mrpl20/Rpl35/Rpl11/Rrp15/Nvl/Brix1/Mak16/Pak1ip1/Nhp2/Ebna1bp2/Gtpbp4/Rpf1/Ddx28/Urb1/Wdr74/Nop2/Zfp622/Ppan/Fastkd2/Nop16/Rsl24d1/Rpl23a	42
GO:0015980	energy derivation by oxidation of organic compounds	119/3437	300/17493	6.26969e-16	6.87978e-14	6.0019e-14	Ndufs5/Gsk3a/Ndufb6/Coq10b/Dhtkd1/Agl/Sco2/Atp5c1/Cox7a2l/Ogdh/Ndufv2/Acadm/Aco1/Atp5k/Cdk1/Cox6a1/Cycs/Idh3g/Khk/Mdh2/Mdh1/Msh2/Inpp5k/Adsl/Cat/Rb1cc1/Coq7/Cox5b/Cox7a2/Idh1/Il6st/Insr/Myc/Ndufa2/Ndufs4/Ndufs6/Trp53/Gfpt1/Dguok/Atp5b/Mybbp1a/Ndufb11/Arl2/Mtch2/Noa1/Suclg1/Gabarapl1/Sirt3/Ireb2/Ndufb9/Ndufa7/Stoml2/Sdha/Sdhb/Ndufa10/Pdhb/Atp5d/Ndufb5/Sdhc/Sdhaf2/Ndufa3/Uqcrq/Ndufa9/Dnajc30/Dnajc1…	119
GO:0045930	negative regulation of mitotic cell cycle	95/3437	222/17493	2.06235e-15	2.20573e-13	1.92427e-13	Birc5/Inip/Atf2/Miip/Fancd2/Kntc1/Prmt2/Trrap/Ythdc2/Eme2/Abl1/Apc/Atm/Bard1/Blm/Cdk1/Chek1/Hus1/Msh2/Rpl26/Rps6/Stil/Xpc/Brca1/Bub1b/Bub3/Ccng1/Cdkn1b/Mbd4/Orc1/Plk1/Prkdc/Ptpn3/Rad17/Rad9a/Rbl2/Aurkb/Trp53/Cdc6/Ik/Tpra1/Ppp2r5c/Slc9a3r1/Zw10/Chek2/Incenp/Mre11a/Nme6/Mad2l1/Cdc20/Ndc80/Trim39/Lcmt1/Chmp4c/Zwint/Mad2l1bp/Zfp830/Fbxo5/Cdt1/Cdk2ap2/Rps27l/Zwilch/Fam122a/Cdca8/Babam1/Syf2/Trip13/Spd…	95
GO:0009142	nucleoside triphosphate biosynthetic process	59/3437	110/17493	2.08744e-15	2.20573e-13	1.92427e-13	Ndufs5/Ndufb6/Nme2/Atp5c1/Adk/Pkm/Ndufv2/Parp1/Atp5k/Map2k1/Myc/Ndufa2/Ndufs4/Ndufs6/Dguok/Atp5l/Ctps/Atp5b/Nme6/Ndufb11/Nme3/Ndufb9/Ndufa7/Stoml2/Sdha/Sdhb/Cad/Ndufa10/Atp5d/Ndufb5/Sdhc/Ndufa3/Ndufa9/Dnajc30/Ndufc1/Nudt2/Ndufa12/Ndufb3/Ndufb7/Sdhd/Ndufa6/Ndufb8/Atp5g2/Ndufb2/Ndufa5/Ndufb10/Ndufs3/Ndufa8/Ndufa11/Atp5h/Ndufs7/Ndufv3/Ndufv1/Nme7/Atp5o/Ndufs8/Ndufs1/Flcn/Ndufs2	59
GO:0000725	recombinational repair	71/3437	147/17493	4.22912e-15	4.38752e-13	3.82766e-13	Rtel1/Zfyve26/Inip/Helq/Ercc6/Palb2/Trrap/Samhd1/Rpa1/Rmi1/Rad51b/Cdc7/Parp1/Atm/Blm/Chek1/Epc1/Hus1/Mcm2/Mcm4/Mcm5/Mcm7/Rad51ap1/Rad54l/Vps72/Top3a/Xrcc1/Brca1/Cdc45/Xrcc6/Rad51/Rad52/Ruvbl2/Ercc5/Ercc4/Mre11a/Ppp4c/Poll/Terf2ip/Psmd14/Dmap1/Mcm8/Smc6/Swsap1/Yeats4/Rpa3/Nsmce2/Ap5s1/Meaf6/Mad2l2/Mms19/Nabp1/Xrcc3/Smchd1/Parpbp/Slx1b/Polq/Brd8/Recql4/Helb/Recql5/Fus/Ints3/Actr2/Ankle1/Kdm4d/Gen1/…	71
GO:0000724	double-strand break repair via homologous recombination	70/3437	145/17493	6.79934e-15	6.92804e-13	6.044e-13	Rtel1/Zfyve26/Inip/Helq/Ercc6/Palb2/Trrap/Samhd1/Rpa1/Rmi1/Rad51b/Cdc7/Parp1/Atm/Blm/Chek1/Epc1/Hus1/Mcm2/Mcm4/Mcm5/Mcm7/Rad51ap1/Rad54l/Vps72/Top3a/Xrcc1/Brca1/Cdc45/Rad51/Rad52/Ruvbl2/Ercc5/Ercc4/Mre11a/Ppp4c/Poll/Terf2ip/Psmd14/Dmap1/Mcm8/Smc6/Swsap1/Yeats4/Rpa3/Nsmce2/Ap5s1/Meaf6/Mad2l2/Mms19/Nabp1/Xrcc3/Smchd1/Parpbp/Slx1b/Polq/Brd8/Recql4/Helb/Recql5/Fus/Ints3/Actr2/Ankle1/Kdm4d/Gen1/Kat5/F…	70
GO:0022900	electron transport chain	50/3437	87/17493	7.11842e-15	7.12591e-13	6.21662e-13	Ndufb6/Wdr93/Ndor1/Sco2/Ndufv2/Cdk1/Cox6a1/Cycs/Por/Coq7/Cox5b/Ndufs4/Ndufs6/Dguok/Mybbp1a/Mtch2/Thap11/Ndufb9/Ndufa7/Sdha/Sdhb/Ndufa10/Sdhc/Sdhaf2/Uqcrq/Dnajc15/Uqcrc1/Ndufa12/Ndufb3/Uqcrh/Uqcr11/Etfdh/Sdhd/Uqcrc2/Ndufb8/Uqcrb/Coq9/Ndufa5/Ndufs3/Etfb/Ndufa8/Ndufs7/Ndufv3/Ndufv1/Ndufs8/Ndufs1/Etfa/Ndufs2/Coa6/Uqcr10	50
GO:0030490	maturation of SSU-rRNA	34/3437	47/17493	7.58182e-15	7.45894e-13	6.50715e-13	Nol10/Abt1/Rps28/Bysl/Rps14/Wdr46/Rcl1/Utp3/Riok3/Riok1/Rps21/Riok2/Nob1/Nop9/Mrps11/Tsr3/Ngdn/Fcf1/Nop14/Pwp2/Helb/Fam207a/Utp6/Heatr1/Rrp36/Tbl3/Rpp40/Nat10/Wdr3/Tsr1/Gtf2h5/Bms1/Dcaf13/Dhx37	34
GO:0071824	protein-DNA complex subunit organization	79/3437	174/17493	9.49891e-15	9.18657e-13	8.01433e-13	Kntc1/Oip5/Med1/Taf2/Med23/Npm1/Polr1e/Cenpa/Daxx/Mcm2/Nap1l4/Supt6/Taf6/Vps72/Cdc45/Myc/Rad51/Rad52/Rnf4/Ruvbl2/Smarcb1/Med22/Trp53/Tcf4/Sart3/Mcm3ap/Med8/Med20/Smarce1/Pole3/Cenph/Taf8/Rpl23/Dmap1/Med21/Med11/Cenpp/Taf12/Mis18a/Brf2/Med19/Med28/Actr6/Psmc6/Mis12/Cdt1/Med18/Med29/Dr1/Med4/Itgb3bp/Yeats4/Gtf2f2/Taf11/Med27/Smyd3/Znhit1/Taf9/Taf3/Cenpn/Gtf2e1/Naa60/Med25/Supt16/Cenpo/Dnajc9/Med10/…	79
GO:0006261	DNA-templated DNA replication	68/3437	140/17493	1.12372e-14	1.06866e-12	9.32292e-13	Rtel1/Atad5/Ddx23/Samhd1/Eme2/Rpa1/Kat7/Npm1/Ciz1/Cdc7/Bard1/Blm/Mcm2/Mcm4/Mcm5/Mcm7/Pola2/Prim1/Prim2/Brca1/Cdc45/Lig1/Orc1/Rad51/Rnaseh1/Traip/Cdc6/Orc4/Orc5/Orc3/Mre11a/Smarcal1/Alyref2/Ddx21/Orc6/Noc3l/Pole3/Stoml2/Dnaja3/Pole4/Zfp830/Fbxo5/Cdt1/Gins1/Rpain/Zranb3/Ticrr/Polq/Gins3/Recql4/Helb/Recql5/Chtf18/Rfc4/Thoc1/Wdhd1/Zmpste24/Wdr18/Mettl4/Topbp1/Gen1/Eme1/E2f7/Fancm/Dscc1/Tonsl/Mms22l/R…	68
GO:0042773	ATP synthesis coupled electron transport	38/3437	57/17493	1.39386e-14	1.2828e-12	1.11911e-12	Ndufb6/Ndufv2/Cdk1/Cox6a1/Cycs/Coq7/Cox5b/Ndufs6/Dguok/Mtch2/Ndufb9/Ndufa7/Sdha/Sdhb/Ndufa10/Sdhc/Sdhaf2/Uqcrq/Dnajc15/Uqcrc1/Ndufa12/Uqcrh/Uqcr11/Sdhd/Uqcrc2/Ndufb8/Uqcrb/Coq9/Ndufs3/Ndufa8/Ndufs7/Ndufv3/Ndufv1/Ndufs8/Ndufs1/Ndufs2/Coa6/Uqcr10	38
GO:0042775	mitochondrial ATP synthesis coupled electron transport	38/3437	57/17493	1.39386e-14	1.2828e-12	1.11911e-12	Ndufb6/Ndufv2/Cdk1/Cox6a1/Cycs/Coq7/Cox5b/Ndufs6/Dguok/Mtch2/Ndufb9/Ndufa7/Sdha/Sdhb/Ndufa10/Sdhc/Sdhaf2/Uqcrq/Dnajc15/Uqcrc1/Ndufa12/Uqcrh/Uqcr11/Sdhd/Uqcrc2/Ndufb8/Uqcrb/Coq9/Ndufs3/Ndufa8/Ndufs7/Ndufv3/Ndufv1/Ndufs8/Ndufs1/Ndufs2/Coa6/Uqcr10	38
GO:0045786	negative regulation of cell cycle	131/3437	355/17493	1.68701e-14	1.52795e-12	1.33297e-12	Birc5/Inip/Atf2/Miip/Fancd2/Kntc1/Prmt2/Ercc6/Trrap/Ythdc2/Eme2/Naa10/Npm1/Ddx39b/Abl1/Apc/Atm/Bard1/Blm/Ccnf/Cdk1/Cdk5/Chek1/Hsf1/Hus1/Men1/Msh2/Ptprk/Rpl26/Rps6/Stil/Taf6/Xpc/Brca1/Bub1b/Bub3/Casp3/Ccng1/Cdkn1b/Fem1b/Mbd4/Nek2/Orc1/Prkacb/Plk1/Prkdc/Ptpn3/Rad1/Rad17/Rad51/Rad9a/Rbl2/Aurkb/Aurka/Trp53/Cdc6/Ik/Tpra1/Nubp1/Ppp2r5c/Slc9a3r1/Zw10/Chek2/Incenp/Mre11a/Nme6/Mad2l1/Cdc20/Ndc80/Trim39/Lc…	131
GO:0098813	nuclear chromosome segregation	108/3437	273/17493	1.72266e-14	1.53586e-12	1.33987e-12	Ddx11/Birc5/Fancd2/Tacc3/Kntc1/Cep63/Chmp6/Eme2/Rmi1/Naa10/Psrc1/Ncaph2/Cdc27/Apc/Atm/Phb2/Cit/Fen1/Smc2/Anapc1/Psmc3ip/Bub1b/Bub3/Kif11/Nek2/Plk1/Dpf2/Smarcb1/Aurkb/Top2a/Cdc6/Ik/Zw10/Ercc4/Incenp/Ppp2r1a/Spag5/Akap8l/Mre11a/Ncapg/Mad2l1/Becn1/Akap8/Anapc7/Smarce1/Anapc5/Sirt2/Cdc20/Ndc80/Anapc4/Kif23/Lcmt1/Chmp4c/Zwint/Mad2l1bp/Dsn1/Riok2/Mis12/Fbxo5/Cdt1/Cdca5/Zwilch/Cdca8/Nsmce2/Ube2c/Mlh1/Ch…	108
GO:0090501	RNA phosphodiester bond hydrolysis	41/3437	65/17493	2.22918e-14	1.95688e-12	1.70718e-12	Ncbp1/Exosc7/Fip1l1/Npm1/Rnaseh1/Xrn1/Bop1/Abt1/Cpsf2/Cpsf3/Exosc9/Rpp30/Rcl1/Elac2/Exosc3/Rps21/Polr3k/Nob1/Nop9/Ncbp2/Nudt21/Nhp2/Toe1/Exosc8/Polr2i/Eri2/Fcf1/Pop7/Parn/Cstf2t/Rrp36/Exosc2/Tbl3/Rpp40/Pop1/Cpsf7/Tsr1/Cpsf4/Pde12/Bms1/Tut1	41
GO:0048193	Golgi vesicle transport	104/3437	261/17493	3.02706e-14	2.61703e-12	2.28309e-12	Trappc1/Bicd2/Klhl20/Vps51/Use1/Cog5/Pgap1/Prepl/Arfrp1/Gopc/Arf4/Sec23a/Sptbn1/Tex261/Vamp2/Ankfy1/Ap3s2/Bet1/Copa/Tmed1/Pdcd6/Sec22b/Zw10/Trappc3/Copb2/Preb/Vamp4/Vti1b/Gosr1/Rab33b/Copg1/Bet1l/Pitpnb/Gosr2/Ykt6/Tmem115/Arl3/Snx1/Sec23b/Copz1/Stx5a/Golga7/Ap4m1/Hyou1/Trappc2l/Cope/Trappc4/Rab8a/Tbc1d20/Sec13/0610009B22Rik/Tmed3/Blzf1/Ergic3/Sar1b/Golph3/Trappc5/Lman2/Arl1/Cep19/Trappc6a/Erp29/T…	104
GO:2001251	negative regulation of chromosome organization	50/3437	90/17493	4.49843e-14	3.83105e-12	3.34219e-12	Rtel1/Smg6/Birc5/Acd/Kntc1/Naa10/Parp1/Apc/Atm/Ercc1/Mcm2/Xrcc1/Bub1b/Bub3/Plk1/Aurkb/Top2a/Ik/Zw10/Ercc4/Incenp/Mcrs1/Mad2l1/Terf2ip/Cdc20/Ndc80/Lcmt1/Zwint/Mad2l1bp/Fbxo5/Cdt1/Zwilch/Cdca8/Ten1/Trip13/Spdl1/Dcp2/Anapc15/Cep192/Pinx1/Pot1b/Xrcc3/Recql4/Tpr/Tinf2/Dync1li1/Nat10/Gen1/Pml/Gnl3l	50
GO:0042255	ribosome assembly	37/3437	56/17493	4.78221e-14	3.96023e-12	3.45489e-12	Eif2a/Rpf2/Traf7/Dhx30/Rps2/Rps15/Rps5/Surf6/Prkdc/Bop1/Abt1/Rps28/Rps14/Eral1/Sbds/Mrto4/Rps25/Mrps7/Nip7/Mrpl20/Rpl11/Brix1/Rps27l/Mrps11/Rps27/Ddx28/Nsun4/Pwp2/Ngrn/Mrps2/Nop2/Ppan/Fastkd2/Dhx29/Mrpl22/Dhx37/Rpl23a	37
GO:0009152	purine ribonucleotide biosynthetic process	78/3437	175/17493	4.78893e-14	3.96023e-12	3.45489e-12	Ndufs5/Gmps/Ndufb6/Nme2/Atp5c1/Pfas/Acly/Adk/Pkm/Ndufv2/Parp1/Adss/Atp5k/Gcdh/Guk1/Map2k1/Adsl/Aprt/Gart/Myc/Ndufa2/Ndufs4/Ndufs6/Dguok/Atp5l/Atp5b/Nme6/Mpc1/Ndufb11/Nme3/Ndufb9/Ndufa7/Stoml2/Sdha/Sdhb/Pank1/Ndufa10/Pdhb/Atp5d/Ndufb5/Sdhc/Ndufa3/Ndufa9/Dnajc30/Ndufc1/Nudt2/Ndufa12/Ndufb3/Ndufb7/Sdhd/Paics/Ndufa6/Ndufb8/Atic/Atp5g2/Ppcs/Ndufb2/Ndufa5/Ndufb10/Ndufs3/Ndufa8/Ndufa11/Mpc2/Atp5h/Ndufs7…	78
GO:1901991	negative regulation of mitotic cell cycle phase transition	76/3437	169/17493	5.67808e-14	4.62844e-12	4.03784e-12	Birc5/Inip/Miip/Kntc1/Prmt2/Apc/Atm/Bard1/Blm/Cdk1/Chek1/Hus1/Rpl26/Brca1/Bub1b/Bub3/Ccng1/Mbd4/Orc1/Plk1/Prkdc/Rad17/Rbl2/Aurkb/Trp53/Cdc6/Ik/Tpra1/Ppp2r5c/Zw10/Incenp/Mre11a/Mad2l1/Cdc20/Ndc80/Trim39/Lcmt1/Chmp4c/Zwint/Mad2l1bp/Zfp830/Fbxo5/Cdt1/Cdk2ap2/Rps27l/Zwilch/Fam122a/Cdca8/Babam1/Syf2/Trip13/Spdl1/Anapc15/Cep192/Zfyve19/Pinx1/Nabp1/Xrcc3/Dtl/Ticrr/Cdk5rap3/Tpr/Nae1/Ints3/Kank2/Sde2/Brcc…	76
GO:0090407	organophosphate biosynthetic process	166/3437	492/17493	6.12115e-14	4.91934e-12	4.29161e-12	Pi4ka/Pigu/Ndufs5/Gmps/Ndufb6/Pgap3/Pigl/Nme2/Pigg/Dgkh/Pigyl/Serac1/Atp5c1/Lpin1/Kars/Pfas/Pcx/Pcyt1a/Pgap1/Agpat1/Plscr3/Dhrs7b/Acly/Adk/Fdps/Pkm/Ndufv2/Parp1/Adss/Atp5k/Chkb/Dck/G6pdx/Gcdh/Gpam/Guk1/Pigf/Pik3r2/Pip4k2a/Pip5k1a/Map2k1/Ptdss1/Rrm2/Sptlc1/Adsl/Aprt/Dpm2/Gart/Gnpat/Idh1/Ajuba/Myc/Ndufa2/Ndufs4/Ndufs6/Nfs1/Plscr1/Bpnt1/Sh3yl1/Dguok/Pign/Atp5l/Mocs2/Ctps/Atp5b/Nme6/Mpc1/Pigb/Ndufb11…	166
GO:0140014	mitotic nuclear division	110/3437	285/17493	7.02804e-14	5.56972e-12	4.85901e-12	Cltc/Birc5/Ccdc61/Tacc3/Kntc1/Chmp6/Tpx2/Naa10/Psrc1/Ncaph2/Cdc27/Apc/Atm/Phb2/Cdk11b/Chek1/Cit/Drg1/Smc2/Kif3b/Anapc1/Nfe2l1/Bub1b/Bub3/Cdkn1b/Insr/Kif11/Nek2/Plk1/Ranbp1/Dpf2/Sh2b1/Smarcb1/Aurkb/Aurka/Cdc6/Ik/Zw10/Chek2/Incenp/Ppp2r1a/Spag5/Akap8l/Nme6/Ncapg/Mad2l1/Becn1/Akap8/Anapc7/Smarce1/Anapc5/Cdc20/Ndc80/Anapc4/Kif23/Lcmt1/Bccip/Chmp4c/Cul7/Zwint/Mad2l1bp/Dsn1/Riok2/Mis12/Fbxo5/Cdt1/Cdca5…	110
GO:0009260	ribonucleotide biosynthetic process	81/3437	187/17493	1.0727e-13	8.38471e-12	7.31479e-12	Ndufs5/Gmps/Ndufb6/Nme2/Atp5c1/Pfas/Acly/Adk/Pkm/Ndufv2/Parp1/Adss/Atp5k/Gcdh/Guk1/Map2k1/Adsl/Aprt/Gart/Myc/Ndufa2/Ndufs4/Ndufs6/Dguok/Atp5l/Ctps/Atp5b/Nme6/Mpc1/Ndufb11/Nme3/Dhodh/Ndufb9/Ndufa7/Stoml2/Sdha/Sdhb/Cad/Pank1/Ndufa10/Pdhb/Atp5d/Ndufb5/Sdhc/Ndufa3/Ndufa9/Dnajc30/Ndufc1/Nudt2/Ndufa12/Ndufb3/Ndufb7/Sdhd/Paics/Ndufa6/Ndufb8/Atic/Atp5g2/Ppcs/Ndufb2/Ndufa5/Ndufb10/Ndufs3/Ndufa8/Ndufa11/Mp…	81
GO:1905818	regulation of chromosome separation	55/3437	106/17493	1.17259e-13	9.04162e-12	7.88788e-12	Birc5/Tacc3/Kntc1/Ncaph2/Cdc27/Apc/Atm/Cit/Csnk2a1/Smc2/Anapc1/Bub1b/Bub3/Plk1/Dpf2/Smarcb1/Aurkb/Cdc6/Ik/Zw10/Incenp/Ncapg/Mad2l1/Anapc7/Smarce1/Anapc5/Cdc20/Ndc80/Anapc4/Lcmt1/Zwint/Mad2l1bp/Riok2/Fbxo5/Cdt1/Zwilch/Cdca8/Nsmce2/Ube2c/Trip13/Spdl1/Anapc15/Cep192/Xrcc3/Bcl7a/Tpr/Numa1/Cdc26/Ncaph/Ncapd2/Dync1li1/Chfr/Anapc2/Gen1/Ncapd3	55
GO:0051983	regulation of chromosome segregation	61/3437	124/17493	1.25794e-13	9.57037e-12	8.34916e-12	Birc5/Tacc3/Kntc1/Ncaph2/Cdc27/Apc/Atm/Cit/Csnk2a1/Smc2/Anapc1/Bub1b/Bub3/Plk1/Dpf2/Smarcb1/Aurkb/Cdc6/Ik/Zw10/Incenp/Ncapg/Mad2l1/Becn1/Anapc7/Smarce1/Anapc5/Sirt2/Cdc20/Ndc80/Anapc4/Lcmt1/Zwint/Mad2l1bp/Smc6/Riok2/Fbxo5/Cdt1/Zwilch/Cdca8/Nsmce2/Ube2c/Trip13/Spdl1/Anapc15/Cep192/Xrcc3/Bcl7a/Tpr/Numa1/Kif2c/Cdc26/Ncaph/Chtf18/Ncapd2/Dync1li1/Chfr/Anapc2/Gen1/Ncapd3/Kat5	61
GO:0043038	amino acid activation	30/3437	41/17493	1.80398e-13	1.35441e-11	1.18158e-11	Qrsl1/Kars/Tars2/Farsb/Pars2/Hars/Sars/Cars/Sars2/Fars2/Farsa/Nars/Wars2/Gatc/Eprs/Tars/Hars2/Qars/Lars/Yars/Aarsd1/Lars2/Nars2/Iars/Dars2/Aasdh/Vars2/Rars2/Yars2/Aars2	30
GO:0031570	DNA integrity checkpoint signaling	57/3437	113/17493	2.0355e-13	1.50839e-11	1.31591e-11	Atf2/Fancd2/Ercc6/Eme2/Ddx39b/Atm/Bard1/Blm/Cdk1/Chek1/Hus1/Msh2/Rpl26/Xpc/Brca1/Ccng1/Fem1b/Mbd4/Orc1/Plk1/Prkdc/Rad1/Rad17/Rad51/Rad9a/Trp53/Cdc6/Ppp2r5c/Chek2/Mre11a/Trim39/Zfp830/Cdt1/Rps27l/Babam1/Syf2/Dtl/Ticrr/Wdr76/Cdk5rap3/Nae1/Tiprl/Sde2/Brcc3/Cdc5l/Thoc1/Hinfp/Thoc5/Nek11/Atrip/Nek1/Clspn/Topbp1/Rint1/Eme1/Pml/Ints7	57
GO:0046390	ribose phosphate biosynthetic process	83/3437	196/17493	2.42992e-13	1.77758e-11	1.55075e-11	Ndufs5/Gmps/Ndufb6/Nme2/Atp5c1/Pfas/Acly/Adk/Pkm/Ndufv2/Parp1/Adss/Atp5k/G6pdx/Gcdh/Guk1/Map2k1/Adsl/Aprt/Gart/Myc/Ndufa2/Ndufs4/Ndufs6/Dguok/Atp5l/Ctps/Atp5b/Nme6/Mpc1/Ndufb11/Nme3/Dhodh/Ndufb9/Ndufa7/Stoml2/Sdha/Sdhb/Cad/Pank1/Ndufa10/Pdhb/Atp5d/Ndufb5/Sdhc/Ndufa3/Ndufa9/Dnajc30/Ndufc1/Nudt2/Ndufa12/Ndufb3/Ndufb7/Sdhd/Paics/Ndufa6/Ndufb8/Atic/Prpsap1/Atp5g2/Ppcs/Ndufb2/Ndufa5/Ndufb10/Ndufs3/Ndu…	83
GO:0022904	respiratory electron transport chain	44/3437	77/17493	3.88698e-13	2.80749e-11	2.44924e-11	Ndufb6/Sco2/Ndufv2/Cdk1/Cox6a1/Cycs/Coq7/Cox5b/Ndufs4/Ndufs6/Dguok/Mybbp1a/Mtch2/Ndufb9/Ndufa7/Sdha/Sdhb/Ndufa10/Sdhc/Sdhaf2/Uqcrq/Dnajc15/Uqcrc1/Ndufa12/Uqcrh/Uqcr11/Sdhd/Uqcrc2/Ndufb8/Uqcrb/Coq9/Ndufa5/Ndufs3/Etfb/Ndufa8/Ndufs7/Ndufv3/Ndufv1/Ndufs8/Ndufs1/Etfa/Ndufs2/Coa6/Uqcr10	44
GO:0009144	purine nucleoside triphosphate metabolic process	92/3437	229/17493	5.23403e-13	3.68709e-11	3.2166e-11	Ndufs5/Ndufb6/Nme2/Dhtkd1/Atp5c1/Samhd1/Hk1/Fis1/Opa1/Adk/Ogdh/Pkm/Ndufv2/Parp1/Atp5k/Atp6v1a/Atp6v1b2/Atpif1/Bad/Bpgm/Gapdh/Guk1/Khk/Pfkl/Map2k1/Psen1/Gnai3/Insr/Myc/Ndufa2/Ndufs4/Ndufs6/Clpx/Parg/Dguok/Atp5l/Hk2/Galt/Atp5b/Nudt5/Nme6/Ndufb11/Arl2/Nme3/Mtch2/Mlst8/Ndufb9/Ndufa7/Stoml2/Sdha/Sdhb/Ndufa10/Atp5d/Ndufb5/Sdhc/Ndufa3/Ndufa9/Dnajc30/Ndufc1/Nudt2/Ndufa12/Ndufb3/Mpi/Ndufb7/Sdhd/Itpa/Ola1/…	92
GO:0009199	ribonucleoside triphosphate metabolic process	92/3437	229/17493	5.23403e-13	3.68709e-11	3.2166e-11	Ndufs5/Ndufb6/Nme2/Dhtkd1/Atp5c1/Hk1/Fis1/Opa1/Ogdh/Pkm/Ndufv2/Parp1/Atp5k/Atp6v1a/Atp6v1b2/Atpif1/Bad/Bpgm/Gapdh/Guk1/Khk/Pfkl/Map2k1/Psen1/Gnai3/Insr/Myc/Ndufa2/Ndufs4/Ndufs6/Clpx/Parg/Dguok/Atp5l/Hk2/Galt/Ctps/Atp5b/Nudt5/Nme6/Ndufb11/Arl2/Nme3/Mtch2/Mlst8/Ndufb9/Ndufa7/Stoml2/Sdha/Sdhb/Cad/Ndufa10/Atp5d/Ndufb5/Sdhc/Ndufa3/Ndufa9/Dnajc30/Ndufc1/Nudt2/Ndufa12/Ndufb3/Mpi/Ndufb7/Sdhd/Itpa/Ola1/Nd…	92
GO:0043039	tRNA aminoacylation	29/3437	40/17493	6.7808e-13	4.71844e-11	4.11635e-11	Qrsl1/Kars/Tars2/Farsb/Pars2/Hars/Sars/Cars/Sars2/Fars2/Farsa/Nars/Wars2/Gatc/Eprs/Tars/Hars2/Qars/Lars/Yars/Aarsd1/Lars2/Nars2/Iars/Dars2/Vars2/Rars2/Yars2/Aars2	29
GO:0140694	non-membrane-bounded organelle assembly	124/3437	345/17493	7.3699e-13	5.06658e-11	4.42007e-11	Cltc/Eif2a/Birc5/C2cd3/Ccdc61/Kntc1/Rpf2/Cep152/Cep63/Prrc2c/Chmp6/Tpx2/Tubgcp6/Kif9/Traf7/Npm1/Dhx30/Aup1/Cenpa/Csrp2/Drg1/Kif3b/Rps2/Rps15/Rps5/Stil/Sqle/Surf6/Ezr/Aspm/Hdac3/Kif11/Nek2/Plk1/Prkdc/Rnf4/Plk4/Aurkb/Aurka/Tia1/Rps3/Bop1/Dbnl/Abt1/Lsm4/Chek2/Incenp/Rps28/Spag5/Pqbp1/Rbm14/Rps14/Cenph/Eral1/Cdc20/Sbds/Ndc80/Mrto4/Rps23/Kif23/Rps25/Mrps7/Nip7/Bccip/Haus2/Chmp4c/Mrpl20/Rpl11/Mis12/Fbx…	124
GO:1901990	regulation of mitotic cell cycle phase transition	118/3437	323/17493	7.51084e-13	5.10201e-11	4.45097e-11	Birc5/Inip/Miip/Atad5/Kntc1/Prmt2/Rad51b/Cdc7/Adam17/Cdc27/Apc/Atm/Bard1/Phb2/Blm/Cdk1/Chek1/Hus1/Men1/Rpl26/Rrm2/Stil/Xpc/Apex1/Brca1/Bub1b/Bub3/Ccng1/Cdc25c/Cdk4/Cdk7/Cdkn1b/Mbd4/Orc1/Plk1/Prkdc/Psme3/Rad17/Rbl2/Dpf2/Smarcb1/Aurkb/Trp53/Cdc6/Ik/Tpra1/Ppp2r5c/Zw10/Ddb1/Incenp/Plrg1/Mre11a/Cpsf3/Mad2l1/Anapc7/Smarce1/Anapc5/Cdc20/Ccnh/Ndc80/Anapc4/Trim39/Lcmt1/Chmp4c/Zwint/Mad2l1bp/Zfp830/Riok2/F…	118
GO:0009205	purine ribonucleoside triphosphate metabolic process	90/3437	224/17493	9.28992e-13	6.23627e-11	5.4405e-11	Ndufs5/Ndufb6/Nme2/Dhtkd1/Atp5c1/Hk1/Fis1/Opa1/Ogdh/Pkm/Ndufv2/Parp1/Atp5k/Atp6v1a/Atp6v1b2/Atpif1/Bad/Bpgm/Gapdh/Guk1/Khk/Pfkl/Map2k1/Psen1/Gnai3/Insr/Myc/Ndufa2/Ndufs4/Ndufs6/Clpx/Parg/Dguok/Atp5l/Hk2/Galt/Atp5b/Nudt5/Nme6/Ndufb11/Arl2/Nme3/Mtch2/Mlst8/Ndufb9/Ndufa7/Stoml2/Sdha/Sdhb/Ndufa10/Atp5d/Ndufb5/Sdhc/Ndufa3/Ndufa9/Dnajc30/Ndufc1/Nudt2/Ndufa12/Ndufb3/Mpi/Ndufb7/Sdhd/Itpa/Ola1/Ndufa6/Nduf…	90
GO:0007346	regulation of mitotic cell cycle	159/3437	479/17493	9.54965e-13	6.30196e-11	5.4978e-11	Birc5/Inip/Atf2/Miip/Atad5/Fancd2/Kntc1/Prmt2/Trrap/Ythdc2/Eme2/Rad51b/Cdc7/Adam17/Abl1/Cdc27/Apc/Atm/Bard1/Phb2/Blm/Cdk1/Cdk11b/Chek1/Hsf1/Hus1/Men1/Msh2/Nfe2l1/Rpl26/Rps6/Rrm2/Stil/Xpc/Ywhae/Apex1/Brca1/Bub1b/Bub3/Ccng1/Cdc25c/Cdk4/Cdk7/Cdkn1b/Hdac3/Insr/Mbd4/Myc/Orc1/Plk1/Prkdc/Psme3/Ptpn3/Rad17/Rad9a/Rbl2/Dpf2/Sh2b1/Smarcb1/Aurkb/Trp53/Cdc6/Ik/Tpra1/Ppp2r5c/Slc9a3r1/Zw10/Pafah1b1/Ddb1/Chek2/I…	159
GO:0009141	nucleoside triphosphate metabolic process	96/3437	245/17493	9.60866e-13	6.30196e-11	5.4978e-11	Ndufs5/Ndufb6/Nme2/Dhtkd1/Atp5c1/Samhd1/Hk1/Fis1/Opa1/Adk/Ogdh/Pkm/Ndufv2/Parp1/Atp5k/Atp6v1a/Atp6v1b2/Atpif1/Bad/Bpgm/Gapdh/Guk1/Khk/Pfkl/Map2k1/Psen1/Gnai3/Insr/Myc/Ndufa2/Ndufs4/Ndufs6/Clpx/Parg/Dguok/Atp5l/Hk2/Galt/Ctps/Atp5b/Nudt5/Nme6/Ndufb11/Arl2/Nme3/Mtch2/Mlst8/Ndufb9/Ndufa7/Dctpp1/Stoml2/Sdha/Sdhb/Cad/Ndufa10/Atp5d/Ndufb5/Sdhc/Ndufa3/Ndufa9/Dnajc30/Ndufc1/Nudt2/Ndufa12/Ndufb3/Mpi/Ndufb7…	96
GO:0016073	snRNA metabolic process	31/3437	45/17493	9.91057e-13	6.4261e-11	5.60611e-11	Uspl1/Exosc7/Ell/Exosc9/Nop10/Exosc3/Mettl16/Nhp2/Toe1/Ints1/Exosc8/Ints4/Ints10/Ints12/Snapc3/Exosc5/Zcchc7/Larp7/Exosc2/Rpap2/Rbm7/Ints3/Ell3/Ints9/Snapc4/Exosc4/Ints5/Mettl4/Snapc1/Ints7/Tut1	31
GO:0031577	spindle checkpoint signaling	33/3437	50/17493	1.18147e-12	7.5747e-11	6.60815e-11	Birc5/Kntc1/Apc/Atm/Hsf1/Stil/Bub1b/Bub3/Plk1/Aurkb/Aurka/Ik/Zw10/Incenp/Mad2l1/Cdc20/Ndc80/Lcmt1/Zwint/Mad2l1bp/Cdt1/Zwilch/Cdca8/Trip13/Spdl1/Anapc15/Cep192/Xrcc3/Tpr/Mtbp/Dync1li1/Chfr/Gen1	33
GO:0031123	RNA 3'-end processing	51/3437	99/17493	1.30782e-12	8.29155e-11	7.23352e-11	Ncbp1/Leo1/Exosc7/Rprd2/Fip1l1/Rnf20/Trnt1/Hsf1/Slbp/Ctr9/Ccnt1/Cpsf2/Cpsf3/Exosc9/Paf1/Elac2/Exosc3/Rps21/Polr3k/Ncbp2/Nudt21/Toe1/Ints1/Ssu72/Polr2d/Exosc8/Rprd1b/Eri2/Pnpt1/Ints12/Parn/Cstf2t/Cpsf1/Ptcd1/Clp1/Exosc5/Larp7/Exosc2/Lin28a/Ints9/Zc3h3/Rnf40/Cpsf7/Papolg/Exosc4/Ints5/Cpsf4/Ints7/Zfp473/Supv3l1/Tut1	51
GO:0046034	ATP metabolic process	82/3437	198/17493	1.42283e-12	8.9216e-11	7.78317e-11	Ndufs5/Ndufb6/Dhtkd1/Atp5c1/Hk1/Fis1/Ogdh/Pkm/Ndufv2/Parp1/Atp5k/Atp6v1a/Atp6v1b2/Atpif1/Bad/Bpgm/Gapdh/Guk1/Khk/Pfkl/Map2k1/Psen1/Insr/Myc/Ndufa2/Ndufs4/Ndufs6/Clpx/Parg/Dguok/Atp5l/Hk2/Galt/Atp5b/Nudt5/Ndufb11/Arl2/Mtch2/Mlst8/Ndufb9/Ndufa7/Stoml2/Sdha/Sdhb/Ndufa10/Atp5d/Ndufb5/Sdhc/Ndufa3/Ndufa9/Dnajc30/Ndufc1/Nudt2/Ndufa12/Ndufb3/Mpi/Ndufb7/Sdhd/Ola1/Ndufa6/Ndufb8/Atp5g2/Ndufb2/Ndufa5/Ndufb10…	82
GO:0006164	purine nucleotide biosynthetic process	80/3437	192/17493	1.82164e-12	1.12981e-10	9.85645e-11	Ndufs5/Gmps/Ndufb6/Nme2/Atp5c1/Pfas/Acly/Adk/Pkm/Ndufv2/Parp1/Adss/Atp5k/Dck/Gcdh/Guk1/Map2k1/Adsl/Aprt/Gart/Myc/Ndufa2/Ndufs4/Ndufs6/Dguok/Atp5l/Atp5b/Nme6/Mpc1/Ndufb11/Nme3/Ndufb9/Ndufa7/Stoml2/Sdha/Sdhb/Pank1/Ndufa10/Pdhb/Atp5d/Ndufb5/Sdhc/Ndufa3/Ndufa9/Dnajc30/Ndufc1/Nudt2/Ndufa12/Ndufb3/Ndufb7/Sdhd/Paics/Ndufa6/Ndufb8/Atic/Prpsap1/Atp5g2/Ppcs/Ndufb2/Ndufa5/Ndufb10/Ndufs3/Ndufa8/Ndufa11/Mpc2/…	80
GO:0048285	organelle fission	156/3437	471/17493	1.91534e-12	1.17516e-10	1.0252e-10	Cltc/Birc5/Fancd2/Ccdc61/Tacc3/Kntc1/Cep63/Chmp6/Lpin1/Tpx2/Eme2/Fis1/Rmi1/Naa10/Psrc1/Ncaph2/Acox1/Cdc27/Apc/Atm/Phb2/Calr/Cdk11b/Chek1/Cit/Drg1/Smc2/Hsf1/Kif3b/Anapc1/Nfe2l1/Psmc3ip/Rad51ap1/Rad54l/Ralbp1/Bub1b/Bub3/Aspm/Cdkn1b/Insr/Kif11/Nek2/Pex11a/Plk1/Rad1/Rad51/Ranbp1/Dpf2/Sh2b1/Smarcb1/Aurkb/Aurka/Top2a/Zscan21/Cdc6/Psmd13/Ik/Zw10/Ercc4/Chek2/Incenp/Ppp2r1a/Fanca/Spag5/Akap8l/Mre11a/Nme6/…	156
GO:0065004	protein-DNA complex assembly	65/3437	143/17493	2.04225e-12	1.23969e-10	1.0815e-10	Kntc1/Oip5/Med1/Taf2/Med23/Npm1/Polr1e/Cenpa/Daxx/Mcm2/Nap1l4/Taf6/Cdc45/Rad51/Rad52/Rnf4/Med22/Trp53/Tcf4/Sart3/Med8/Med20/Pole3/Cenph/Taf8/Med21/Med11/Cenpp/Taf12/Mis18a/Brf2/Med19/Med28/Psmc6/Mis12/Cdt1/Med18/Med29/Dr1/Med4/Itgb3bp/Gtf2f2/Taf11/Med27/Smyd3/Taf9/Taf3/Cenpn/Naa60/Med25/Supt16/Cenpo/Dnajc9/Med10/Dlgap5/Med17/Gtf2b/Grwd1/Spty2d1/Taf7/Cenpt/Trappc12/Gtf2h5/Ssrp1/Hjurp	65
GO:0000077	DNA damage checkpoint signaling	53/3437	106/17493	2.21252e-12	1.32891e-10	1.15934e-10	Atf2/Fancd2/Ercc6/Eme2/Ddx39b/Atm/Bard1/Blm/Cdk1/Chek1/Hus1/Msh2/Rpl26/Xpc/Brca1/Ccng1/Fem1b/Mbd4/Plk1/Prkdc/Rad1/Rad17/Rad51/Rad9a/Trp53/Ppp2r5c/Chek2/Mre11a/Trim39/Zfp830/Rps27l/Babam1/Syf2/Dtl/Ticrr/Wdr76/Cdk5rap3/Tiprl/Sde2/Brcc3/Cdc5l/Thoc1/Hinfp/Thoc5/Nek11/Atrip/Nek1/Clspn/Topbp1/Rint1/Eme1/Pml/Ints7	53
GO:0019646	aerobic electron transport chain	31/3437	46/17493	2.46652e-12	1.46604e-10	1.27897e-10	Ndufb6/Ndufv2/Cox6a1/Cycs/Cox5b/Ndufs6/Ndufb9/Ndufa7/Sdha/Sdhb/Ndufa10/Sdhc/Sdhaf2/Uqcrq/Dnajc15/Uqcrc1/Uqcrh/Uqcr11/Sdhd/Uqcrc2/Ndufb8/Uqcrb/Coq9/Ndufs3/Ndufa8/Ndufs7/Ndufv1/Ndufs8/Ndufs1/Ndufs2/Uqcr10	31
GO:0072522	purine-containing compound biosynthetic process	82/3437	200/17493	2.68776e-12	1.58107e-10	1.37932e-10	Ndufs5/Gmps/Ndufb6/Nme2/Atp5c1/Pfas/Acly/Adk/Pkm/Ndufv2/Parp1/Adss/Atp5k/Dck/Gcdh/Guk1/Map2k1/Adsl/Aprt/Gart/Myc/Ndufa2/Ndufs4/Ndufs6/Dguok/Atp5l/Atp5b/Nme6/Mpc1/Ndufb11/Nme3/Ndufb9/Ndufa7/Stoml2/Sdha/Sdhb/Pank1/Ndufa10/Pdhb/Mtap/Atp5d/Ndufb5/Sdhc/Ndufa3/Ndufa9/Dnajc30/Ndufc1/Nudt2/Ndufa12/Ndufb3/Ndufb7/Sdhd/Paics/Ndufa6/Ndufb8/Atic/Prpsap1/Atp5g2/Ppcs/Ndufb2/Ndufa5/Ndufb10/Ndufs3/Ndufa8/Ndufa11/…	82
GO:0006457	protein folding	70/3437	161/17493	4.00766e-12	2.33344e-10	2.03568e-10	Qsox1/Dffa/Dnajb6/Ppig/Ppih/Bag1/Ttc4/Dnajb11/Fkbp8/Ppil2/Dnajc5/Ppil3/Calr/Canx/Cct2/Cct5/Grn/Sdf2/Cct3/Cct4/Cct6a/Cct6b/Cct8/Hspa9/P4hb/Pfdn2/Ppib/Ranbp2/Hsp90b1/Clpx/Hsph1/Tcp1/Hspa14/Cdc37/Dnajb1/Ppie/Stub1/Arl2/Dnajc7/Dnajb12/Grpel2/Mkks/Ube4b/Hspa5/Sdf2l1/Pex19/Dnaja3/Grpel1/Nudcd2/Cwc27/Ppid/Trap1/Dnlz/Ppil1/Ptges3l/Pfdn5/Bag5/Ppil6/Erp44/Dnajc18/Tbcd/Hspa13/Pofut2/Tor1b/St13/Chchd4/Ahsa1/…	70
GO:0032786	positive regulation of DNA-templated transcription, elongation	36/3437	60/17493	7.32995e-12	4.22471e-10	3.68563e-10	Ncbp1/Leo1/Med1/Ercc6/Cdk12/Med23/Kat7/Ddx39b/Ell/Map2k1/Supt6/Ccnk/Ccnt1/Med22/Alyref2/Med8/Med20/Med21/Med11/Eapp/Med19/Med28/Med18/Med29/Med4/Ncbp2/Med27/Ccnt2/Med25/Supt16/Gtf2f1/Med10/Med17/Ell3/Thoc1/Thoc5	36
GO:0000723	telomere maintenance	62/3437	137/17493	8.29303e-12	4.732e-10	4.12818e-10	Rtel1/Smg6/Acd/Map2k7/Telo2/Rpa1/Tprkb/Parp1/Atm/Blm/Cct2/Cct5/Ercc1/Hus1/Xrcc1/Apex1/Cct3/Cct4/Cct6a/Cct8/Xrcc6/Mapkapk5/Myc/Nek2/Prkdc/Rad51/Ruvbl2/Aurkb/Xrn1/Tcp1/Ercc4/Mcrs1/Hnrnpa2b1/Mre11a/Uchl5/Terf2ip/Pnkp/Tfpt/Ino80b/Nop10/Smc6/Gar1/Nhp2/Nsmce2/Ten1/Dcp2/Mad2l2/Pinx1/Pot1b/Parn/Xrcc3/Slx1b/Recql4/Dclre1b/Zbtb48/Tinf2/Dclre1c/Nat10/Ino80c/Pml/Smg5/Gnl3l	62
GO:0006354	DNA-templated transcription elongation	48/3437	94/17493	9.01115e-12	5.09086e-10	4.44124e-10	Wdr61/Ncbp1/Leo1/Med1/Ercc6/Cdk12/Med23/Kat7/Ddx39b/Polr1e/Ell/Map2k1/Supt6/Ctr9/Ccnk/Ccnt1/Med22/Paf1/Alyref2/Med8/Med20/Med21/Med11/Eapp/Med19/Med28/Med18/Med29/Med4/Ncbp2/Gtf2f2/Med27/Polr2i/Ccnt2/Eaf1/Med25/Rtf1/Supt16/Recql5/Ercc3/Gtf2f1/Med10/Med17/Ell3/Thoc1/Thoc5/Gtf2h5/Tefm	48
GO:0006418	tRNA aminoacylation for protein translation	27/3437	38/17493	9.31375e-12	5.21022e-10	4.54538e-10	Kars/Tars2/Farsb/Pars2/Hars/Sars/Cars/Sars2/Fars2/Farsa/Nars/Wars2/Eprs/Tars/Hars2/Qars/Lars/Yars/Aarsd1/Lars2/Nars2/Iars/Dars2/Vars2/Rars2/Yars2/Aars2	27
GO:0000280	nuclear division	142/3437	426/17493	1.13002e-11	6.26011e-10	5.4613e-10	Cltc/Birc5/Fancd2/Ccdc61/Tacc3/Kntc1/Cep63/Chmp6/Tpx2/Eme2/Rmi1/Naa10/Psrc1/Ncaph2/Cdc27/Apc/Atm/Phb2/Calr/Cdk11b/Chek1/Cit/Drg1/Smc2/Hsf1/Kif3b/Anapc1/Nfe2l1/Psmc3ip/Rad51ap1/Rad54l/Bub1b/Bub3/Aspm/Cdkn1b/Insr/Kif11/Nek2/Plk1/Rad1/Rad51/Ranbp1/Dpf2/Sh2b1/Smarcb1/Aurkb/Aurka/Top2a/Zscan21/Cdc6/Psmd13/Ik/Zw10/Ercc4/Chek2/Incenp/Ppp2r1a/Fanca/Spag5/Akap8l/Mre11a/Nme6/Ncapg/Mad2l1/Becn1/Akap8/Anapc7…	142
GO:0042770	signal transduction in response to DNA damage	69/3437	161/17493	1.27864e-11	7.01532e-10	6.12014e-10	Atf2/Atad5/Fancd2/Myo6/Ercc6/Eme2/Npm1/Ddx39b/Abl1/Atm/Bard1/Blm/Cdk1/Chek1/Ddx5/Grb2/Hus1/Msh2/Rpl26/Xpc/Brca1/Ccng1/Fem1b/Mbd4/Plk1/Prkdc/Rad1/Rad17/Rad51/Rad9a/Trp53/Ppp2r5c/Casp9/Chek2/Mre11a/Paxip1/Trim39/Zfp830/Rps27l/Babam1/Syf2/Triap1/Mad2l2/Dtl/Ticrr/Wdr76/Cdk5rap3/Tfap4/Ing4/Tiprl/Pttg1ip/Sde2/Brcc3/Cdc5l/Thoc1/Hinfp/Thoc5/Nek11/Zmpste24/Atrip/Nek1/Clspn/Topbp1/Rint1/Eme1/Pml/E2f7/Ints7…	69
GO:0051306	mitotic sister chromatid separation	48/3437	95/17493	1.47586e-11	7.97056e-10	6.95349e-10	Birc5/Tacc3/Kntc1/Ncaph2/Cdc27/Apc/Atm/Cit/Anapc1/Bub1b/Bub3/Plk1/Dpf2/Smarcb1/Aurkb/Cdc6/Ik/Zw10/Incenp/Ppp2r1a/Mad2l1/Anapc7/Smarce1/Anapc5/Cdc20/Ndc80/Anapc4/Lcmt1/Zwint/Mad2l1bp/Riok2/Fbxo5/Cdt1/Zwilch/Cdca8/Nsmce2/Ube2c/Trip13/Spdl1/Anapc15/Cep192/Xrcc3/Bcl7a/Tpr/Cdc26/Dync1li1/Anapc2/Gen1	48
GO:0033045	regulation of sister chromatid segregation	50/3437	101/17493	1.48069e-11	7.97056e-10	6.95349e-10	Birc5/Tacc3/Kntc1/Cdc27/Apc/Atm/Cit/Anapc1/Bub1b/Bub3/Plk1/Dpf2/Smarcb1/Aurkb/Cdc6/Ik/Zw10/Incenp/Mad2l1/Becn1/Anapc7/Smarce1/Anapc5/Cdc20/Ndc80/Anapc4/Lcmt1/Zwint/Mad2l1bp/Riok2/Fbxo5/Cdt1/Zwilch/Cdca8/Nsmce2/Ube2c/Trip13/Spdl1/Anapc15/Cep192/Xrcc3/Bcl7a/Tpr/Numa1/Cdc26/Dync1li1/Chfr/Anapc2/Gen1/Kat5	50
GO:0006403	RNA localization	70/3437	165/17493	1.61057e-11	8.56993e-10	7.47638e-10	Nup85/Znhit3/Thoc6/Ncbp1/Hnrnpa1/Bicd2/Myo1c/Xpot/Znhit6/Nup88/Nxt1/Nup35/Npm1/Ddx39b/Nxf1/Atm/Cct2/Ddx19a/Hsf1/Slbp/Supt6/Tst/Cct4/Ranbp2/Khdrbs1/Zfp36/Tcp1/Hnrnpa2b1/Akap8l/Nop58/Mcm3ap/Alyref2/Sec13/Sarnp/Rbm8a/Mrpl18/Ncbp2/Polr2d/Fyttd1/Dcp2/Pnpt1/Xpo5/Nup37/Thoc3/Parn/Gle1/Pih1d1/Nup155/Prpf6/Tpr/Nup107/Eif4a3/Nol6/Nup43/Srsf7/Aaas/Thoc1/Zc3h3/Sidt2/Nup214/Ddx19b/Nup133/Nup93/Thoc5/Alkbh5/Iw…	70
GO:0000462	maturation of SSU-rRNA from tricistronic rRNA transcript (SSU-rRNA, 5.8S rRNA, LSU-rRNA)	25/3437	34/17493	1.62207e-11	8.56993e-10	7.47638e-10	Nol10/Abt1/Bysl/Rps14/Wdr46/Rcl1/Utp3/Rps21/Nop9/Mrps11/Ngdn/Fcf1/Pwp2/Helb/Fam207a/Utp6/Heatr1/Rrp36/Tbl3/Rpp40/Tsr1/Gtf2h5/Bms1/Dcaf13/Dhx37	25
GO:0044772	mitotic cell cycle phase transition	142/3437	429/17493	2.00886e-11	1.05161e-09	9.17421e-10	Birc5/Inip/Miip/Atad5/Tacc3/Kntc1/Ccnjl/Prmt2/Npat/Taf2/Rad51b/Cdc7/Adam17/Cdc27/Apc/Atm/Bard1/Phb2/Blm/Calm3/Ccnf/Cdk1/Cdk5/Chek1/Cit/Hus1/Anapc1/Men1/Rpl26/Rps6/Rrm2/Stil/Xpc/Apex1/Brca1/Bub1b/Bub3/Calm1/Ccng1/Cdc25c/Cdk4/Cdk7/Cdkn1b/Mbd4/Myc/Orc1/Plk1/Prkdc/Psme3/Rad17/Rbl2/Dpf2/Smarcb1/Aurkb/Trp53/Cdc6/Ik/Tpra1/Ppp2r5c/Zw10/Skp2/Fbxl6/Ddb1/Chek2/Incenp/Plrg1/Mre11a/Cpsf3/Mad2l1/Anapc7/Smarce1…	142
GO:0009165	nucleotide biosynthetic process	90/3437	236/17493	2.80041e-11	1.45265e-09	1.26729e-09	Ndufs5/Gmps/Ndufb6/Nme2/Atp5c1/Kars/Pfas/Acly/Adk/Pkm/Ndufv2/Parp1/Adss/Atp5k/Dck/G6pdx/Gcdh/Guk1/Map2k1/Rrm2/Adsl/Aprt/Gart/Myc/Ndufa2/Ndufs4/Ndufs6/Dguok/Atp5l/Ctps/Atp5b/Nme6/Mpc1/Ndufb11/Nme3/Dhodh/Tyms/Ndufb9/Ndufa7/Stoml2/Sdha/Sdhb/Cad/Pank1/Ndufa10/Pdhb/Atp5d/Ndufb5/Sdhc/Ndufa3/Ndufa9/Dnajc30/Ndufc1/Nudt2/Ndufa12/Ndufb3/Ndufb7/Sdhd/Paics/Ndufa6/Ndufb8/Atic/Prpsap1/Atp5g2/Ppcs/Ndufb2/Ndufa5…	90
GO:0007091	metaphase/anaphase transition of mitotic cell cycle	46/3437	91/17493	3.82554e-11	1.96192e-09	1.71157e-09	Birc5/Tacc3/Kntc1/Cdc27/Apc/Atm/Cit/Anapc1/Bub1b/Bub3/Plk1/Dpf2/Smarcb1/Aurkb/Cdc6/Ik/Zw10/Incenp/Mad2l1/Anapc7/Smarce1/Anapc5/Cdc20/Ndc80/Anapc4/Lcmt1/Zwint/Mad2l1bp/Riok2/Fbxo5/Cdt1/Zwilch/Cdca8/Nsmce2/Ube2c/Trip13/Spdl1/Anapc15/Cep192/Xrcc3/Bcl7a/Tpr/Cdc26/Dync1li1/Anapc2/Gen1	46
GO:0044784	metaphase/anaphase transition of cell cycle	47/3437	94/17493	3.85095e-11	1.96192e-09	1.71157e-09	Birc5/Tacc3/Kntc1/Cdc27/Apc/Atm/Cit/Anapc1/Bub1b/Bub3/Plk1/Dpf2/Smarcb1/Aurkb/Cdc6/Ik/Zw10/Incenp/Mad2l1/Anapc7/Smarce1/Anapc5/Cdc20/Ndc80/Anapc4/Lcmt1/Zwint/Mad2l1bp/Riok2/Fbxo5/Cdt1/Zwilch/Cdca8/Nsmce2/Ube2c/Trip13/Spdl1/Anapc15/Cep192/Xrcc3/Bcl7a/Tpr/Cdc26/Dync1li1/Chfr/Anapc2/Gen1	47
GO:0071174	mitotic spindle checkpoint signaling	30/3437	47/17493	4.47747e-11	2.25311e-09	1.96561e-09	Birc5/Kntc1/Apc/Atm/Stil/Bub1b/Bub3/Plk1/Aurkb/Ik/Zw10/Incenp/Mad2l1/Cdc20/Ndc80/Lcmt1/Zwint/Mad2l1bp/Cdt1/Zwilch/Cdca8/Trip13/Spdl1/Anapc15/Cep192/Xrcc3/Tpr/Mtbp/Dync1li1/Gen1	30
GO:0006352	DNA-templated transcription initiation	55/3437	119/17493	4.50148e-11	2.25311e-09	1.96561e-09	Bclaf1/Med1/Ercc6/Taf2/Med23/Gtf2e2/Polr1e/Crcp/Ercc1/Tfb2m/Taf6/Tfam/Ttf1/Cdk7/Myc/Med22/Trp53/Paxip1/Med8/Med20/Taf8/Ccnh/Med21/Med11/Taf12/Brf2/Med19/Med28/Psmc6/Med18/Med29/Dr1/Med4/Polr2g/Gtf2f2/Taf11/Med27/Polr2d/Polr2i/Taf9/Taf3/Gtf2e1/Med25/Polr3h/Ercc3/Gtf2f1/Med10/Med17/Gtf2b/Tfb1m/Gtf3c5/Gtf3c4/Taf7/Gtf2h5/Gtf3c1	55
GO:0032200	telomere organization	62/3437	142/17493	5.38381e-11	2.67131e-09	2.33044e-09	Rtel1/Smg6/Acd/Map2k7/Telo2/Rpa1/Tprkb/Parp1/Atm/Blm/Cct2/Cct5/Ercc1/Hus1/Xrcc1/Apex1/Cct3/Cct4/Cct6a/Cct8/Xrcc6/Mapkapk5/Myc/Nek2/Prkdc/Rad51/Ruvbl2/Aurkb/Xrn1/Tcp1/Ercc4/Mcrs1/Hnrnpa2b1/Mre11a/Uchl5/Terf2ip/Pnkp/Tfpt/Ino80b/Nop10/Smc6/Gar1/Nhp2/Nsmce2/Ten1/Dcp2/Mad2l2/Pinx1/Pot1b/Parn/Xrcc3/Slx1b/Recql4/Dclre1b/Zbtb48/Tinf2/Dclre1c/Nat10/Ino80c/Pml/Smg5/Gnl3l	62
GO:0010498	proteasomal protein catabolic process	155/3437	486/17493	5.91836e-11	2.91122e-09	2.53974e-09	Pcnp/Man1b1/Gsk3a/Fbxl18/Tmtc3/Btrc/Sel1l/Klhl20/Sco1/Ltn1/Tmf1/Rbck1/Amn1/Svip/Rnf41/Dcaf11/Psmd4/Cdc27/Apc/Aup1/Calr/Caml/Canx/Ccnf/Ddit3/Gpx1/Alad/Anapc1/Nfe2l1/Psen1/Psma2/Psmb4/Psmc3/Psmc5/Tnfaip1/Sumo1/Ubr1/Fem1a/Fem1b/Herc2/Plk1/Psmb1/Psmb7/Psme3/Rnf4/Aurka/Hsp90b1/Wfs1/Psma1/Psma4/Psma6/Psmb2/Psmb3/Ppp2r5c/Spsb2/Usp5/Skp2/Ate1/Fbxl6/Rnf19a/Ddb1/Rnf5/Uchl5/Rbx1/Stub1/Gabarap/Anapc7/Dnajb12…	155
GO:0010965	regulation of mitotic sister chromatid separation	46/3437	92/17493	6.20079e-11	3.02408e-09	2.6382e-09	Birc5/Tacc3/Kntc1/Cdc27/Apc/Atm/Cit/Anapc1/Bub1b/Bub3/Plk1/Dpf2/Smarcb1/Aurkb/Cdc6/Ik/Zw10/Incenp/Mad2l1/Anapc7/Smarce1/Anapc5/Cdc20/Ndc80/Anapc4/Lcmt1/Zwint/Mad2l1bp/Riok2/Fbxo5/Cdt1/Zwilch/Cdca8/Nsmce2/Ube2c/Trip13/Spdl1/Anapc15/Cep192/Xrcc3/Bcl7a/Tpr/Cdc26/Dync1li1/Anapc2/Gen1	46
GO:0044818	mitotic G2/M transition checkpoint	31/3437	50/17493	6.3606e-11	3.07573e-09	2.68326e-09	Inip/Atm/Bard1/Blm/Cdk1/Chek1/Hus1/Brca1/Ccng1/Mbd4/Orc1/Plk1/Rad17/Cdc6/Mre11a/Trim39/Zfp830/Fam122a/Babam1/Syf2/Nabp1/Dtl/Ticrr/Cdk5rap3/Nae1/Ints3/Brcc3/Chfr/Clspn/Topbp1/Rint1	31
GO:1901293	nucleoside phosphate biosynthetic process	90/3437	240/17493	8.00025e-11	3.83609e-09	3.34659e-09	Ndufs5/Gmps/Ndufb6/Nme2/Atp5c1/Kars/Pfas/Acly/Adk/Pkm/Ndufv2/Parp1/Adss/Atp5k/Dck/G6pdx/Gcdh/Guk1/Map2k1/Rrm2/Adsl/Aprt/Gart/Myc/Ndufa2/Ndufs4/Ndufs6/Dguok/Atp5l/Ctps/Atp5b/Nme6/Mpc1/Ndufb11/Nme3/Dhodh/Tyms/Ndufb9/Ndufa7/Stoml2/Sdha/Sdhb/Cad/Pank1/Ndufa10/Pdhb/Atp5d/Ndufb5/Sdhc/Ndufa3/Ndufa9/Dnajc30/Ndufc1/Nudt2/Ndufa12/Ndufb3/Ndufb7/Sdhd/Paics/Ndufa6/Ndufb8/Atic/Prpsap1/Atp5g2/Ppcs/Ndufb2/Ndufa5…	90
GO:0010972	negative regulation of G2/M transition of mitotic cell cycle	35/3437	61/17493	8.39483e-11	3.99174e-09	3.48238e-09	Inip/Miip/Atm/Bard1/Blm/Cdk1/Chek1/Hus1/Brca1/Ccng1/Mbd4/Orc1/Plk1/Rad17/Cdc6/Mre11a/Trim39/Chmp4c/Zfp830/Fam122a/Babam1/Syf2/Zfyve19/Pinx1/Nabp1/Dtl/Ticrr/Cdk5rap3/Nae1/Ints3/Brcc3/Chfr/Clspn/Topbp1/Rint1	35
GO:0033047	regulation of mitotic sister chromatid segregation	32/3437	53/17493	8.5133e-11	4.01462e-09	3.50234e-09	Birc5/Kntc1/Apc/Atm/Bub1b/Bub3/Plk1/Aurkb/Ik/Zw10/Incenp/Mad2l1/Becn1/Cdc20/Ndc80/Lcmt1/Zwint/Mad2l1bp/Fbxo5/Cdt1/Zwilch/Cdca8/Trip13/Spdl1/Anapc15/Cep192/Xrcc3/Tpr/Numa1/Dync1li1/Gen1/Kat5	32
GO:0044774	mitotic DNA integrity checkpoint signaling	41/3437	78/17493	9.00398e-11	4.2112e-09	3.67384e-09	Atf2/Fancd2/Eme2/Atm/Blm/Cdk1/Chek1/Hus1/Msh2/Rpl26/Xpc/Brca1/Ccng1/Mbd4/Orc1/Plk1/Prkdc/Rad17/Rad9a/Trp53/Cdc6/Ppp2r5c/Chek2/Mre11a/Trim39/Zfp830/Rps27l/Babam1/Syf2/Dtl/Ticrr/Cdk5rap3/Nae1/Sde2/Brcc3/Nek11/Clspn/Topbp1/Rint1/Eme1/Pml	41
GO:0007051	spindle organization	68/3437	164/17493	1.06695e-10	4.94959e-09	4.31801e-09	Cltc/Birc5/Ccdc61/Tacc3/Chmp6/Tpx2/Tubgcp6/Psrc1/Drg1/Kif3b/Pcnt/Ralbp1/Stil/Ezr/Aspm/Hdac3/Kif11/Nek2/Plk1/Ranbp1/Rnf4/Aurkb/Aurka/Dctn6/Rps3/Chek2/Incenp/Ppp2r1a/Spag5/Stmn1/Cenph/Cdc20/Sbds/Ndc80/Kif23/Bccip/Haus2/Chmp4c/Fbxo5/Cdca8/Mlh1/Chmp2b/Poc1a/Cep192/Haus5/Sass6/Cep97/Cep72/Chmp5/Tubgcp2/Tpr/Numa1/Tubg1/Chmp7/Dlgap5/Haus4/Chmp1a/Haus1/Wdr62/Mapre2/Tubgcp4/Aaas/Limk2/Haus6/Mzt1/Bora/Pde4…	68
GO:0000470	maturation of LSU-rRNA	21/3437	27/17493	1.18016e-10	5.43066e-09	4.73769e-09	Znhit3/Mrpl1/Rpf2/Znhit6/Npm1/Rpl7/Bop1/Rpl7a/Nsa2/Pes1/Ftsj3/Rpl7l1/Rsl1d1/Rpl35/Rrp15/Mak16/Nhp2/Gtpbp4/Rpf1/Urb1/Nop2	21
GO:0051985	negative regulation of chromosome segregation	31/3437	51/17493	1.31666e-10	6.01029e-09	5.24336e-09	Birc5/Kntc1/Apc/Atm/Bub1b/Bub3/Plk1/Aurkb/Ik/Zw10/Incenp/Mad2l1/Cdc20/Ndc80/Lcmt1/Zwint/Mad2l1bp/Fbxo5/Cdt1/Zwilch/Cdca8/Trip13/Spdl1/Anapc15/Cep192/Xrcc3/Tpr/Chtf18/Dync1li1/Chfr/Gen1	31
GO:0044839	cell cycle G2/M phase transition	62/3437	145/17493	1.54892e-10	6.97193e-09	6.08229e-09	Birc5/Inip/Miip/Atad5/Taf2/Npm1/Rad51b/Cdc7/Atm/Bard1/Blm/Calm3/Cdk1/Chek1/Hus1/Brca1/Calm1/Ccng1/Cdc25c/Cdk4/Mbd4/Orc1/Plk1/Rad17/Trp53/Cdc6/Skp2/Fbxl6/Chek2/Akap8l/Mre11a/Paxip1/Akap8/Ndc80/Trim39/Chmp4c/Zfp830/Mastl/Fbxo5/Fam122a/Babam1/Syf2/Ccdc57/Zfyve19/Pinx1/Nabp1/Dtl/Ticrr/Kdm8/Pagr1a/Cdk5rap3/Ing4/Fbxl15/Nae1/Ints3/Brcc3/Chfr/Clspn/Topbp1/Rint1/Cdk10/Rrm2b	62
GO:0001510	RNA methylation	35/3437	62/17493	1.56398e-10	6.97193e-09	6.08229e-09	Cbll1/Thumpd3/Tfb2m/Mettl1/Emg1/Mettl3/Wdr4/Ftsj3/Dimt1/Mettl6/Zc3h13/Mettl16/Trmt1l/Trmt10b/Nsun4/Trmt5/Zcchc4/Trmt44/Gtpbp3/Tgs1/Ftsj1/Larp7/Nop2/Nsun5/Mettl8/Tfb1m/Tyw3/Trmt6/Trmt10a/Trmt61a/Lcmt2/Nsun3/Thada/Fdxacb1/Mettl14	35
GO:1902750	negative regulation of cell cycle G2/M phase transition	35/3437	62/17493	1.56398e-10	6.97193e-09	6.08229e-09	Inip/Miip/Atm/Bard1/Blm/Cdk1/Chek1/Hus1/Brca1/Ccng1/Mbd4/Orc1/Plk1/Rad17/Cdc6/Mre11a/Trim39/Chmp4c/Zfp830/Fam122a/Babam1/Syf2/Zfyve19/Pinx1/Nabp1/Dtl/Ticrr/Cdk5rap3/Nae1/Ints3/Brcc3/Chfr/Clspn/Topbp1/Rint1	35
GO:0000460	maturation of 5.8S rRNA	24/3437	34/17493	1.69269e-10	7.48718e-09	6.53179e-09	Exosc7/Npm1/Prkdc/Bop1/Abt1/Exosc9/Rcl1/Nsa2/Pes1/Ftsj3/Exosc3/Rps21/Rrp15/Nop9/Mak16/Mphosph6/Exosc8/Rpf1/Eri2/Fcf1/Urb1/Exosc2/Rpp40/Exosc4	24
GO:1902100	negative regulation of metaphase/anaphase transition of cell cycle	30/3437	49/17493	2.02986e-10	8.89014e-09	7.75573e-09	Birc5/Kntc1/Apc/Atm/Bub1b/Bub3/Plk1/Aurkb/Ik/Zw10/Incenp/Mad2l1/Cdc20/Ndc80/Lcmt1/Zwint/Mad2l1bp/Fbxo5/Cdt1/Zwilch/Cdca8/Trip13/Spdl1/Anapc15/Cep192/Xrcc3/Tpr/Dync1li1/Chfr/Gen1	30
GO:2000112	regulation of cellular macromolecule biosynthetic process	137/3437	422/17493	2.04102e-10	8.89014e-09	7.75573e-09	Eif2a/Ncbp1/Rpusd3/Dbi/Nolc1/Pstk/Rabl3/Exosc7/Alkbh1/Caprin1/Hbs1l/Svip/Rab3gap2/Tcof1/Mif4gd/Npm1/Ddx39b/Pkm/Aco1/Calr/Eef2/Gapdh/Ppp1r15a/Inpp5k/Rbm4/Rpl26/Tarbp2/Rb1cc1/Cdk4/Insr/Mapkapk5/Nck1/Ncl/Pa2g4/Prkdc/Khdrbs1/Tia1/Zfp36/Xrn1/Fto/Eif2s3x/Rps3/Cnbp/Gfpt1/Eif2ak1/Abca7/Abcf1/Abce1/Eif3d/Rplp1/Exosc9/Abcb10/Mettl3/Chp1/Aatf/Tyms/Ncstn/Ireb2/Mvk/Sarnp/Exosc3/Rbm4b/Bzw2/Cdk5rap1/Upf3a/Lsm1/…	137
GO:0051168	nuclear export	65/3437	156/17493	2.13417e-10	9.22546e-09	8.04826e-09	Nup85/Thoc6/Ncbp1/Xpot/Nup88/Nxt1/Npm1/Strada/Ddx39b/Nxf1/Bard1/Calr/Cdk5/Ddx19a/Ptpn14/Rps15/Supt6/Ywhae/Hdac3/Hspa9/Ranbp2/Rangap1/Khdrbs1/Txn1/Abce1/Hnrnpa2b1/Akap8l/Mcm3ap/Alyref2/Chp1/Xpo4/Xpo7/Sarnp/Rbm22/Rbm8a/Riok2/Nop9/Ncbp2/Polr2d/Fyttd1/Xpo5/Thoc3/Gle1/Nup155/Tpr/Chchd4/Nup107/Desi1/Eif4a3/Nol6/Thoc1/Nup214/Ddx19b/Nup133/Nup93/Thoc5/Stradb/Ankle1/Malt1/Alkbh5/Iws1/Eny2/Lsg1/Nup188/Ctds…	65
GO:0006367	transcription initiation at RNA polymerase II promoter	43/3437	86/17493	2.5902e-10	1.11125e-08	9.69453e-09	Med1/Ercc6/Taf2/Med23/Gtf2e2/Ercc1/Taf6/Cdk7/Myc/Med22/Trp53/Paxip1/Med8/Med20/Taf8/Ccnh/Med21/Med11/Taf12/Med19/Med28/Psmc6/Med18/Med29/Dr1/Med4/Polr2g/Gtf2f2/Taf11/Med27/Polr2d/Polr2i/Taf9/Taf3/Gtf2e1/Med25/Ercc3/Gtf2f1/Med10/Med17/Gtf2b/Taf7/Gtf2h5	43
GO:0006913	nucleocytoplasmic transport	112/3437	327/17493	2.80209e-10	1.18435e-08	1.03322e-08	Nup85/Thoc6/Atf2/Ncbp1/Nolc1/Akap1/Med1/Xpot/Ipo8/Nup88/Nxt1/Nup35/Npm1/Strada/Ddx39b/Nxf1/Bard1/Phb2/Calr/Cdk1/Cdk5/Ddx5/Ddx19a/Kpna6/Pik3r2/Pola2/Psen1/Ptpn14/Rbm4/Rps15/Supt6/Sumo1/Ywhae/Brca1/Cry2/Hdac3/Hspa9/Hyal2/Ranbp2/Rangap1/Khdrbs1/Mlx/Trp53/Txn1/Abce1/Hnrnpa2b1/Akap8l/Mcm3ap/Alyref2/Chp1/Xpo4/Stk4/Xpo7/Dmap1/Sec13/Sarnp/Rbm22/Rsrc1/Rbm8a/Riok2/Nop9/Ufm1/Ncbp2/Polr2d/Rpain/Fyttd1/Fbxo22…	112
GO:0051169	nuclear transport	112/3437	327/17493	2.80209e-10	1.18435e-08	1.03322e-08	Nup85/Thoc6/Atf2/Ncbp1/Nolc1/Akap1/Med1/Xpot/Ipo8/Nup88/Nxt1/Nup35/Npm1/Strada/Ddx39b/Nxf1/Bard1/Phb2/Calr/Cdk1/Cdk5/Ddx5/Ddx19a/Kpna6/Pik3r2/Pola2/Psen1/Ptpn14/Rbm4/Rps15/Supt6/Sumo1/Ywhae/Brca1/Cry2/Hdac3/Hspa9/Hyal2/Ranbp2/Rangap1/Khdrbs1/Mlx/Trp53/Txn1/Abce1/Hnrnpa2b1/Akap8l/Mcm3ap/Alyref2/Chp1/Xpo4/Stk4/Xpo7/Dmap1/Sec13/Sarnp/Rbm22/Rsrc1/Rbm8a/Riok2/Nop9/Ufm1/Ncbp2/Polr2d/Rpain/Fyttd1/Fbxo22…	112
GO:0045841	negative regulation of mitotic metaphase/anaphase transition	29/3437	47/17493	3.11812e-10	1.30823e-08	1.1413e-08	Birc5/Kntc1/Apc/Atm/Bub1b/Bub3/Plk1/Aurkb/Ik/Zw10/Incenp/Mad2l1/Cdc20/Ndc80/Lcmt1/Zwint/Mad2l1bp/Fbxo5/Cdt1/Zwilch/Cdca8/Trip13/Spdl1/Anapc15/Cep192/Xrcc3/Tpr/Dync1li1/Gen1	29
GO:0006888	endoplasmic reticulum to Golgi vesicle-mediated transport	52/3437	115/17493	4.0614e-10	1.69156e-08	1.47571e-08	Trappc1/Use1/Pgap1/Sec23a/Tex261/Bet1/Copa/Tmed1/Pdcd6/Sec22b/Zw10/Trappc3/Copb2/Preb/Gosr1/Copg1/Ykt6/Sec23b/Stx5a/Hyou1/Trappc2l/Cope/Trappc4/Tbc1d20/Sec13/0610009B22Rik/Tmed3/Ergic3/Sar1b/Trappc5/Lman2/Trappc6a/Erp29/Tmed9/Pef1/Yif1a/Stx18/Sec31a/Trip11/Tmed5/Trappc8/Lmf1/Sec22a/Tmed4/Sec16a/Klhl12/Sec24c/Sec24a/Trappc11/Rint1/Creb3l2/Trappc12	52
GO:1905819	negative regulation of chromosome separation	30/3437	50/17493	4.12056e-10	1.70376e-08	1.48636e-08	Birc5/Kntc1/Apc/Atm/Bub1b/Bub3/Plk1/Aurkb/Ik/Zw10/Incenp/Mad2l1/Cdc20/Ndc80/Lcmt1/Zwint/Mad2l1bp/Fbxo5/Cdt1/Zwilch/Cdca8/Trip13/Spdl1/Anapc15/Cep192/Xrcc3/Tpr/Dync1li1/Chfr/Gen1	30
GO:2001020	regulation of response to DNA damage stimulus	100/3437	284/17493	4.54273e-10	1.86481e-08	1.62685e-08	Rtel1/Bclaf1/Atad5/Ercc6/Taf2/Trrap/Kat7/Npm1/Ddx39b/Abl1/Parp1/Atm/Bard1/Blm/Chek1/Ddx5/Epc1/Ercc1/Hsf1/Rad51ap1/Rpl26/Taf6/Vps72/Xrcc1/Brca1/Fem1b/Myc/Ogg1/Prkdc/Rad51/Rad52/Rad9a/Dpf2/Ruvbl2/Smarcb1/Plscr1/Trp53/Nek4/Parg/Rps3/Casp9/Ercc4/Chek2/Mcrs1/Paxip1/Uchl5/Ppp4c/Mtch2/Terf2ip/Smarce1/Pnkp/Dmap1/Tfpt/Ino80b/Hnrnpk/Taf12/Nudt16l1/Fbxo5/Yeats4/Babam1/Triap1/Meaf6/Taf9/Mad2l2/Ercc8/Supt7l/M…	100
GO:0007094	mitotic spindle assembly checkpoint signaling	28/3437	45/17493	4.77019e-10	1.9304e-08	1.68408e-08	Birc5/Kntc1/Apc/Atm/Bub1b/Bub3/Plk1/Aurkb/Ik/Zw10/Incenp/Mad2l1/Cdc20/Ndc80/Lcmt1/Zwint/Mad2l1bp/Cdt1/Zwilch/Cdca8/Trip13/Spdl1/Anapc15/Cep192/Xrcc3/Tpr/Dync1li1/Gen1	28
GO:0071173	spindle assembly checkpoint signaling	28/3437	45/17493	4.77019e-10	1.9304e-08	1.68408e-08	Birc5/Kntc1/Apc/Atm/Bub1b/Bub3/Plk1/Aurkb/Ik/Zw10/Incenp/Mad2l1/Cdc20/Ndc80/Lcmt1/Zwint/Mad2l1bp/Cdt1/Zwilch/Cdca8/Trip13/Spdl1/Anapc15/Cep192/Xrcc3/Tpr/Dync1li1/Gen1	28
GO:0006914	autophagy	140/3437	439/17493	5.07451e-10	2.02484e-08	1.76646e-08	Cltc/Atg9a/Parl/Zfyve26/Tgfbrap1/Qsox1/Depdc5/Gsk3a/Rab43/Tbc1d17/Vps51/Atf6/Smcr8/Chmp6/Acbd5/Atg16l2/Svip/Kdm4a/Sesn1/Fis1/Rab3gap2/Rnf41/Emc6/Epg5/Lgals8/Gopc/Atp6v0a1/Abl1/Atm/Atpif1/Aup1/Phb2/Ddit3/Nbr1/Pik3r2/Pip4k2a/Ctsa/Map2k1/Psen1/Rab24/Trim27/Sptlc1/Ift88/Rb1cc1/Gnai3/Hmox1/Sec22b/Slc7a5/Srebf1/Trp53/Vdac1/Capn10/Hk2/Ercc4/Cdc37/Vti1b/Rab33b/Ift20/Nprl2/Rnf5/Becn1/Stub1/Gabarap/Htra2/M…	140
GO:0061919	process utilizing autophagic mechanism	140/3437	439/17493	5.07451e-10	2.02484e-08	1.76646e-08	Cltc/Atg9a/Parl/Zfyve26/Tgfbrap1/Qsox1/Depdc5/Gsk3a/Rab43/Tbc1d17/Vps51/Atf6/Smcr8/Chmp6/Acbd5/Atg16l2/Svip/Kdm4a/Sesn1/Fis1/Rab3gap2/Rnf41/Emc6/Epg5/Lgals8/Gopc/Atp6v0a1/Abl1/Atm/Atpif1/Aup1/Phb2/Ddit3/Nbr1/Pik3r2/Pip4k2a/Ctsa/Map2k1/Psen1/Rab24/Trim27/Sptlc1/Ift88/Rb1cc1/Gnai3/Hmox1/Sec22b/Slc7a5/Srebf1/Trp53/Vdac1/Capn10/Hk2/Ercc4/Cdc37/Vti1b/Rab33b/Ift20/Nprl2/Rnf5/Becn1/Stub1/Gabarap/Htra2/M…	140
GO:0009150	purine ribonucleotide metabolic process	127/3437	388/17493	5.21487e-10	2.06639e-08	1.80271e-08	Ndufs5/Gmps/Ndufb6/Nme2/Dhtkd1/Atp5c1/Hk1/Pfas/Fis1/Opa1/Acly/Adk/Ogdh/Pkm/Ndufv2/Parp1/Adss/Atp5k/Atp6v1a/Atp6v1b2/Atpif1/Bad/Bpgm/Fasn/Gapdh/Gcdh/Gpam/Guk1/Hmgcl/Hsd17b4/Khk/Pfkl/Map2k1/Psen1/Adsl/Aprt/Gart/Gnai3/Insr/Myc/Ndufa2/Ndufs4/Ndufs6/Clpx/Parg/Dguok/Atp5l/Hk2/Nt5c/Galt/Atp5b/Nudt5/Nme6/Mpc1/Ndufb11/Arl2/Nme3/Mtch2/Suclg1/Mlst8/Ndufb9/Ndufa7/Stoml2/Sdha/Sdhb/Mvk/Pank1/Ndufa10/Pdhb/Atp5d…	127
GO:0008535	respiratory chain complex IV assembly	17/3437	20/17493	5.79929e-10	2.28212e-08	1.99091e-08	Cox17/Sco1/Sco2/Cox18/Surf1/Cox20/Bcs1l/Timm21/Coa3/Fastkd3/Taco1/Cox15/Coa6/Cox10/Coa4/Cox19/Coa5	17
GO:0051053	negative regulation of DNA metabolic process	56/3437	129/17493	5.91388e-10	2.31128e-08	2.01635e-08	Zfp458/Zfp738/Rtel1/Smg6/Zfp457/Acd/Dffa/Zfp748/Ercc6/Parp1/Atm/Blm/Bmpr2/Chek1/Ercc1/Hsf1/Men1/Msh2/Ttf1/Xrcc1/Msh3/Ogg1/Rad17/Trp53/Rps3/Ercc4/Mcrs1/Smarcal1/Terf2ip/Nudt16l1/Zfp830/Fbxo5/Cdt1/Mlh1/Gtpbp4/Ten1/Dcp2/Zranb3/Mad2l2/Pinx1/Pot1b/Smchd1/Parpbp/Polq/Helb/Recql5/Nmnat1/Otub1/Tinf2/Flcn/Nat10/Thoc1/Zfp759/Ankle1/Pml/Gnl3l	56
GO:0033046	negative regulation of sister chromatid segregation	29/3437	48/17493	6.39776e-10	2.45004e-08	2.13741e-08	Birc5/Kntc1/Apc/Atm/Bub1b/Bub3/Plk1/Aurkb/Ik/Zw10/Incenp/Mad2l1/Cdc20/Ndc80/Lcmt1/Zwint/Mad2l1bp/Fbxo5/Cdt1/Zwilch/Cdca8/Trip13/Spdl1/Anapc15/Cep192/Xrcc3/Tpr/Dync1li1/Gen1	29
GO:0033048	negative regulation of mitotic sister chromatid segregation	29/3437	48/17493	6.39776e-10	2.45004e-08	2.13741e-08	Birc5/Kntc1/Apc/Atm/Bub1b/Bub3/Plk1/Aurkb/Ik/Zw10/Incenp/Mad2l1/Cdc20/Ndc80/Lcmt1/Zwint/Mad2l1bp/Fbxo5/Cdt1/Zwilch/Cdca8/Trip13/Spdl1/Anapc15/Cep192/Xrcc3/Tpr/Dync1li1/Gen1	29
GO:2000816	negative regulation of mitotic sister chromatid separation	29/3437	48/17493	6.39776e-10	2.45004e-08	2.13741e-08	Birc5/Kntc1/Apc/Atm/Bub1b/Bub3/Plk1/Aurkb/Ik/Zw10/Incenp/Mad2l1/Cdc20/Ndc80/Lcmt1/Zwint/Mad2l1bp/Fbxo5/Cdt1/Zwilch/Cdca8/Trip13/Spdl1/Anapc15/Cep192/Xrcc3/Tpr/Dync1li1/Gen1	29
GO:0006417	regulation of translation	114/3437	339/17493	6.76418e-10	2.57309e-08	2.24476e-08	Eif2a/Ncbp1/Rpusd3/Nolc1/Pstk/Exosc7/Alkbh1/Caprin1/Hbs1l/Tcof1/Mif4gd/Npm1/Ddx39b/Pkm/Aco1/Calr/Eef2/Gapdh/Ppp1r15a/Rbm4/Rpl26/Tarbp2/Cdk4/Mapkapk5/Nck1/Ncl/Pa2g4/Prkdc/Khdrbs1/Tia1/Zfp36/Xrn1/Fto/Eif2s3x/Rps3/Cnbp/Eif2ak1/Abcf1/Abce1/Eif3d/Rplp1/Exosc9/Mettl3/Tyms/Ireb2/Mvk/Sarnp/Exosc3/Rbm4b/Bzw2/Cdk5rap1/Upf3a/Lsm1/Mettl16/Polr2g/Dph2/Slc35a4/Rps27l/Trap1/Ncbp2/Coa3/Mrpl13/Mlh1/Ngdn/Cnot8/Dcp…	114
GO:0006406	mRNA export from nucleus	33/3437	59/17493	7.2494e-10	2.73941e-08	2.38985e-08	Nup85/Thoc6/Ncbp1/Nup88/Nxt1/Ddx39b/Nxf1/Ddx19a/Supt6/Hnrnpa2b1/Akap8l/Mcm3ap/Alyref2/Sarnp/Rbm8a/Ncbp2/Polr2d/Fyttd1/Thoc3/Gle1/Nup155/Tpr/Nup107/Eif4a3/Thoc1/Nup214/Ddx19b/Nup133/Nup93/Thoc5/Alkbh5/Iws1/Eny2	33
GO:0051236	establishment of RNA localization	60/3437	143/17493	7.51953e-10	2.82279e-08	2.46259e-08	Nup85/Thoc6/Ncbp1/Hnrnpa1/Bicd2/Myo1c/Xpot/Nup88/Nxt1/Nup35/Npm1/Ddx39b/Nxf1/Atm/Ddx19a/Hsf1/Slbp/Supt6/Tst/Ranbp2/Khdrbs1/Zfp36/Hnrnpa2b1/Akap8l/Mcm3ap/Alyref2/Sec13/Sarnp/Rbm8a/Mrpl18/Ncbp2/Polr2d/Fyttd1/Pnpt1/Xpo5/Nup37/Thoc3/Gle1/Nup155/Tpr/Nup107/Eif4a3/Nol6/Nup43/Srsf7/Aaas/Thoc1/Zc3h3/Sidt2/Nup214/Ddx19b/Nup133/Nup93/Thoc5/Alkbh5/Iws1/Eny2/Snupn/Nup54/Nup188	60
GO:0051225	spindle assembly	48/3437	104/17493	8.068e-10	3.00889e-08	2.62495e-08	Cltc/Birc5/Ccdc61/Chmp6/Tpx2/Tubgcp6/Drg1/Kif3b/Stil/Aspm/Hdac3/Kif11/Nek2/Plk1/Rnf4/Aurkb/Aurka/Rps3/Chek2/Incenp/Spag5/Cdc20/Ndc80/Kif23/Bccip/Haus2/Chmp4c/Fbxo5/Cdca8/Mlh1/Chmp2b/Cep192/Haus5/Sass6/Cep97/Chmp5/Tubgcp2/Tpr/Numa1/Chmp7/Haus4/Chmp1a/Haus1/Mapre2/Tubgcp4/Aaas/Haus6/Mzt1	48
GO:0032968	positive regulation of transcription elongation by RNA polymerase II	30/3437	51/17493	8.12614e-10	3.01089e-08	2.62669e-08	Ncbp1/Leo1/Med1/Cdk12/Med23/Ell/Map2k1/Supt6/Ccnk/Ccnt1/Med22/Med8/Med20/Med21/Med11/Eapp/Med19/Med28/Med18/Med29/Med4/Ncbp2/Med27/Ccnt2/Med25/Supt16/Gtf2f1/Med10/Med17/Ell3	30
GO:0050657	nucleic acid transport	59/3437	140/17493	8.46226e-10	3.09523e-08	2.70027e-08	Nup85/Thoc6/Ncbp1/Hnrnpa1/Bicd2/Myo1c/Xpot/Nup88/Nxt1/Nup35/Npm1/Ddx39b/Nxf1/Ddx19a/Hsf1/Slbp/Supt6/Tst/Ranbp2/Khdrbs1/Zfp36/Hnrnpa2b1/Akap8l/Mcm3ap/Alyref2/Sec13/Sarnp/Rbm8a/Mrpl18/Ncbp2/Polr2d/Fyttd1/Pnpt1/Xpo5/Nup37/Thoc3/Gle1/Nup155/Tpr/Nup107/Eif4a3/Nol6/Nup43/Srsf7/Aaas/Thoc1/Zc3h3/Sidt2/Nup214/Ddx19b/Nup133/Nup93/Thoc5/Alkbh5/Iws1/Eny2/Snupn/Nup54/Nup188	59
GO:0050658	RNA transport	59/3437	140/17493	8.46226e-10	3.09523e-08	2.70027e-08	Nup85/Thoc6/Ncbp1/Hnrnpa1/Bicd2/Myo1c/Xpot/Nup88/Nxt1/Nup35/Npm1/Ddx39b/Nxf1/Ddx19a/Hsf1/Slbp/Supt6/Tst/Ranbp2/Khdrbs1/Zfp36/Hnrnpa2b1/Akap8l/Mcm3ap/Alyref2/Sec13/Sarnp/Rbm8a/Mrpl18/Ncbp2/Polr2d/Fyttd1/Pnpt1/Xpo5/Nup37/Thoc3/Gle1/Nup155/Tpr/Nup107/Eif4a3/Nol6/Nup43/Srsf7/Aaas/Thoc1/Zc3h3/Sidt2/Nup214/Ddx19b/Nup133/Nup93/Thoc5/Alkbh5/Iws1/Eny2/Snupn/Nup54/Nup188	59
GO:0019693	ribose phosphate metabolic process	134/3437	419/17493	9.72066e-10	3.53287e-08	3.08207e-08	Ndufs5/Gmps/Ndufb6/Nme2/Dhtkd1/Atp5c1/Hk1/Pfas/Fis1/Opa1/Acly/Adk/Ogdh/Pkm/Ndufv2/Parp1/Adss/Atp5k/Atp6v1a/Atp6v1b2/Atpif1/Bad/Bpgm/Fasn/G6pdx/Gapdh/Gcdh/Gpam/Guk1/Hmgcl/Hsd17b4/Khk/Pfkl/Map2k1/Psen1/Rpia/Adsl/Aprt/Gart/Gnai3/Insr/Myc/Ndufa2/Ndufs4/Ndufs6/Clpx/Parg/Dguok/Atp5l/Hk2/Nt5c/Galt/Ctps/Atp5b/Nudt5/Nme6/Mpc1/Ndufb11/Arl2/Nme3/Mtch2/Suclg1/Mlst8/Dhodh/Ndufb9/Ndufa7/Stoml2/Sdha/Sdhb/Cad/Mv…	134
GO:1901976	regulation of cell cycle checkpoint	28/3437	46/17493	9.90313e-10	3.57641e-08	3.12005e-08	Birc5/Atf2/Ddx39b/Bard1/Hsf1/Brca1/Fem1b/Rad51/Aurkb/Aurka/Chek2/Incenp/Mad2l1/Ndc80/Lcmt1/Mad2l1bp/Cdt1/Cdca8/Anapc15/Xrcc3/Wdr76/Tpr/Brcc3/Dync1li1/Thoc1/Thoc5/Nek1/Gen1	28
GO:0044773	mitotic DNA damage checkpoint signaling	38/3437	74/17493	1.05466e-09	3.78482e-08	3.30186e-08	Atf2/Fancd2/Eme2/Atm/Blm/Cdk1/Chek1/Hus1/Msh2/Rpl26/Xpc/Brca1/Ccng1/Mbd4/Plk1/Prkdc/Rad17/Rad9a/Trp53/Ppp2r5c/Chek2/Mre11a/Trim39/Zfp830/Rps27l/Babam1/Syf2/Dtl/Ticrr/Cdk5rap3/Sde2/Brcc3/Nek11/Clspn/Topbp1/Rint1/Eme1/Pml	38
GO:0006368	transcription elongation by RNA polymerase II promoter	39/3437	77/17493	1.07605e-09	3.81363e-08	3.32699e-08	Wdr61/Ncbp1/Leo1/Med1/Ercc6/Cdk12/Med23/Ell/Map2k1/Supt6/Ctr9/Ccnk/Ccnt1/Med22/Paf1/Med8/Med20/Med21/Med11/Eapp/Med19/Med28/Med18/Med29/Med4/Ncbp2/Gtf2f2/Med27/Polr2i/Ccnt2/Eaf1/Med25/Rtf1/Supt16/Recql5/Gtf2f1/Med10/Med17/Ell3	39
GO:0006405	RNA export from nucleus	39/3437	77/17493	1.07605e-09	3.81363e-08	3.32699e-08	Nup85/Thoc6/Ncbp1/Xpot/Nup88/Nxt1/Npm1/Ddx39b/Nxf1/Ddx19a/Supt6/Khdrbs1/Hnrnpa2b1/Akap8l/Mcm3ap/Alyref2/Sarnp/Rbm8a/Ncbp2/Polr2d/Fyttd1/Xpo5/Thoc3/Gle1/Nup155/Tpr/Nup107/Eif4a3/Nol6/Thoc1/Nup214/Ddx19b/Nup133/Nup93/Thoc5/Alkbh5/Iws1/Eny2/Nup188	39
GO:0009259	ribonucleotide metabolic process	131/3437	408/17493	1.12864e-09	3.97531e-08	3.46805e-08	Ndufs5/Gmps/Ndufb6/Nme2/Dhtkd1/Atp5c1/Hk1/Pfas/Fis1/Opa1/Acly/Adk/Ogdh/Pkm/Ndufv2/Parp1/Adss/Atp5k/Atp6v1a/Atp6v1b2/Atpif1/Bad/Bpgm/Fasn/Gapdh/Gcdh/Gpam/Guk1/Hmgcl/Hsd17b4/Khk/Pfkl/Map2k1/Psen1/Adsl/Aprt/Gart/Gnai3/Insr/Myc/Ndufa2/Ndufs4/Ndufs6/Clpx/Parg/Dguok/Atp5l/Hk2/Nt5c/Galt/Ctps/Atp5b/Nudt5/Nme6/Mpc1/Ndufb11/Arl2/Nme3/Mtch2/Suclg1/Mlst8/Dhodh/Ndufb9/Ndufa7/Stoml2/Sdha/Sdhb/Cad/Mvk/Pank1/Ndu…	131
GO:0045839	negative regulation of mitotic nuclear division	32/3437	57/17493	1.15414e-09	4.04019e-08	3.52464e-08	Birc5/Kntc1/Apc/Atm/Chek1/Bub1b/Bub3/Plk1/Aurkb/Ik/Zw10/Incenp/Nme6/Mad2l1/Cdc20/Ndc80/Lcmt1/Zwint/Mad2l1bp/Fbxo5/Cdt1/Zwilch/Cdca8/Trip13/Spdl1/Anapc15/Cep192/Xrcc3/Tpr/Mtbp/Dync1li1/Gen1	32
GO:0006605	protein targeting	94/3437	266/17493	1.21291e-09	4.22005e-08	3.68155e-08	Parl/Dnajc19/Gsk3a/Zdhhc6/Ncoa4/Myo6/Pex10/Myo1c/Sec61g/Hgs/Fis1/Pex3/Atpif1/Cdk5/Itgb1bp1/Nucb1/Inpp5k/Srprb/Ywhae/M6pr/Srebf1/Stxbp4/Timm17a/Timm17b/Timm44/Ywhaz/Cib1/Naca/Timm13/Timm10/Sec61a1/Ywhag/Arl6ip1/Becn1/Timm22/Hacl1/Golga7/Grpel2/Ap4m1/Hspa5/Herpud1/Pex19/Pex13/Sec61b/Grpel1/Synj2bp/Dnajc15/Zdhhc12/Spcs2/Srp72/Lonp2/Rpl11/Romo1/Timm21/Tomm34/Bag4/Srpr/Ap4b1/Dnlz/Zfand2b/Spcs1/Zdhhc3/…	94
GO:0000469	cleavage involved in rRNA processing	20/3437	27/17493	1.47862e-09	5.11332e-08	4.46085e-08	Exosc7/Npm1/Bop1/Abt1/Exosc9/Rcl1/Exosc3/Rps21/Nob1/Nop9/Nhp2/Exosc8/Eri2/Fcf1/Rrp36/Exosc2/Tbl3/Rpp40/Tsr1/Bms1	20
GO:1902099	regulation of metaphase/anaphase transition of cell cycle	43/3437	90/17493	1.60332e-09	5.51117e-08	4.80792e-08	Birc5/Kntc1/Cdc27/Apc/Atm/Bub1b/Bub3/Plk1/Dpf2/Smarcb1/Aurkb/Cdc6/Ik/Zw10/Incenp/Mad2l1/Anapc7/Smarce1/Anapc5/Cdc20/Ndc80/Anapc4/Lcmt1/Zwint/Mad2l1bp/Riok2/Fbxo5/Cdt1/Zwilch/Cdca8/Nsmce2/Ube2c/Trip13/Spdl1/Anapc15/Cep192/Xrcc3/Bcl7a/Tpr/Cdc26/Dync1li1/Chfr/Gen1	43
GO:0051028	mRNA transport	49/3437	109/17493	1.64601e-09	5.62402e-08	4.90637e-08	Nup85/Thoc6/Ncbp1/Hnrnpa1/Bicd2/Myo1c/Nup88/Nxt1/Nup35/Ddx39b/Nxf1/Ddx19a/Hsf1/Slbp/Supt6/Ranbp2/Zfp36/Hnrnpa2b1/Akap8l/Mcm3ap/Alyref2/Sec13/Sarnp/Rbm8a/Ncbp2/Polr2d/Fyttd1/Nup37/Thoc3/Gle1/Nup155/Tpr/Nup107/Eif4a3/Nup43/Srsf7/Aaas/Thoc1/Zc3h3/Nup214/Ddx19b/Nup133/Nup93/Thoc5/Alkbh5/Iws1/Eny2/Nup54/Nup188	49
GO:0030071	regulation of mitotic metaphase/anaphase transition	42/3437	87/17493	1.66153e-09	5.64328e-08	4.92318e-08	Birc5/Kntc1/Cdc27/Apc/Atm/Bub1b/Bub3/Plk1/Dpf2/Smarcb1/Aurkb/Cdc6/Ik/Zw10/Incenp/Mad2l1/Anapc7/Smarce1/Anapc5/Cdc20/Ndc80/Anapc4/Lcmt1/Zwint/Mad2l1bp/Riok2/Fbxo5/Cdt1/Zwilch/Cdca8/Nsmce2/Ube2c/Trip13/Spdl1/Anapc15/Cep192/Xrcc3/Bcl7a/Tpr/Cdc26/Dync1li1/Gen1	42
GO:0010833	telomere maintenance via telomere lengthening	37/3437	72/17493	1.69911e-09	5.73677e-08	5.00474e-08	Rtel1/Acd/Map2k7/Telo2/Rpa1/Parp1/Atm/Cct2/Cct5/Cct3/Cct4/Cct6a/Cct8/Mapkapk5/Nek2/Rad51/Aurkb/Tcp1/Ercc4/Mcrs1/Hnrnpa2b1/Terf2ip/Pnkp/Nop10/Gar1/Nhp2/Ten1/Dcp2/Pinx1/Pot1b/Parn/Dclre1b/Zbtb48/Tinf2/Nat10/Pml/Gnl3l	37
GO:1902749	regulation of cell cycle G2/M phase transition	48/3437	106/17493	1.7843e-09	5.98895e-08	5.22474e-08	Inip/Miip/Atad5/Npm1/Rad51b/Cdc7/Atm/Bard1/Blm/Cdk1/Chek1/Hus1/Brca1/Ccng1/Cdc25c/Cdk4/Mbd4/Orc1/Plk1/Rad17/Trp53/Cdc6/Mre11a/Paxip1/Trim39/Chmp4c/Zfp830/Fbxo5/Fam122a/Babam1/Syf2/Zfyve19/Pinx1/Nabp1/Dtl/Ticrr/Pagr1a/Cdk5rap3/Ing4/Nae1/Ints3/Brcc3/Chfr/Clspn/Topbp1/Rint1/Cdk10/Rrm2b	48
GO:0006163	purine nucleotide metabolic process	131/3437	411/17493	1.89927e-09	6.33756e-08	5.52886e-08	Ndufs5/Gmps/Ndufb6/Nme2/Dhtkd1/Atp5c1/Samhd1/Hk1/Pfas/Fis1/Opa1/Acly/Adk/Ogdh/Pkm/Ndufv2/Parp1/Adss/Atp5k/Atp6v1a/Atp6v1b2/Atpif1/Bad/Bpgm/Dck/Fasn/Gapdh/Gcdh/Gpam/Guk1/Hmgcl/Hsd17b4/Khk/Pfkl/Map2k1/Psen1/Adsl/Aprt/Gart/Gnai3/Insr/Myc/Ndufa2/Ndufs4/Ndufs6/Clpx/Parg/Dguok/Atp5l/Hk2/Nt5c/Galt/Atp5b/Nudt5/Nme6/Mpc1/Ndufb11/Arl2/Nme3/Mtch2/Suclg1/Mlst8/Ndufb9/Ndufa7/Stoml2/Sdha/Sdhb/Mvk/Pank1/Ndufa10…	131
GO:0043161	proteasome-mediated ubiquitin-dependent protein catabolic process	130/3437	408/17493	2.24123e-09	7.43515e-08	6.4864e-08	Pcnp/Man1b1/Gsk3a/Fbxl18/Btrc/Klhl20/Ltn1/Rbck1/Amn1/Svip/Dcaf11/Psmd4/Cdc27/Apc/Aup1/Calr/Caml/Canx/Ccnf/Ddit3/Anapc1/Psen1/Psmc3/Psmc5/Tnfaip1/Sumo1/Ubr1/Fem1a/Fem1b/Herc2/Plk1/Rnf4/Aurka/Hsp90b1/Wfs1/Psmb3/Ppp2r5c/Spsb2/Usp5/Skp2/Fbxl6/Rnf19a/Ddb1/Rnf5/Uchl5/Rbx1/Stub1/Gabarap/Anapc7/Dnajb12/Anapc5/Psmd14/Ube4b/Hspa5/Herpud1/Sirt2/Cdc20/Fbxo9/Sec61b/Hspbp1/Derl1/Anapc4/Trim39/Sharpin/Rmnd5b/Ps…	130
GO:0000959	mitochondrial RNA metabolic process	26/3437	42/17493	2.34686e-09	7.74057e-08	6.75284e-08	Trnt1/Tfb2m/Tfam/Thap11/Sirt3/Fastk/Elac2/Sars2/Cdk5rap1/Slirp/Fastkd3/Mrpl12/Wars2/Pnpt1/Rpusd4/Trmt5/Tbrg4/Tfb1m/Fastkd2/Dars2/Mettl4/Pde12/Supv3l1/Tefm/Yars2/Aars2	26
GO:0034502	protein localization to chromosome	43/3437	91/17493	2.46462e-09	8.08226e-08	7.05094e-08	Acd/Kntc1/Rpa1/Cct2/Cct5/Cdk1/Cenpa/Daxx/Msh2/Bub1b/Bub3/Cct3/Cct4/Cct6a/Cct8/Plk1/Ruvbl2/Aurkb/Ik/Zw10/Tcp1/Terf2ip/Ndc80/Mcm8/Mis12/Cdt1/Cdca5/Zwilch/Spdl1/Lrwd1/Esco2/Pinx1/Pot1b/Mau2/Pih1d1/Cenpq/Chmp7/Mtbp/Tinf2/Vcpip1/Pml/Trappc12/Gnl3l	43
GO:0000154	rRNA modification	21/3437	30/17493	3.07609e-09	9.97282e-08	8.70025e-08	Rpusd3/Tfb2m/Emg1/Ftsj3/Nop10/Dimt1/Mettl16/Gar1/Nhp2/Tsr3/Rpusd1/Rpusd4/Nsun4/Zcchc4/Nop2/Nsun5/Tfb1m/Nat10/Rpusd2/Nsun3/Fdxacb1	21
GO:0006270	DNA replication initiation	21/3437	30/17493	3.07609e-09	9.97282e-08	8.70025e-08	Kat7/Ciz1/Mcm2/Mcm4/Mcm5/Mcm7/Pola2/Prim1/Prim2/Cdc45/Orc1/Cdc6/Orc4/Orc5/Orc3/Orc6/Noc3l/Cdt1/Ticrr/Gins3/Topbp1	21
GO:0072521	purine-containing compound metabolic process	138/3437	443/17493	3.73671e-09	1.20462e-07	1.0509e-07	Ndufs5/Gmps/Ndufb6/Nme2/Dhtkd1/Atp5c1/Samhd1/Hk1/Pfas/Fis1/Opa1/Acly/Adk/Ogdh/Pkm/Ndufv2/Parp1/Adss/Atp5k/Atp6v1a/Atp6v1b2/Atpif1/Bad/Bpgm/Dck/Fasn/Gapdh/Gcdh/Gpam/Guk1/Hmgcl/Hsd17b4/Khk/Nudt1/Pcmt1/Pfkl/Map2k1/Psen1/Adsl/Aprt/Gart/Gnai3/Insr/Myc/Ndufa2/Ndufs4/Ndufs6/Clpx/Parg/Dguok/Atp5l/Hk2/Nt5c/Galt/Ahcy/Atp5b/Nudt5/Nme6/Mpc1/Ndufb11/Arl2/Nme3/Mtch2/Suclg1/Mlst8/Ndufb9/Ndufa7/Stoml2/Sdha/Sdhb/…	138
GO:0032784	regulation of DNA-templated transcription elongation	38/3437	77/17493	4.50664e-09	1.44466e-07	1.26031e-07	Ncbp1/Leo1/Med1/Ercc6/Cdk12/Med23/Kat7/Ddx39b/Ell/Map2k1/Supt6/Ccnk/Ccnt1/Med22/Alyref2/Med8/Med20/Med21/Med11/Eapp/Med19/Med28/Med18/Med29/Med4/Ncbp2/Med27/Ccnt2/Eaf1/Med25/Supt16/Recql5/Gtf2f1/Med10/Med17/Ell3/Thoc1/Thoc5	38
GO:0048284	organelle fusion	58/3437	142/17493	4.81318e-09	1.5343e-07	1.33852e-07	Parl/Tgfbrap1/Zdhhc6/AU040320/Thg1l/Chmp6/Fis1/Snap23/Opa1/Kif5b/Pip4k2a/Vamp1/Vamp2/Ankfy1/Bet1/Gnai3/Sec22b/Vamp4/Vti1b/Gosr1/Stx8/Gosr2/Mtch2/Chp1/Bloc1s6/Stx5a/Rab8a/Stoml2/Snap29/Chmp1b/Chchd3/Chmp4c/Mul1/Chmp2b/Vps11/Adck1/Tmem175/Atp13a2/Chmp5/Vps16/Rab34/Pip4k2b/Afg3l1/Snapin/Stx12/Chmp7/Snap47/Spg11/Chmp1a/Ankrd27/Vps39/Bnip1/Vps18/Stx16/Rab8b/Vcpip1/Rab39/Plekhm1	58
GO:0006099	tricarboxylic acid cycle	22/3437	33/17493	5.36532e-09	1.70081e-07	1.48378e-07	Dhtkd1/Ogdh/Aco1/Idh3g/Mdh2/Mdh1/Idh1/Ndufs4/Suclg1/Ireb2/Sdha/Sdhb/Pdhb/Sdhc/Sdhaf2/Sdhd/Cs/Idh3a/Dlst/Aco2/Idh3b/Dlat	22
GO:0016236	macroautophagy	82/3437	228/17493	5.39856e-09	1.70189e-07	1.48472e-07	Atg9a/Zfyve26/Qsox1/Rab43/Smcr8/Chmp6/Atg16l2/Sesn1/Rab3gap2/Rnf41/Emc6/Epg5/Lgals8/Atp6v0a1/Aup1/Phb2/Nbr1/Pip4k2a/Psen1/Sptlc1/Ift88/Rb1cc1/Gnai3/Hmox1/Sec22b/Trp53/Vdac1/Cdc37/Vti1b/Rab33b/Ift20/Rnf5/Becn1/Gabarap/Htra2/Gabarapl1/Ap4m1/Moap1/Ralb/Snap29/Chmp4c/Uba5/Ufl1/Poldip2/Tmem39a/Ufm1/Chmp2b/Tecpr1/Atp13a2/Vmp1/Trappc8/Arfip2/Chmp5/Ddrgk1/Vps33a/Vps16/Atg5/Mcoln1/Pip4k2b/Pip4k2c/Snx4/Sna…	82
GO:0010608	post-transcriptional regulation of gene expression	138/3437	446/17493	6.03451e-09	1.89192e-07	1.6505e-07	Eif2a/Ddx49/Vegfa/Ncbp1/Rpusd3/Nolc1/Pstk/Sco1/Exosc7/Alkbh1/Caprin1/Hbs1l/Rbm10/Tcof1/Mif4gd/Npm1/Ddx39b/Pkm/Aco1/Calr/Ddx5/Eef2/Gapdh/Ppp1r15a/Map2k1/Rbm4/Rpl26/Tarbp2/Tial1/Apex1/Cdk4/Ajuba/Mapkapk5/Nck1/Ncl/Pa2g4/Prkdc/Khdrbs1/Tia1/Trp53/Zfp36/Xrn1/Fto/Eif2s3x/Rps3/Cnbp/Eif2ak1/Abcf1/Abce1/Cdc37/Eif3d/Rplp1/Exosc9/Mettl3/Tyms/Ireb2/Map2k2/Fastk/Mvk/Sarnp/Exosc3/Rbm4b/Bzw2/Cdk5rap1/Upf3a/Lsm1/…	138
GO:0015931	nucleobase-containing compound transport	70/3437	185/17493	6.35009e-09	1.97998e-07	1.72733e-07	Nup85/Thoc6/Ncbp1/Hnrnpa1/Bicd2/Myo1c/Xpot/Nup88/Nxt1/Nup35/Epg5/Npm1/Ddx39b/Slc35c2/Nxf1/Slc29a2/Ddx19a/Hsf1/Slbp/Supt6/Tst/Ranbp2/Khdrbs1/Slc25a17/Zfp36/Abcc5/Slc35b1/Hnrnpa2b1/Akap8l/Mcm3ap/Alyref2/Slc35b4/Sec13/Sarnp/Rbm8a/Mrpl18/Slc35a4/Ncbp2/Polr2d/Fyttd1/Pnpt1/Xpo5/Nup37/Thoc3/Slc35b2/Gle1/Nup155/Tpr/Nup107/Eif4a3/Nol6/Nup43/Srsf7/Aaas/Thoc1/Zc3h3/Sidt2/Nup214/Ddx19b/Nup133/Slc25a32/Nup93/…	70
GO:0043414	macromolecule methylation	97/3437	286/17493	7.65899e-09	2.37512e-07	2.07205e-07	Wdr61/Gsk3a/Prmt2/Mtr/Dpy30/Mthfr/Kdm4a/Rnf20/Cbll1/Mtf2/Asxl2/Parp1/Thumpd3/Tfb2m/Men1/Pcmt1/Snrpb/Supt6/Ctr9/Brca1/Dnmt1/Mbd4/Mettl1/Myc/Smarcb1/Mta2/Emg1/Mcrs1/Paxip1/Paf1/Mettl3/Wdr4/Zfp110/Clns1a/Mphosph8/Lcmt1/Ftsj3/Dimt1/Mis18a/Mettl6/Mettl21a/Zc3h13/Snrpd3/Mettl16/Kat8/Trmt1l/Wdr5b/Smyd3/Trmt10b/Mettl18/Wdr77/Nsun4/Camkmt/Ndufaf7/Mettl23/Cxxc1/Pih1d1/Trmt5/Rtf1/Zcchc4/Trmt44/Pagr1a/Gtpbp3…	97
GO:0016180	snRNA processing	17/3437	22/17493	8.91146e-09	2.74858e-07	2.39785e-07	Exosc7/Exosc9/Exosc3/Toe1/Ints1/Exosc8/Ints4/Ints10/Ints12/Exosc5/Exosc2/Ints3/Ints9/Exosc4/Ints5/Ints7/Tut1	17
GO:0032259	methylation	106/3437	322/17493	9.85618e-09	3.02362e-07	2.6378e-07	Wdr61/Mettl17/Gsk3a/Prmt2/Mtr/Smyd4/Dpy30/Mthfr/Kdm4a/Rnf20/Cbll1/Mtf2/Asxl2/Parp1/Thumpd3/Tfb2m/Men1/Pcmt1/Snrpb/Supt6/Ctr9/Brca1/Dnmt1/Mbd4/Mettl1/Myc/Smarcb1/Mta2/Emg1/Mcrs1/Paxip1/Paf1/Mettl3/Tyms/Wdr4/Zfp110/Clns1a/Mphosph8/Mtap/Lcmt1/Ftsj3/Dimt1/Mis18a/Mettl6/Mettl21a/Zc3h13/Snrpd3/Mettl16/Kat8/Rnmt/Coq5/Trmt1l/Ndufaf5/Wdr5b/Smyd3/Dph5/Trmt10b/Mettl18/Wdr77/Nsun4/Camkmt/Ndufaf7/Mettl23/Cxxc…	106
GO:0033617	mitochondrial cytochrome c oxidase assembly	14/3437	16/17493	1.00256e-08	3.02678e-07	2.64055e-07	Cox17/Sco1/Sco2/Cox18/Surf1/Cox20/Bcs1l/Timm21/Coa3/Fastkd3/Taco1/Coa4/Cox19/Coa5	14
GO:0034501	protein localization to kinetochore	14/3437	16/17493	1.00256e-08	3.02678e-07	2.64055e-07	Kntc1/Cdk1/Bub3/Aurkb/Ik/Zw10/Ndc80/Mis12/Cdt1/Zwilch/Spdl1/Cenpq/Mtbp/Trappc12	14
GO:1903083	protein localization to condensed chromosome	14/3437	16/17493	1.00256e-08	3.02678e-07	2.64055e-07	Kntc1/Cdk1/Bub3/Aurkb/Ik/Zw10/Ndc80/Mis12/Cdt1/Zwilch/Spdl1/Cenpq/Mtbp/Trappc12	14
GO:0090114	COPII-coated vesicle budding	22/3437	34/17493	1.23727e-08	3.71572e-07	3.24158e-07	Trappc1/Sec23a/Pdcd6/Trappc3/Preb/Sec23b/Trappc2l/Trappc4/Tbc1d20/Sec13/Sar1b/Trappc5/Trappc6a/Pef1/Sec31a/Trappc8/Sec16a/Klhl12/Sec24c/Sec24a/Trappc11/Trappc12	22
GO:0016050	vesicle organization	100/3437	300/17493	1.24947e-08	3.7327e-07	3.25639e-07	Hps5/Tgfbrap1/Trappc1/Sec23ip/AU040320/Synj1/Tmf1/Chmp6/Snap23/Usp8/Ap1m1/Kif5b/Pip4k2a/Sec23a/Vamp1/Vamp2/Ankfy1/Ap3s2/Bet1/Gnai3/Pdcd6/Sec22b/Stam/Pafah1b1/Trappc3/Preb/Vamp4/Vti1b/Gosr1/Stx8/Ap3m1/Gosr2/Chp1/Sec23b/Bloc1s6/Stx5a/Trappc2l/Trappc4/Tsg101/Rab8a/Snap29/Abcb6/Plekhj1/Chmp1b/Tbc1d20/Sec13/Plekhf1/Rab5c/Chmp4c/Sar1b/Lamtor1/Golph3/Trappc5/Rab5a/Trappc6a/Fbxo5/Tmed9/Pef1/Chmp2b/Sec31a…	100
GO:0007030	Golgi organization	54/3437	132/17493	1.51236e-08	4.49455e-07	3.92103e-07	Cltc/Rab43/Vps51/Atp8b2/Arhgef7/Arhgap21/Cog5/Bcas3/Cdk1/Map2k1/Bet1/Tmed1/Sec22b/Ywhaz/Zw10/Vamp4/Vti1b/Rab33b/Pdcd10/Stx5a/Rab8a/Map2k2/Tbc1d20/Tmed3/Blzf1/Golph3/Lman2/Arl1/Tmed9/Cog6/Stx18/Bag5/Trip11/Tmed5/Gorasp1/Vmp1/Trappc8/Rab30/Cog2/Coro7/Lysmd3/Cog4/Tmed4/Cog8/Golph3l/Sec16a/Gak/Rab2b/Stx16/Vcpip1/Trappc11/Pde4dip/Trappc12/Gbf1	54
GO:0034243	regulation of transcription elongation by RNA polymerase II	33/3437	65/17493	1.89117e-08	5.59121e-07	4.87775e-07	Ncbp1/Leo1/Med1/Ercc6/Cdk12/Med23/Ell/Map2k1/Supt6/Ccnk/Ccnt1/Med22/Med8/Med20/Med21/Med11/Eapp/Med19/Med28/Med18/Med29/Med4/Ncbp2/Med27/Ccnt2/Eaf1/Med25/Supt16/Recql5/Gtf2f1/Med10/Med17/Ell3	33
GO:0006413	translational initiation	45/3437	103/17493	2.21313e-08	6.50935e-07	5.67874e-07	Eif2a/Ncbp1/Alkbh1/Eif2b3/Eif2b4/Eif2d/Mif4gd/Npm1/Mtif3/Mtif2/Rps2/Ppp1r15a/Rbm4/Slbp/Eif3a/Nck1/Khdrbs1/Eif2s3x/Eif2ak1/Abcf1/Abce1/Eif3d/Eif3i/Mettl3/Bzw2/Eif2s2/Polr2g/Ncbp2/Denr/Eif1b/Polr2d/Eif3k/Gle1/Klhl25/Eif3h/Tpr/Ppp1r15b/Eif3l/Eif2b1/Eif3m/Eif2b2/Eif3c/Dhx29/Eif5/Pml	45
GO:1902850	microtubule cytoskeleton organization involved in mitosis	55/3437	137/17493	2.44515e-08	7.15489e-07	6.2419e-07	Cltc/Birc5/Ccdc61/Tacc3/Sapcd2/Chmp6/Tpx2/Psrc1/Cenpa/Drg1/Kif3b/Pcnt/Ralbp1/Stil/Kif11/Nek2/Plk1/Aurkb/Aurka/Dctn6/Spry2/Zw10/Pafah1b1/Chek2/Incenp/Mad2l1/Stmn1/Cenph/Cdc20/Sbds/Ndc80/Kif23/Bccip/Chmp4c/Cdca8/Chmp2b/Poc1a/Spdl1/Cep192/Sass6/Cep97/Chmp5/Tpr/Nusap1/Numa1/Tubg1/Chmp7/Dlgap5/Chmp1a/Wdr62/Aaas/Mzt1/Bora/Tbce/Kat5	55
GO:0051784	negative regulation of nuclear division	33/3437	66/17493	3.0711e-08	8.94067e-07	7.79981e-07	Birc5/Kntc1/Apc/Atm/Chek1/Bub1b/Bub3/Plk1/Rad1/Aurkb/Ik/Zw10/Incenp/Nme6/Mad2l1/Cdc20/Ndc80/Lcmt1/Zwint/Mad2l1bp/Fbxo5/Cdt1/Zwilch/Cdca8/Trip13/Spdl1/Anapc15/Cep192/Xrcc3/Tpr/Mtbp/Dync1li1/Gen1	33
GO:0034248	regulation of cellular amide metabolic process	122/3437	393/17493	3.71001e-08	1.07459e-06	9.37464e-07	Eif2a/Gsk3a/Ncbp1/Rpusd3/Nolc1/Pstk/Exosc7/Alkbh1/Caprin1/Hbs1l/Tcof1/Mif4gd/Npm1/Ddx39b/Pkm/Aco1/Calr/Eef2/Gapdh/Ppp1r15a/Rbm4/Rpl26/Tarbp2/Casp3/Cdk4/Mapkapk5/Nck1/Ncl/Pa2g4/Prkdc/Khdrbs1/Tia1/Trp53/Zfp36/Xrn1/Fto/Eif2s3x/Rps3/Cnbp/Eif2ak1/Abca7/Abcf1/Abce1/Eif3d/Rplp1/Exosc9/Mettl3/Mlst8/Tyms/Sirt3/Ireb2/Mvk/Sarnp/Exosc3/Rbm4b/Bzw2/Cdk5rap1/Upf3a/Lsm1/Mettl16/Polr2g/Dph2/Slc35a4/Rps27l/Trap1/N…	122
GO:0032204	regulation of telomere maintenance	41/3437	92/17493	4.67261e-08	1.34656e-06	1.17473e-06	Rtel1/Smg6/Acd/Map2k7/Parp1/Atm/Cct2/Cct5/Ercc1/Xrcc1/Cct3/Cct4/Cct6a/Cct8/Mapkapk5/Myc/Nek2/Ruvbl2/Aurkb/Tcp1/Ercc4/Mcrs1/Hnrnpa2b1/Mre11a/Uchl5/Terf2ip/Pnkp/Tfpt/Ino80b/Ten1/Dcp2/Pinx1/Pot1b/Parn/Slx1b/Tinf2/Nat10/Ino80c/Pml/Smg5/Gnl3l	41
GO:0070897	transcription preinitiation complex assembly	31/3437	61/17493	4.92687e-08	1.4127e-06	1.23244e-06	Med1/Taf2/Med23/Polr1e/Taf6/Med22/Trp53/Med8/Med20/Taf8/Med21/Med11/Taf12/Brf2/Med19/Med28/Psmc6/Med18/Med29/Dr1/Med4/Gtf2f2/Taf11/Med27/Taf9/Taf3/Med25/Med10/Med17/Gtf2b/Taf7	31
GO:0031023	microtubule organizing center organization	54/3437	136/17493	5.08518e-08	1.4508e-06	1.26568e-06	C2cd3/Ccdc61/Pard6a/Cep152/Cep63/Cep250/Bcas3/Npm1/Ccnf/Cdk11b/Chek1/Kif3a/Stil/Brca1/Kif11/Nek2/Plk1/Ranbp1/Plk4/Aurka/Nubp1/Pafah1b1/Arl2/Rbm14/Ndc80/Haus2/Chmp4c/Chmp2b/Poc1a/Cep192/Ccdc57/Haus5/Sass6/Xrcc3/Cep72/Chmp5/Cep85/Alms1/Haus4/Chmp1a/Cetn4/Haus1/Wdr62/Dync1li1/Nat10/Cep68/Cntrob/Haus6/Rttn/Gen1/Ulk4/Pde4dip/Ccp110/Ccdc84	54
GO:0017004	cytochrome complex assembly	18/3437	26/17493	5.58847e-08	1.58646e-06	1.38402e-06	Cox17/Sco1/Sco2/Cox18/Surf1/Cox20/Bcs1l/Timm21/Coa3/Fastkd3/Taco1/Lyrm7/Cox15/Coa6/Cox10/Coa4/Cox19/Coa5	18
GO:0007052	mitotic spindle organization	46/3437	109/17493	5.63413e-08	1.5915e-06	1.38842e-06	Cltc/Birc5/Ccdc61/Tacc3/Chmp6/Tpx2/Psrc1/Drg1/Kif3b/Pcnt/Ralbp1/Stil/Kif11/Nek2/Plk1/Aurkb/Aurka/Dctn6/Chek2/Incenp/Stmn1/Cenph/Cdc20/Sbds/Ndc80/Kif23/Bccip/Chmp4c/Cdca8/Chmp2b/Poc1a/Cep192/Sass6/Cep97/Chmp5/Tpr/Numa1/Tubg1/Chmp7/Dlgap5/Chmp1a/Wdr62/Aaas/Mzt1/Bora/Tbce	46
GO:0051123	RNA polymerase II preinitiation complex assembly	29/3437	56/17493	7.76872e-08	2.18063e-06	1.90238e-06	Med1/Taf2/Med23/Taf6/Med22/Trp53/Med8/Med20/Taf8/Med21/Med11/Taf12/Med19/Med28/Psmc6/Med18/Med29/Dr1/Med4/Gtf2f2/Taf11/Med27/Taf9/Taf3/Med25/Med10/Med17/Gtf2b/Taf7	29
GO:0000466	maturation of 5.8S rRNA from tricistronic rRNA transcript (SSU-rRNA, 5.8S rRNA, LSU-rRNA)	17/3437	24/17493	7.79616e-08	2.18063e-06	1.90238e-06	Exosc7/Npm1/Bop1/Abt1/Exosc9/Rcl1/Pes1/Ftsj3/Exosc3/Rps21/Nop9/Exosc8/Eri2/Fcf1/Urb1/Exosc2/Rpp40	17
GO:0006520	cellular amino acid metabolic process	84/3437	248/17493	8.09647e-08	2.25358e-06	1.96602e-06	Gmps/Qrsl1/Mtr/Kars/Slc25a44/Pfas/Mthfr/Tars2/Gstz1/Farsb/Pars2/Adss/Apc/Glul/Hars/Hmgcl/Pcmt1/Tst/Dbt/Dhfr/Fah/Fpgs/Gart/Got1/Got2/Prodh/Sars/Spr/Plod3/Gfpt1/Cars/Ahcy/Scly/Ctps/Apip/Ivd/Nit2/Cad/Sars2/Qdpr/Fars2/Mtap/Pycrl/Farsa/Acadsb/Acad8/Aasdhppt/Enoph1/Gcsh/Etfb/Nars/Wars2/Gatc/Eprs/Mccc2/Tars/Hars2/Pycr2/Asl/Qars/Psph/Aldh6a1/Lars/Yars/Mthfd1/Aarsd1/Hibadh/Etfa/Lars2/Nars2/Iars/Ppat/Mtrr/…	84
GO:0000086	G2/M transition of mitotic cell cycle	52/3437	131/17493	9.02555e-08	2.49999e-06	2.18098e-06	Birc5/Inip/Miip/Taf2/Rad51b/Cdc7/Atm/Bard1/Blm/Calm3/Cdk1/Chek1/Hus1/Brca1/Calm1/Ccng1/Cdc25c/Cdk4/Mbd4/Orc1/Plk1/Rad17/Cdc6/Skp2/Fbxl6/Chek2/Mre11a/Trim39/Chmp4c/Zfp830/Mastl/Fbxo5/Fam122a/Babam1/Syf2/Ccdc57/Zfyve19/Pinx1/Nabp1/Dtl/Ticrr/Kdm8/Cdk5rap3/Fbxl15/Nae1/Ints3/Brcc3/Chfr/Clspn/Topbp1/Rint1/Rrm2b	52
GO:0002183	cytoplasmic translational initiation	19/3437	29/17493	9.2662e-08	2.55425e-06	2.22832e-06	Ncbp1/Eif2b3/Eif2d/Mif4gd/Rps2/Rbm4/Slbp/Eif3a/Nck1/Eif2s3x/Eif3d/Eif3i/Mettl3/Eif2s2/Ncbp2/Denr/Eif3m/Dhx29/Eif5	19
GO:0010639	negative regulation of organelle organization	111/3437	355/17493	9.99288e-08	2.74131e-06	2.39151e-06	Rtel1/Smg6/Ckap2/Parl/Birc5/Acd/Ttbk2/Capzb/Kntc1/Smcr8/Add1/Arhgef7/Tpx2/Odf2l/Rnf41/Naa10/Ghitm/Opa1/Npm1/Mphosph9/Parp1/Apc/Atm/Ccnf/Chek1/Ercc1/Mtpn/Gpx1/Mcm2/Inpp5k/Sptbn1/Swap70/Xrcc1/Bub1b/Bub3/Capza1/Plk1/Rad1/Sec22b/Aurkb/Top2a/Trp53/Cib1/Twf2/Ik/Nubp1/Zw10/Ercc4/Incenp/Mcrs1/Nme6/Mad2l1/Becn1/Stmn1/Higd1a/Terf2ip/Mkks/Cdc20/Ndc80/Mphosph8/Kif24/Lcmt1/Prelid1/Zwint/Mad2l1bp/Fbxo5/Cdt1/Tm…	111
GO:0071459	protein localization to chromosome, centromeric region	16/3437	22/17493	1.05724e-07	2.87267e-06	2.50611e-06	Kntc1/Cdk1/Cenpa/Bub1b/Bub3/Aurkb/Ik/Zw10/Ndc80/Mis12/Cdt1/Zwilch/Spdl1/Cenpq/Mtbp/Trappc12	16
GO:0090231	regulation of spindle checkpoint	16/3437	22/17493	1.05724e-07	2.87267e-06	2.50611e-06	Birc5/Hsf1/Aurkb/Aurka/Incenp/Mad2l1/Ndc80/Lcmt1/Mad2l1bp/Cdt1/Cdca8/Anapc15/Xrcc3/Tpr/Dync1li1/Gen1	16
GO:0000281	mitotic cytokinesis	35/3437	75/17493	1.09074e-07	2.94965e-06	2.57327e-06	Ckap2/Zfyve26/Birc5/Chmp6/Usp8/Apc/Cenpa/Cit/Daxx/Kif20a/Sptbn1/Plk1/Aurkb/Incenp/Stmn1/Arl3/Stambp/Kif23/Chmp4c/Cul7/Cdca8/Chmp2b/Mitd1/Anln/Cep55/Chmp5/Nusap1/Chmp7/Chmp1a/Cntrob/Myh10/Exoc3/Kif20b/Exoc8/Exoc5	35
GO:0048207	vesicle targeting, rough ER to cis-Golgi	15/3437	20/17493	1.38027e-07	3.69757e-06	3.22575e-06	Trappc1/Pdcd6/Trappc3/Preb/Trappc2l/Trappc4/Sar1b/Trappc5/Trappc6a/Pef1/Trappc8/Sec16a/Klhl12/Trappc11/Trappc12	15
GO:0048208	COPII vesicle coating	15/3437	20/17493	1.38027e-07	3.69757e-06	3.22575e-06	Trappc1/Pdcd6/Trappc3/Preb/Trappc2l/Trappc4/Sar1b/Trappc5/Trappc6a/Pef1/Trappc8/Sec16a/Klhl12/Trappc11/Trappc12	15
GO:2001252	positive regulation of chromosome organization	43/3437	102/17493	1.56633e-07	4.17115e-06	3.63889e-06	Rtel1/Acd/Map2k7/Atm/Cct2/Cct5/Ercc1/Fen1/Smc2/Cct3/Cct4/Cct6a/Cct8/Dnmt1/Mapkapk5/Nek2/Ruvbl2/Aurkb/Tcp1/Mcrs1/Hnrnpa2b1/Mre11a/Ncapg/Uchl5/Terf2ip/Pnkp/Tfpt/Ino80b/Mphosph8/Mad2l1bp/Cdt1/Nsmce2/Pot1b/Parn/Slx1b/Tpr/Numa1/Ncaph/Tinf2/Ncapd2/Ino80c/Pml/Kat5	43
GO:0090150	establishment of protein localization to membrane	80/3437	236/17493	1.57167e-07	4.17115e-06	3.63889e-06	Zdhhc6/Myo1c/Sec61g/Fis1/Cox18/Prepl/Rab3gap2/Pex3/Arfrp1/Emc6/Snap23/Gopc/Caml/Cdk5/Itgb1bp1/Inpp5k/Sptbn1/Srprb/Vamp2/Cib1/Naca/Timm13/Timm10/Vamp4/Sec61a1/Arl6ip1/Arl6/Mtch2/Timm22/Golga7/Hspa5/Moap1/Vps35/Pex19/Rab8a/Sec61b/Zdhhc12/Blzf1/Golph3/Srp72/Bcs1l/Romo1/Ccdc47/Srpr/Atad1/Emc4/Zfand2b/Zdhhc3/Oxa1l/Trmt10b/Zdhhc24/Zdhhc4/Pex26/Gorasp1/Rilpl2/Rab34/Bag6/Atp13a1/Emc7/Zdhhc7/Tomm70a/Commd…	80
GO:0007033	vacuole organization	66/3437	184/17493	1.81389e-07	4.79169e-06	4.18026e-06	Atg9a/Zfyve26/Atf2/Cln5/Rab43/Smcr8/Chmp6/Atg16l2/Rab3gap2/Emc6/Acp2/Grn/Pip4k2a/Ppt1/Psen1/Ift88/Atp6v0c/Rb1cc1/Sec22b/Cln8/Rab33b/Ift20/Rnf5/Becn1/Gabarap/Gabarapl1/Ap4m1/Moap1/Ralb/Vps35/Chmp1b/Chmp4c/Lamtor1/Tmem39a/Chmp2b/Ccdc115/Vps11/Tmem175/Atp13a2/Vmp1/Trappc8/Arfip2/Chmp5/Vps33a/Vps16/Rab34/Atg5/Pip4k2b/Pip4k2c/Snx4/Hook2/Snapin/Stx12/Fig4/Chmp7/Atg13/Spg11/Chmp1a/Atg4d/Vps18/Atg14/Rab3…	66
GO:0007098	centrosome cycle	49/3437	123/17493	1.84309e-07	4.8464e-06	4.22798e-06	C2cd3/Pard6a/Cep152/Cep63/Cep250/Npm1/Ccnf/Cdk11b/Chek1/Kif3a/Stil/Brca1/Kif11/Nek2/Plk1/Ranbp1/Plk4/Aurka/Nubp1/Arl2/Ndc80/Haus2/Chmp4c/Chmp2b/Poc1a/Cep192/Ccdc57/Haus5/Sass6/Xrcc3/Cep72/Chmp5/Cep85/Alms1/Haus4/Chmp1a/Cetn4/Haus1/Wdr62/Dync1li1/Nat10/Cep68/Cntrob/Haus6/Rttn/Gen1/Pde4dip/Ccp110/Ccdc84	49
GO:0010389	regulation of G2/M transition of mitotic cell cycle	41/3437	96/17493	1.97173e-07	5.16088e-06	4.50233e-06	Inip/Miip/Rad51b/Cdc7/Atm/Bard1/Blm/Cdk1/Chek1/Hus1/Brca1/Ccng1/Cdc25c/Cdk4/Mbd4/Orc1/Plk1/Rad17/Cdc6/Mre11a/Trim39/Chmp4c/Zfp830/Fbxo5/Fam122a/Babam1/Syf2/Zfyve19/Pinx1/Nabp1/Dtl/Ticrr/Cdk5rap3/Nae1/Ints3/Brcc3/Chfr/Clspn/Topbp1/Rint1/Rrm2b	41
GO:0006903	vesicle targeting	28/3437	55/17493	2.07706e-07	5.41175e-06	4.72119e-06	Trappc1/Psen1/Pdcd6/Trappc3/Preb/Ykt6/Chp1/Trappc2l/Stard3/Trappc4/Sar1b/Trappc5/Cep19/Trappc6a/Tmed9/Tbc1d23/Pef1/Trip11/Trappc8/Sec16a/Klhl12/Wdr11/Trappc11/Exoc3/Trappc12/Gbf1/Exoc8/Exoc5	28
GO:0006120	mitochondrial electron transport, NADH to ubiquinone	16/3437	23/17493	2.83679e-07	7.35761e-06	6.41875e-06	Ndufb6/Ndufv2/Ndufs6/Ndufb9/Ndufa7/Ndufa10/Dnajc15/Ndufb8/Coq9/Ndufs3/Ndufa8/Ndufs7/Ndufv1/Ndufs8/Ndufs1/Ndufs2	16
GO:0048199	vesicle targeting, to, from or within Golgi	18/3437	28/17493	3.12298e-07	8.06321e-06	7.03432e-06	Trappc1/Pdcd6/Trappc3/Preb/Trappc2l/Trappc4/Sar1b/Trappc5/Cep19/Trappc6a/Tmed9/Pef1/Trappc8/Sec16a/Klhl12/Trappc11/Trappc12/Gbf1	18
GO:1904356	regulation of telomere maintenance via telomere lengthening	28/3437	56/17493	3.37726e-07	8.68046e-06	7.57281e-06	Rtel1/Acd/Map2k7/Parp1/Atm/Cct2/Cct5/Cct3/Cct4/Cct6a/Cct8/Mapkapk5/Nek2/Aurkb/Tcp1/Ercc4/Mcrs1/Hnrnpa2b1/Pnkp/Ten1/Dcp2/Pinx1/Pot1b/Parn/Tinf2/Nat10/Pml/Gnl3l	28
GO:0060261	positive regulation of transcription initiation by RNA polymerase II	30/3437	63/17493	5.05036e-07	1.29226e-05	1.12736e-05	Med1/Ercc6/Taf2/Med23/Ercc1/Taf6/Myc/Med22/Trp53/Paxip1/Med8/Med20/Taf8/Med21/Med11/Taf12/Med19/Med28/Psmc6/Med18/Med29/Med4/Taf11/Med27/Taf9/Taf3/Med25/Med10/Med17/Taf7	30
GO:0000028	ribosomal small subunit assembly	14/3437	19/17493	5.31255e-07	1.34726e-05	1.17535e-05	Rps2/Rps15/Rps5/Prkdc/Abt1/Rps28/Rps14/Eral1/Rps25/Mrps7/Rps27l/Mrps11/Rps27/Pwp2	14
GO:0034472	snRNA 3'-end processing	14/3437	19/17493	5.31255e-07	1.34726e-05	1.17535e-05	Exosc7/Exosc9/Exosc3/Toe1/Ints1/Exosc8/Ints12/Exosc5/Exosc2/Ints9/Exosc4/Ints5/Ints7/Tut1	14
GO:0090174	organelle membrane fusion	45/3437	113/17493	5.81904e-07	1.46918e-05	1.28171e-05	Tgfbrap1/AU040320/Chmp6/Snap23/Kif5b/Pip4k2a/Vamp1/Vamp2/Ankfy1/Bet1/Gnai3/Sec22b/Vamp4/Vti1b/Gosr1/Stx8/Gosr2/Chp1/Bloc1s6/Stx5a/Rab8a/Snap29/Chmp1b/Chmp4c/Chmp2b/Vps11/Tmem175/Atp13a2/Chmp5/Rab34/Pip4k2b/Snapin/Stx12/Chmp7/Snap47/Spg11/Chmp1a/Ankrd27/Vps39/Bnip1/Stx16/Rab8b/Vcpip1/Rab39/Plekhm1	45
GO:0061640	cytoskeleton-dependent cytokinesis	37/3437	86/17493	6.14139e-07	1.54373e-05	1.34675e-05	Ckap2/Zfyve26/Birc5/Chmp6/Usp8/Apc/Cenpa/Cit/Daxx/Kif20a/Sptbn1/Plk1/Aurkb/Incenp/Stmn1/Arl3/Stambp/Kif23/Chmp4c/Cul7/Cdca8/Chmp2b/Mitd1/Ist1/Anln/Cep55/Chmp5/Nusap1/Chmp7/Chmp1a/Actr2/Cntrob/Myh10/Exoc3/Kif20b/Exoc8/Exoc5	37
GO:0051984	positive regulation of chromosome segregation	18/3437	29/17493	6.71701e-07	1.68102e-05	1.46652e-05	Birc5/Ncaph2/Smc2/Aurkb/Cdc6/Incenp/Ncapg/Becn1/Sirt2/Mad2l1bp/Smc6/Cdt1/Cdca8/Numa1/Ncaph/Ncapd2/Ncapd3/Kat5	18
GO:0031647	regulation of protein stability	92/3437	291/17493	7.07437e-07	1.76272e-05	1.53779e-05	Btrc/Aak1/Rabl3/Qrsl1/Dad1/Mapk8ip3/Telo2/Bag1/Npm1/Usp8/Phb2/Calr/Caml/Ctnnd1/Cct2/Cct5/Gapdh/Grn/Phb/Ctsa/Sumo1/Casp3/Cct3/Cct4/Cct6a/Cct8/Cdk7/Dpm2/Hdac3/Plk1/Ppib/Prkdc/Srebf1/Aurka/Stxbp4/Trp53/Usp4/Wfs1/Prkra/Tcp1/Chek2/Cdc37/Rnf5/Stub1/Pdcd10/Chp1/Golga7/Tmem183a/Stk4/Rpl23/Vps35/Pex19/Ccnh/Ndc80/Dnaja3/Ift46/Derl1/Trim39/Tbrg1/Aptx/Mcm8/Swsap1/Rpl11/Bag4/Hypk/Sugt1/Mul1/Dnlz/Gtpbp4/Bag5/T…	92
GO:0051054	positive regulation of DNA metabolic process	96/3437	307/17493	7.12168e-07	1.7668e-05	1.54135e-05	Rtel1/Acd/Vegfa/Atad5/Map2k7/Ercc6/Trrap/Lpin1/Aplf/Kat7/Npm1/Ddx39b/Ciz1/Cdc7/Parp1/Atm/Blm/Cct2/Cct5/Cdk1/Epc1/Ercc1/Hsf1/Msh2/Pms2/Prim2/Rad51ap1/Vps72/Tnfaip1/Xrcc1/Brca1/Cacybp/Casp3/Cct3/Cct4/Cct6a/Cct8/Cst3/Mapkapk5/Myc/Nek2/Prkdc/Rad51/Dpf2/Ruvbl2/Smarcb1/Aurkb/Cd40/Parg/Rps3/Tcp1/Mcrs1/Hnrnpa2b1/Mre11a/Paxip1/Uchl5/Terf2ip/Smarce1/Pnkp/Dmap1/Stoml2/Tfpt/Ino80b/Exosc3/Cdt1/Nvl/Yeats4/Baba…	96
GO:0007088	regulation of mitotic nuclear division	45/3437	114/17493	7.79899e-07	1.92645e-05	1.68063e-05	Birc5/Kntc1/Cdc27/Apc/Atm/Cdk11b/Chek1/Nfe2l1/Bub1b/Bub3/Insr/Plk1/Sh2b1/Aurkb/Ik/Zw10/Incenp/Nme6/Mad2l1/Anapc7/Anapc5/Cdc20/Ndc80/Lcmt1/Cul7/Zwint/Mad2l1bp/Fbxo5/Cdt1/Zwilch/Cdca8/Nsmce2/Trip13/Spdl1/Anapc15/Cep192/Xrcc3/Tpr/Nusap1/Tubg1/Mtbp/Dync1li1/Bora/Gen1/Kif20b	45
GO:0006383	transcription by RNA polymerase III	23/3437	43/17493	8.11538e-07	1.98059e-05	1.72786e-05	Myo1c/Polr3g/Ercc6/Crcp/Ell/Mybbp1a/Ddx21/Polr2l/Brf2/Polr3k/Polr3d/Gtf3c6/Maf1/Polr3gl/Gtf3c2/Polr3f/Snapc3/Polr3h/Gtf3c5/Snapc4/Gtf3c4/Snapc1/Gtf3c1	23
GO:0006890	retrograde vesicle-mediated transport, Golgi to endoplasmic reticulum	23/3437	43/17493	8.11538e-07	1.98059e-05	1.72786e-05	Bicd2/Use1/Arf4/Copa/Sec22b/Copb2/Rab33b/Bet1l/Pitpnb/Tmem115/Copz1/Cope/Ergic3/Golph3/Lman2/Rer1/Stx18/Nbas/Cog4/Golph3l/Bnip1/Rint1/Gbf1	23
GO:0000463	maturation of LSU-rRNA from tricistronic rRNA transcript (SSU-rRNA, 5.8S rRNA, LSU-rRNA)	3437-12-01	15/17493	8.15702e-07	1.98059e-05	1.72786e-05	Znhit3/Rpf2/Znhit6/Npm1/Rpl7/Bop1/Pes1/Ftsj3/Rpl7l1/Rpl35/Gtpbp4/Urb1	12
GO:0070816	phosphorylation of RNA polymerase II C-terminal domain	3437-12-01	15/17493	8.15702e-07	1.98059e-05	1.72786e-05	Ncbp1/Cdk12/Gtf2h1/Ccnk/Ccnt1/Cdk7/Gtf2h4/Ccnh/Ppil4/Ncbp2/Gtf2h5/Gtf2h3	12
GO:0006278	RNA-templated DNA biosynthetic process	28/3437	58/17493	8.48452e-07	2.04273e-05	1.78207e-05	Acd/Map2k7/Telo2/Rpa1/Atm/Cct2/Cct5/Cct3/Cct4/Cct6a/Cct8/Mapkapk5/Nek2/Aurkb/Tcp1/Pnkp/Nop10/Gar1/Nhp2/Ten1/Dcp2/Pinx1/Pot1b/Parn/Tinf2/Nat10/Pml/Gnl3l	28
GO:0007004	telomere maintenance via telomerase	28/3437	58/17493	8.48452e-07	2.04273e-05	1.78207e-05	Acd/Map2k7/Telo2/Rpa1/Atm/Cct2/Cct5/Cct3/Cct4/Cct6a/Cct8/Mapkapk5/Nek2/Aurkb/Tcp1/Pnkp/Nop10/Gar1/Nhp2/Ten1/Dcp2/Pinx1/Pot1b/Parn/Tinf2/Nat10/Pml/Gnl3l	28
GO:0000387	spliceosomal snRNP assembly	19/3437	32/17493	8.71096e-07	2.08843e-05	1.82194e-05	Aar2/Lsm2/Snrpb/Snrpc/Strap/Usp4/Lsm4/Sart3/Clns1a/Snrpd3/Snrpg/Snrpd2/Gemin7/Prpf31/Wdr77/Prpf6/Prpf8/Prmt7/Gemin4	19
GO:0010256	endomembrane system organization	140/3437	490/17493	9.27346e-07	2.21399e-05	1.93148e-05	Cltc/Hps5/Sec23ip/AU040320/Rab43/Synj1/Vps51/Tmf1/Atp8b2/Chmp6/Arhgef7/Arhgap21/Use1/Tor1aip1/Cog5/Rab3gap2/Bcas3/Emc6/Plscr3/Snap23/Usp8/Tmem33/Ap1m1/Caml/Cdk1/Map2k1/Sptbn1/Vamp1/Ap3s2/Bet1/Hdac3/Lmnb2/Tmed1/Plk1/Sec22b/Plscr1/Ywhaz/Slc9a3r1/Zw10/Pafah1b1/Abca7/Vamp4/Vti1b/Rab33b/Sec61a1/Akap8l/Ap3m1/Arl6ip1/Pdcd10/Stx5a/Bin3/Rab8a/Map2k2/Snap29/Plekhj1/Chmp1b/Tbc1d20/Plekhf1/Rab5c/Tmed3/Blzf1/…	140
GO:0022411	cellular component disassembly	119/3437	403/17493	1.01227e-06	2.40666e-05	2.09956e-05	Atg9a/Ckap2/Parl/Ttbk2/Dffa/Gsk3a/Capzb/Synj1/Smcr8/Chmp6/Add1/Eif2d/Tpx2/Gfm2/Fis1/Kif9/Rnf41/Epg5/Mtif3/Apc/Atpif1/Phb2/Cdk1/Cdk5/Dffb/Mtpn/Hsf1/Kif5b/Sptbn1/Swap70/Capza1/Casp3/Rb1cc1/Insr/Myc/Plk1/Smarcb1/Srebf1/Top2a/Trp53/Vdac1/Capn10/Cib1/Twf2/Pafah1b1/Hk2/Abce1/Cdc37/Blcap/Akap8l/Tfip11/Becn1/Stmn1/Gabarap/Htra2/Stx5a/Gabarapl1/Smarce1/Rpl23/Acin1/Snap29/Mphosph8/Kif24/Sharpin/Chmp4c/Uba5…	119
GO:0062125	regulation of mitochondrial gene expression	17/3437	27/17493	1.03334e-06	2.44657e-05	2.13438e-05	Rpusd3/Alkbh1/Thap11/Sirt3/Cdk5rap1/Coa3/Fastkd3/Taco1/Rpusd4/Nsun4/Ngrn/Trub2/Fastkd2/Mrps27/Mettl4/Nsun3/Mtg1	17
GO:0006282	regulation of DNA repair	66/3437	192/17493	1.05946e-06	2.49805e-05	2.17929e-05	Rtel1/Ercc6/Taf2/Trrap/Kat7/Parp1/Bard1/Blm/Chek1/Epc1/Hsf1/Rad51ap1/Taf6/Vps72/Xrcc1/Brca1/Ogg1/Prkdc/Rad51/Rad52/Dpf2/Ruvbl2/Smarcb1/Parg/Rps3/Mcrs1/Uchl5/Ppp4c/Terf2ip/Smarce1/Pnkp/Dmap1/Tfpt/Ino80b/Taf12/Nudt16l1/Yeats4/Babam1/Meaf6/Taf9/Mad2l2/Ercc8/Supt7l/Mms19/Pot1b/Smchd1/Parpbp/Bcl7a/Polq/Brd8/Helb/Recql5/Sf3b3/Otub1/Fus/Brcc3/Actr2/Ino80c/Atrip/Kdm4d/Eny2/Sf3b5/Taf7/Pml/Kat5/Hdac10	66
GO:0000956	nuclear-transcribed mRNA catabolic process	44/3437	112/17493	1.20119e-06	2.82057e-05	2.46066e-05	Smg6/Ncbp1/Exosc7/Ttc37/Atm/Ddx5/Rnps1/Zfp36/Xrn1/Xrn2/Lsm4/Exosc9/Skiv2l/Mrto4/Smg8/Lsm7/Exosc3/Rbm8a/Upf3a/Lsm1/Lsm3/Polr2g/Pnrc2/Ncbp2/Mlh1/Cnot8/Dcps/Polr2d/Exosc8/Dcp2/Nbas/Smg9/Parn/Dcp1a/Pan2/Exosc5/Zcchc7/Eif4a3/Etf1/Exosc2/Exosc4/Smg5/Pde12/Edc4	44
GO:0051310	metaphase plate congression	29/3437	62/17493	1.24376e-06	2.90856e-05	2.53741e-05	Birc5/Chmp6/Psrc1/Aurkb/Zw10/Incenp/Spag5/Becn1/Ndc80/Chmp4c/Mis12/Cdt1/Cdca5/Cdca8/Mlh1/Chmp2b/Ttl/Spdl1/Pinx1/Chmp5/Cenpq/Numa1/Chmp7/Kif2c/Kif18a/Kif22/Chmp1a/Kat5/Trappc12	29
GO:0031124	mRNA 3'-end processing	28/3437	59/17493	1.31315e-06	3.0583e-05	2.66805e-05	Ncbp1/Leo1/Rprd2/Fip1l1/Rnf20/Hsf1/Slbp/Ctr9/Ccnt1/Cpsf2/Cpsf3/Paf1/Ncbp2/Nudt21/Ssu72/Polr2d/Rprd1b/Pnpt1/Cstf2t/Cpsf1/Clp1/Zc3h3/Rnf40/Cpsf7/Papolg/Cpsf4/Zfp473/Tut1	28
GO:0000018	regulation of DNA recombination	43/3437	109/17493	1.38663e-06	3.2163e-05	2.80589e-05	Rtel1/Atad5/Ercc6/Trrap/Aplf/Parp1/Blm/Chek1/Epc1/Msh2/Pms2/Rad51ap1/Supt6/Vps72/Msh3/Rad51/Ruvbl2/Cd40/Paxip1/Alyref2/Ppp4c/Terf2ip/Dmap1/Exosc3/Yeats4/Mlh1/Meaf6/Zranb3/Mad2l2/Mms19/Pot1b/Smchd1/Parpbp/Polq/Brd8/Pagr1a/Helb/Recql5/Fus/Actr2/Thoc1/Ankle1/Kat5	43
GO:0006303	double-strand break repair via nonhomologous end joining	26/3437	53/17493	1.41147e-06	3.26067e-05	2.8446e-05	Ercc6/Aplf/Ercc1/Hsf1/Xrcc1/Xrcc6/Lig1/Prkdc/Ercc4/Polm/Mre11a/Smarcal1/Poll/Psmd14/Pnkp/Nudt16l1/Mlh1/Mad2l2/Ercc8/Pot1b/Smchd1/Nhej1/Polq/Dclre1b/Dclre1c/Kdm4d	26
GO:0090266	regulation of mitotic cell cycle spindle assembly checkpoint	14/3437	20/17493	1.44879e-06	3.31999e-05	2.89635e-05	Birc5/Aurkb/Incenp/Mad2l1/Ndc80/Lcmt1/Mad2l1bp/Cdt1/Cdca8/Anapc15/Xrcc3/Tpr/Dync1li1/Gen1	14
GO:1903504	regulation of mitotic spindle checkpoint	14/3437	20/17493	1.44879e-06	3.31999e-05	2.89635e-05	Birc5/Aurkb/Incenp/Mad2l1/Ndc80/Lcmt1/Mad2l1bp/Cdt1/Cdca8/Anapc15/Xrcc3/Tpr/Dync1li1/Gen1	14
GO:0007034	vacuolar transport	53/3437	145/17493	1.46642e-06	3.34696e-05	2.91987e-05	Tgfbrap1/Ncoa4/Uevld/Vps51/Ptpn23/Chmp6/Hgs/Epg5/Vps25/Grn/Ankfy1/Ap3s2/M6pr/Stam/Vti1b/Stx8/Becn1/Ap4m1/Tsg101/Vps35/Chmp1b/Plekhf1/Chmp4c/Vps28/Vps53/Chmp2b/Vps11/Mon1a/Atp13a2/Chmp5/Vps33a/Vps16/Rab34/Snf8/Hook2/Snapin/Chmp7/Chmp1a/Vps39/Gak/Vps18/Trak2/Atg14/Vps52/Mon1b/Gga3/Zfyve16/Leprot/Vps13c/Vps37c/Pik3c3/Plekhm1/Scyl2	53
GO:0007095	mitotic G2 DNA damage checkpoint signaling	19/3437	33/17493	1.67469e-06	3.80707e-05	3.32128e-05	Atm/Blm/Cdk1/Chek1/Brca1/Ccng1/Mbd4/Plk1/Mre11a/Trim39/Babam1/Syf2/Dtl/Ticrr/Cdk5rap3/Brcc3/Clspn/Topbp1/Rint1	19
GO:0031396	regulation of protein ubiquitination	68/3437	202/17493	1.71952e-06	3.8935e-05	3.39667e-05	Dcun1d2/Gsk3a/Cblb/Btrc/Sprtn/Rnf20/Aimp2/Npm1/Abl1/Caml/Cdk5/Daxx/Rps2/Psen1/Ctr9/Brca1/Bub1b/Bub3/Hdac3/Pdcd6/Plk1/Ube3a/Usp4/Wfs1/Spry2/Rps3/Skp2/Paxip1/Mad2l1/Rbx1/Stub1/Gps2/Gabarap/Chp1/Hspa5/Herpud1/Rpl23/Cdc20/Dnaja3/Hspbp1/Derl1/Vps28/Rpl11/Mastl/Fbxo5/Ufl1/Pef1/Rchy1/Gtpbp4/Bag5/Mad2l2/Pinx1/Cdk5rap3/Atg5/Mtbp/Topors/Otub1/Commd1/Trib1/Ube2d1/Pttg1ip/Fanci/Ubxn1/Rnf40/Plaa/Chfr/Fancm/Gn…	68
GO:0034661	ncRNA catabolic process	20/3437	36/17493	1.92664e-06	4.34523e-05	3.79076e-05	Ddx49/Exosc7/Mrpl44/Drosha/Xrn1/Exosc9/Snd1/Exosc3/Exosc8/Pnpt1/Zswim8/Dis3/Parn/Exosc5/Zcchc7/Exosc2/Rbm7/Lin28a/Pop1/Exosc4	20
GO:0001522	pseudouridine synthesis	13/3437	18/17493	2.00995e-06	4.51526e-05	3.9391e-05	Rpusd3/Pusl1/Nop10/Gar1/Nhp2/Tsr3/Rpusd1/Rpusd4/Pus10/Trub1/Trub2/Pus7l/Rpusd2	13
GO:0006497	protein lipidation	38/3437	93/17493	2.04429e-06	4.5744e-05	3.99069e-05	Pigu/Pgap3/Zdhhc6/Dbi/Pigl/Rabl3/Pigg/Pigyl/Atg16l2/Ppm1b/Svip/Pgap1/Rab3gap2/Glul/Nmt1/Pigf/Rb1cc1/Dpm2/Pign/Pigb/Pigo/Golga7/Zdhhc16/Pigx/Zdhhc12/Zdhhc3/Pigw/Zdhhc24/Zdhhc4/Pigh/Atg5/Pigt/Zdhhc7/Atg13/Pigk/Rab3gap1/Pigv/Pik3c3	38
GO:0006900	vesicle budding from membrane	32/3437	73/17493	2.1177e-06	4.72017e-05	4.11786e-05	Trappc1/Chmp6/Sec23a/Ap3s2/Pdcd6/Trappc3/Preb/Sec23b/Trappc2l/Trappc4/Tbc1d20/Sec13/Chmp4c/Sar1b/Golph3/Trappc5/Trappc6a/Tmed9/Pef1/Sec31a/Wasl/Trappc8/Chmp5/Chmp7/Golph3l/Sec16a/Klhl12/Sec24c/Sec24a/Trappc11/Trappc12/Gbf1	32
GO:1905820	positive regulation of chromosome separation	17/3437	28/17493	2.14767e-06	4.76834e-05	4.15988e-05	Birc5/Ncaph2/Cdc27/Smc2/Aurkb/Incenp/Ncapg/Anapc7/Anapc5/Mad2l1bp/Cdt1/Cdca8/Nsmce2/Numa1/Ncaph/Ncapd2/Ncapd3	17
GO:0006401	RNA catabolic process	80/3437	250/17493	2.1729e-06	4.80565e-05	4.19243e-05	Smg6/Ddx49/Vegfa/Ncbp1/Exosc7/Mrpl44/Ttc37/Drosha/Rbm10/Lsm2/Npm1/Atm/Ddx5/Fen1/Rnps1/Apex1/Rnaseh1/Zfp36/Xrn1/Xrn2/Fto/Lsm4/Exosc9/Mettl3/Snd1/Skiv2l/Fastk/Mrto4/Smg8/Lsm7/Exosc3/Lsm5/Exosc1/Rbm8a/Upf3a/Lsm1/Mettl16/Lsm3/Polr2g/Pnrc2/Ncbp2/Rnaseh2c/Mlh1/Cnot8/Slirp/Dcps/Polr2d/Fastkd3/Exosc8/Rnaseh2a/Dcp2/Nbas/Pnpt1/Zswim8/Smg9/Dis3/Parn/Dcp1a/Pan2/Tbrg4/Exosc5/Zcchc7/Eif4a3/Fus/Etf1/Exosc2/Rbm7…	80
GO:2000144	positive regulation of DNA-templated transcription initiation	31/3437	70/17493	2.33477e-06	5.14371e-05	4.48736e-05	Bclaf1/Med1/Ercc6/Taf2/Med23/Ercc1/Taf6/Myc/Med22/Trp53/Paxip1/Med8/Med20/Taf8/Med21/Med11/Taf12/Med19/Med28/Psmc6/Med18/Med29/Med4/Taf11/Med27/Taf9/Taf3/Med25/Med10/Med17/Taf7	31
GO:0006906	vesicle fusion	43/3437	111/17493	2.44711e-06	5.37046e-05	4.68517e-05	Tgfbrap1/AU040320/Chmp6/Snap23/Kif5b/Pip4k2a/Vamp1/Vamp2/Ankfy1/Bet1/Gnai3/Sec22b/Vamp4/Vti1b/Gosr1/Stx8/Gosr2/Chp1/Bloc1s6/Stx5a/Rab8a/Snap29/Chmp1b/Chmp4c/Chmp2b/Vps11/Tmem175/Atp13a2/Chmp5/Rab34/Pip4k2b/Snapin/Stx12/Chmp7/Snap47/Spg11/Chmp1a/Ankrd27/Vps39/Stx16/Rab8b/Rab39/Plekhm1	43
GO:0000291	nuclear-transcribed mRNA catabolic process, exonucleolytic	3437-12-01	16/17493	2.67501e-06	5.8258e-05	5.08241e-05	Exosc7/Ttc37/Exosc9/Skiv2l/Exosc3/Polr2g/Cnot8/Exosc8/Pan2/Exosc5/Exosc2/Exosc4	12
GO:0031573	mitotic intra-S DNA damage checkpoint signaling	3437-12-01	16/17493	2.67501e-06	5.8258e-05	5.08241e-05	Atf2/Fancd2/Eme2/Hus1/Msh2/Xpc/Rad17/Rad9a/Chek2/Mre11a/Nek11/Eme1	12
GO:0072655	establishment of protein localization to mitochondrion	37/3437	91/17493	3.1879e-06	6.9164e-05	6.03385e-05	Parl/Dnajc19/Gsk3a/Hk1/Fis1/Cox18/Atpif1/Ddit3/Srebf1/Timm17a/Timm17b/Timm44/Ywhaz/Hk2/Timm13/Timm10/Mtch2/Timm22/Grpel2/Moap1/Grpel1/Dnajc15/Bcs1l/Romo1/Timm21/Tomm34/Bag4/Dnlz/Oxa1l/Trmt10b/Immp1l/Chchd4/Tomm70a/Fbxo7/Pmpca/Dusp18/Samm50	37
GO:0090307	mitotic spindle assembly	27/3437	58/17493	3.22441e-06	6.96913e-05	6.07984e-05	Cltc/Birc5/Ccdc61/Chmp6/Tpx2/Drg1/Kif3b/Kif11/Nek2/Plk1/Aurkb/Chek2/Incenp/Cdc20/Kif23/Bccip/Chmp4c/Cdca8/Chmp2b/Cep192/Cep97/Chmp5/Tpr/Chmp7/Chmp1a/Aaas/Mzt1	27
GO:0034504	protein localization to nucleus	93/3437	305/17493	3.49147e-06	7.51785e-05	6.55855e-05	Nup85/Atf2/Otud7b/Dnajb6/Nolc1/Akap1/Rpf2/Med1/Ipo8/Nup88/Nxt1/Tor1aip1/Nup35/Kat7/Npm1/Ciz1/Nol8/Parp1/Bard1/Phb2/Calr/Cdk1/Cdk5/Ddx5/Glul/Kpna6/Pik3r2/Pola2/Psen1/Polr1a/Sumo1/Ywhae/Brca1/Cry2/Hdac3/Hyal2/Lmnb2/Plk1/Ranbp2/Rangap1/Trp53/Txn1/Abca7/Mcrs1/Plrg1/Paf1/Arl2/Chp1/Stk4/Taf8/Dmap1/Sec13/Tbrg1/Rbm22/Rpl11/Nvl/Ufm1/Rpain/Taf3/Supt7l/Pinx1/Uaca/Atp13a2/Ipo11/Cdk5rap3/Nup155/Tor1b/Tpr/Wwtr…	93
GO:0033314	mitotic DNA replication checkpoint signaling	3437-09-01	10/17493	3.56339e-06	7.64388e-05	6.6685e-05	Hus1/Orc1/Rad17/Cdc6/Zfp830/Ticrr/Nae1/Clspn/Topbp1	9
GO:0006414	translational elongation	22/3437	43/17493	3.73982e-06	7.99229e-05	6.97245e-05	Pstk/Ltn1/Mrpl44/Alkbh1/Hbs1l/Tufm/Eef2/Eef1a1/Eef1b2/Rplp1/Eef1g/Rplp2/Dph2/Dph5/Trnau1ap/Ascc2/Abtb1/Gfm1/Eif4a3/Dph1/Dph3/Sepsecs	22
GO:0070585	protein localization to mitochondrion	38/3437	95/17493	3.77084e-06	7.99446e-05	6.97434e-05	Parl/Dnajc19/Gsk3a/Hk1/Fis1/Cox18/Bag1/Atpif1/Ddit3/Srebf1/Timm17a/Timm17b/Timm44/Ywhaz/Hk2/Timm13/Timm10/Mtch2/Timm22/Grpel2/Moap1/Grpel1/Dnajc15/Bcs1l/Romo1/Timm21/Tomm34/Bag4/Dnlz/Oxa1l/Trmt10b/Immp1l/Chchd4/Tomm70a/Fbxo7/Pmpca/Dusp18/Samm50	38
GO:0090232	positive regulation of spindle checkpoint	3437-10-01	12/17493	3.78287e-06	7.99446e-05	6.97434e-05	Birc5/Aurkb/Incenp/Mad2l1/Ndc80/Cdca8/Xrcc3/Tpr/Dync1li1/Gen1	10
GO:0090267	positive regulation of mitotic cell cycle spindle assembly checkpoint	3437-10-01	12/17493	3.78287e-06	7.99446e-05	6.97434e-05	Birc5/Aurkb/Incenp/Mad2l1/Ndc80/Cdca8/Xrcc3/Tpr/Dync1li1/Gen1	10
GO:0008654	phospholipid biosynthetic process	69/3437	210/17493	3.81629e-06	8.03533e-05	7.01e-05	Pi4ka/Pigu/Pgap3/Pigl/Pigg/Dgkh/Pigyl/Serac1/Lpin1/Pcx/Pcyt1a/Pgap1/Agpat1/Plscr3/Dhrs7b/Fdps/Chkb/Gpam/Pigf/Pik3r2/Pip4k2a/Pip5k1a/Ptdss1/Sptlc1/Dpm2/Gnpat/Idh1/Ajuba/Plscr1/Bpnt1/Sh3yl1/Pign/Pigb/Dgke/Becn1/Chp1/Pigo/Mvk/Pcyt2/Pigx/Dhdds/Agpat4/Tamm41/Pigw/Mboat7/Pigh/Impa2/Pip4k2b/Pip4k2c/Socs4/Pgs1/Pigt/Cept1/Abhd4/Cds2/Mvd/Lpcat3/Idi1/Ormdl1/Serinc5/Atg14/Fitm2/Pisd/Dolk/Pigk/Pigv/Pik3c3/Pik…	69
GO:0010212	response to ionizing radiation	45/3437	120/17493	4.03532e-06	8.46527e-05	7.38507e-05	Inip/Fancd2/Ercc6/Kars/Atm/Bard1/Blm/Ercc1/Gpx1/Grb2/Hsf1/Hus1/Men1/Msh2/Rad51ap1/Rad54l/Rpl26/Brca1/Xrcc6/Myc/Prkdc/Rad1/Rad51/Rad9a/Rnf4/Trp53/Chek2/Paxip1/Babam1/Ercc8/Nabp1/Nhej1/Ticrr/Tmem109/Ints3/Brcc3/Dclre1c/Zmpste24/Kdm4d/Nek1/Topbp1/Pml/Ints7/Kat5/Gtf2h5	45
GO:0051303	establishment of chromosome localization	31/3437	72/17493	4.80915e-06	0.000100516	8.76902e-05	Birc5/Cep63/Chmp6/Psrc1/Atm/Aurkb/Zw10/Incenp/Spag5/Becn1/Ndc80/Chmp4c/Mis12/Cdt1/Cdca5/Cdca8/Mlh1/Chmp2b/Ttl/Spdl1/Pinx1/Chmp5/Cenpq/Numa1/Chmp7/Kif2c/Kif18a/Kif22/Chmp1a/Kat5/Trappc12	31
GO:1903008	organelle disassembly	42/3437	110/17493	4.91823e-06	0.000102421	8.93519e-05	Atg9a/Parl/Gsk3a/Eif2d/Gfm2/Fis1/Kif9/Rnf41/Mtif3/Atpif1/Phb2/Cdk1/Kif5b/Rb1cc1/Srebf1/Trp53/Vdac1/Capn10/Hk2/Cdc37/Becn1/Gabarap/Htra2/Stx5a/Gabarapl1/Uba5/Cisd2/Ufl1/Mrrf/Ufm1/Denr/Mul1/Arfip2/Ddrgk1/Atg5/Atg13/Fbxo7/Atg4d/Atg14/Vps13c/Kat5/Gbf1	42
GO:0006901	vesicle coating	18/3437	32/17493	4.97507e-06	0.000102854	8.97295e-05	Trappc1/Ap3s2/Pdcd6/Trappc3/Preb/Trappc2l/Trappc4/Sar1b/Trappc5/Trappc6a/Tmed9/Pef1/Trappc8/Sec16a/Klhl12/Trappc11/Trappc12/Gbf1	18
GO:0032205	negative regulation of telomere maintenance	18/3437	32/17493	4.97507e-06	0.000102854	8.97295e-05	Rtel1/Smg6/Acd/Parp1/Atm/Ercc1/Xrcc1/Ercc4/Mcrs1/Terf2ip/Ten1/Dcp2/Pinx1/Pot1b/Tinf2/Nat10/Pml/Gnl3l	18
GO:0071897	DNA biosynthetic process	59/3437	173/17493	5.12182e-06	0.000105506	9.20429e-05	Acd/Vegfa/Map2k7/Sprtn/Telo2/Rpa1/Kat7/Npm1/Ddx39b/Atm/Bmpr2/Cct2/Cct5/Chek1/Men1/Phb/Cct3/Cct4/Cct6a/Cct8/Lig1/Mapkapk5/Myc/Nek2/Sh2b1/Aurkb/Trp53/Polk/Tcp1/Mcrs1/Hnrnpa2b1/Poll/Pnkp/Nop10/Nvl/Poldip2/Gar1/Nhp2/Gins1/Ten1/Meaf6/Dcp2/Mad2l2/Pinx1/Pot1b/Parn/Dtl/Gins3/Polh/Ing4/Chtf18/Rfc4/Parm1/Tinf2/Nat10/Pml/Dscc1/Gnl3l/Rrm2b	59
GO:0071103	DNA conformation change	26/3437	56/17493	5.19323e-06	0.000106592	9.29905e-05	Rtel1/Ddx11/Rpa1/Abl1/Blm/Mcm2/Mcm4/Mcm5/Mcm7/Ighmbp2/Top3a/Cdc45/Rad51/Top2a/Top3b/Hnrnpa2b1/Mre11a/Mcm8/Gins1/Zranb3/Pot1b/Gins3/Recql4/Recql5/Ercc3/Supv3l1	26
GO:0000966	RNA 5'-end processing	13/3437	19/17493	5.21378e-06	0.00010663	9.30238e-05	Rpp38/Abt1/Rpp30/Pop4/Rpp14/Rpp21/Nop9/Rpp25l/Pnpt1/Pop7/Tbl3/Rpp40/Pop1	13
GO:0030433	ubiquitin-dependent ERAD pathway	33/3437	79/17493	5.34157e-06	0.000108763	9.4884e-05	Man1b1/Svip/Aup1/Calr/Canx/Hsp90b1/Wfs1/Rnf5/Stub1/Dnajb12/Ube4b/Hspa5/Herpud1/Sec61b/Derl1/Erlec1/Psmc6/Ccdc47/Ankzf1/Ubxn4/Tmem129/Tmub2/Syvn1/Rnf121/Dnajc18/Derl2/Bag6/Sgtb/Rnf185/Ube4a/Os9/Ubxn8/Yod1	33
GO:0060260	regulation of transcription initiation by RNA polymerase II	30/3437	69/17493	5.35616e-06	0.000108763	9.4884e-05	Med1/Ercc6/Taf2/Med23/Ercc1/Taf6/Myc/Med22/Trp53/Paxip1/Med8/Med20/Taf8/Med21/Med11/Taf12/Med19/Med28/Psmc6/Med18/Med29/Med4/Taf11/Med27/Taf9/Taf3/Med25/Med10/Med17/Taf7	30
GO:0050821	protein stabilization	61/3437	181/17493	5.50779e-06	0.000111445	9.72241e-05	Aak1/Rabl3/Mapk8ip3/Telo2/Bag1/Npm1/Phb2/Calr/Caml/Ctnnd1/Cct2/Cct5/Gapdh/Grn/Phb/Sumo1/Cct3/Cct4/Cct6a/Cct8/Cdk7/Ppib/Stxbp4/Trp53/Wfs1/Prkra/Tcp1/Chek2/Cdc37/Pdcd10/Chp1/Golga7/Stk4/Rpl23/Pex19/Ccnh/Dnaja3/Trim39/Tbrg1/Mcm8/Swsap1/Rpl11/Bag4/Hypk/Sugt1/Mul1/Dnlz/Gtpbp4/Bag5/Taf9/Syvn1/Bag6/Stx12/Ncln/Sec16a/Ipo9/Mtrr/Mtmr9/Crebl2/Pml/Rab3gap1	61
GO:0036503	ERAD pathway	39/3437	100/17493	5.84591e-06	0.000117869	0.000102828	Man1b1/Sel1l/Svip/Aup1/Calr/Canx/Hsp90b1/Wfs1/Rnf5/Stub1/Dnajb12/Ube4b/Hspa5/Sdf2l1/Herpud1/Sec61b/Derl1/Erlec1/Psmc6/Ccdc47/Ankzf1/Ubxn4/Tmem129/Ubac2/Tmub2/Syvn1/Rnf121/Dnajc18/Rnft1/Derl2/Bag6/Sgtb/Rnf185/Ube4a/Ubxn1/Rnft2/Os9/Ubxn8/Yod1	39
GO:0016233	telomere capping	20/3437	38/17493	5.88659e-06	0.000118271	0.000103179	Rtel1/Smg6/Acd/Map2k7/Atm/Ercc1/Xrcc1/Mapkapk5/Nek2/Prkdc/Aurkb/Ercc4/Hnrnpa2b1/Mre11a/Terf2ip/Pnkp/Pot1b/Dclre1b/Tinf2/Dclre1c	20
GO:0032210	regulation of telomere maintenance via telomerase	23/3437	47/17493	5.99382e-06	0.000120003	0.00010469	Acd/Map2k7/Atm/Cct2/Cct5/Cct3/Cct4/Cct6a/Cct8/Mapkapk5/Nek2/Aurkb/Tcp1/Pnkp/Ten1/Dcp2/Pinx1/Pot1b/Parn/Tinf2/Nat10/Pml/Gnl3l	23
GO:0016482	cytosolic transport	51/3437	144/17493	6.5508e-06	0.000130695	0.000114018	Cltc/Wdr91/Cln5/Klhl20/Tbc1d17/Vps51/Ptpn23/Arfip1/Heatr5b/Tmem87a/Prepl/Arfrp1/Kif5b/Pip4k2a/Map2k1/Trim27/Ezr/Ankfy1/Vti1b/Gosr1/Bet1l/Stx8/Becn1/Ykt6/Snx1/Stx5a/Ap4m1/Vps35/Map2k2/Mtmr2/Plekhj1/Arl1/Rab5a/Tbc1d23/Vps53/Vps11/Tmem87b/Snf8/Erc1/Hook2/Slc30a6/Ankrd27/Actr2/Gak/Atg14/Vps52/Stx16/Rgp1/Vps26b/Gbf1/Pik3c3	51
GO:0034976	response to endoplasmic reticulum stress	77/3437	245/17493	7.02639e-06	0.000139695	0.00012187	Eif2a/Man1b1/Tmtc3/Sel1l/Tmco1/Atf6/Svip/Opa1/Abl1/Tmem33/Aup1/Calr/Canx/Ddit3/Ppp1r15a/Nfe2l1/Pik3r2/Casp3/Nck1/P4hb/Hsp90b1/Trp53/Wfs1/Creb3/Cops5/Tbl2/Abca7/Casp9/Rnf5/Stub1/Dnajb12/Hyou1/Ube4b/Hspa5/Sdf2l1/Herpud1/Sec61b/Derl1/Txndc12/Uba5/Erlec1/Psmc6/Ccdc47/Erp29/Ankzf1/Ufl1/Ubxn4/Ufm1/Tmbim6/Tmem129/Ubac2/Tmub2/Tmx1/Syvn1/Manf/Rnf121/Erp44/Dnajc18/Rnft1/Ddrgk1/Cdk5rap3/Serp1/Derl2/Bag6/Ppp…	77
GO:0002097	tRNA wobble base modification	3437-12-01	17/17493	7.4588e-06	0.000147777	0.000128921	Elp6/Alkbh1/Elp2/Elp4/Adat2/Urm1/Trmu/Elp3/Gtpbp3/Ctu1/Dph3/Nsun3	12
GO:0032206	positive regulation of telomere maintenance	30/3437	70/17493	7.62221e-06	0.000150492	0.000131289	Rtel1/Acd/Map2k7/Atm/Cct2/Cct5/Ercc1/Cct3/Cct4/Cct6a/Cct8/Mapkapk5/Nek2/Ruvbl2/Aurkb/Tcp1/Mcrs1/Hnrnpa2b1/Mre11a/Uchl5/Terf2ip/Pnkp/Tfpt/Ino80b/Pot1b/Parn/Slx1b/Tinf2/Ino80c/Pml	30
GO:0070129	regulation of mitochondrial translation	14/3437	22/17493	8.00607e-06	0.000157526	0.000137425	Rpusd3/Alkbh1/Cdk5rap1/Coa3/Fastkd3/Taco1/Rpusd4/Nsun4/Ngrn/Trub2/Fastkd2/Mrps27/Nsun3/Mtg1	14
GO:0098781	ncRNA transcription	25/3437	54/17493	8.36605e-06	0.000164044	0.000143111	Uspl1/Ercc6/Tcof1/Npm1/Polr1e/Ell/Polr1a/Ncl/Smarcb1/Dedd/Trp53/Polr2l/Pih1d1/Snapc3/Ercc3/Pwp1/Larp7/Rpap2/Cd3eap/Ell3/Snapc4/Snapc1/Gtf2h5/Ippk/Gtf3c1	25
GO:0050000	chromosome localization	32/3437	77/17493	8.39485e-06	0.000164045	0.000143112	Birc5/Cep63/Chmp6/Psrc1/Atm/Aurkb/Zw10/Incenp/Spag5/Becn1/Ndc80/Chmp4c/Mis12/Cdt1/Cdca5/Cdca8/Mlh1/Chmp2b/Ttl/Spdl1/Pinx1/Chmp5/Cenpq/Numa1/Chmp7/Kif2c/Kif18a/Kif22/Chmp1a/Actr2/Kat5/Trappc12	32
GO:0042158	lipoprotein biosynthetic process	38/3437	98/17493	8.9771e-06	0.000174824	0.000152515	Pigu/Pgap3/Zdhhc6/Dbi/Pigl/Rabl3/Pigg/Pigyl/Atg16l2/Ppm1b/Svip/Pgap1/Rab3gap2/Glul/Nmt1/Pigf/Rb1cc1/Dpm2/Pign/Pigb/Pigo/Golga7/Zdhhc16/Pigx/Zdhhc12/Zdhhc3/Pigw/Zdhhc24/Zdhhc4/Pigh/Atg5/Pigt/Zdhhc7/Atg13/Pigk/Rab3gap1/Pigv/Pik3c3	38
GO:0034655	nucleobase-containing compound catabolic process	104/3437	357/17493	9.11395e-06	0.000176885	0.000154314	Smg6/Ddx49/Vegfa/Dffa/Ncbp1/Exosc7/Mrpl44/Ttc37/Drosha/Samhd1/Rbm10/Cdadc1/Lsm2/Npm1/Atm/Ddx5/Dffb/Fen1/Hsf1/Nudt1/Rnps1/Apex1/Casp3/Rnaseh1/Zfp36/Xrn1/Xrn2/Fto/Nt5c/Lsm4/Galt/Ahcy/Nudt5/Exosc9/Mettl3/Snd1/Skiv2l/Dctpp1/Fastk/Mrto4/Smg8/Lsm7/Pycrl/Exosc3/Lsm5/Exosc1/Rbm8a/Itpa/Upf3a/Nt5c3/Lsm1/Mettl16/Lsm3/Polr2g/Pnrc2/Ncbp2/Rnaseh2c/Mlh1/Cnot8/Slirp/Dcps/Polr2d/Fastkd3/Exosc8/Rnaseh2a/Dcp2/Nbas/…	104
GO:0032392	DNA geometric change	23/3437	48/17493	9.3757e-06	0.000181348	0.000158208	Rtel1/Ddx11/Rpa1/Blm/Mcm2/Mcm4/Mcm5/Mcm7/Ighmbp2/Cdc45/Rad51/Top2a/Hnrnpa2b1/Mre11a/Mcm8/Gins1/Zranb3/Pot1b/Gins3/Recql4/Recql5/Ercc3/Supv3l1	23
GO:0000478	endonucleolytic cleavage involved in rRNA processing	3437-11-01	15/17493	1.03011e-05	0.000195927	0.000170926	Npm1/Bop1/Abt1/Rcl1/Rps21/Nop9/Fcf1/Tbl3/Rpp40/Tsr1/Bms1	11
GO:0000479	endonucleolytic cleavage of tricistronic rRNA transcript (SSU-rRNA, 5.8S rRNA, LSU-rRNA)	3437-11-01	15/17493	1.03011e-05	0.000195927	0.000170926	Npm1/Bop1/Abt1/Rcl1/Rps21/Nop9/Fcf1/Tbl3/Rpp40/Tsr1/Bms1	11
GO:0006744	ubiquinone biosynthetic process	3437-11-01	15/17493	1.03011e-05	0.000195927	0.000170926	Coq10b/Pdss2/Fdxr/Coq7/Pdss1/Ndufa9/Coq9/Coq5/Ubiad1/Coq6/Coq4	11
GO:0007076	mitotic chromosome condensation	3437-11-01	15/17493	1.03011e-05	0.000195927	0.000170926	Ncaph2/Smc2/Akap8l/Ncapg/Akap8/Cdca5/Nusap1/Ncaph/Chmp1a/Ncapd2/Ncapd3	11
GO:0090503	RNA phosphodiester bond hydrolysis, exonucleolytic	3437-11-01	15/17493	1.03011e-05	0.000195927	0.000170926	Exosc7/Xrn1/Cpsf3/Exosc9/Exosc3/Toe1/Exosc8/Eri2/Parn/Exosc2/Pde12	11
GO:0061512	protein localization to cilium	27/3437	61/17493	1.04485e-05	0.00019807	0.000172796	Fam149b/Tctn1/Ttc21b/Invs/Arf4/Ehd1/Tulp3/Ift20/Arl6/Arl3/Rab8a/Atp6v1d/Tmem107/Tctn2/Ift80/Zdhhc3/Ttc21a/Cdk20/Ift140/Efcab7/Wdr19/Nphp4/Ttc26/Wdr35/Ccdc66/Bbs9/Spata7	27
GO:0006312	mitotic recombination	15/3437	25/17493	1.06318e-05	0.000200878	0.000175246	Tprkb/Blm/Ercc1/Msh2/Xrcc1/Msh3/Rad51/Rad52/Ercc4/Smc6/Nsmce2/Mlh1/Xrcc3/Ankle1/Gen1	15
GO:0051298	centrosome duplication	29/3437	68/17493	1.20724e-05	0.000227344	0.000198334	C2cd3/Cep152/Cep63/Npm1/Ccnf/Stil/Brca1/Plk4/Nubp1/Ndc80/Chmp4c/Chmp2b/Poc1a/Cep192/Ccdc57/Sass6/Xrcc3/Cep72/Chmp5/Alms1/Chmp1a/Cetn4/Wdr62/Nat10/Cntrob/Rttn/Gen1/Ccp110/Ccdc84	29
GO:0090502	RNA phosphodiester bond hydrolysis, endonucleolytic	16/3437	28/17493	1.28225e-05	0.000239886	0.000209276	Npm1/Rnaseh1/Bop1/Abt1/Rpp30/Rcl1/Elac2/Rps21/Nop9/Fcf1/Pop7/Tbl3/Rpp40/Pop1/Tsr1/Bms1	16
GO:0099022	vesicle tethering	16/3437	28/17493	1.28225e-05	0.000239886	0.000209276	Trappc1/Trappc3/Trappc2l/Stard3/Trappc4/Trappc5/Trappc6a/Tbc1d23/Trip11/Trappc8/Wdr11/Trappc11/Exoc3/Trappc12/Exoc8/Exoc5	16
GO:0007080	mitotic metaphase plate congression	23/3437	49/17493	1.43973e-05	0.000268468	0.00023421	Birc5/Chmp6/Psrc1/Aurkb/Zw10/Incenp/Becn1/Ndc80/Chmp4c/Mis12/Cdt1/Cdca5/Cdca8/Chmp2b/Spdl1/Pinx1/Chmp5/Chmp7/Kif2c/Kif18a/Kif22/Chmp1a/Kat5	23
GO:0006506	GPI anchor biosynthetic process	17/3437	31/17493	1.44533e-05	0.000268634	0.000234356	Pigu/Pgap3/Pigl/Pigg/Pigyl/Pgap1/Pigf/Dpm2/Pign/Pigb/Pigo/Pigx/Pigw/Pigh/Pigt/Pigk/Pigv	17
GO:0010569	regulation of double-strand break repair via homologous recombination	27/3437	62/17493	1.50639e-05	0.000279074	0.000243463	Rtel1/Ercc6/Trrap/Parp1/Blm/Chek1/Epc1/Rad51ap1/Vps72/Rad51/Ruvbl2/Ppp4c/Terf2ip/Dmap1/Yeats4/Meaf6/Mad2l2/Mms19/Smchd1/Parpbp/Polq/Brd8/Helb/Recql5/Fus/Actr2/Kat5	27
GO:0032508	DNA duplex unwinding	21/3437	43/17493	1.5771e-05	0.000291227	0.000254066	Rtel1/Ddx11/Rpa1/Blm/Mcm2/Mcm4/Mcm5/Mcm7/Ighmbp2/Cdc45/Rad51/Top2a/Mre11a/Mcm8/Gins1/Pot1b/Gins3/Recql4/Recql5/Ercc3/Supv3l1	21
GO:1903320	regulation of protein modification by small protein conjugation or removal	73/3437	234/17493	1.59493e-05	0.00029357	0.00025611	Dcun1d2/Gsk3a/Cblb/Arnt/Btrc/Sprtn/Rnf20/Traf7/Aimp2/Npm1/Abl1/Caml/Cdk5/Daxx/Rps2/Psen1/Ctr9/Brca1/Bub1b/Bub3/Hdac3/Pdcd6/Plk1/Ube3a/Usp4/Wfs1/Spry2/Rps3/Skp2/Sart3/Paxip1/Mad2l1/Rbx1/Stub1/Gps2/Gabarap/Chp1/Hspa5/Herpud1/Rpl23/Cdc20/Dnaja3/Hspbp1/Derl1/Hmg20a/Vps28/Rpl11/Mastl/Fbxo5/Ufl1/Pef1/Rchy1/Mul1/Gtpbp4/Bag5/Mad2l2/Pinx1/Cdk5rap3/Atg5/Mtbp/Topors/Otub1/Commd1/Trib1/Ube2d1/Pttg1ip/Fanci/U…	73
GO:0032527	protein exit from endoplasmic reticulum	20/3437	40/17493	1.60794e-05	0.000295013	0.000257369	Sel1l/Tecpr2/Svip/Aup1/Preb/Herpud1/Sec61b/Sec13/Derl1/Sar1b/Erlec1/Tmem129/Ubac2/Syvn1/Derl2/Cd81/Tm9sf4/Sec16a/Os9/Yod1	20
GO:0034427	nuclear-transcribed mRNA catabolic process, exonucleolytic, 3'-5'	3437-09-01	11/17493	1.61476e-05	0.000295315	0.000257632	Exosc7/Ttc37/Exosc9/Skiv2l/Exosc3/Exosc8/Exosc5/Exosc2/Exosc4	9
GO:2000278	regulation of DNA biosynthetic process	44/3437	122/17493	1.63032e-05	0.000297208	0.000259283	Acd/Vegfa/Map2k7/Kat7/Npm1/Ddx39b/Atm/Bmpr2/Cct2/Cct5/Chek1/Men1/Cct3/Cct4/Cct6a/Cct8/Mapkapk5/Myc/Nek2/Sh2b1/Aurkb/Trp53/Tcp1/Mcrs1/Hnrnpa2b1/Pnkp/Nvl/Gins1/Ten1/Meaf6/Dcp2/Pinx1/Pot1b/Parn/Gins3/Ing4/Chtf18/Rfc4/Parm1/Tinf2/Nat10/Pml/Dscc1/Gnl3l	44
GO:0006289	nucleotide-excision repair	31/3437	76/17493	1.81011e-05	0.000328933	0.00028696	Uvssa/Ercc6/Rpa1/Kat7/Ercc1/Gtf2h1/Hus1/Nthl1/Xpc/Gtf2h4/Ogg1/Rad52/Dpf2/Smarcb1/Trp53/Ercc5/Polk/Ercc4/Poll/Smarce1/Rpa3/Polr2i/Ercc8/Bcl7a/Ercc3/Dclre1b/Commd1/Brip1/Kat5/Gtf2h5/Gtf2h3	31
GO:0031167	rRNA methylation	3437-12-01	18/17493	1.83565e-05	0.000332515	0.000290085	Tfb2m/Emg1/Ftsj3/Dimt1/Mettl16/Nsun4/Zcchc4/Nop2/Nsun5/Tfb1m/Nsun3/Fdxacb1	12
GO:0006839	mitochondrial transport	50/3437	145/17493	1.85511e-05	0.000334976	0.000292232	Parl/Atf2/Dnajc19/Gsk3a/Fis1/Cox18/Atpif1/Bad/Kif5b/Psen1/Srebf1/Timm17a/Timm17b/Timm44/Trp53/Vdac2/Ywhaz/Zfp13/Slc25a10/Hk2/Timm13/Timm10/Mtch2/Timm22/Grpel2/Moap1/Vps35/Plekhf1/Grpel1/Dnajc15/Alkbh7/Bcs1l/Romo1/Timm21/Tomm34/Bag4/Mul1/Dnlz/Oxa1l/Trmt10b/Immp1l/Them4/Chchd4/Tomm70a/Spg7/Fbxo7/Pmpca/Dusp18/Acaa2/Samm50	50
GO:0006360	transcription by RNA polymerase I	24/3437	53/17493	2.00699e-05	0.000360122	0.000314169	Myo1c/Ercc6/Tcof1/Polr1e/Gtf2h1/Ppp1r15a/Ttf1/Ncl/Smarcb1/Dedd/Mybbp1a/Ddx21/Lyar/Polr2l/Maf1/Pih1d1/Ercc3/Pwp1/Heatr1/Cd3eap/Zmpste24/Utp15/Gtf2h5/Ippk	24
GO:0065002	intracellular protein transmembrane transport	24/3437	53/17493	2.00699e-05	0.000360122	0.000314169	Dnajc19/Pex10/Sec61g/Timm17a/Timm17b/Timm44/Sec61a1/Grpel2/Hspa5/Pex13/Sec61b/Grpel1/Dnajc15/Romo1/Timm21/Dnlz/Zfand2b/Pex1/Pex26/Chchd4/Pex12/Tomm70a/Pex16/Tram2	24
GO:0007041	lysosomal transport	41/3437	112/17493	2.08106e-05	0.000372243	0.000324744	Tgfbrap1/Ncoa4/Uevld/Vps51/Chmp6/Hgs/Epg5/Grn/Ankfy1/M6pr/Stx8/Becn1/Ap4m1/Tsg101/Vps35/Chmp1b/Plekhf1/Chmp4c/Vps53/Chmp2b/Vps11/Atp13a2/Chmp5/Vps33a/Vps16/Rab34/Hook2/Snapin/Chmp7/Chmp1a/Vps39/Gak/Vps18/Trak2/Atg14/Vps52/Gga3/Zfyve16/Pik3c3/Plekhm1/Scyl2	41
GO:0043247	telomere maintenance in response to DNA damage	16/3437	29/17493	2.33873e-05	0.000417024	0.000363811	Rtel1/Acd/Ercc1/Xrcc1/Apex1/Ruvbl2/Ercc4/Mcrs1/Uchl5/Tfpt/Ino80b/Mad2l2/Pot1b/Dclre1b/Dclre1c/Ino80c	16
GO:0045787	positive regulation of cell cycle	96/3437	331/17493	2.40081e-05	0.000426761	0.000372305	Birc5/Atad5/Med1/Ythdc2/Zbed6/Psrc1/Npm1/Ddx39b/Rad51b/Cdc7/Ncaph2/Adam17/Abl1/Cdc27/Ccpg1/Bard1/Phb2/Calr/Cdk1/Chek1/Cit/Fen1/Smc2/Hsf1/Kif3b/Rad51ap1/Rrm2/Stil/Apex1/Brca1/Cdc25c/Cdk4/Cdkn1b/Insr/Cited2/Myc/Orc1/Ranbp1/Sh2b1/Plk4/Aurkb/Aurka/Stxbp4/Trp53/Cdc6/Pafah1b1/Chek2/Incenp/Plrg1/Spag5/Cpsf3/Ncapg/Paf1/Mad2l1/Becn1/Anapc7/Anapc5/Sirt2/Ndc80/Kif23/Mad2l1bp/Cdk5rap1/Fbxo5/Cdt1/Poldip2/Cdca…	96
GO:0043631	RNA polyadenylation	21/3437	44/17493	2.46055e-05	0.000436023	0.000380385	Leo1/Fip1l1/Rnf20/Hsf1/Ctr9/Ccnt1/Cpsf2/Cpsf3/Paf1/Nudt21/Ssu72/Pnpt1/Cstf2t/Cpsf1/Clp1/Zcchc7/Zc3h3/Rnf40/Cpsf7/Papolg/Tut1	21
GO:0043648	dicarboxylic acid metabolic process	33/3437	84/17493	2.49124e-05	0.000440093	0.000383936	Pcx/Mthfd1l/Acly/Ogdh/Adss/Apc/Glul/Idh3g/Mdh2/Mdh1/Dhfr/Fpgs/Got1/Got2/Idh1/Prodh/Suclg1/Nit2/Sdha/Sdhb/Atic/Aasdhppt/Cs/Idh3a/Dlst/Grhpr/Idh3b/Acot8/Asl/Mthfd1/Mtrr/Gpt2/Aldh4a1	33
GO:0006505	GPI anchor metabolic process	17/3437	32/17493	2.51954e-05	0.000440997	0.000384724	Pigu/Pgap3/Pigl/Pigg/Pigyl/Pgap1/Pigf/Dpm2/Pign/Pigb/Pigo/Pigx/Pigw/Pigh/Pigt/Pigk/Pigv	17
GO:0007031	peroxisome organization	17/3437	32/17493	2.51954e-05	0.000440997	0.000384724	Pex10/Fis1/Pex3/Acox1/Abcd4/Pex11a/Hacl1/Pex19/Pex13/Lonp2/Pex1/Tmem135/Pex26/Acot8/Pex12/Pex16/Rab8b	17
GO:0009225	nucleotide-sugar metabolic process	17/3437	32/17493	2.51954e-05	0.000440997	0.000384724	Gnpda2/Gne/Dpagt1/Guk1/Ugdh/Parg/Gfpt1/Galt/Pmm2/Extl2/Mpi/Uxs1/Pgm3/Tgds/Uap1/Gmppb/B3galnt2	17
GO:0090224	regulation of spindle organization	20/3437	41/17493	2.56137e-05	0.000446947	0.000389915	Cltc/Tacc3/Chmp6/Tpx2/Psrc1/Drg1/Stil/Plk1/Rnf4/Spag5/Chmp4c/Chmp2b/Sass6/Cep97/Chmp5/Tpr/Numa1/Chmp7/Chmp1a/Bora	20
GO:0044743	protein transmembrane import into intracellular organelle	18/3437	35/17493	2.60695e-05	0.000453513	0.000395643	Dnajc19/Pex10/Timm17a/Timm17b/Timm44/Grpel2/Pex13/Grpel1/Dnajc15/Romo1/Timm21/Dnlz/Pex1/Pex26/Chchd4/Pex12/Tomm70a/Pex16	18
GO:0016075	rRNA catabolic process	13/3437	21/17493	2.62608e-05	0.000455453	0.000397336	Ddx49/Exosc7/Mrpl44/Drosha/Xrn1/Exosc9/Exosc3/Exosc8/Dis3/Exosc5/Zcchc7/Exosc2/Exosc4	13
GO:0000076	DNA replication checkpoint signaling	3437-11-01	16/17493	2.70785e-05	0.000465391	0.000406006	Hus1/Orc1/Rad17/Rad9a/Cdc6/Zfp830/Cdt1/Ticrr/Nae1/Clspn/Topbp1	11
GO:0000963	mitochondrial RNA processing	3437-11-01	16/17493	2.70785e-05	0.000465391	0.000406006	Trnt1/Fastk/Elac2/Cdk5rap1/Fastkd3/Pnpt1/Rpusd4/Trmt5/Tbrg4/Fastkd2/Supv3l1	11
GO:1901663	quinone biosynthetic process	3437-11-01	16/17493	2.70785e-05	0.000465391	0.000406006	Coq10b/Pdss2/Fdxr/Coq7/Pdss1/Ndufa9/Coq9/Coq5/Ubiad1/Coq6/Coq4	11
GO:0044782	cilium organization	87/3437	296/17493	3.31836e-05	0.000568282	0.000495767	C2cd3/Fam149b/Ttbk2/Tmem237/Tctn1/Ttc21b/Ptpn23/Ttll5/Cep250/Odf2l/Bbs12/Mphosph9/Kif3a/Kif3b/Pcnt/Stil/Ift88/Ehd1/Plk4/Slc9a3r1/B9d1/Atxn10/Ift20/Pqbp1/Arl6/Arl3/Mkks/Rab8a/Snap29/Ssna1/Atp6v1d/Ift46/Cep70/Kif24/Tmem107/Cep19/Ift27/Ift74/Tctn2/Ift80/Rabl2/Poc1a/Fuz/Ccdc57/Tmem80/Bbs10/Ttc30b/Bbs5/Tmem138/Cby1/Ttc21a/Cep97/Cluap1/Hyls1/Tchp/Rilpl2/Atg5/Wwtr1/Ift140/Nme7/Alms1/Lrrc49/Actr2/Tpgs1/E…	87
GO:0051783	regulation of nuclear division	49/3437	144/17493	3.32643e-05	0.000568282	0.000495767	Birc5/Kntc1/Cdc27/Apc/Atm/Calr/Cdk11b/Chek1/Nfe2l1/Rad51ap1/Bub1b/Bub3/Insr/Plk1/Rad1/Sh2b1/Aurkb/Ik/Zw10/Incenp/Nme6/Mad2l1/Anapc7/Anapc5/Sirt2/Cdc20/Ndc80/Lcmt1/Cul7/Zwint/Mad2l1bp/Fbxo5/Cdt1/Zwilch/Cdca8/Nsmce2/Trip13/Spdl1/Anapc15/Cep192/Xrcc3/Tpr/Nusap1/Tubg1/Mtbp/Dync1li1/Bora/Gen1/Kif20b	49
GO:0090068	positive regulation of cell cycle process	75/3437	247/17493	3.44956e-05	0.000587558	0.000512584	Birc5/Atad5/Med1/Npm1/Ddx39b/Rad51b/Cdc7/Ncaph2/Adam17/Cdc27/Phb2/Cdk1/Cit/Fen1/Smc2/Kif3b/Rad51ap1/Rrm2/Stil/Apex1/Cdc25c/Cdk4/Insr/Orc1/Ranbp1/Sh2b1/Plk4/Aurkb/Aurka/Stxbp4/Cdc6/Chek2/Incenp/Plrg1/Spag5/Cpsf3/Ncapg/Paf1/Mad2l1/Becn1/Anapc7/Anapc5/Sirt2/Ndc80/Kif23/Mad2l1bp/Fbxo5/Cdt1/Cdca5/Cspp1/Cdca8/Nsmce2/Ube2c/Poc1a/Sass6/Xrcc3/Dtl/Pagr1a/Tpr/Nusap1/Numa1/Mtbp/Larp7/Ncaph/Ncapd2/Dync1li1/Th…	75
GO:0043162	ubiquitin-dependent protein catabolic process via the multivesicular body sorting pathway	15/3437	27/17493	3.78567e-05	0.000640981	0.000559189	Ptpn23/Chmp6/Vps25/Stam/Tsg101/Chmp4c/Vps28/Rnf115/Chmp2b/Chmp5/Snf8/Chmp7/Chmp1a/Plaa/Vps37c	15
GO:0090169	regulation of spindle assembly	15/3437	27/17493	3.78567e-05	0.000640981	0.000559189	Chmp6/Drg1/Stil/Plk1/Rnf4/Spag5/Chmp4c/Chmp2b/Sass6/Cep97/Chmp5/Tpr/Numa1/Chmp7/Chmp1a	15
GO:0006379	mRNA cleavage	3437-10-01	14/17493	3.88232e-05	0.000651544	0.000568405	Ncbp1/Fip1l1/Cpsf2/Ncbp2/Nudt21/Polr2i/Cstf2t/Cpsf7/Cpsf4/Tut1	10
GO:0070131	positive regulation of mitochondrial translation	3437-10-01	14/17493	3.88232e-05	0.000651544	0.000568405	Rpusd3/Cdk5rap1/Coa3/Fastkd3/Rpusd4/Nsun4/Ngrn/Trub2/Fastkd2/Mrps27	10
GO:1901978	positive regulation of cell cycle checkpoint	3437-10-01	14/17493	3.88232e-05	0.000651544	0.000568405	Birc5/Aurkb/Incenp/Mad2l1/Ndc80/Cdca8/Xrcc3/Tpr/Dync1li1/Gen1	10
GO:0030488	tRNA methylation	17/3437	33/17493	4.24715e-05	0.000709926	0.000619337	Thumpd3/Mettl1/Mettl6/Trmt1l/Trmt10b/Nsun4/Trmt5/Trmt44/Gtpbp3/Ftsj1/Tyw3/Trmt6/Trmt10a/Trmt61a/Lcmt2/Nsun3/Thada	17
GO:0090329	regulation of DNA-templated DNA replication	24/3437	55/17493	4.25508e-05	0.000709926	0.000619337	Kat7/Npm1/Ciz1/Cdc7/Blm/Mcm2/Mcm4/Mcm5/Mcm7/Smarcal1/Stoml2/Zfp830/Fbxo5/Cdt1/Gins1/Zranb3/Ticrr/Gins3/Chtf18/Rfc4/Zmpste24/Mettl4/E2f7/Dscc1	24
GO:2000142	regulation of DNA-templated transcription initiation	31/3437	79/17493	4.45316e-05	0.000740808	0.000646279	Bclaf1/Med1/Ercc6/Taf2/Med23/Ercc1/Taf6/Myc/Med22/Trp53/Paxip1/Med8/Med20/Taf8/Med21/Med11/Taf12/Med19/Med28/Psmc6/Med18/Med29/Med4/Taf11/Med27/Taf9/Taf3/Med25/Med10/Med17/Taf7	31
GO:0035825	homologous recombination	23/3437	52/17493	4.71435e-05	0.000781979	0.000682196	Fancd2/Cep63/Eme2/Rmi1/Bard1/Psmc3ip/Rad51ap1/Rad54l/Brca1/Rad51/Top2a/Ercc4/Mre11a/Cntd1/Mlh1/Trip13/Chtf18/Ankle1/Topbp1/Eme1/Brip1/Fancm/Hdac10	23
GO:0061077	chaperone-mediated protein folding	26/3437	62/17493	4.77377e-05	0.00078954	0.000688792	Dffa/Dnajb6/Bag1/Dnajc5/Cct2/Cct5/Sdf2/Cct3/Cct4/Cct6a/Cct8/Hspa9/Hsph1/Tcp1/Hspa14/Dnajb1/Dnajc7/Dnajb12/Hspa5/Sdf2l1/Pex19/Ppid/Dnajc18/Hspa13/Tor1b/St13	26
GO:0042157	lipoprotein metabolic process	44/3437	127/17493	5.03518e-05	0.000830367	0.00072441	Pigu/Pgap3/Zdhhc6/Dbi/Pigl/Rabl3/Pigg/Pigyl/Atg16l2/Ppm1b/Svip/Pgap1/Rab3gap2/Atm/Glul/Nmt1/Pigf/Ppt1/Rb1cc1/Dpm2/Ldlr/Lypla2/Pign/Pigb/Pigo/Golga7/Zdhhc16/Pigx/Zdhhc12/Zdhhc3/Pigw/Zdhhc24/Zdhhc4/Pigh/Atg5/Pigt/Zdhhc7/Atg13/Lyplal1/Abhd10/Pigk/Rab3gap1/Pigv/Pik3c3	44
GO:0097352	autophagosome maturation	22/3437	49/17493	5.1838e-05	0.000852414	0.000743643	Smcr8/Chmp6/Epg5/Becn1/Snap29/Chmp4c/Tmem39a/Chmp2b/Tecpr1/Vmp1/Chmp5/Vps33a/Vps16/Atg5/Mcoln1/Snapin/Chmp7/Chmp1a/Fyco1/Atg14/Snx14/Pik3c3	22
GO:0000413	protein peptidyl-prolyl isomerization	13/3437	22/17493	5.26287e-05	0.000862929	0.000752817	Ppig/Ppih/Ppil2/Ppil3/Ppib/Ranbp2/Ppie/Cwc27/Ppil4/Ppid/Ppil1/Ppil6/Ppwd1	13
GO:0001682	tRNA 5'-leader removal	3437-09-01	12/17493	5.32419e-05	0.000864649	0.000754317	Rpp38/Rpp30/Pop4/Rpp14/Rpp21/Rpp25l/Pop7/Rpp40/Pop1	9
GO:0033539	fatty acid beta-oxidation using acyl-CoA dehydrogenase	3437-09-01	12/17493	5.32419e-05	0.000864649	0.000754317	Acadm/Acads/Gcdh/Ivd/Etfdh/Etfb/Etfa/Acad11/Acad12	9
GO:0098789	pre-mRNA cleavage required for polyadenylation	3437-09-01	12/17493	5.32419e-05	0.000864649	0.000754317	Ncbp1/Fip1l1/Cpsf2/Ncbp2/Nudt21/Cstf2t/Cpsf7/Cpsf4/Tut1	9
GO:2000779	regulation of double-strand break repair	41/3437	116/17493	5.33398e-05	0.000864649	0.000754317	Rtel1/Ercc6/Trrap/Parp1/Blm/Chek1/Epc1/Hsf1/Rad51ap1/Vps72/Ogg1/Prkdc/Rad51/Dpf2/Ruvbl2/Smarcb1/Ppp4c/Terf2ip/Smarce1/Pnkp/Dmap1/Nudt16l1/Yeats4/Meaf6/Mad2l2/Mms19/Pot1b/Smchd1/Parpbp/Bcl7a/Polq/Brd8/Helb/Recql5/Otub1/Fus/Actr2/Atrip/Kdm4d/Pml/Kat5	41
GO:0046474	glycerophospholipid biosynthetic process	52/3437	158/17493	5.38344e-05	0.000870196	0.000759156	Pi4ka/Pigu/Pgap3/Pigl/Pigg/Dgkh/Pigyl/Pcyt1a/Pgap1/Agpat1/Plscr3/Dhrs7b/Chkb/Gpam/Pigf/Pik3r2/Pip4k2a/Pip5k1a/Ptdss1/Dpm2/Ajuba/Plscr1/Bpnt1/Sh3yl1/Pign/Pigb/Dgke/Becn1/Pigo/Pcyt2/Pigx/Tamm41/Pigw/Mboat7/Pigh/Impa2/Pip4k2b/Pip4k2c/Socs4/Pgs1/Pigt/Cept1/Abhd4/Cds2/Lpcat3/Atg14/Pisd/Pigk/Pigv/Pik3c3/Pik3r3/Itpkc	52
GO:1905037	autophagosome organization	38/3437	105/17493	5.48681e-05	0.0008844	0.000771547	Atg9a/Zfyve26/Rab43/Smcr8/Atg16l2/Rab3gap2/Emc6/Pip4k2a/Psen1/Ift88/Rb1cc1/Sec22b/Rab33b/Ift20/Rnf5/Becn1/Gabarap/Gabarapl1/Ap4m1/Moap1/Ralb/Tmem39a/Atp13a2/Vmp1/Trappc8/Arfip2/Atg5/Pip4k2b/Pip4k2c/Snx4/Stx12/Atg13/Spg11/Atg4d/Atg14/Rab3gap1/Pik3c3/Lrsam1	38
GO:0016197	endosomal transport	65/3437	210/17493	5.89987e-05	0.000948301	0.000827294	Cltc/Cln5/Tbc1d17/Vps51/Ptpn23/Arfip1/Heatr5b/Chmp6/Itsn1/Tmem87a/Eps15l1/Dpy30/Hgs/Prepl/Arfrp1/Epg5/Vps25/Trim27/Ankfy1/Ehd1/Stam/Vamp4/Vti1b/Gosr1/Bet1l/Ykt6/Snx1/Stx5a/Vps35/Rab8a/Plekhj1/Chmp1b/Chmp4c/Lamtor1/Vps28/Arl1/Tbc1d23/Vps53/Chmp2b/Ap5s1/Tmem87b/Chmp5/Vps16/Snf8/Mcoln1/Erc1/Snx4/Stx12/Chmp7/Commd1/Ap5m1/Alms1/Chmp1a/Ankrd27/Vps39/Snx17/Vps52/Stx16/Rgp1/Gga3/Zfyve16/Rab8b/Leprot/Vps2…	65
GO:0006626	protein targeting to mitochondrion	29/3437	73/17493	5.95582e-05	0.00095193	0.00083046	Parl/Dnajc19/Gsk3a/Fis1/Atpif1/Srebf1/Timm17a/Timm17b/Timm44/Ywhaz/Timm13/Timm10/Timm22/Grpel2/Grpel1/Dnajc15/Romo1/Timm21/Tomm34/Bag4/Dnlz/Trmt10b/Immp1l/Chchd4/Tomm70a/Fbxo7/Pmpca/Dusp18/Samm50	29
GO:0042147	retrograde transport, endosome to Golgi	29/3437	73/17493	5.95582e-05	0.00095193	0.00083046	Cltc/Cln5/Tbc1d17/Vps51/Arfip1/Heatr5b/Tmem87a/Prepl/Arfrp1/Trim27/Ankfy1/Vti1b/Gosr1/Bet1l/Ykt6/Snx1/Stx5a/Vps35/Plekhj1/Arl1/Tbc1d23/Vps53/Tmem87b/Erc1/Vps52/Stx16/Rgp1/Vps26b/Gbf1	29
GO:0006378	mRNA polyadenylation	20/3437	43/17493	6.08875e-05	0.000970458	0.000846625	Leo1/Fip1l1/Rnf20/Hsf1/Ctr9/Ccnt1/Cpsf2/Cpsf3/Paf1/Nudt21/Ssu72/Pnpt1/Cstf2t/Cpsf1/Clp1/Zc3h3/Rnf40/Cpsf7/Papolg/Tut1	20
GO:0009127	purine nucleoside monophosphate biosynthetic process	14/3437	25/17493	6.12965e-05	0.000971549	0.000847576	Gmps/Pfas/Adk/Adss/Dck/Adsl/Aprt/Gart/Dguok/Nudt2/Paics/Atic/Ppat/Gmpr2	14
GO:0045324	late endosome to vacuole transport	14/3437	25/17493	6.12965e-05	0.000971549	0.000847576	Ptpn23/Chmp6/Vps25/Stam/Becn1/Chmp1b/Chmp4c/Vps28/Chmp2b/Chmp5/Snf8/Chmp7/Chmp1a/Leprot	14
GO:0044270	cellular nitrogen compound catabolic process	109/3437	394/17493	6.34831e-05	0.00100342	0.00087538	Smg6/Ddx49/Vegfa/Dffa/Ncbp1/Exosc7/Mrpl44/Ttc37/Drosha/Samhd1/Rbm10/Cdadc1/Lsm2/Npm1/Atm/Ddx5/Dffb/Fen1/Hsf1/Nudt1/Por/Rnps1/Apex1/Casp3/Hmox1/Rnaseh1/Zfp36/Xrn1/Xrn2/Fto/Nit1/Nt5c/Lsm4/Galt/Ahcy/Nudt5/Exosc9/Mettl3/Snd1/Skiv2l/Dctpp1/Fastk/Mrto4/Smg8/Lsm7/Pycrl/Exosc3/Lsm5/Exosc1/Rbm8a/Itpa/Upf3a/Nt5c3/Lsm1/Mettl16/Aasdhppt/Lsm3/Polr2g/Pnrc2/Ncbp2/Rnaseh2c/Mlh1/Cnot8/Slirp/Dcps/Polr2d/Fastkd3/Ex…	109
GO:0072595	maintenance of protein localization in organelle	19/3437	40/17493	6.47632e-05	0.00102083	0.000890564	Ankrd13c/Hk1/Ciz1/Insig2/Bard1/Cdk5/Hdac3/Rangap1/Txn1/Hk2/Arl2/Taf8/Hspa5/Rer1/Taf3/Supt7l/Topors/Os9/Pml	19
GO:0034508	centromere complex assembly	15/3437	28/17493	6.67424e-05	0.00104912	0.000915252	Kntc1/Oip5/Cenpa/Rnf4/Cenph/Cenpp/Mis18a/Mis12/Itgb3bp/Cenpn/Cenpo/Dlgap5/Cenpt/Trappc12/Hjurp	15
GO:0051656	establishment of organelle localization	114/3437	416/17493	6.73274e-05	0.00105065	0.000916581	Birc5/Trappc1/Bicd2/Myo6/Tacc3/Synj1/Myo1c/Sapcd2/Cep63/Nup88/Chmp6/Arhgap21/Hgs/Snap23/Psrc1/Npm1/Atm/Cdk5/Cenpa/Kif5b/Map2k1/Psen1/Rps15/Ezr/Ap3s2/Hmox1/Lmnb2/Pdcd6/Plk1/Stam/Aurkb/Stxbp2/Ywhaz/Spry2/Slc9a3r1/Zw10/Pafah1b1/Cops5/Trappc3/Abce1/Incenp/Preb/Spag5/Copg1/Ap3m1/Mad2l1/Becn1/Ykt6/Pdcd10/Chp1/Actr10/Bloc1s6/Trappc2l/Stard3/Trappc4/Tsg101/Actn4/Ndc80/Bccip/Myo19/Chmp4c/Sar1b/Trappc5/Cep…	114
GO:0046700	heterocycle catabolic process	107/3437	386/17493	6.76221e-05	0.00105065	0.000916581	Smg6/Ddx49/Vegfa/Dffa/Ncbp1/Exosc7/Mrpl44/Ttc37/Drosha/Samhd1/Rbm10/Cdadc1/Lsm2/Npm1/Atm/Ddx5/Dffb/Fen1/Hsf1/Nudt1/Rnps1/Apex1/Casp3/Hmox1/Rnaseh1/Zfp36/Xrn1/Xrn2/Fto/Nt5c/Lsm4/Galt/Ahcy/Nudt5/Exosc9/Mettl3/Snd1/Skiv2l/Dctpp1/Fastk/Mrto4/Smg8/Lsm7/Pycrl/Exosc3/Lsm5/Exosc1/Rbm8a/Itpa/Upf3a/Nt5c3/Lsm1/Mettl16/Aasdhppt/Lsm3/Polr2g/Pnrc2/Ncbp2/Rnaseh2c/Mlh1/Cnot8/Slirp/Dcps/Polr2d/Fastkd3/Exosc8/Rnas…	107
GO:0031118	rRNA pseudouridine synthesis	3437-08-01	10/17493	6.7725e-05	0.00105065	0.000916581	Rpusd3/Nop10/Gar1/Nhp2/Tsr3/Rpusd1/Rpusd4/Rpusd2	8
GO:0060236	regulation of mitotic spindle organization	18/3437	37/17493	6.77599e-05	0.00105065	0.000916581	Cltc/Tacc3/Chmp6/Tpx2/Psrc1/Drg1/Stil/Plk1/Chmp4c/Chmp2b/Sass6/Cep97/Chmp5/Tpr/Numa1/Chmp7/Chmp1a/Bora	18
GO:1904358	positive regulation of telomere maintenance via telomere lengthening	18/3437	37/17493	6.77599e-05	0.00105065	0.000916581	Rtel1/Acd/Map2k7/Atm/Cct2/Cct5/Cct3/Cct4/Cct6a/Cct8/Mapkapk5/Nek2/Aurkb/Tcp1/Hnrnpa2b1/Pnkp/Pot1b/Parn	18
GO:0051205	protein insertion into membrane	22/3437	50/17493	7.54966e-05	0.00116743	0.00101847	Cox18/Emc6/Caml/Timm13/Timm10/Sec61a1/Timm22/Moap1/Bcs1l/Romo1/Ccdc47/Emc4/Oxa1l/Trmt10b/Bag6/Emc7/Tomm70a/Emc1/Emc3/Tram2/Samm50/Emc10	22
GO:0006268	DNA unwinding involved in DNA replication	3437-12-01	20/17493	8.39084e-05	0.00129052	0.00112584	Rpa1/Blm/Mcm2/Mcm4/Mcm5/Mcm7/Cdc45/Rad51/Gins1/Gins3/Recql4/Recql5	12
GO:0051383	kinetochore organization	3437-12-01	20/17493	8.39084e-05	0.00129052	0.00112584	Kntc1/Cenpa/Smc2/Rnf4/Cenph/Ndc80/Mis12/Cdt1/Cenpn/Dlgap5/Cenpt/Trappc12	12
GO:0071806	protein transmembrane transport	24/3437	57/17493	8.54331e-05	0.00131043	0.00114322	Dnajc19/Pex10/Sec61g/Timm17a/Timm17b/Timm44/Sec61a1/Grpel2/Hspa5/Pex13/Sec61b/Grpel1/Dnajc15/Romo1/Timm21/Dnlz/Zfand2b/Pex1/Pex26/Chchd4/Pex12/Tomm70a/Pex16/Tram2	24
GO:2001021	negative regulation of response to DNA damage stimulus	26/3437	64/17493	9.08295e-05	0.00138947	0.00121217	Rtel1/Atad5/Ercc6/Ddx39b/Ercc1/Hsf1/Xrcc1/Ogg1/Rps3/Ercc4/Chek2/Nudt16l1/Fbxo5/Triap1/Mad2l2/Smchd1/Parpbp/Bcl2l12/Polq/Helb/Recql5/Otub1/Pttg1ip/Ell3/Thoc1/Thoc5	26
GO:0070972	protein localization to endoplasmic reticulum	28/3437	71/17493	9.2357e-05	0.00140906	0.00122926	Ankrd13c/Sec61g/Rab3gap2/Insig2/Ppp1r15a/Srprb/Naca/Sec61a1/Hspa5/Herpud1/Sec61b/Spcs2/Srp72/Srpr/Rer1/Zfand2b/Ubac2/Spcs1/Ddrgk1/Bag6/Zfand2a/Sgtb/Btf3/Sec16a/Tram2/Os9/Rab3gap1/Gbf1	28
GO:0006167	AMP biosynthetic process	3437-10-01	15/17493	9.58673e-05	0.00145484	0.00126919	Pfas/Adk/Adss/Adsl/Aprt/Gart/Nudt2/Paics/Atic/Ppat	10
GO:0071025	RNA surveillance	3437-10-01	15/17493	9.58673e-05	0.00145484	0.00126919	Exosc7/Xrn1/Exosc9/Exosc3/Exosc8/Exosc5/Zcchc7/Exosc2/Exosc4/Supv3l1	10
GO:0006275	regulation of DNA replication	45/3437	134/17493	9.74345e-05	0.0014747	0.00128652	Atad5/Lpin1/Kat7/Npm1/Ciz1/Cdc7/Blm/Cdk1/Mcm2/Mcm4/Mcm5/Mcm7/Tnfaip1/Ttf1/Cacybp/Cst3/Rad17/Ruvbl2/Trp53/Orc5/Orc3/Mcrs1/Smarcal1/Uchl5/Pole3/Stoml2/Tfpt/Ino80b/Zfp830/Fbxo5/Cdt1/Gtpbp4/Gins1/Meaf6/Zranb3/Esco2/Ticrr/Gins3/Chtf18/Rfc4/Ino80c/Zmpste24/Mettl4/E2f7/Dscc1	45
GO:0000027	ribosomal large subunit assembly	13/3437	23/17493	9.92693e-05	0.00149849	0.00130728	Rpf2/Traf7/Dhx30/Bop1/Mrto4/Mrpl20/Rpl11/Brix1/Ddx28/Nop2/Ppan/Fastkd2/Rpl23a	13
GO:0007029	endoplasmic reticulum organization	31/3437	82/17493	0.000101986	0.00153543	0.00133951	Use1/Rab3gap2/Emc6/Tmem33/Caml/Sec61a1/Arl6ip1/Lman2/Ccdc47/Emc4/Stx18/Sec31a/Smpd4/Mospd3/Bag6/Tor1b/Emc7/Tmem38a/Lpcat3/Emc1/Sec16a/Gak/Bnip1/Tor1aip2/Vcpip1/Emc3/Zfyve27/Tram2/Rab3gap1/Rab18/Emc10	31
GO:0009303	rRNA transcription	16/3437	32/17493	0.000113374	0.00169793	0.00148127	Ercc6/Tcof1/Npm1/Polr1e/Polr1a/Ncl/Smarcb1/Dedd/Trp53/Pih1d1/Ercc3/Pwp1/Cd3eap/Gtf2h5/Ippk/Gtf3c1	16
GO:0045910	negative regulation of DNA recombination	16/3437	32/17493	0.000113374	0.00169793	0.00148127	Rtel1/Blm/Msh2/Msh3/Terf2ip/Mlh1/Zranb3/Mad2l2/Pot1b/Smchd1/Parpbp/Polq/Helb/Recql5/Thoc1/Ankle1	16
GO:0000045	autophagosome assembly	35/3437	97/17493	0.00011371	0.0016985	0.00148177	Atg9a/Rab43/Smcr8/Atg16l2/Rab3gap2/Emc6/Pip4k2a/Psen1/Ift88/Rb1cc1/Sec22b/Rab33b/Ift20/Rnf5/Becn1/Gabarap/Gabarapl1/Ap4m1/Moap1/Ralb/Tmem39a/Vmp1/Trappc8/Arfip2/Atg5/Pip4k2b/Pip4k2c/Snx4/Stx12/Atg13/Atg4d/Atg14/Rab3gap1/Pik3c3/Lrsam1	35
GO:0006487	protein N-linked glycosylation	24/3437	58/17493	0.000118802	0.00176994	0.00154409	Alg10b/Dad1/Alg11/Dpagt1/Stt3a/Gfpt1/Pmm2/Alg2/Dolpp1/Mogs/Alg14/Ost4/Alg5/Ostc/Dhdds/Pgm3/Gorasp1/Tusc3/Rpn1/St6gal1/Mgat2/B4galt7/Rft1/Alg8	24
GO:0006625	protein targeting to peroxisome	3437-11-01	18/17493	0.000133277	0.00194995	0.00170113	Pex10/Pex3/Hacl1/Pex19/Pex13/Lonp2/Pex1/Pex26/Pex12/Pex16/Rab8b	11
GO:0006743	ubiquinone metabolic process	3437-11-01	18/17493	0.000133277	0.00194995	0.00170113	Coq10b/Pdss2/Fdxr/Coq7/Pdss1/Ndufa9/Coq9/Coq5/Ubiad1/Coq6/Coq4	11
GO:0008334	histone mRNA metabolic process	3437-11-01	18/17493	0.000133277	0.00194995	0.00170113	Ncbp1/Atm/Slbp/Xrn1/Cpsf2/Cpsf3/Lsm1/Ncbp2/Dcp2/Exosc4/Zfp473	11
GO:0042790	nucleolar large rRNA transcription by RNA polymerase I	3437-11-01	18/17493	0.000133277	0.00194995	0.00170113	Ercc6/Tcof1/Polr1e/Ncl/Smarcb1/Dedd/Pih1d1/Ercc3/Pwp1/Gtf2h5/Ippk	11
GO:0043628	small regulatory ncRNA 3'-end processing	3437-11-01	18/17493	0.000133277	0.00194995	0.00170113	Exosc7/Exosc9/Exosc3/Rps21/Exosc8/Eri2/Parn/Exosc5/Larp7/Exosc2/Exosc4	11
GO:0072662	protein localization to peroxisome	3437-11-01	18/17493	0.000133277	0.00194995	0.00170113	Pex10/Pex3/Hacl1/Pex19/Pex13/Lonp2/Pex1/Pex26/Pex12/Pex16/Rab8b	11
GO:0072663	establishment of protein localization to peroxisome	3437-11-01	18/17493	0.000133277	0.00194995	0.00170113	Pex10/Pex3/Hacl1/Pex19/Pex13/Lonp2/Pex1/Pex26/Pex12/Pex16/Rab8b	11
GO:0000910	cytokinesis	53/3437	167/17493	0.000134107	0.00195706	0.00170734	Ckap2/Zfyve26/Birc5/Chmp6/Usp8/Apc/Calm3/Cenpa/Cit/Daxx/Kif3b/Kif20a/Sptbn1/Calm1/Plk1/Plk4/Aurkb/Aurka/Cdc6/Incenp/Prpf40a/Becn1/Stmn1/Arl3/Bin3/Stambp/Kif23/Myo19/Chmp4c/Cul7/Cspp1/Cdca8/Chmp2b/Mitd1/Ist1/Zfyve19/Anln/Cep55/Chmp5/Nusap1/Chmp7/Chmp1a/Flcn/Actr2/Cntrob/Myh10/Exoc3/E2f7/Pik3c3/Ccp110/Kif20b/Exoc8/Exoc5	53
GO:1990542	mitochondrial transmembrane transport	29/3437	76/17493	0.000139285	0.00202744	0.00176873	Dnajc19/Opa1/Tst/Timm17a/Timm17b/Timm44/Vdac1/Mpc1/Letm1/Grpel2/Stoml2/Grpel1/Dnajc15/Ccdc51/Romo1/Timm21/Mrpl18/Slc25a39/Dnlz/Mpc2/Pnpt1/Abcb8/Sfxn2/Chchd4/Tomm70a/Micu1/Slc25a28/Slc25a32/Sfxn5	29
GO:0000012	single strand break repair	3437-09-01	13/17493	0.000142702	0.00204588	0.00178482	Ercc6/Aplf/Parp1/Smc2/Xrcc1/Trpc2/Aptx/Ercc8/Tdp1	9
GO:0042559	pteridine-containing compound biosynthetic process	3437-09-01	13/17493	0.000142702	0.00204588	0.00178482	Mthfd1l/Dhfr/Fpgs/Gart/Pts/Spr/Qdpr/Atic/Mthfd1	9
GO:0071027	nuclear RNA surveillance	3437-09-01	13/17493	0.000142702	0.00204588	0.00178482	Exosc7/Xrn1/Exosc9/Exosc3/Exosc8/Exosc5/Zcchc7/Exosc2/Exosc4	9
GO:0090235	regulation of metaphase plate congression	3437-09-01	13/17493	0.000142702	0.00204588	0.00178482	Birc5/Aurkb/Incenp/Spag5/Becn1/Cdca8/Ttl/Numa1/Kat5	9
GO:0098787	mRNA cleavage involved in mRNA processing	3437-09-01	13/17493	0.000142702	0.00204588	0.00178482	Ncbp1/Fip1l1/Cpsf2/Ncbp2/Nudt21/Cstf2t/Cpsf7/Cpsf4/Tut1	9
GO:1904816	positive regulation of protein localization to chromosome, telomeric region	3437-09-01	13/17493	0.000142702	0.00204588	0.00178482	Cct2/Cct5/Cct3/Cct4/Cct6a/Cct8/Tcp1/Pml/Gnl3l	9
GO:0050684	regulation of mRNA processing	46/3437	140/17493	0.000147256	0.00210588	0.00183716	Ncbp1/Leo1/Ptbp1/Rnf20/Fam172a/Rbm10/Npm1/Ddx5/Hsf1/Rbm4/Rnps1/Supt6/Ctr9/Zfp64/Ccnt1/Ncl/Khdrbs1/Tia1/Hnrnpa2b1/Paf1/Acin1/Clns1a/Hnrnpk/Rbm8a/Sltm/Ncbp2/Nudt21/Ptcd2/Wdr77/Raver1/Puf60/Jmjd6/Rbm39/Rbm42/Larp7/Eif4a3/Rbm7/Srsf7/Rbm5/Sf3b4/Zc3h3/Sfswap/Rnf40/Cpsf7/Iws1/Mbnl2	46
GO:0038202	TORC1 signaling	22/3437	52/17493	0.00015315	0.00218469	0.00190591	Depdc5/Lamtor4/Smcr8/Sesn1/Telo2/Atm/Nprl2/Lamtor3/Mlst8/Sec13/Lamtor1/Pih1d1/Lamtor2/Ctns/Kptn/Itfg2/Lars/Deptor/Flcn/Wdr24/Rraga/Szt2	22
GO:2001022	positive regulation of response to DNA damage stimulus	50/3437	156/17493	0.000156106	0.0022213	0.00193786	Bclaf1/Ercc6/Trrap/Parp1/Atm/Blm/Ddx5/Epc1/Rad51ap1/Rpl26/Vps72/Xrcc1/Brca1/Myc/Prkdc/Rad9a/Dpf2/Ruvbl2/Smarcb1/Plscr1/Parg/Rps3/Mcrs1/Paxip1/Uchl5/Mtch2/Smarce1/Pnkp/Dmap1/Tfpt/Ino80b/Yeats4/Babam1/Meaf6/Mad2l2/Ercc8/Mms19/Smchd1/Bcl7a/Brd8/Pagr1a/Ing4/Fus/Brcc3/Actr2/Ino80c/Ankle1/Kdm4d/Kat5/Hdac10	50
GO:0016578	histone deubiquitination	18/3437	39/17493	0.00015969	0.00226103	0.00197251	Taf2/Trrap/Bard1/Taf6/Brca1/Usp21/Sart3/Taf12/Babam1/Bap1/Taf9/Supt7l/Sf3b3/Brcc3/Eny2/Sf3b5/Taf7/Mysm1	18
GO:0031297	replication fork processing	18/3437	39/17493	0.00015969	0.00226103	0.00197251	Rtel1/Samhd1/Eme2/Bard1/Blm/Brca1/Rad51/Traip/Mre11a/Smarcal1/Alyref2/Zranb3/Thoc1/Gen1/Eme1/Fancm/Tonsl/Mms22l	18
GO:0016226	iron-sulfur cluster assembly	3437-12-01	21/17493	0.000160772	0.0022651	0.00197606	Nfu1/Hspa9/Nfs1/Nubp1/Ciao1/Isca1/Mms19/Glrx5/Isca2/Ciapin1/Hscb/Lyrm4	12
GO:0031163	metallo-sulfur cluster assembly	3437-12-01	21/17493	0.000160772	0.0022651	0.00197606	Nfu1/Hspa9/Nfs1/Nubp1/Ciao1/Isca1/Mms19/Glrx5/Isca2/Ciapin1/Hscb/Lyrm4	12
GO:0007032	endosome organization	24/3437	59/17493	0.000163275	0.0022947	0.00200189	Synj1/Chmp6/Usp8/Vamp4/Plekhj1/Chmp1b/Plekhf1/Rab5c/Chmp4c/Lamtor1/Rab5a/Chmp2b/Vps11/Chmp5/Hook2/Stx12/Chmp7/Chmp1a/Vps18/Rnasek/Tmem127/Vps33b/Pik3c3/Exoc8	24
GO:0006402	mRNA catabolic process	63/3437	209/17493	0.000176181	0.00247	0.00215482	Smg6/Vegfa/Ncbp1/Exosc7/Ttc37/Rbm10/Lsm2/Npm1/Atm/Ddx5/Rnps1/Apex1/Zfp36/Xrn1/Xrn2/Fto/Lsm4/Exosc9/Mettl3/Snd1/Skiv2l/Fastk/Mrto4/Smg8/Lsm7/Exosc3/Lsm5/Rbm8a/Upf3a/Lsm1/Mettl16/Lsm3/Polr2g/Pnrc2/Ncbp2/Mlh1/Cnot8/Dcps/Polr2d/Fastkd3/Exosc8/Dcp2/Nbas/Pnpt1/Smg9/Parn/Dcp1a/Pan2/Tbrg4/Exosc5/Zcchc7/Eif4a3/Fus/Etf1/Exosc2/Fastkd2/Alkbh5/Exosc4/Smg5/Pde12/Supv3l1/Edc4/Mettl14	63
GO:0030970	retrograde protein transport, ER to cytosol	13/3437	24/17493	0.000177677	0.00247421	0.00215849	Sel1l/Svip/Aup1/Herpud1/Sec61b/Derl1/Erlec1/Tmem129/Ubac2/Syvn1/Derl2/Os9/Yod1	13
GO:1903513	endoplasmic reticulum to cytosol transport	13/3437	24/17493	0.000177677	0.00247421	0.00215849	Sel1l/Svip/Aup1/Herpud1/Sec61b/Derl1/Erlec1/Tmem129/Ubac2/Syvn1/Derl2/Os9/Yod1	13
GO:0031398	positive regulation of protein ubiquitination	39/3437	114/17493	0.000177782	0.00247421	0.00215849	Dcun1d2/Gsk3a/Cblb/Btrc/Sprtn/Rnf20/Aimp2/Npm1/Rps2/Ctr9/Brca1/Hdac3/Pdcd6/Plk1/Ube3a/Wfs1/Skp2/Paxip1/Rbx1/Stub1/Gabarap/Hspa5/Cdc20/Dnaja3/Hspbp1/Derl1/Mastl/Pef1/Rchy1/Cdk5rap3/Topors/Commd1/Trib1/Ube2d1/Pttg1ip/Fanci/Rnf40/Chfr/Fancm	39
GO:0032212	positive regulation of telomere maintenance via telomerase	16/3437	33/17493	0.000180105	0.00250044	0.00218138	Acd/Map2k7/Atm/Cct2/Cct5/Cct3/Cct4/Cct6a/Cct8/Mapkapk5/Nek2/Aurkb/Tcp1/Pnkp/Pot1b/Parn	16
GO:0006298	mismatch repair	14/3437	27/17493	0.000185247	0.00255937	0.00223278	Mutyh/Rpa1/Ercc1/Msh2/Pms2/Xpc/Msh3/Exo1/Rnaseh2c/Rpa3/Mlh1/Rnaseh2a/Pms1/Hdac10	14
GO:0036297	interstrand cross-link repair	14/3437	27/17493	0.000185247	0.00255937	0.00223278	Fancd2/Ercc1/Rad51ap1/Rad51/Ercc4/Fanca/Mcm8/Fancl/Exo5/Xrcc3/Fancg/Dclre1b/Dclre1c/Fancm	14
GO:0042073	intraciliary transport	20/3437	46/17493	0.000193475	0.00266659	0.00232633	Ttc21b/Bbs12/Kif3b/Ift88/Ift20/Arl3/Ssna1/Ift46/Ift27/Ift74/Ift80/Fuz/Ttc30b/Ttc21a/Cluap1/Ift140/Nme7/Wdr19/Ttc26/Wdr35	20
GO:0060271	cilium assembly	78/3437	272/17493	0.000197745	0.00271887	0.00237193	C2cd3/Fam149b/Ttbk2/Tmem237/Tctn1/Ttc21b/Ptpn23/Ttll5/Cep250/Odf2l/Mphosph9/Kif3a/Kif3b/Pcnt/Stil/Ift88/Ehd1/Plk4/B9d1/Atxn10/Ift20/Pqbp1/Arl6/Arl3/Mkks/Rab8a/Snap29/Atp6v1d/Ift46/Cep70/Kif24/Tmem107/Cep19/Ift27/Ift74/Tctn2/Ift80/Rabl2/Poc1a/Fuz/Ccdc57/Tmem80/Bbs10/Ttc30b/Bbs5/Tmem138/Cby1/Cep97/Cluap1/Hyls1/Tchp/Rilpl2/Atg5/Wwtr1/Ift140/Alms1/Lrrc49/Actr2/Tpgs1/E2f4/Wdr19/Ttc26/Wdr11/Wdr35/Cntro…	78
GO:0006107	oxaloacetate metabolic process	3437-08-01	11/17493	0.000205265	0.00278867	0.00243282	Pcx/Acly/Mdh2/Mdh1/Got1/Got2/Nit2/Cs	8
GO:0006122	mitochondrial electron transport, ubiquinol to cytochrome c	3437-08-01	11/17493	0.000205265	0.00278867	0.00243282	Cycs/Uqcrq/Uqcrc1/Uqcrh/Uqcr11/Uqcrc2/Uqcrb/Uqcr10	8
GO:0051231	spindle elongation	3437-08-01	11/17493	0.000205265	0.00278867	0.00243282	Birc5/Kif11/Aurkb/Incenp/Ppp2r1a/Kif23/Cdca8/Numa1	8
GO:0097428	protein maturation by iron-sulfur cluster transfer	3437-08-01	11/17493	0.000205265	0.00278867	0.00243282	Nfu1/Ciao1/Yae1d1/Isca1/Mms19/Glrx5/Isca2/Hscb	8
GO:0097576	vacuole fusion	3437-08-01	11/17493	0.000205265	0.00278867	0.00243282	Chmp6/Chmp1b/Chmp4c/Chmp2b/Chmp5/Vps16/Chmp7/Chmp1a	8
GO:0032511	late endosome to vacuole transport via multivesicular body sorting pathway	3437-10-01	16/17493	0.000210515	0.00284645	0.00248323	Ptpn23/Chmp6/Vps25/Stam/Chmp4c/Vps28/Chmp5/Snf8/Chmp7/Leprot	10
GO:0072350	tricarboxylic acid metabolic process	3437-10-01	16/17493	0.000210515	0.00284645	0.00248323	Acly/Aco1/Idh3g/Idh1/Ireb2/Cs/Idh3a/Aco2/Idh3b/Asl	10
GO:0006661	phosphatidylinositol biosynthetic process	34/3437	96/17493	0.000213738	0.00288319	0.00251529	Pi4ka/Pigu/Pgap3/Pigl/Pigg/Pigyl/Pgap1/Pigf/Pik3r2/Pip4k2a/Pip5k1a/Dpm2/Bpnt1/Sh3yl1/Pign/Pigb/Dgke/Becn1/Pigo/Pigx/Pigw/Mboat7/Pigh/Impa2/Pip4k2b/Pip4k2c/Socs4/Pigt/Atg14/Pigk/Pigv/Pik3c3/Pik3r3/Itpkc	34
GO:0009124	nucleoside monophosphate biosynthetic process	19/3437	43/17493	0.000215247	0.00289669	0.00252707	Gmps/Nme2/Pfas/Adk/Adss/Dck/Adsl/Aprt/Gart/Dguok/Nme3/Dhodh/Tyms/Cad/Nudt2/Paics/Atic/Ppat/Gmpr2	19
GO:0098534	centriole assembly	18/3437	40/17493	0.000237358	0.00318674	0.0027801	C2cd3/Ccdc61/Cep152/Cep63/Npm1/Stil/Plk4/Rbm14/Cep192/Ccdc57/Sass6/Cep72/Alms1/Cetn4/Wdr62/Cntrob/Rttn/Ccp110	18
GO:0006650	glycerophospholipid metabolic process	75/3437	261/17493	0.000242127	0.00324313	0.0028293	Pi4ka/Pigu/Dnajc19/Pgap3/Dbi/Pigl/Synj1/Pigg/Dgkh/Pigyl/Serac1/Lpin1/Pcyt1a/Pgap1/Agpat1/Plscr3/Dhrs7b/Phb2/Chkb/Gpam/Pigf/Pik3r2/Pip4k2a/Pip5k1a/Inpp5k/Ptdss1/Dpm2/Ajuba/Ldlr/Plscr1/Bpnt1/Sh3yl1/Pign/Scarb1/Pigb/Dgke/Becn1/Acp6/Pigo/Stoml2/Mtmr2/Pcyt2/Pigx/Pgp/Naaa/Pnpla8/Tamm41/Pigw/Mboat7/Smpd4/Pigh/Impa2/Pip4k2b/Pip4k2c/Socs4/Mtmr4/Pgs1/Pigt/Cept1/Fig4/Abhd4/Cds2/Lpcat3/Pitpnc1/Serinc5/Atg14/…	75
GO:0019439	aromatic compound catabolic process	109/3437	407/17493	0.000253038	0.00338134	0.00294987	Smg6/Ddx49/Vegfa/Dffa/Ncbp1/Exosc7/Mrpl44/Ttc37/Drosha/Samhd1/Rbm10/Cdadc1/Lsm2/Npm1/Gstz1/Atm/Ddx5/Dffb/Fen1/Hsf1/Nudt1/Rnps1/Apex1/Casp3/Fah/Hmox1/Rnaseh1/Zfp36/Xrn1/Xrn2/Fto/Nt5c/Lsm4/Galt/Ahcy/Nudt5/Exosc9/Mettl3/Snd1/Skiv2l/Dctpp1/Fastk/Mrto4/Qdpr/Smg8/Lsm7/Pycrl/Exosc3/Lsm5/Exosc1/Rbm8a/Itpa/Upf3a/Nt5c3/Lsm1/Mettl16/Aasdhppt/Lsm3/Polr2g/Pnrc2/Ncbp2/Rnaseh2c/Mlh1/Cnot8/Slirp/Dcps/Polr2d/Fast…	109
GO:0045911	positive regulation of DNA recombination	25/3437	64/17493	0.000256851	0.00342428	0.00298733	Atad5/Ercc6/Trrap/Parp1/Blm/Epc1/Msh2/Pms2/Rad51ap1/Vps72/Ruvbl2/Cd40/Paxip1/Dmap1/Exosc3/Yeats4/Mlh1/Meaf6/Mad2l2/Mms19/Brd8/Pagr1a/Fus/Actr2/Kat5	25
GO:0051650	establishment of vesicle localization	55/3437	179/17493	0.000258203	0.00343428	0.00299606	Trappc1/Myo6/Synj1/Myo1c/Hgs/Cdk5/Kif5b/Map2k1/Psen1/Ap3s2/Pdcd6/Stam/Pafah1b1/Cops5/Trappc3/Preb/Ap3m1/Ykt6/Chp1/Bloc1s6/Trappc2l/Stard3/Trappc4/Tsg101/Actn4/Myo19/Sar1b/Trappc5/Cep19/Trappc6a/Tmed9/Tbc1d23/Pef1/Trip11/Wasl/Atp13a2/Trappc8/Snf8/Snapin/Bloc1s5/Spg11/Fyco1/Sec16a/Klhl12/Wdr11/Trak2/Limk2/Trappc11/Exoc3/Bloc1s3/Rab3gap1/Trappc12/Gbf1/Exoc8/Exoc5	55
GO:0051170	import into nucleus	54/3437	175/17493	0.000259694	0.00343688	0.00299832	Nup85/Atf2/Nolc1/Akap1/Med1/Ipo8/Nup88/Nxt1/Nup35/Phb2/Cdk1/Ddx5/Kpna6/Pik3r2/Pola2/Psen1/Sumo1/Brca1/Cry2/Hdac3/Hyal2/Ranbp2/Trp53/Chp1/Stk4/Dmap1/Sec13/Rbm22/Ufm1/Rpain/Uaca/Ipo11/Nup155/Tpr/Nup107/Spg11/Efcab7/Pttg1ip/Ipo13/Ipo9/Nupl1/Nup214/Nup133/Nup93/Fam53c/Tnpo3/Ranbp6/Pml/Snupn/Fam53a/Rab18/Ipo7/Nup54/Nup188	54
GO:0030150	protein import into mitochondrial matrix	3437-11-01	19/17493	0.000260314	0.00343688	0.00299832	Dnajc19/Timm17a/Timm17b/Timm44/Grpel2/Grpel1/Dnajc15/Romo1/Timm21/Dnlz/Tomm70a	11
GO:0044090	positive regulation of vacuole organization	3437-11-01	19/17493	0.000260314	0.00343688	0.00299832	Rab3gap2/Grn/Pip4k2a/Becn1/Moap1/Ralb/Pip4k2b/Pip4k2c/Snx4/Rab3gap1/Lrsam1	11
GO:0006606	protein import into nucleus	53/3437	171/17493	0.000260807	0.00343688	0.00299832	Nup85/Atf2/Nolc1/Akap1/Med1/Ipo8/Nup88/Nxt1/Nup35/Phb2/Cdk1/Ddx5/Kpna6/Pik3r2/Pola2/Psen1/Sumo1/Brca1/Cry2/Hdac3/Hyal2/Ranbp2/Trp53/Chp1/Stk4/Dmap1/Sec13/Rbm22/Ufm1/Rpain/Uaca/Ipo11/Nup155/Tpr/Nup107/Spg11/Efcab7/Pttg1ip/Ipo13/Ipo9/Nupl1/Nup214/Nup133/Nup93/Fam53c/Tnpo3/Ranbp6/Pml/Snupn/Fam53a/Ipo7/Nup54/Nup188	53
GO:0032006	regulation of TOR signaling	34/3437	97/17493	0.000267722	0.00351986	0.00307071	Depdc5/Gsk3a/Lamtor4/Smcr8/Sesn1/Telo2/Akt1s1/Atm/Ubr1/Hdac3/Mapkapk5/Pdcd6/Nprl2/Lamtor3/Mlst8/Fbxo9/Sec13/Lamtor1/Golph3/Ddit4/Pih1d1/Lamtor2/Ctns/Kptn/Itfg2/Lars/Deptor/Lin28a/Flcn/Zmpste24/Wdr24/Tmem127/Rraga/Szt2	34
GO:0051972	regulation of telomerase activity	20/3437	47/17493	0.000275074	0.00360821	0.00314779	Acd/Map2k7/Cct2/Men1/Cct4/Mapkapk5/Myc/Nek2/Aurkb/Trp53/Tcp1/Mcrs1/Hnrnpa2b1/Pnkp/Nvl/Pinx1/Pot1b/Parn/Parm1/Pml	20
GO:0051084	'de novo' post-translational protein folding	16/3437	34/17493	0.000278476	0.00364446	0.00317941	Bag1/Cct2/Sdf2/Hspa9/Hsph1/Hspa14/Dnajb1/Dnajc7/Dnajb12/Hspa5/Sdf2l1/Dnajc18/Hspa13/Tor1b/St13/Chchd4	16
GO:0043574	peroxisomal transport	3437-12-01	22/17493	0.000290544	0.00379369	0.0033096	Pex10/Pex3/Abcd4/Hacl1/Pex19/Pex13/Lonp2/Pex1/Pex26/Pex12/Pex16/Rab8b	12
GO:0035967	cellular response to topologically incorrect protein	36/3437	105/17493	0.000294777	0.00384018	0.00335016	Eif2a/Atf6/Tmem33/Aup1/Daxx/Ddit3/Hsf1/Ppp1r15a/Hspa9/Nck1/Wfs1/Creb3/Cops5/Tbl2/Abca7/Hspa14/Rnf5/Abcb10/Stub1/Dnajb12/Hspa5/Sdf2l1/Herpud1/Derl1/Ufl1/Tmbim6/Dnajc18/Ddrgk1/Hspa13/Cdk5rap3/Serp1/Derl2/Bag6/Rnf185/Creb3l2/Yod1	36
GO:0006891	intra-Golgi vesicle-mediated transport	14/3437	28/17493	0.000303751	0.0039391	0.00343646	Cog5/Copa/Trappc3/Copb2/Vti1b/Rab33b/Copg1/Gosr2/Copz1/Cope/Cog6/Cog2/Cog4/Cog8	14
GO:0007007	inner mitochondrial membrane organization	14/3437	28/17493	0.000303751	0.0039391	0.00343646	Ghitm/Opa1/Myc/Timm13/Timm10/Letm1/Timm22/Chchd3/Romo1/Trmt10b/Adck1/Afg3l1/Tomm70a/Samm50	14
GO:0002098	tRNA wobble uridine modification	3437-09-01	14/17493	0.000329685	0.00424646	0.0037046	Elp6/Elp2/Elp4/Urm1/Trmu/Elp3/Gtpbp3/Ctu1/Dph3	9
GO:0099116	tRNA 5'-end processing	3437-09-01	14/17493	0.000329685	0.00424646	0.0037046	Rpp38/Rpp30/Pop4/Rpp14/Rpp21/Rpp25l/Pop7/Rpp40/Pop1	9
GO:1904814	regulation of protein localization to chromosome, telomeric region	3437-09-01	14/17493	0.000329685	0.00424646	0.0037046	Cct2/Cct5/Cct3/Cct4/Cct6a/Cct8/Tcp1/Pml/Gnl3l	9
GO:1901989	positive regulation of cell cycle phase transition	38/3437	114/17493	0.000386792	0.0049708	0.00433651	Birc5/Atad5/Npm1/Ddx39b/Rad51b/Cdc7/Adam17/Cdc27/Phb2/Cdk1/Rrm2/Stil/Apex1/Cdc25c/Cdk4/Aurka/Stxbp4/Chek2/Plrg1/Cpsf3/Paf1/Anapc7/Anapc5/Mad2l1bp/Fbxo5/Cdt1/Cdca5/Nsmce2/Ube2c/Sass6/Dtl/Pagr1a/Mtbp/Larp7/Thoc1/Thoc5/Klhl18/Rrm2b	38
GO:1903311	regulation of mRNA metabolic process	79/3437	282/17493	0.000401415	0.00514713	0.00449034	Vegfa/Ncbp1/Leo1/Ptbp1/Exosc7/Rnf20/Fam172a/Rbm10/Npm1/Ddx5/Hsf1/Rbm4/Rnps1/Supt6/Ctr9/Zfp64/Apex1/Ccnt1/Ncl/Khdrbs1/Tia1/Zfp36/Fto/Hnrnpa2b1/Exosc9/Paf1/Mettl3/Acin1/Fastk/Clns1a/Hnrnpk/Exosc3/Rbm8a/Upf3a/Lsm1/Mettl16/Polr2g/Sltm/Ncbp2/Nudt21/Mlh1/Ptcd2/Cnot8/Dcps/Polr2d/Fastkd3/Exosc8/Wdr77/Dcp2/Nbas/Pnpt1/Raver1/Puf60/Parn/Jmjd6/Rbm39/Rbm42/Dcp1a/Pan2/Tbrg4/Exosc5/Larp7/Eif4a3/Fus/Exosc2/Rbm7/…	79
GO:0006458	'de novo' protein folding	16/3437	35/17493	0.000420015	0.00536444	0.00467992	Bag1/Cct2/Sdf2/Hspa9/Hsph1/Hspa14/Dnajb1/Dnajc7/Dnajb12/Hspa5/Sdf2l1/Dnajc18/Hspa13/Tor1b/St13/Chchd4	16
GO:1901673	regulation of mitotic spindle assembly	3437-10-01	17/17493	0.000421183	0.00536444	0.00467992	Chmp6/Drg1/Plk1/Chmp4c/Chmp2b/Cep97/Chmp5/Tpr/Chmp7/Chmp1a	10
GO:1902774	late endosome to lysosome transport	3437-10-01	17/17493	0.000421183	0.00536444	0.00467992	Chmp6/Vps35/Chmp4c/Chmp2b/Chmp5/Snapin/Chmp7/Chmp1a/Vps39/Plekhm1	10
GO:0097193	intrinsic apoptotic signaling pathway	80/3437	287/17493	0.000437904	0.00554093	0.00483388	Parl/Atf2/Bclaf1/Atad5/Cep63/Ercc6/Fis1/G2e3/Opa1/Parp1/Atm/Bad/Cycs/Ddit3/Ddx5/Gpx1/Msh2/Map2k1/Ralbp1/Rpl26/Taf6/Brca1/Casp3/Hmox1/Mbd4/Melk/Myc/Nck1/P4hb/Prkdc/Rad9a/Plscr1/Trp53/Vdac2/Wfs1/Prkra/Ppp2r5c/Slc9a3r1/Rps3/Creb3/Casp9/Chek2/Mybbp1a/Wwox/Becn1/Pdcd10/Htra2/Mtch2/Hyou1/Moap1/Herpud1/Plekhf1/Hnrnpk/Txndc12/Cdip1/Shisa5/Rpl11/Erp29/Rps27l/Trap1/Tmbim6/Ndufs3/Mlh1/Triap1/Bag5/Uaca/Syvn1…	80
GO:0007131	reciprocal meiotic recombination	19/3437	45/17493	0.000437953	0.00554093	0.00483388	Fancd2/Cep63/Eme2/Rmi1/Psmc3ip/Rad51ap1/Rad54l/Rad51/Top2a/Ercc4/Cntd1/Mlh1/Trip13/Chtf18/Ankle1/Topbp1/Eme1/Brip1/Fancm	19
GO:0140527	reciprocal homologous recombination	19/3437	45/17493	0.000437953	0.00554093	0.00483388	Fancd2/Cep63/Eme2/Rmi1/Psmc3ip/Rad51ap1/Rad54l/Rad51/Top2a/Ercc4/Cntd1/Mlh1/Trip13/Chtf18/Ankle1/Topbp1/Eme1/Brip1/Fancm	19
GO:0032984	protein-containing complex disassembly	64/3437	220/17493	0.000464077	0.00585846	0.0051109	Ckap2/Ttbk2/Capzb/Synj1/Smcr8/Chmp6/Add1/Tpx2/Epg5/Apc/Mtpn/Kif5b/Sptbn1/Swap70/Capza1/Insr/Myc/Smarcb1/Cib1/Twf2/Abce1/Tfip11/Becn1/Stmn1/Smarce1/Rpl23/Snap29/Mphosph8/Kif24/Chmp4c/Napa/Tmem39a/Chmp2b/Tecpr1/Katnb1/Gle1/Ddit4/Vmp1/Chmp5/Vps33a/Vps16/Supt16/Atg5/Mcoln1/Snapin/Chmp7/Kif2c/Mical1/Dnajc17/Kif18a/Etf1/Chmp1a/Fyco1/Grwd1/Gak/Atg14/Zmpste24/Snx14/Mtrf1l/Ogfod1/Jmjd4/Pik3c3/Ssrp1/Kif18b	64
GO:0009067	aspartate family amino acid biosynthetic process	3437-11-01	20/17493	0.000475921	0.00598151	0.00521825	Mtr/Mthfr/Got1/Got2/Plod3/Apip/Mtap/Aasdhppt/Enoph1/Mthfd1/Mtrr	11
GO:0045048	protein insertion into ER membrane	3437-11-01	20/17493	0.000475921	0.00598151	0.00521825	Emc6/Caml/Sec61a1/Ccdc47/Emc4/Bag6/Emc7/Emc1/Emc3/Tram2/Emc10	11
GO:0019068	virion assembly	13/3437	26/17493	0.00049869	0.00619233	0.00540217	Rab43/Chmp6/Pcx/Tsg101/Tbc1d20/Chmp4c/Chmp2b/Spcs1/Chmp5/Snf8/Chmp7/Chmp1a/Lrsam1	13
GO:0009168	purine ribonucleoside monophosphate biosynthetic process	3437-12-01	23/17493	0.000499206	0.00619233	0.00540217	Gmps/Pfas/Adk/Adss/Adsl/Aprt/Gart/Nudt2/Paics/Atic/Ppat/Gmpr2	12
GO:0051307	meiotic chromosome separation	3437-12-01	23/17493	0.000499206	0.00619233	0.00540217	Eme2/Rmi1/Ncaph2/Top2a/Ercc4/Mlh1/Ncaph/Chfr/Ankle1/Eme1/Ncapd3/Fancm	12
GO:0051457	maintenance of protein location in nucleus	3437-12-01	23/17493	0.000499206	0.00619233	0.00540217	Ciz1/Bard1/Cdk5/Hdac3/Rangap1/Txn1/Arl2/Taf8/Taf3/Supt7l/Topors/Pml	12
GO:0070199	establishment of protein localization to chromosome	3437-12-01	23/17493	0.000499206	0.00619233	0.00540217	Acd/Cct2/Cct5/Cct3/Cct4/Cct6a/Cct8/Ruvbl2/Tcp1/Lrwd1/Pot1b/Pih1d1	12
GO:1904357	negative regulation of telomere maintenance via telomere lengthening	3437-12-01	23/17493	0.000499206	0.00619233	0.00540217	Acd/Parp1/Ercc4/Mcrs1/Ten1/Dcp2/Pinx1/Pot1b/Tinf2/Nat10/Pml/Gnl3l	12
GO:1903322	positive regulation of protein modification by small protein conjugation or removal	43/3437	135/17493	0.000503836	0.00623621	0.00544044	Dcun1d2/Gsk3a/Cblb/Arnt/Btrc/Sprtn/Rnf20/Traf7/Aimp2/Npm1/Rps2/Ctr9/Brca1/Hdac3/Pdcd6/Plk1/Ube3a/Wfs1/Skp2/Sart3/Paxip1/Rbx1/Stub1/Gabarap/Hspa5/Cdc20/Dnaja3/Hspbp1/Derl1/Mastl/Pef1/Rchy1/Mul1/Cdk5rap3/Topors/Commd1/Trib1/Ube2d1/Pttg1ip/Fanci/Rnf40/Chfr/Fancm	43
GO:0006266	DNA ligation	3437-08-01	12/17493	0.00050931	0.00624046	0.00544416	Aplf/Xrcc1/Lig1/Rad51/Top2a/Pnkp/Aptx/Nhej1	8
GO:0006490	oligosaccharide-lipid intermediate biosynthetic process	3437-08-01	12/17493	0.00050931	0.00624046	0.00544416	Alg10b/Alg11/Dpagt1/Alg2/Alg14/Dhdds/Rft1/Alg8	8
GO:0030174	regulation of DNA-templated DNA replication initiation	3437-08-01	12/17493	0.00050931	0.00624046	0.00544416	Kat7/Ciz1/Mcm2/Mcm4/Mcm5/Mcm7/Cdt1/Ticrr	8
GO:0080009	mRNA methylation	3437-08-01	12/17493	0.00050931	0.00624046	0.00544416	Cbll1/Mettl3/Zc3h13/Mettl16/Mettl8/Trmt6/Trmt61a/Mettl14	8
GO:0007006	mitochondrial membrane organization	34/3437	100/17493	0.000509649	0.00624046	0.00544416	Atf2/Gsk3a/Cox18/Ghitm/Opa1/Atpif1/Bad/Myc/Trp53/Vdac2/Zfp13/Cln8/Hk2/Timm13/Timm10/Letm1/Mtch2/Timm22/Moap1/Plekhf1/Chchd3/Alkbh7/Bcs1l/Romo1/Mul1/Oxa1l/Trmt10b/Adck1/Them4/Afg3l1/Tomm70a/Spg7/Acaa2/Samm50	34
GO:0042176	regulation of protein catabolic process	92/3437	340/17493	0.000511707	0.00625225	0.00545444	Wdr91/Lrig2/Gsk3a/Cblb/Tmtc3/Btrc/Sco1/Tmf1/Chmp6/Svip/Rnf41/Usp8/Apc/Caml/Csnk2a1/Gpx1/Alad/Nfe2l1/Phb/Ctsa/Psen1/Sumo1/Ezr/Ldlr/Plk1/Psme3/Ptpn3/Sec22b/Aurka/Dedd/Usp5/Rnf19a/Ddb1/Chek2/Mad2l1/Uchl5/Rbx1/Stub1/Snx1/Gabarap/Stx5a/Cyp51/Psmd14/Herpud1/Sirt2/Vps35/Cdc20/Hspbp1/Trim39/Pithd1/Vps28/Rpl11/Ufl1/Fam122a/Rchy1/Psmd1/Bag5/Taf9/Atraid/Vps11/Mad2l2/Fbxo22/Pacsin3/Atp13a2/Dtl/Rnft1/Ddrgk1/C…	92
GO:0006644	phospholipid metabolic process	91/3437	336/17493	0.000529799	0.00645948	0.00563522	Pi4ka/Pigu/Dnajc19/Pgap3/Dbi/Pigl/Synj1/Pigg/Dgkh/Pigyl/Serac1/Lpin1/Pcx/Pcyt1a/Pgap1/Agpat1/Plscr3/Dhrs7b/Fdps/Phb2/Chkb/Gpam/Pigf/Pik3r2/Pip4k2a/Pip5k1a/Inpp5k/Ptdss1/Smpd2/Sptlc1/Dpm2/Gnpat/Idh1/Ajuba/Ldlr/Plscr1/Bpnt1/Cln8/Sh3yl1/Pign/Scarb1/Pigb/Dgke/Becn1/Chp1/Acp6/Pigo/Stoml2/Mvk/Mtmr2/Pcyt2/Pigx/Pgp/Naaa/Dhdds/Pnpla8/Agpat4/Tamm41/Pigw/Mboat7/Smpd4/Pigh/Impa2/Pip4k2b/Pip4k2c/Socs4/Mtmr4/P…	91
GO:0009126	purine nucleoside monophosphate metabolic process	17/3437	39/17493	0.000556069	0.0067653	0.00590203	Gmps/Pfas/Adk/Adss/Dck/Guk1/Adsl/Aprt/Gart/Dguok/Nt5c/Nudt2/Paics/Atic/Ppat/Gmpr2/Dnph1	17
GO:1901361	organic cyclic compound catabolic process	113/3437	433/17493	0.000568461	0.00690135	0.00602072	Smg6/Ddx49/Vegfa/Dffa/Ncbp1/Exosc7/Mrpl44/Ttc37/Drosha/Samhd1/Rbm10/Cdadc1/Lsm2/Npm1/Gstz1/Atm/Ddx5/Dffb/Fen1/Hsf1/Nudt1/Rnps1/Apex1/Casp3/Fah/Hmox1/Rnaseh1/Zfp36/Xrn1/Xrn2/Fto/Nt5c/Lsm4/Galt/Ahcy/Scarb1/Nudt5/Exosc9/Mettl3/Snd1/Skiv2l/Dctpp1/Fastk/Mrto4/Qdpr/Smg8/Lsm7/Pycrl/Exosc3/Lsm5/Exosc1/Rbm8a/Itpa/Upf3a/Nt5c3/Lsm1/Mettl16/Aasdhppt/Lsm3/Polr2g/Pnrc2/Ncbp2/Rnaseh2c/Mlh1/Cnot8/Slirp/Dcps/Polr…	113
GO:0006997	nucleus organization	39/3437	120/17493	0.000577765	0.00699942	0.00610627	Uspl1/Nolc1/Tmf1/Chmp6/Tor1aip1/Nup35/Gopc/Fam118b/Chek1/Daxx/Nfe2l1/Zfp354a/Ift88/Sumo1/Lmnb2/Plk1/Emg1/Pafah1b1/Akap8l/Pes1/Chmp4c/Serbp1/Chmp2b/Ankle2/Wdr73/Tmem43/Chmp5/Nup155/Tor1b/Rrp8/Nup107/Chmp7/Spag4/Chmp1a/Nup133/Nup93/Zmpste24/Pml/Nup54	39
GO:0045017	glycerolipid biosynthetic process	59/3437	201/17493	0.000590437	0.00713778	0.00622698	Pi4ka/Pigu/Pgap3/Pigl/Pigg/Dgkh/Pigyl/Lpin1/Pcyt1a/Pgap1/Agpat1/Pnpla2/Plscr3/Dhrs7b/Chkb/Gpam/Pigf/Pik3r2/Pip4k2a/Pip5k1a/Ptdss1/Dpm2/Ajuba/Ldlr/Srebf1/Plscr1/Bpnt1/Sh3yl1/Pign/Scarb1/Pigb/Dgke/Becn1/Pigo/Pcyt2/Pigx/Tamm41/Pigw/Mboat7/Pigh/Impa2/Pip4k2b/Pip4k2c/Socs4/Pgs1/Pigt/Cept1/Abhd4/Cds2/Lpcat3/Atg14/Fitm2/Pisd/Pigk/Kat5/Pigv/Pik3c3/Pik3r3/Itpkc	59
GO:0061025	membrane fusion	48/3437	156/17493	0.000593984	0.00716548	0.00625114	Tgfbrap1/AU040320/Chmp6/Snap23/Kif5b/Pip4k2a/Vamp1/Vamp2/Ankfy1/Bet1/Ctsl/Gnai3/Hyal2/Sec22b/Vamp4/Vti1b/Gosr1/Stx8/Gosr2/Chp1/Bloc1s6/Stx5a/Rab8a/Snap29/Chmp1b/Chmp4c/Chmp2b/Vps11/Tmem175/Atp13a2/Chmp5/Rab34/Pip4k2b/Snapin/Stx12/Chmp7/Snap47/Spg11/Chmp1a/Ankrd27/Vps39/Bnip1/Stx16/Rab8b/Vcpip1/Rab39/Vps33b/Plekhm1	48
GO:0051648	vesicle localization	58/3437	197/17493	0.000602099	0.00724806	0.00632318	Trappc1/Myo6/Synj1/Myo1c/Hgs/Cdk5/Kif5b/Map2k1/Psen1/Ap3s2/Pdcd6/Stam/Pafah1b1/Cops5/Trappc3/Preb/Ap3m1/Ykt6/Chp1/Bloc1s6/Trappc2l/Stard3/Trappc4/Tsg101/Actn4/Myo19/Sar1b/Trappc5/Cep19/Trappc6a/Tmed9/Tbc1d23/Pef1/Trip11/Wasl/Atp13a2/Trappc8/Vps33a/Snf8/Snapin/Bloc1s5/Spg11/Fyco1/Tpgs1/Sec16a/Klhl12/Wdr11/Trak2/Limk2/Trappc11/Exoc3/Bloc1s3/Vps33b/Rab3gap1/Trappc12/Gbf1/Exoc8/Exoc5	58
GO:0045005	DNA-templated DNA replication maintenance of fidelity	19/3437	46/17493	0.000609992	0.00732761	0.00639258	Rtel1/Samhd1/Eme2/Bard1/Blm/Brca1/Rad51/Traip/Mre11a/Smarcal1/Alyref2/Zfp830/Zranb3/Thoc1/Gen1/Eme1/Fancm/Tonsl/Mms22l	19
GO:1902115	regulation of organelle assembly	57/3437	193/17493	0.000613515	0.00735445	0.006416	Ttbk2/Smcr8/Chmp6/Odf2l/Kif9/Rab3gap2/Npm1/Mphosph9/Drg1/Pip4k2a/Stil/Ift88/Ezr/Plk1/Rnf4/Sec22b/Stam/Plk4/Spag5/Ift20/Rnf5/Pqbp1/Becn1/Tsg101/Moap1/Ralb/Ift46/Kif24/Chmp4c/Tmem39a/Chmp2b/Stx18/Fuz/Cep192/Vps11/Sass6/Cep97/Styxl1/Chmp5/Tchp/Atg5/Pip4k2b/Pip4k2c/Snx4/Tpr/Numa1/Chmp7/Ift140/Alms1/Chmp1a/Cntrob/Limk2/Rab3gap1/Trappc12/Ccp110/Cdk10/Lrsam1	57
GO:0018205	peptidyl-lysine modification	95/3437	355/17493	0.000626003	0.00748841	0.00653286	Uspl1/Atf2/Wdr61/Arnt/Glyr1/Myo1c/Ercc6/Taf2/Trrap/Atat1/Dpy30/Kdm4a/Traf7/Kat7/Mtf2/Asxl2/Chek1/Epc1/Men1/Por/Supt6/Taf6/Vps72/Ctr9/Sumo1/Pcgf2/Brca1/Dnmt1/Rangap1/Ruvbl2/Smarcb1/Plod3/Mcrs1/Mybbp1a/Paxip1/Ddx21/Pole3/Sirt2/Sirt3/Zfp110/Dmap1/Taf12/Hmg20a/Mettl21a/Dr1/Kat8/Yeats4/Gcsh/Mul1/Nsmce2/Thap7/Wdr5b/Smyd3/Mettl18/Meaf6/Taf9/Supt7l/Camkmt/Cxxc1/Naa60/Pih1d1/Rtf1/Brd8/Pagr1a/Senp3/Jmjd6/A…	95
GO:0031056	regulation of histone modification	55/3437	185/17493	0.000635395	0.00758486	0.00661701	Vegfa/Wdr61/Glyr1/Myo1c/Ercc6/Lpin1/Mthfr/Kdm4a/Rnf20/Kat7/Mtf2/Asxl2/Chek1/Men1/Supt6/Ctr9/Brca1/Dnmt1/Ruvbl2/Smarcb1/Srebf1/Trp53/Parg/Mcrs1/Mybbp1a/Sart3/Akap8l/Paxip1/Paf1/Ddx21/Akap8/Sap30bp/Zfp110/Dr1/Kat8/Thap7/Znhit1/Pih1d1/Rtf1/Atg5/Wdr5/Kansl2/Rrp8/Otub1/Kdm4c/L3mbtl2/Kdm5a/Flcn/Rnf40/Zmpste24/Kdm4d/Iws1/Taf7/Pml/Zfp369	55
GO:0043543	protein acylation	71/3437	252/17493	0.00064411	0.00767285	0.00669377	Atf2/Zdhhc6/Glyr1/Myo1c/Ercc6/Taf2/Trrap/Atat1/Ppm1b/Naa10/Kat7/Ogdh/Chek1/Epc1/Glul/Nmt1/Por/Taf6/Vps72/Pcgf2/Brca1/Ruvbl2/Smarcb1/Mcrs1/Mybbp1a/Paxip1/Ddx21/Terf2ip/Golga7/Pole3/Sirt3/Dmap1/Zdhhc16/Nat9/Zdhhc12/Taf12/Dr1/Kat8/Yeats4/Thap7/Zdhhc3/Meaf6/Zdhhc24/Taf9/Esco2/Supt7l/Zdhhc4/Naa60/Pih1d1/Brd8/Dlst/Atg5/Bag6/Wdr5/Ing4/Kansl2/Sf3b3/Zdhhc7/Mettl8/Gtf2b/L3mbtl2/Flcn/Nat10/Zmpste24/Iws1/Eny…	71
GO:0009226	nucleotide-sugar biosynthetic process	3437-09-01	15/17493	0.000680411	0.00805483	0.007027	Gnpda2/Ugdh/Gfpt1/Pmm2/Mpi/Uxs1/Pgm3/Uap1/Gmppb	9
GO:0051382	kinetochore assembly	3437-09-01	15/17493	0.000680411	0.00805483	0.007027	Kntc1/Cenpa/Rnf4/Cenph/Mis12/Cenpn/Dlgap5/Cenpt/Trappc12	9
GO:0061952	midbody abscission	3437-09-01	15/17493	0.000680411	0.00805483	0.007027	Chmp6/Kif20a/Chmp4c/Chmp2b/Mitd1/Cep55/Chmp5/Chmp7/Chmp1a	9
GO:0030261	chromosome condensation	15/3437	33/17493	0.000682019	0.00805714	0.00702902	Ncaph2/Cdk1/Dffb/Smc2/Top2a/Akap8l/Ncapg/Akap8/Acin1/Cdca5/Nusap1/Ncaph/Chmp1a/Ncapd2/Ncapd3	15
GO:0000422	autophagy of mitochondrion	27/3437	75/17493	0.000686835	0.00808058	0.00704947	Atg9a/Parl/Gsk3a/Fis1/Rnf41/Atpif1/Phb2/Rb1cc1/Srebf1/Trp53/Vdac1/Capn10/Hk2/Cdc37/Becn1/Gabarap/Htra2/Gabarapl1/Cisd2/Mul1/Arfip2/Atg5/Atg13/Fbxo7/Atg4d/Atg14/Vps13c	27
GO:0061726	mitochondrion disassembly	27/3437	75/17493	0.000686835	0.00808058	0.00704947	Atg9a/Parl/Gsk3a/Fis1/Rnf41/Atpif1/Phb2/Rb1cc1/Srebf1/Trp53/Vdac1/Capn10/Hk2/Cdc37/Becn1/Gabarap/Htra2/Gabarapl1/Cisd2/Mul1/Arfip2/Atg5/Atg13/Fbxo7/Atg4d/Atg14/Vps13c	27
GO:0072331	signal transduction by p53 class mediator	44/3437	141/17493	0.000709157	0.00832603	0.0072636	Atad5/Myo6/Rpf2/Cep63/Npm1/Atm/Ddx5/Msh2/Rpl26/Rps15/Myc/Trp53/Ppp2r5c/Bop1/Chek2/Mybbp1a/Paxip1/Wwox/Rpl23/Hnrnpk/Cdip1/Shisa5/Rpl11/Rps27l/Pak1ip1/Triap1/Ddit4/Bcl2l12/Cdk5rap3/Rnf34/Tfap4/Bag6/Ing4/Rrp8/Topors/Tmem109/Nop2/Pttg1ip/Ell3/Zmpste24/Pml/E2f7/Kat5/Rrm2b	44
GO:0051438	regulation of ubiquitin-protein transferase activity	20/3437	50/17493	0.000724351	0.00848695	0.00740399	Dcun1d2/Btrc/Abl1/Rps2/Psen1/Bub1b/Bub3/Fem1b/Plk1/Mad2l1/Stub1/Rpl23/Cdc20/Rpl11/Mastl/Fbxo5/Bag5/Mad2l2/Topors/Trib1	20
GO:0042558	pteridine-containing compound metabolic process	14/3437	30/17493	0.000740781	0.00860874	0.00751024	Mtr/Mthfr/Mthfd1l/Dhfr/Fpgs/Gart/Pts/Spr/Tyms/Qdpr/Atic/Aasdhppt/Mthfd1/Mtrr	14
GO:0050686	negative regulation of mRNA processing	14/3437	30/17493	0.000740781	0.00860874	0.00751024	Ptbp1/Rnf20/Rbm10/Npm1/Rnps1/Ctr9/Ccnt1/Hnrnpa2b1/Acin1/Hnrnpk/Rbm42/Srsf7/Sfswap/Rnf40	14
GO:0051085	chaperone cofactor-dependent protein refolding	14/3437	30/17493	0.000740781	0.00860874	0.00751024	Bag1/Sdf2/Hspa9/Hsph1/Hspa14/Dnajb1/Dnajc7/Dnajb12/Hspa5/Sdf2l1/Dnajc18/Hspa13/Tor1b/St13	14
GO:0070198	protein localization to chromosome, telomeric region	14/3437	30/17493	0.000740781	0.00860874	0.00751024	Acd/Cct2/Cct5/Cct3/Cct4/Cct6a/Cct8/Tcp1/Terf2ip/Pinx1/Pot1b/Tinf2/Pml/Gnl3l	14
GO:0006450	regulation of translational fidelity	3437-07-01	10/17493	0.000768776	0.00876861	0.00764971	Rps5/Eif2s3x/Cdk5rap1/Dtd2/Gatc/Rps9/Aarsd1	7
GO:0009650	UV protection	3437-07-01	10/17493	0.000768776	0.00876861	0.00764971	Ercc1/Gpx1/Cat/Sdf4/Ercc5/Ercc4/Ercc3	7
GO:0031125	rRNA 3'-end processing	3437-07-01	10/17493	0.000768776	0.00876861	0.00764971	Exosc7/Exosc9/Exosc3/Rps21/Exosc8/Eri2/Exosc2	7
GO:0031848	protection from non-homologous end joining at telomere	3437-07-01	10/17493	0.000768776	0.00876861	0.00764971	Acd/Ercc1/Xrcc1/Ercc4/Pot1b/Dclre1b/Dclre1c	7
GO:0044417	translocation of molecules into host	3437-07-01	10/17493	0.000768776	0.00876861	0.00764971	Thoc6/Ddx39b/Tcp1/Alyref2/Thoc3/Thoc1/Thoc5	7
GO:0051469	vesicle fusion with vacuole	3437-07-01	10/17493	0.000768776	0.00876861	0.00764971	Chmp6/Chmp1b/Chmp4c/Chmp2b/Chmp5/Chmp7/Chmp1a	7
GO:0061763	multivesicular body-lysosome fusion	3437-07-01	10/17493	0.000768776	0.00876861	0.00764971	Chmp6/Chmp1b/Chmp4c/Chmp2b/Chmp5/Chmp7/Chmp1a	7
GO:1903059	regulation of protein lipidation	3437-07-01	10/17493	0.000768776	0.00876861	0.00764971	Dbi/Rabl3/Svip/Rab3gap2/Rb1cc1/Atg13/Rab3gap1	7
GO:1904851	positive regulation of establishment of protein localization to telomere	3437-07-01	10/17493	0.000768776	0.00876861	0.00764971	Cct2/Cct5/Cct3/Cct4/Cct6a/Cct8/Tcp1	7
GO:0051348	negative regulation of transferase activity	69/3437	245/17493	0.000769904	0.00876861	0.00764971	Gsk3a/Cblb/Smcr8/Chmp6/Sh3bp5l/Ilk/Npm1/Akt1s1/Abl1/Vps25/Prdx3/Apc/Itgb1bp1/Men1/Pip4k2a/Inpp5k/Psen1/Trim27/Bub1b/Bub3/Casp3/Cdkn1b/Fem1a/Hyal2/Ajuba/Plk1/Trp53/Zfp36/Spry2/Spry4/Cln8/Mcrs1/Nprl2/Mad2l1/Chp1/Tsg101/Rpl23/Cdc20/Dnaja3/Dusp19/Prkrip1/Cdk5rap1/Rpl11/Fbxo5/Prpsap1/Smyd3/Bag5/Mad2l2/Pinx1/Pot1b/Phpt1/Cdk5rap3/Tfap4/Pip4k2b/Pip4k2c/Socs4/Wwtr1/Qars/Stk38/Cep85/Trib1/Ppp2r5a/Zgpat/Dep…	69
GO:0006098	pentose-phosphate shunt	3437-10-01	18/17493	0.000781065	0.00882047	0.00769495	Pgd/G6pdx/Rpia/Taldo1/Trp53/Mlst8/Pgls/Rpe/Shpk/Rbks	10
GO:0051315	attachment of mitotic spindle microtubules to kinetochore	3437-10-01	18/17493	0.000781065	0.00882047	0.00769495	Birc5/Aurkb/Incenp/Becn1/Ndc80/Mis12/Cdt1/Cdca8/Kif2c/Kat5	10
GO:1901970	positive regulation of mitotic sister chromatid separation	3437-10-01	18/17493	0.000781065	0.00882047	0.00769495	Birc5/Cdc27/Aurkb/Incenp/Anapc7/Anapc5/Mad2l1bp/Cdt1/Cdca8/Nsmce2	10
GO:2000786	positive regulation of autophagosome assembly	3437-10-01	18/17493	0.000781065	0.00882047	0.00769495	Rab3gap2/Pip4k2a/Becn1/Moap1/Ralb/Pip4k2b/Pip4k2c/Snx4/Rab3gap1/Lrsam1	10
GO:0008630	intrinsic apoptotic signaling pathway in response to DNA damage	35/3437	106/17493	0.000782187	0.00882047	0.00769495	Atad5/Ercc6/Atm/Bad/Msh2/Rpl26/Brca1/Hmox1/Mbd4/Myc/Prkdc/Rad9a/Plscr1/Trp53/Ppp2r5c/Rps3/Casp9/Chek2/Htra2/Mtch2/Moap1/Hnrnpk/Cdip1/Shisa5/Rps27l/Mlh1/Triap1/Uaca/Ddit4/Bcl2l12/Bag6/Topors/Tmem109/Ell3/Pml	35
GO:0002200	somatic diversification of immune receptors	26/3437	72/17493	0.000811608	0.00911621	0.00795295	Atad5/Samhd1/Aplf/Atm/Ercc1/Msh2/Pms2/Supt6/Swap70/Xrcc6/Msh3/Prkdc/Cd40/Exo1/Polm/Paxip1/Mcm3ap/Exosc3/Ctnnbl1/Mlh1/Mad2l2/Nhej1/Polq/Pagr1a/Dclre1c/Thoc1	26
GO:1905897	regulation of response to endoplasmic reticulum stress	26/3437	72/17493	0.000811608	0.00911621	0.00795295	Atf6/Svip/Opa1/Tmem33/Ppp1r15a/Nfe2l1/Nck1/Wfs1/Creb3/Cops5/Abca7/Hyou1/Herpud1/Txndc12/Erp29/Ufl1/Tmbim6/Syvn1/Manf/Rnft1/Ddrgk1/Bag6/Lpcat3/Rnf185/Ubxn1/Rnft2	26
GO:0045738	negative regulation of DNA repair	3437-12-01	24/17493	0.000820736	0.00914945	0.00798195	Ercc6/Hsf1/Ogg1/Rps3/Nudt16l1/Mad2l2/Smchd1/Parpbp/Polq/Helb/Recql5/Otub1	12
GO:0090151	establishment of protein localization to mitochondrial membrane	3437-12-01	24/17493	0.000820736	0.00914945	0.00798195	Cox18/Timm13/Timm10/Mtch2/Timm22/Moap1/Bcs1l/Romo1/Oxa1l/Trmt10b/Tomm70a/Samm50	12
GO:0006740	NADPH regeneration	3437-11-01	21/17493	0.000822585	0.00914945	0.00798195	Pgd/G6pdx/Nnt/Rpia/Taldo1/Trp53/Mlst8/Pgls/Rpe/Shpk/Rbks	11
GO:0051444	negative regulation of ubiquitin-protein transferase activity	3437-11-01	21/17493	0.000822585	0.00914945	0.00798195	Abl1/Psen1/Bub1b/Bub3/Mad2l1/Rpl23/Cdc20/Rpl11/Fbxo5/Bag5/Mad2l2	11
GO:1902410	mitotic cytokinetic process	3437-11-01	21/17493	0.000822585	0.00914945	0.00798195	Chmp6/Kif20a/Chmp4c/Chmp2b/Mitd1/Cep55/Chmp5/Chmp7/Chmp1a/Cntrob/Kif20b	11
GO:0035966	response to topologically incorrect protein	42/3437	134/17493	0.000838405	0.00930727	0.00811963	Eif2a/Atf6/Tmem33/Aup1/Daxx/Ddit3/Hsf1/Ppp1r15a/Hspa9/Nck1/Wfs1/Creb3/Hsph1/Cops5/Tbl2/Abca7/Hspa14/Rnf5/Abcb10/Stub1/Dnajb12/Hspa5/Sdf2l1/Herpud1/Derl1/Ufl1/Ubxn4/Tmbim6/Tmem129/Syvn1/Manf/Erp44/Dnajc18/Ddrgk1/Hspa13/Cdk5rap3/Serp1/Derl2/Bag6/Rnf185/Creb3l2/Yod1	42
GO:0007099	centriole replication	16/3437	37/17493	0.000893676	0.00988239	0.00862137	C2cd3/Cep152/Cep63/Npm1/Stil/Plk4/Cep192/Ccdc57/Sass6/Cep72/Alms1/Cetn4/Wdr62/Cntrob/Rttn/Ccp110	16
GO:1905168	positive regulation of double-strand break repair via homologous recombination	16/3437	37/17493	0.000893676	0.00988239	0.00862137	Ercc6/Trrap/Parp1/Blm/Epc1/Rad51ap1/Vps72/Ruvbl2/Dmap1/Yeats4/Meaf6/Mms19/Brd8/Fus/Actr2/Kat5	16

## Sheet: Clust_6_BP
GO ID	Description	GeneRatio	BgRatio	pvalue	p.adjust	qvalue	geneID	Count
GO:0032970	regulation of actin filament-based process	16/178	386/17493	2.17325e-06	0.00586125	0.00549031	Rhpn1/Phldb2/Fmn1/Fscn1/Kcnj2/Met/Sema5a/Bin1/Dsc2/Pam/Sptb/Rhog/Cdc42ep3/Fzd10/Dixdc1/Ssh3	16
GO:1903671	negative regulation of sprouting angiogenesis	4/178	14/17493	9.58098e-06	0.00860252	0.00805809	Stard13/Klf2/Creb3l1/Sema6a	4
GO:0032956	regulation of actin cytoskeleton organization	14/178	339/17493	1.00269e-05	0.00860252	0.00805809	Rhpn1/Phldb2/Fmn1/Fscn1/Met/Sema5a/Bin1/Pam/Sptb/Rhog/Cdc42ep3/Fzd10/Dixdc1/Ssh3	14
GO:0050767	regulation of neurogenesis	16/178	444/17493	1.27586e-05	0.00860252	0.00805809	Lrp8/Lrp2/Sema6c/Dll3/Epha4/Met/Prkch/Sema5a/Bin1/B2m/Cxcr4/Id2/Sema6a/Trim32/Kctd11/Dixdc1	16

## Sheet: Clust_8_BP
GO ID	Description	GeneRatio	BgRatio	pvalue	p.adjust	qvalue	geneID	Count
GO:0003014	renal system process	18/696	124/17493	1.98333e-06	0.00855806	0.00838843	Trpv1/Slc4a5/Aqp1/Guca2b/Slc22a6/Ace/Chrnb2/Aqp2/Cldn4/Edn1/Gnas/Slc4a1/Itga3/Clcnkb/Ren1/Atp6v1b1/Tmem63c/Pon3	18

## Sheet: Clust_9_BP
GO ID	Description	GeneRatio	BgRatio	pvalue	p.adjust	qvalue	geneID	Count
GO:0007188	adenylate cyclase-modulating G protein-coupled receptor signaling pathway	20/309	200/17493	4.35219e-10	1.57984e-06	1.26992e-06	Adora1/Calca/Sstr2/Adra2a/Galr1/Grm8/Npy2r/Ptger4/Sstr4/Vipr2/Adcy8/Adcy9/Adra2b/Gpr37/Htr1b/Tshr/Vipr1/Grm7/Pde4a/Chrm2	20
GO:0035249	synaptic transmission, glutamatergic	15/309	113/17493	1.38247e-09	2.29532e-06	1.84504e-06	Adora1/Ntrk2/Grik2/Grin1/Dcdc2a/Cckbr/Cdh8/Grm8/Npy2r/Htr1b/Ucn/Nlgn1/Grik1/Grm7/Grm3	15
GO:0051966	regulation of synaptic transmission, glutamatergic	13/309	82/17493	1.89695e-09	2.29532e-06	1.84504e-06	Adora1/Ntrk2/Grik2/Grin1/Cckbr/Grm8/Npy2r/Htr1b/Ucn/Nlgn1/Grik1/Grm7/Grm3	13
GO:0033555	multicellular organismal response to stress	14/309	104/17493	4.09492e-09	3.71614e-06	2.98713e-06	Penk/Calca/Ret/Grik2/Ednrb/Adra2a/Bdnf/Cckbr/Npy2r/Ucn/Lypd1/Grik1/Nr2e1/Grm7	14
GO:0007409	axonogenesis	28/309	472/17493	2.34664e-08	1.51269e-05	1.21595e-05	Cxcl12/Ntrk2/Map6/Ret/Cntn4/Grin1/Mapt/Atoh1/Bdnf/Epha5/Epha6/Evx1/Unc5c/Vax1/Wnt3/Wnt5a/Dlx5/Hoxa1/Nefl/Vim/Foxb1/Fezf1/Col25a1/Ntng1/Fezf2/Pou4f3/Nr2e1/Lrtm2	28
GO:0030900	forebrain development	25/309	386/17493	2.50032e-08	1.51269e-05	1.21595e-05	Cxcl12/Ntrk2/Grin1/Kirrel3/Alk/Atoh1/Epha5/Gata2/Kif1a/Tfap2c/Wnt5a/Slc6a3/Dlx5/Erbb4/Hmga2/Prkg1/Tfap2a/Foxb1/Zic5/Fezf1/Mfsd2a/Aldh1a3/Fezf2/Nr2e1/Fat4	25
GO:0042596	fear response	10/309	59/17493	7.47365e-08	3.87562e-05	3.11533e-05	Penk/Grik2/Adra2a/Bdnf/Cckbr/Npy2r/Ucn/Lypd1/Nr2e1/Grm7	10
GO:0007626	locomotory behavior	19/309	250/17493	1.06881e-07	4.84972e-05	3.89834e-05	Penk/Cxcl12/Grin1/Meis1/Sez6l/Mapt/Alk/Pitx3/Adcy8/Slc6a3/Fgf14/Gpr37/Tshr/Aldh1a3/Fezf2/Dmbx1/Ppp1r1b/Slc18a2/Nav2	19
GO:0051588	regulation of neurotransmitter transport	14/309	137/17493	1.4458e-07	5.8314e-05	4.68744e-05	Nat8l/Ntrk2/Sphk1/Grin3a/Adra2a/Grm8/P2ry2/Ptger4/Htr1b/Rab3b/Nlgn1/Slc18a2/Grm7/Chrm2	14
GO:0015837	amine transport	13/309	119/17493	1.85097e-07	6.71904e-05	5.40095e-05	Nat8l/Adora1/Cxcl12/Slc43a1/Kcna2/Npy2r/Arg2/Htr1b/Avpr1a/Rab3b/Grik1/Slc18a2/Grm7	13
GO:0001662	behavioral fear response	9/309	53/17493	3.3386e-07	0.000105823	8.50635e-05	Penk/Grik2/Bdnf/Cckbr/Npy2r/Ucn/Lypd1/Nr2e1/Grm7	9
GO:0002118	aggressive behavior	5/309	10/17493	3.90242e-07	0.000105823	8.50635e-05	Penk/Gcnt4/Kirrel3/Avpr1a/Nr2e1	5
GO:0002209	behavioral defense response	9/309	54/17493	3.94476e-07	0.000105823	8.50635e-05	Penk/Grik2/Bdnf/Cckbr/Npy2r/Ucn/Lypd1/Nr2e1/Grm7	9
GO:0097485	neuron projection guidance	18/309	246/17493	4.08133e-07	0.000105823	8.50635e-05	Cxcl12/Cntn4/Atoh1/Bdnf/Epha5/Epha6/Evx1/Unc5c/Vax1/Wnt3/Wnt5a/Dlx5/Hoxa1/Dpysl4/Fezf1/Fezf2/Pou4f3/Lrtm2	18
GO:0001505	regulation of neurotransmitter levels	18/309	250/17493	5.17372e-07	0.000117379	9.43523e-05	Nat8l/Ntrk2/Lin7a/Sphk1/Grin3a/Adra2a/Gad2/Grm8/P2ry2/Ptger4/Slc6a3/Htr1b/Rab3b/Prima1/Nlgn1/Slc18a2/Grm7/Chrm2	18
GO:0021537	telencephalon development	18/309	250/17493	5.17372e-07	0.000117379	9.43523e-05	Cxcl12/Ntrk2/Grin1/Kirrel3/Alk/Atoh1/Epha5/Tfap2c/Wnt5a/Dlx5/Erbb4/Foxb1/Fezf1/Mfsd2a/Aldh1a3/Fezf2/Nr2e1/Fat4	18
GO:0051952	regulation of amine transport	12/309	114/17493	8.25159e-07	0.000175671	0.000141209	Nat8l/Adora1/Cxcl12/Slc43a1/Kcna2/Npy2r/Arg2/Htr1b/Avpr1a/Rab3b/Grik1/Grm7	12
GO:0001756	somitogenesis	10/309	76/17493	8.71096e-07	0.000175671	0.000141209	Ripply2/Cdx2/Lfng/Pax3/T/Wnt5a/Nkx3-1/Pcdh8/Foxb1/Dmrt2	10
GO:0071542	dopaminergic neuron differentiation	8/309	45/17493	1.05733e-06	0.000202006	0.000162378	Cxcl12/Pitx3/Wnt3/Wnt5a/Tshr/Wnt9b/Wnt2/Rspo2	8
GO:0001764	neuron migration	15/309	188/17493	1.29819e-06	0.000235622	0.000189399	Cxcl12/Ntrk2/Kirrel3/Mdga2/Dcdc2a/Mapt/Atoh1/Evx1/Gata2/Unc5c/Vax1/Prkg1/Fezf1/Ntng1/Fezf2	15
GO:0050806	positive regulation of synaptic transmission	15/309	190/17493	1.48324e-06	0.000250053	0.000201	Adora1/Ntrk2/Grik2/Sphk1/Grin1/Cckbr/Ptger4/Rasgrf2/Adcy8/Erbb4/Nsg1/Nrgn/Nlgn1/Grik1/Nr2e1	15
GO:0050795	regulation of behavior	11/309	100/17493	1.53256e-06	0.000250053	0.000201	Penk/Adora1/Cckbr/Kcna2/Npy2r/Ptger4/Hoxa1/Htr1b/Ucn/Npy/Nlgn1	11
GO:0048754	branching morphogenesis of an epithelial tube	15/309	191/17493	1.58436e-06	0.000250053	0.000201	Cxcl12/Pgr/Tfap2c/Vdr/Wnt5a/Hmga2/Kdr/Nkx3-1/Wnt9b/Grem1/Dll4/Tacstd2/Wnt2/Rspo2/Fat4	15
GO:0007411	axon guidance	17/309	245/17493	1.79017e-06	0.000270764	0.000217647	Cxcl12/Cntn4/Atoh1/Bdnf/Epha5/Epha6/Evx1/Unc5c/Vax1/Wnt3/Wnt5a/Dlx5/Hoxa1/Fezf1/Fezf2/Pou4f3/Lrtm2	17
GO:0051967	negative regulation of synaptic transmission, glutamatergic	5/309	13/17493	1.90784e-06	0.000277019	0.000222676	Adora1/Grik2/Npy2r/Htr1b/Grik1	5
GO:0006940	regulation of smooth muscle contraction	9/309	65/17493	2.00016e-06	0.000279254	0.000224472	Adora1/Calca/Sphk1/Adra2a/Npy2r/Ptger4/Adra2b/Prkg1/Chrm2	9
GO:0007193	adenylate cyclase-inhibiting G protein-coupled receptor signaling pathway	9/309	67/17493	2.59391e-06	0.0003249	0.000261163	Adora1/Sstr2/Adra2a/Grm8/Npy2r/Gpr37/Htr1b/Grm7/Chrm2	9
GO:0045664	regulation of neuron differentiation	16/309	225/17493	2.62981e-06	0.0003249	0.000261163	Cxcl12/Ret/Cntn4/Meis1/Ednrb/Alk/Atoh1/Bdnf/Gata2/Adra2b/Tfap2a/Fezf1/Fezf2/Nlgn1/Nr2e1/Vwc2	16
GO:0098742	cell-cell adhesion via plasma-membrane adhesion molecules	15/309	199/17493	2.64385e-06	0.0003249	0.000261163	Ret/Pcdh10/Kirrel3/Mdga2/Cdh6/Cdh8/Gata5/Cdh20/Cdh13/Pcdh8/Pcdh1/Ntng1/Nlgn1/Lrfn5/Fat4	15
GO:0090596	sensory organ morphogenesis	19/309	309/17493	2.68512e-06	0.0003249	0.000261163	Ntrk2/Prom1/Meis1/Atoh1/Bdnf/Gata2/Pitx3/Wnt5a/Dlx5/Hoxa1/Kdr/Tfap2a/Tshr/Ptf1a/Irx6/Mfsd2a/Aldh1a3/Osr2/Pou4f3	19
GO:0007631	feeding behavior	12/309	128/17493	2.84474e-06	0.000333109	0.000267763	Ntrk2/Calca/Npw/Grin1/Bdnf/Npy2r/Htr1b/Ucn/Npy/Dmbx1/Grm7/Hcrtr1	12
GO:0007218	neuropeptide signaling pathway	10/309	87/17493	3.07645e-06	0.000342691	0.000275465	Penk/Calca/Sstr2/Galr1/Sstr4/Gpr37/Npbwr1/Ucn/Npy/Hcrtr1	10
GO:0048167	regulation of synaptic plasticity	16/309	228/17493	3.12245e-06	0.000342691	0.000275465	Adora1/Ntrk2/Rasgrf1/Grik2/Grin1/Mapt/Bdnf/Rasgrf2/Adcy8/Fgf14/Kdr/Nsg1/Nrgn/Nlgn1/Grik1/Nr2e1	16
GO:0007389	pattern specification process	24/309	468/17493	3.24791e-06	0.000342691	0.000275465	Ripply2/Mdga2/Meis1/Cdx2/Gata5/Lfng/Pax3/T/Wnt3/Wnt5a/Erbb4/Hoxa1/Nkx3-1/Tfap2a/Grem1/Tll2/Dll4/Pcdh8/Foxb1/Wnt2/Fezf1/Fezf2/Dmrt2/Sp8	24
GO:0061138	morphogenesis of a branching epithelium	16/309	229/17493	3.30419e-06	0.000342691	0.000275465	Cxcl12/Pgr/Tfap2c/Vdr/Wnt5a/Hmga2/Kdr/Nkx3-1/Wnt9b/Grem1/Dll4/Tacstd2/Wnt2/Grhl2/Rspo2/Fat4	16
GO:0001655	urogenital system development	21/309	376/17493	3.66596e-06	0.000369651	0.000297136	Ret/Prom1/Gcnt4/Kirrel3/Ednrb/Bdnf/Cyp7b1/Fbn1/Gata2/Wnt5a/Arg2/Erbb4/Nkx3-1/Tfap2a/Wnt9b/Grem1/Ovol1/Tacstd2/Foxb1/Osr2/Fat4	21
GO:0007416	synapse assembly	14/309	180/17493	3.96069e-06	0.000383838	0.00030854	Ntrk2/Lingo2/Grin1/Kirrel3/Mdga2/Mapt/Bdnf/St8sia2/Wnt5a/Erbb4/Nlgn1/Lrtm2/Cbln4/Lrfn5	14
GO:0034329	cell junction assembly	22/309	410/17493	4.09788e-06	0.000383838	0.00030854	Ntrk2/Lingo2/Grin1/Kirrel3/Mdga2/Mapt/Bdnf/Cdh6/Cdh8/St8sia2/Wnt5a/Erbb4/Kdr/Cdh20/Grem1/Pkp1/Cldn10/Grhl2/Nlgn1/Lrtm2/Cbln4/Lrfn5	22
GO:0045165	cell fate commitment	18/309	289/17493	4.12388e-06	0.000383838	0.00030854	Atoh1/Dhh/Gata2/Gata5/Pax3/Sox18/T/Tfap2c/Wnt3/Wnt5a/Erbb4/Kdr/Wnt9b/Ptf1a/Dll4/Wnt2/Fezf2/Nr2e1	18
GO:0006939	smooth muscle contraction	11/309	112/17493	4.70677e-06	0.00042034	0.000337881	Adora1/Calca/Sstr2/Sphk1/Ednrb/Adra2a/Npy2r/Ptger4/Adra2b/Prkg1/Chrm2	11
GO:0048520	positive regulation of behavior	7/309	39/17493	4.74764e-06	0.00042034	0.000337881	Penk/Cckbr/Npy2r/Ptger4/Ucn/Npy/Nlgn1	7
GO:0006836	neurotransmitter transport	16/309	237/17493	5.13604e-06	0.000443901	0.00035682	Nat8l/Ntrk2/Lin7a/Sphk1/Grin3a/Adra2a/Grm8/P2ry2/Ptger4/Slc6a3/Htr1b/Rab3b/Nlgn1/Slc18a2/Grm7/Chrm2	16
GO:0045932	negative regulation of muscle contraction	6/309	27/17493	6.26527e-06	0.000528905	0.000425149	Adora1/Calca/Adra2a/Ptger4/Arg2/Prkg1	6
GO:0001503	ossification	21/309	390/17493	6.45408e-06	0.000532462	0.000428007	Calca/Nell1/Ripply2/Csgalnact1/Bmp8b/Twist2/Dhh/P2ry2/Ptger4/Vdr/Wnt3/Wnt5a/Dlx5/Fbn2/Nppc/Tfap2a/Grem1/Osr2/Phospho1/Rspo2/Fat4	21
GO:0019233	sensory perception of pain	12/309	139/17493	6.72217e-06	0.000541452	0.000435234	Penk/Adora1/Cxcl12/Calca/Grin1/Ednrb/Cckbr/Grm8/Kcna2/Npy2r/P2ry2/Grm3	12
GO:0061053	somite development	10/309	95/17493	6.86137e-06	0.000541452	0.000435234	Ripply2/Cdx2/Lfng/Pax3/T/Wnt5a/Nkx3-1/Pcdh8/Foxb1/Dmrt2	10
GO:0060562	epithelial tube morphogenesis	21/309	393/17493	7.25822e-06	0.000560581	0.000450611	Cxcl12/Ret/Pax3/Pgr/T/Tfap2c/Vdr/Wnt5a/Hmga2/Kdr/Nkx3-1/Tfap2a/Wnt9b/Grem1/Dll4/Tacstd2/Zic5/Wnt2/Grhl2/Rspo2/Fat4	21
GO:0032228	regulation of synaptic transmission, GABAergic	7/309	42/17493	7.95803e-06	0.000601826	0.000483764	Adora1/Bdnf/Cckbr/Erbb4/Htr1b/Nlgn1/Grik1	7
GO:0070997	neuron death	22/309	431/17493	9.05574e-06	0.000660642	0.000531042	Adora1/Ntrk2/Slc30a10/Grik2/Grin1/Mapt/Bdnf/Pitx3/Plau/St8sia2/Wnt5a/Kdr/Nefl/Tfap2a/Tnfrsf1b/Dpysl4/Ucn/Foxb1/Npy/Sncb/Pou4f3/Grm7	22
GO:0046928	regulation of neurotransmitter secretion	11/309	120/17493	9.18672e-06	0.000660642	0.000531042	Ntrk2/Sphk1/Grin3a/Adra2a/Grm8/P2ry2/Ptger4/Htr1b/Nlgn1/Grm7/Chrm2	11
GO:0050673	epithelial cell proliferation	24/309	498/17493	9.28175e-06	0.000660642	0.000531042	Sgpp2/Cxcl12/Calca/Rasgrf1/Ednrb/Cyp7b1/Twist2/Gata2/Pgr/Plau/Tfap2c/Vdr/Wnt5a/Dlx5/Erbb4/Hmga2/Kdr/Nkx3-1/Dll4/Cdh13/Ovol1/Tacstd2/Wnt2/Osr2	24
GO:0001763	morphogenesis of a branching structure	16/309	249/17493	9.60101e-06	0.000670224	0.000538745	Cxcl12/Pgr/Tfap2c/Vdr/Wnt5a/Hmga2/Kdr/Nkx3-1/Wnt9b/Grem1/Dll4/Tacstd2/Wnt2/Grhl2/Rspo2/Fat4	16
GO:0001654	eye development	21/309	402/17493	1.02445e-05	0.000701655	0.00056401	Ntrk2/Prom1/Meis1/Bdnf/Twist2/Pitx3/Vax1/Slc6a3/Kdr/Six6/Tfap2a/Vim/Ptf1a/Dll4/Cryba2/Irx6/Grhl2/Mfsd2a/Aldh1a3/Osr2/Nr2e1	21
GO:0048705	skeletal system morphogenesis	16/309	251/17493	1.06141e-05	0.000713504	0.000573534	Ripply2/Csgalnact1/Twist2/T/Vdr/Dlx5/Fbn2/Hoxa1/Nppc/Tfap2a/Wnt9b/Grem1/Barx2/Grhl2/Osr2/Phospho1	16
GO:0050808	synapse organization	23/309	469/17493	1.08211e-05	0.000714191	0.000574086	Ntrk2/Lingo2/Grin1/Kirrel3/Mdga2/Sez6l/Mapt/Bdnf/Cdh8/Epha5/Kif1a/St8sia2/Wnt5a/Erbb4/Nefl/Pcdh8/Ntng1/Sncb/Cttnbp2/Nlgn1/Lrtm2/Cbln4/Lrfn5	23
GO:0150063	visual system development	21/309	405/17493	1.14631e-05	0.000743053	0.000597286	Ntrk2/Prom1/Meis1/Bdnf/Twist2/Pitx3/Vax1/Slc6a3/Kdr/Six6/Tfap2a/Vim/Ptf1a/Dll4/Cryba2/Irx6/Grhl2/Mfsd2a/Aldh1a3/Osr2/Nr2e1	21
GO:0045986	negative regulation of smooth muscle contraction	5/309	18/17493	1.18108e-05	0.000752159	0.000604606	Adora1/Calca/Adra2a/Ptger4/Prkg1	5
GO:0048880	sensory system development	21/309	408/17493	1.2811e-05	0.000801792	0.000644503	Ntrk2/Prom1/Meis1/Bdnf/Twist2/Pitx3/Vax1/Slc6a3/Kdr/Six6/Tfap2a/Vim/Ptf1a/Dll4/Cryba2/Irx6/Grhl2/Mfsd2a/Aldh1a3/Osr2/Nr2e1	21
GO:0050767	regulation of neurogenesis	22/309	444/17493	1.43877e-05	0.000885209	0.000711556	Cxcl12/Ntrk2/Map6/Mapt/Atoh1/Bdnf/Ascl2/Pitx3/Vax1/Wnt3/Wnt5a/Hmga2/Kdr/Nefl/Tnfrsf1b/Vim/Dll4/Wnt2/Tnik/Fezf1/Fezf2/Nr2e1	22
GO:0003002	regionalization	20/309	381/17493	1.55534e-05	0.00094098	0.000756386	Ripply2/Cdx2/Gata5/Lfng/Pax3/T/Wnt3/Wnt5a/Hoxa1/Nkx3-1/Grem1/Tll2/Dll4/Pcdh8/Foxb1/Wnt2/Fezf1/Fezf2/Dmrt2/Sp8	20
GO:0001822	kidney development	18/309	319/17493	1.59543e-05	0.000949412	0.000763164	Ret/Prom1/Gcnt4/Kirrel3/Ednrb/Bdnf/Fbn1/Wnt5a/Arg2/Erbb4/Nkx3-1/Tfap2a/Wnt9b/Grem1/Ovol1/Tacstd2/Osr2/Fat4	18
GO:0007156	homophilic cell adhesion via plasma membrane adhesion molecules	10/309	105/17493	1.67698e-05	0.000981847	0.000789236	Ret/Pcdh10/Kirrel3/Cdh6/Cdh8/Cdh20/Cdh13/Pcdh8/Pcdh1/Fat4	10
GO:0016339	calcium-dependent cell-cell adhesion via plasma membrane cell adhesion molecules	6/309	32/17493	1.78061e-05	0.00101137	0.00081297	Cdh6/Cdh8/Cdh20/Cdh13/Pcdh1/Nlgn1	6
GO:0009952	anterior/posterior pattern specification	15/309	233/17493	1.78314e-05	0.00101137	0.00081297	Ripply2/Cdx2/Lfng/Pax3/T/Wnt3/Wnt5a/Hoxa1/Nkx3-1/Pcdh8/Foxb1/Wnt2/Fezf1/Fezf2/Dmrt2	15
GO:0043010	camera-type eye development	19/309	354/17493	1.86979e-05	0.0010405	0.000836381	Ntrk2/Prom1/Meis1/Twist2/Pitx3/Vax1/Slc6a3/Kdr/Tfap2a/Vim/Ptf1a/Dll4/Cryba2/Irx6/Grhl2/Mfsd2a/Aldh1a3/Osr2/Nr2e1	19
GO:0032890	regulation of organic acid transport	9/309	85/17493	1.89181e-05	0.0010405	0.000836381	Adora1/Slc43a1/P2ry2/Sstr4/Arg2/Htr1b/Avpr1a/Grik1/Grm7	9
GO:0030278	regulation of ossification	11/309	131/17493	2.1148e-05	0.00113128	0.000909353	Calca/Nell1/P2ry2/Ptger4/Vdr/Wnt5a/Fbn2/Tfap2a/Grem1/Osr2/Phospho1	11
GO:0050678	regulation of epithelial cell proliferation	21/309	422/17493	2.1192e-05	0.00113128	0.000909353	Sgpp2/Cxcl12/Ednrb/Cyp7b1/Twist2/Gata2/Pgr/Plau/Vdr/Wnt5a/Dlx5/Erbb4/Hmga2/Kdr/Nkx3-1/Dll4/Cdh13/Ovol1/Tacstd2/Wnt2/Osr2	21
GO:0006865	amino acid transport	12/309	156/17493	2.17146e-05	0.00113383	0.000911406	Adora1/Ntrk2/Slc43a1/Bdnf/Arg2/Htr1b/Avpr1a/Slc22a4/Slc6a20a/Slc7a4/Grik1/Grm7	12
GO:0030534	adult behavior	13/309	182/17493	2.18645e-05	0.00113383	0.000911406	Cxcl12/Grin1/Sez6l/Mapt/Alk/Bdnf/Fgf14/Tshr/Npy/Dmbx1/Ppp1r1b/Grik1/Grm7	13
GO:0021700	developmental maturation	18/309	327/17493	2.22135e-05	0.00113571	0.000912911	Calca/Ret/Grin1/Sez6l/Ednrb/Gata2/Pgr/Sox18/Wnt5a/Erbb4/Kdr/Nefl/Nppc/Grem1/Barx2/Nlgn1/Phospho1/Fat4	18
GO:0006937	regulation of muscle contraction	12/309	159/17493	2.62573e-05	0.00132381	0.00106411	Adora1/Calca/Sstr2/Sphk1/Adra2a/Npy2r/Ptger4/Adra2b/Arg2/Prkg1/Ucn/Chrm2	12
GO:0072001	renal system development	18/309	333/17493	2.82602e-05	0.00140527	0.00112959	Ret/Prom1/Gcnt4/Kirrel3/Ednrb/Bdnf/Fbn1/Wnt5a/Arg2/Erbb4/Nkx3-1/Tfap2a/Wnt9b/Grem1/Ovol1/Tacstd2/Osr2/Fat4	18
GO:0051955	regulation of amino acid transport	7/309	51/17493	2.98106e-05	0.00145676	0.00117098	Adora1/Slc43a1/Arg2/Htr1b/Avpr1a/Grik1/Grm7	7
GO:0051047	positive regulation of secretion	20/309	399/17493	3.00983e-05	0.00145676	0.00117098	Adora1/Cxcl12/Rfx6/Sphk1/Ednrb/Cckbr/Galr1/Gata2/Npy2r/P2ry2/Ptger4/Sstr4/Vdr/Adcy8/Nkx3-1/Nppc/Avpr1a/Ucn/Nlgn1/Grik1	20
GO:0051963	regulation of synapse assembly	10/309	113/17493	3.18784e-05	0.00151137	0.00121488	Ntrk2/Lingo2/Grin1/Mdga2/Bdnf/St8sia2/Wnt5a/Nlgn1/Lrtm2/Lrfn5	10
GO:0090257	regulation of muscle system process	15/309	245/17493	3.20594e-05	0.00151137	0.00121488	Adora1/Calca/Sstr2/Sphk1/Adra2a/Gata5/Npy2r/Ptger4/Adra2b/Arg2/Nppc/Prkg1/Tnfrsf1b/Ucn/Chrm2	15
GO:0042311	vasodilation	7/309	53/17493	3.85103e-05	0.00179221	0.00144063	Adora1/Calca/Ednrb/Adra2a/Kdr/Prkg1/Ucn	7
GO:0035282	segmentation	10/309	116/17493	3.99781e-05	0.00183697	0.00147661	Ripply2/Cdx2/Lfng/Pax3/T/Wnt5a/Nkx3-1/Pcdh8/Foxb1/Dmrt2	10
GO:0046942	carboxylic acid transport	16/309	281/17493	4.23781e-05	0.00192291	0.00154569	Slc13a5/Adora1/Ntrk2/Slc43a1/Bdnf/P2ry2/Sstr4/Arg2/Htr1b/Avpr1a/Slc16a14/Slco2a1/Slc6a20a/Grik1/Slc16a12/Grm7	16
GO:0035150	regulation of tube size	12/309	168/17493	4.51968e-05	0.00202549	0.00162814	Adora1/Calca/Ednrb/Adra2a/P2ry2/Adra2b/Htr1b/Kdr/Prkg1/Wnt9b/Avpr1a/Ucn	12
GO:0019932	second-messenger-mediated signaling	16/309	283/17493	4.61357e-05	0.00204235	0.0016417	Ntrk2/Sphk1/Ednrb/Mapt/Epha5/Npy2r/Ptger4/Rasd1/Adcy8/Kdr/Nppc/Prkg1/Avpr1a/Cdh13/Ucn/Samd14	16
GO:0001667	ameboidal-type cell migration	21/309	446/17493	4.75087e-05	0.00207779	0.00167018	Cxcl12/Calca/Ret/Acvr1c/Ednrb/Fgf15/Gata2/Pax3/T/Wnt5a/Erbb4/Fbn2/Kdr/Tfap2a/Grem1/Dll4/Cdh13/Tacstd2/Smoc2/Nr2e1/Ccbe1	21
GO:0050995	negative regulation of lipid catabolic process	5/309	24/17493	5.3707e-05	0.00229361	0.00184366	Adora1/Adra2a/Alk/Cidea/Mfsd2a	5
GO:0051590	positive regulation of neurotransmitter transport	5/309	24/17493	5.3707e-05	0.00229361	0.00184366	Nat8l/Sphk1/Ptger4/Rab3b/Nlgn1	5
GO:1901214	regulation of neuron death	19/309	384/17493	5.66154e-05	0.0023897	0.0019209	Adora1/Ntrk2/Slc30a10/Grik2/Grin1/Mapt/Bdnf/Pitx3/St8sia2/Wnt5a/Kdr/Nefl/Tfap2a/Tnfrsf1b/Ucn/Foxb1/Npy/Sncb/Grm7	19
GO:0033674	positive regulation of kinase activity	20/309	420/17493	6.16192e-05	0.00256524	0.00206201	Adora1/Ntrk2/Calca/Ret/Adra2a/Alk/Eef1a2/Epha5/Epha6/Fbn1/Wnt5a/Adcy8/Adra2b/Erbb4/Hmga2/Kdr/Rasgrp1/Grem1/Ucn/Prkag2	20
GO:0045778	positive regulation of ossification	7/309	57/17493	6.21876e-05	0.00256524	0.00206201	Nell1/Ptger4/Vdr/Wnt5a/Fbn2/Tfap2a/Osr2	7
GO:0072091	regulation of stem cell proliferation	9/309	99/17493	6.41096e-05	0.00261096	0.00209876	Cdkn2c/Pax3/Sox18/Wnt5a/Hmga2/Kdr/Ovol1/Osr2/Nr2e1	9
GO:0010721	negative regulation of cell development	13/309	202/17493	6.47346e-05	0.00261096	0.00209876	Ednrb/Atoh1/Bdnf/Fbn1/Ascl2/Pitx3/Vax1/Wnt3/Wnt5a/Hmga2/Nppc/Tacstd2/Nr2e1	13
GO:0035813	regulation of renal sodium excretion	5/309	25/17493	6.61683e-05	0.00263946	0.00212167	Adora1/Ednrb/Ptger4/Avpr1a/Corin	5
GO:0015872	dopamine transport	7/309	58/17493	6.96656e-05	0.00274876	0.00220953	Nat8l/Cxcl12/Kcna2/Npy2r/Slc6a3/Htr1b/Rab3b	7
GO:0110148	biomineralization	12/309	177/17493	7.49858e-05	0.00292687	0.0023527	Adora1/Nell1/Vdr/Fbn2/Tfap2a/Grem1/Nt5e/Fbln7/Osr2/Phospho1/Fam20a/Rspo2	12
GO:0007189	adenylate cyclase-activating G protein-coupled receptor signaling pathway	10/309	126/17493	8.08648e-05	0.00312276	0.00251016	Calca/Adra2a/Galr1/Ptger4/Sstr4/Adcy8/Adcy9/Adra2b/Tshr/Pde4a	10
GO:0045188	regulation of circadian sleep/wake cycle, non-REM sleep	4/309	14/17493	8.31052e-05	0.00314242	0.00252596	Adora1/Kcna2/Npy2r/Ptger4	4
GO:1904948	midbrain dopaminergic neuron differentiation	4/309	14/17493	8.31052e-05	0.00314242	0.00252596	Wnt3/Wnt5a/Wnt9b/Wnt2	4
GO:0016331	morphogenesis of embryonic epithelium	12/309	180/17493	8.81066e-05	0.00329719	0.00265037	Ret/Pax3/T/Wnt5a/Tfap2a/Wnt9b/Grem1/Pcdh8/Zic5/Wnt2/Grhl2/Aldh1a3	12
GO:0060324	face development	7/309	61/17493	9.66183e-05	0.00355422	0.00285698	Twist2/Wnt5a/Dlx5/Pax9/Tfap2a/Grhl2/Aldh1a3	7
GO:0007269	neurotransmitter secretion	12/309	182/17493	9.79124e-05	0.00355422	0.00285698	Ntrk2/Lin7a/Sphk1/Grin3a/Adra2a/Grm8/P2ry2/Ptger4/Htr1b/Nlgn1/Grm7/Chrm2	12
GO:0099643	signal release from synapse	12/309	182/17493	9.79124e-05	0.00355422	0.00285698	Ntrk2/Lin7a/Sphk1/Grin3a/Adra2a/Grm8/P2ry2/Ptger4/Htr1b/Nlgn1/Grm7/Chrm2	12
GO:2000300	regulation of synaptic vesicle exocytosis	8/309	83/17493	0.000108244	0.00389036	0.00312718	Grin3a/Adra2a/Grm8/P2ry2/Htr1b/Nlgn1/Grm7/Chrm2	8
GO:0042748	circadian sleep/wake cycle, non-REM sleep	4/309	15/17493	0.000111753	0.00397709	0.0031969	Adora1/Kcna2/Npy2r/Ptger4	4
GO:0016358	dendrite development	16/309	306/17493	0.000115699	0.00407355	0.00327443	Ntrk2/Map6/Grin1/Dcdc2a/Grin3a/Alk/Bdnf/Epha5/Kif1a/Gpr37/Prkg1/Tnik/Mfsd2a/Fezf2/Nlgn1/Nr2e1	16
GO:0035812	renal sodium excretion	5/309	28/17493	0.000117198	0.00407355	0.00327443	Adora1/Ednrb/Ptger4/Avpr1a/Corin	5
GO:0050805	negative regulation of synaptic transmission	8/309	84/17493	0.00011783	0.00407355	0.00327443	Adora1/Grik2/Mapt/Bdnf/Npy2r/Adcy8/Htr1b/Grik1	8
GO:0060348	bone development	14/309	245/17493	0.000122482	0.00419443	0.0033716	Ripply2/Meis1/Csgalnact1/Fbn1/Ptger4/T/Dlx5/Kdr/Nppc/Tfap2a/Grem1/Osr2/Phospho1/Fat4	14
GO:0021543	pallium development	11/309	159/17493	0.000124425	0.00422113	0.00339306	Ntrk2/Grin1/Kirrel3/Alk/Atoh1/Epha5/Tfap2c/Mfsd2a/Fezf2/Nr2e1/Fat4	11
GO:0051932	synaptic transmission, GABAergic	7/309	64/17493	0.000131504	0.00442001	0.00355293	Adora1/Bdnf/Cckbr/Erbb4/Htr1b/Nlgn1/Grik1	7
GO:0003012	muscle system process	19/309	410/17493	0.000133923	0.00446001	0.00358508	Adora1/Scn4b/Calca/Sstr2/Sphk1/Kcne3/Ednrb/Adra2a/Gata5/Npy2r/Ptger4/Adra2b/Arg2/Nppc/Prkg1/Tnfrsf1b/Ucn/Col14a1/Chrm2	19
GO:0051962	positive regulation of nervous system development	17/309	343/17493	0.000136048	0.00448387	0.00360426	Cxcl12/Ntrk2/Map6/Lingo2/Mapt/Bdnf/St8sia2/Wnt3/Kdr/Nefl/Tnfrsf1b/Vim/Wnt2/Tnik/Nlgn1/Nr2e1/Lrtm2	17
GO:0021675	nerve development	8/309	86/17493	0.000139112	0.00448387	0.00360426	Ret/Bdnf/Kcna2/Hoxa1/Tfap2a/Col25a1/Pou4f3/Nav2	8
GO:0015849	organic acid transport	16/309	311/17493	0.000139462	0.00448387	0.00360426	Slc13a5/Adora1/Ntrk2/Slc43a1/Bdnf/P2ry2/Sstr4/Arg2/Htr1b/Avpr1a/Slc22a4/Mfsd2a/Slc6a20a/Slc7a4/Grik1/Grm7	16
GO:0042749	regulation of circadian sleep/wake cycle	5/309	29/17493	0.00013958	0.00448387	0.00360426	Adora1/Kcna2/Npy2r/Ptger4/Nlgn1	5
GO:0050807	regulation of synapse organization	14/309	249/17493	0.000145175	0.00462267	0.00371583	Ntrk2/Lingo2/Grin1/Mdga2/Bdnf/Cdh8/Kif1a/St8sia2/Wnt5a/Pcdh8/Cttnbp2/Nlgn1/Lrtm2/Lrfn5	14
GO:0007215	glutamate receptor signaling pathway	6/309	46/17493	0.000149553	0.00472068	0.00379461	Grin1/Grin3a/Grm8/Grik1/Grm7/Grm3	6
GO:0030326	embryonic limb morphogenesis	10/309	136/17493	0.000152831	0.00474169	0.0038115	Wnt3/Wnt5a/Dlx5/Fbn2/Tfap2a/Grem1/Grhl2/Osr2/Rspo2/Sp8	10
GO:0035113	embryonic appendage morphogenesis	10/309	136/17493	0.000152831	0.00474169	0.0038115	Wnt3/Wnt5a/Dlx5/Fbn2/Tfap2a/Grem1/Grhl2/Osr2/Rspo2/Sp8	10
GO:0060078	regulation of postsynaptic membrane potential	9/309	111/17493	0.000155618	0.00478722	0.0038481	Adora1/Grik2/Grin1/Bdnf/Npy2r/Fgf14/Rgs7bp/Nlgn1/Grik1	9
GO:0072089	stem cell proliferation	10/309	137/17493	0.000162335	0.0049519	0.00398047	Cdkn2c/Pax3/Sox18/Wnt3/Wnt5a/Hmga2/Kdr/Ovol1/Osr2/Nr2e1	10
GO:0044062	regulation of excretion	5/309	30/17493	0.000165093	0.00499405	0.00401436	Adora1/Ednrb/Ptger4/Avpr1a/Corin	5
GO:0044070	regulation of anion transport	9/309	112/17493	0.000166637	0.0049991	0.00401842	Adora1/Slc43a1/P2ry2/Sstr4/Arg2/Htr1b/Avpr1a/Grik1/Grm7	9
GO:0010469	regulation of signaling receptor activity	10/309	138/17493	0.000172331	0.00512757	0.00412168	Adora1/Rasgrf1/Adra2a/Plau/Rasgrf2/Phlda2/Adra2b/Grem1/Nlgn1/Dlgap2	10
GO:0019935	cyclic-nucleotide-mediated signaling	8/309	89/17493	0.0001769	0.0052207	0.00419654	Ednrb/Epha5/Npy2r/Ptger4/Adcy8/Nppc/Prkg1/Ucn	8
GO:1901215	negative regulation of neuron death	14/309	254/17493	0.000178588	0.00522801	0.00420242	Ntrk2/Slc30a10/Grik2/Grin1/Bdnf/Kdr/Nefl/Tfap2a/Tnfrsf1b/Ucn/Foxb1/Npy/Sncb/Grm7	14
GO:0001656	metanephros development	8/309	90/17493	0.000191227	0.00541756	0.00435479	Ret/Fbn1/Nkx3-1/Tfap2a/Wnt9b/Grem1/Osr2/Fat4	8
GO:0035296	regulation of tube diameter	11/309	167/17493	0.000191821	0.00541756	0.00435479	Adora1/Calca/Ednrb/Adra2a/P2ry2/Adra2b/Htr1b/Kdr/Prkg1/Avpr1a/Ucn	11
GO:0097746	blood vessel diameter maintenance	11/309	167/17493	0.000191821	0.00541756	0.00435479	Adora1/Calca/Ednrb/Adra2a/P2ry2/Adra2b/Htr1b/Kdr/Prkg1/Avpr1a/Ucn	11
GO:0050803	regulation of synapse structure or activity	14/309	256/17493	0.000193704	0.00541756	0.00435479	Ntrk2/Lingo2/Grin1/Mdga2/Bdnf/Cdh8/Kif1a/St8sia2/Wnt5a/Pcdh8/Cttnbp2/Nlgn1/Lrtm2/Lrfn5	14
GO:0022410	circadian sleep/wake cycle process	5/309	31/17493	0.000194017	0.00541756	0.00435479	Adora1/Kcna2/Npy2r/Ptger4/Nlgn1	5
GO:2000178	negative regulation of neural precursor cell proliferation	5/309	31/17493	0.000194017	0.00541756	0.00435479	Bdnf/Gata2/Vax1/Wnt5a/Nr2e1	5
GO:0042471	ear morphogenesis	10/309	141/17493	0.000205484	0.00569395	0.00457695	Atoh1/Gata2/Wnt5a/Dlx5/Hoxa1/Tfap2a/Tshr/Aldh1a3/Osr2/Pou4f3	10
GO:0030901	midbrain development	6/309	49/17493	0.000213581	0.00587347	0.00472126	Pitx3/Wnt3/Wnt5a/Wnt9b/Foxb1/Wnt2	6
GO:0050951	sensory perception of temperature stimulus	5/309	32/17493	0.000226649	0.00618599	0.00497247	Adora1/Cxcl12/Calca/Grik2/Adra2a	5
GO:0042472	inner ear morphogenesis	9/309	117/17493	0.000231969	0.00628393	0.0050512	Atoh1/Gata2/Wnt5a/Dlx5/Hoxa1/Tfap2a/Tshr/Aldh1a3/Pou4f3	9
GO:0007617	mating behavior	6/309	50/17493	0.000239145	0.00643034	0.00516889	Grin1/Ednrb/P2ry2/Pgr/Avpr1a/Ppp1r1b	6
GO:0001964	startle response	5/309	33/17493	0.000263293	0.00702761	0.00564899	Penk/Grin1/Grin3a/Slc6a3/Ucn	5
GO:0051954	positive regulation of amine transport	6/309	51/17493	0.000267056	0.00707602	0.0056879	Nat8l/Cxcl12/Npy2r/Avpr1a/Rab3b/Grik1	6
GO:0051956	negative regulation of amino acid transport	4/309	19/17493	0.000300105	0.00783323	0.00629656	Adora1/Slc43a1/Htr1b/Grm7	4
GO:0048593	camera-type eye morphogenesis	10/309	148/17493	0.000304153	0.00783323	0.00629656	Ntrk2/Prom1/Meis1/Pitx3/Kdr/Tfap2a/Ptf1a/Irx6/Mfsd2a/Aldh1a3	10
GO:0014047	glutamate secretion	5/309	34/17493	0.000304266	0.00783323	0.00629656	Adora1/Ntrk2/Bdnf/Avpr1a/Grm7	5
GO:0099560	synaptic membrane adhesion	5/309	34/17493	0.000304266	0.00783323	0.00629656	Mdga2/Pcdh8/Ntng1/Nlgn1/Lrfn5	5
GO:0048592	eye morphogenesis	11/309	177/17493	0.000317437	0.00811476	0.00652287	Ntrk2/Prom1/Meis1/Bdnf/Pitx3/Kdr/Tfap2a/Ptf1a/Irx6/Mfsd2a/Aldh1a3	11
GO:2000241	regulation of reproductive process	12/309	207/17493	0.000324956	0.00824021	0.00662371	Acvr1c/Ednrb/Lfng/P2ry2/Plau/Ptger4/Unc5c/Wnt5a/Fbn2/Nkx3-1/Nppc/Ovol1	12
GO:0006936	muscle contraction	15/309	302/17493	0.000326884	0.00824021	0.00662371	Adora1/Scn4b/Calca/Sstr2/Sphk1/Kcne3/Ednrb/Adra2a/Npy2r/Ptger4/Adra2b/Arg2/Prkg1/Ucn/Chrm2	15
GO:0110151	positive regulation of biomineralization	6/309	53/17493	0.000330522	0.00827444	0.00665123	Nell1/Vdr/Fbn2/Tfap2a/Fbln7/Osr2	6
GO:0050770	regulation of axonogenesis	11/309	179/17493	0.000349475	0.00864021	0.00694524	Cxcl12/Ntrk2/Map6/Ret/Grin1/Mapt/Bdnf/Wnt3/Wnt5a/Nefl/Vim	11
GO:0048169	regulation of long-term neuronal synaptic plasticity	5/309	35/17493	0.000349893	0.00864021	0.00694524	Grik2/Grin1/Bdnf/Kdr/Grik1	5
GO:1901888	regulation of cell junction assembly	12/309	209/17493	0.000354618	0.00869773	0.00699148	Ntrk2/Lingo2/Grin1/Mdga2/Bdnf/St8sia2/Wnt5a/Kdr/Grem1/Nlgn1/Lrtm2/Lrfn5	12
GO:0071695	anatomical structure maturation	14/309	272/17493	0.000359683	0.00876275	0.00704374	Calca/Ret/Grin1/Ednrb/Gata2/Pgr/Sox18/Wnt5a/Kdr/Nppc/Grem1/Barx2/Phospho1/Fat4	14
GO:0032230	positive regulation of synaptic transmission, GABAergic	4/309	20/17493	0.000369941	0.00895257	0.00719633	Cckbr/Erbb4/Nlgn1/Grik1	4
GO:0048839	inner ear development	12/309	211/17493	0.000386541	0.00929234	0.00746944	Lin7a/Atoh1/Bdnf/Gata2/Wnt5a/Dlx5/Hoxa1/Tfap2a/Tshr/Aldh1a3/Pou4f3/Fat4	12
GO:0042745	circadian sleep/wake cycle	5/309	36/17493	0.00040051	0.0095465	0.00767374	Adora1/Kcna2/Npy2r/Ptger4/Nlgn1	5
GO:0043583	ear development	13/309	243/17493	0.000402373	0.0095465	0.00767374	Lin7a/Atoh1/Bdnf/Gata2/Wnt5a/Dlx5/Hoxa1/Tfap2a/Tshr/Aldh1a3/Osr2/Pou4f3/Fat4	13
GO:0015711	organic anion transport	16/309	343/17493	0.000418427	0.00986293	0.00792809	Slc13a5/Adora1/Ntrk2/Slc43a1/Bdnf/P2ry2/Sstr4/Arg2/Htr1b/Avpr1a/Slc16a14/Slco2a1/Slc6a20a/Grik1/Slc16a12/Grm7	16
GO:0032102	negative regulation of response to external stimulus	17/309	378/17493	0.000423606	0.00992057	0.00797443	Adora1/Grin1/Grin3a/Plau/Ptger4/Wnt3/Wnt5a/Arg2/Slc6a3/Prkg1/Tnfrsf1b/Grem1/Nt5e/Ucn/Npy/Mmp28/Lrfn5	17

## Sheet: Clust_10_BP
GO ID	Description	GeneRatio	BgRatio	pvalue	p.adjust	qvalue	geneID	Count
GO:0007409	axonogenesis	31/396	472/17493	1.21005e-07	0.000439545	0.000382646	Barhl2/Crmp1/Slitrk2/Cntn5/Macf1/Epha10/Chl1/Edn2/L1cam/Lamc2/Nin/Ntrk3/Pou3f2/Thy1/Trpc5/Adcy1/Cdh11/Drd2/Gbx2/Itga4/Lhx2/Sema7a/Gdf7/Mt3/Atoh7/Lpar3/Ngfr/Pou4f2/Cntn2/Nfasc/Slitrk5	31
GO:0034329	cell junction assembly	28/396	410/17493	2.2798e-07	0.000439545	0.000382646	Itgb4/Negr1/Slitrk2/Dchs1/Nrg2/Cntn5/Macf1/Asic2/Cux2/Gabrb2/Itga2/Ntrk3/Thy1/Arhgap6/Cdh11/Pdgfb/Thbs2/Cldn1/Itgb3/Ramp2/Sptbn2/Trpv4/Tns1/Coro2b/Nrg1/Lrrtm3/Nfasc/Slitrk5	28
GO:0042391	regulation of membrane potential	29/396	448/17493	4.23026e-07	0.00054373	0.000473344	Kcnq2/Kcnk6/Scn8a/Dgki/Kcnip1/Kcnma1/Asic2/Cacng2/Cux2/Gabrb2/Gabrg3/Ntrk3/Cx3cl1/Trpc5/Gabra4/Gjd2/Kcnh1/Rapgef4/Mapk8ip2/Kcnmb2/Ngfr/Kcnh7/Neto1/Kcna5/Kcnh5/Ano1/Slc17a7/Fgf12/Kcnk12	29
GO:0050808	synapse organization	29/396	469/17493	1.07812e-06	0.000974308	0.000848184	Sybu/Negr1/Chrdl1/Slitrk2/Nrg2/Cntn5/Asic2/Cacng2/Cux2/Gabrb2/L1cam/Ntrk3/Slc1a1/Drd2/Pdgfb/Thbs2/Arc/Rapgef4/Sptbn2/Prrt1/Sez6l2/Cntn2/Ppfia2/Arhgef15/Nrg1/Lrrtm3/Slc6a1/Nfasc/Slitrk5	29
GO:0070374	positive regulation of ERK1 and ERK2 cascade	18/396	209/17493	1.36176e-06	0.000974308	0.000848184	Ins2/Bmp4/Fgf18/Fgfr4/Cx3cl1/Alox15/Cd44/Drd2/Pdgfb/Ccl1/Sema7a/Tnfsf11/Mt3/Itgb3/Trpv4/Dusp15/Nrg1/Esr2	18
GO:0007611	learning or memory	22/396	301/17493	1.51604e-06	0.000974308	0.000848184	Pak6/Dgki/Cux2/Pde1b/Slc1a1/Adcy1/Drd2/En1/Sct/Abcc8/Arc/Mapk8ip2/Sorcs3/Prrt1/Rapgef3/Neto1/Jph4/Cntn2/Nrg1/Slc6a1/Slc17a7/Esr2	22
GO:0050890	cognition	23/396	334/17493	2.4243e-06	0.00133544	0.00116257	Pak6/Dgki/Chl1/Cux2/Pde1b/Slc1a1/Adcy1/Drd2/En1/Sct/Abcc8/Arc/Mapk8ip2/Sorcs3/Prrt1/Rapgef3/Neto1/Jph4/Cntn2/Nrg1/Slc6a1/Slc17a7/Esr2	23
GO:0006816	calcium ion transport	25/396	413/17493	8.7206e-06	0.00420333	0.00365921	Dysf/Lgals3/Atp2a3/Adcyap1r1/Bmp4/Cacng2/Prkcb/Cx3cl1/Thy1/Trpc5/Drd2/Pdgfb/Itgb3/Ramp2/Trpc3/Trpv4/Lpar3/P2rx5/Grin3b/Cacng6/Rapgef3/Stac2/Jph4/Atp2b3/Nfatc1	25
GO:0019226	transmission of nerve impulse	11/396	95/17493	9.89591e-06	0.00423985	0.003691	Kcnq2/Scn8a/Kcnma1/Cacng2/Itga2/Ntrk3/Gjd2/Rapgef4/Kcnmb2/Nfasc/Fgf12	11
GO:0007612	learning	15/396	178/17493	1.34262e-05	0.00517716	0.00450698	Pak6/Dgki/Pde1b/Slc1a1/Drd2/En1/Sct/Abcc8/Mapk8ip2/Sorcs3/Rapgef3/Neto1/Jph4/Cntn2/Slc6a1	15
GO:0007626	locomotory behavior	18/396	250/17493	1.66813e-05	0.00565016	0.00491875	Pak6/Negr1/Scn8a/Kcnma1/Astn1/Chl1/Pde1b/Slc1a1/Dpp4/Drd2/En1/Slurp1/Gprc5b/Sez6l2/Lsamp/Cntn2/Nrg1/Fgf12	18
GO:0043010	camera-type eye development	22/396	354/17493	2.02383e-05	0.00565016	0.00491875	Barhl2/Tfap2a/Megf11/Bmp4/Foxc1/Ntrk3/Pde6b/Slc1a1/Thy1/Bfsp1/Drd2/Lhx2/Neurod1/Pdgfb/Atoh7/Tub/Crybb1/Smarcd3/Slc17a6/Pou4f2/Wt1/Arhgef15	22
GO:0070372	regulation of ERK1 and ERK2 cascade	20/396	303/17493	2.04198e-05	0.00565016	0.00491875	Ins2/Bmp4/Fgf18/Fgfr4/L1cam/Cx3cl1/Alox15/Cd44/Drd2/Pdgfb/Ptprr/Ccl1/Sema7a/Tnfsf11/Mt3/Itgb3/Trpv4/Dusp15/Nrg1/Esr2	20
GO:0099003	vesicle-mediated transport in synapse	18/396	255/17493	2.17655e-05	0.00565016	0.00491875	Dgki/Pld1/Syt1/Syt6/Prkcb/Syt2/Adcy1/Drd2/Kcnh1/Itgb3/Arc/Rapgef4/Sptbn2/Syde1/Slc17a6/Ppfia2/Nrg1/Slc17a7	18
GO:0043270	positive regulation of ion transport	21/396	330/17493	2.19794e-05	0.00565016	0.00491875	Lgals3/Syt1/Asic2/Adcyap1r1/Bmp4/Cacng2/Cx3cl1/Thy1/Drd2/Pdgfb/Abcc8/Tnfsf11/Avpr1b/Arc/Trpc3/Lpar3/P2rx5/Rapgef3/Stac2/Slc6a1/Fgf12	21
GO:0006836	neurotransmitter transport	17/396	237/17493	2.99494e-05	0.00678748	0.00590884	Dgki/Syt1/Syt6/Prkcb/Syt2/Adcy1/Drd2/Kcnh1/Itgb3/Sptbn2/Syde1/Sv2c/Slc17a6/Ppfia2/Slc6a1/Slc17a7/Slc6a7	17
GO:0010038	response to metal ion	19/396	286/17493	3.00297e-05	0.00678748	0.00590884	Slc30a2/Itpkb/Tfap2a/Syt1/Kcnma1/Syt6/Slc1a1/Syt2/Alox15/Kcnh1/Rasgrp2/Abcc8/Thbs1/Mt3/Trpc3/Fibin/Kcnmb2/P2rx5/Gsn	19
GO:0051592	response to calcium ion	12/396	127/17493	3.16843e-05	0.00678748	0.00590884	Itpkb/Syt1/Kcnma1/Syt6/Syt2/Alox15/Kcnh1/Rasgrp2/Thbs1/Trpc3/Kcnmb2/P2rx5	12
GO:0006813	potassium ion transport	17/396	242/17493	3.90205e-05	0.00791911	0.00689398	Kcnq2/Kcnk6/Kcnip1/Kcnma1/Kcnj9/Drd2/Kcnh1/Abcc8/Atp4a/Kcng4/Kcnmb2/Kcnh7/Rapgef3/Neto1/Kcna5/Kcnh5/Kcnk12	17
GO:0001654	eye development	23/396	402/17493	4.81152e-05	0.00927661	0.00807575	Barhl2/Chrdl1/Tfap2a/Megf11/Bmp4/Foxc1/Ntrk3/Pde6b/Slc1a1/Thy1/Bfsp1/Drd2/Lhx2/Neurod1/Pdgfb/Atoh7/Tub/Crybb1/Smarcd3/Slc17a6/Pou4f2/Wt1/Arhgef15	23
GO:0150063	visual system development	23/396	405/17493	5.39133e-05	0.00934708	0.0081371	Barhl2/Chrdl1/Tfap2a/Megf11/Bmp4/Foxc1/Ntrk3/Pde6b/Slc1a1/Thy1/Bfsp1/Drd2/Lhx2/Neurod1/Pdgfb/Atoh7/Tub/Crybb1/Smarcd3/Slc17a6/Pou4f2/Wt1/Arhgef15	23
GO:0070371	ERK1 and ERK2 cascade	20/396	325/17493	5.50665e-05	0.00934708	0.0081371	Ins2/Bmp4/Fgf18/Fgfr4/L1cam/Cx3cl1/Alox15/Cd44/Drd2/Pdgfb/Ptprr/Ccl1/Sema7a/Tnfsf11/Mt3/Itgb3/Trpv4/Dusp15/Nrg1/Esr2	20
GO:0001505	regulation of neurotransmitter levels	17/396	250/17493	5.86413e-05	0.00934708	0.0081371	Dgki/Syt1/Syt6/Pde1b/Prkcb/Syt2/Adcy1/Drd2/Kcnh1/Itgb3/Sptbn2/Syde1/Slc17a6/Aldh5a1/Ppfia2/Slc6a1/Slc17a7	17
GO:0048880	sensory system development	23/396	408/17493	6.03298e-05	0.00934708	0.0081371	Barhl2/Chrdl1/Tfap2a/Megf11/Bmp4/Foxc1/Ntrk3/Pde6b/Slc1a1/Thy1/Bfsp1/Drd2/Lhx2/Neurod1/Pdgfb/Atoh7/Tub/Crybb1/Smarcd3/Slc17a6/Pou4f2/Wt1/Arhgef15	23
GO:0007416	synapse assembly	14/396	180/17493	6.28106e-05	0.00934708	0.0081371	Negr1/Slitrk2/Nrg2/Cntn5/Asic2/Cux2/Gabrb2/Ntrk3/Pdgfb/Thbs2/Sptbn2/Nrg1/Lrrtm3/Slitrk5	14
GO:0003018	vascular process in circulatory system	16/396	227/17493	6.30249e-05	0.00934708	0.0081371	Kcnma1/Asic2/Edn2/Htr7/Foxc1/Ptp4a3/Cx3cl1/Bdkrb2/Pdgfb/Abcc8/Avpr1b/Ramp2/Trpv4/Ddah1/Kcna5/Esr2	16
GO:0071805	potassium ion transmembrane transport	15/396	205/17493	6.97436e-05	0.00960079	0.00835797	Kcnq2/Kcnk6/Kcnip1/Kcnma1/Kcnj9/Kcnh1/Abcc8/Atp4a/Kcng4/Kcnh7/Rapgef3/Neto1/Kcna5/Kcnh5/Kcnk12	15
GO:0030534	adult behavior	14/396	182/17493	7.08019e-05	0.00960079	0.00835797	Scn8a/Grm2/Kcnma1/Chl1/Slc1a1/Drd2/En1/Ppara/Sptbn2/Rnf180/Sez6l2/Cntn2/Fgf12/Slitrk5	14
GO:0009268	response to pH	7/396	46/17493	7.22051e-05	0.00960079	0.00835797	Kcnma1/Asic2/Scnn1a/Abcc8/Gja3/P2rx5/Gpr68	7
GO:0030198	extracellular matrix organization	19/396	307/17493	7.81263e-05	0.00978027	0.00851422	Hpse2/Tfap2a/Lgals3/Chadl/Col9a2/Fgfr4/Foxc1/Dpp4/Fbln5/Adamts8/Itgb3/Ramp2/Mmp16/Wt1/Vwa1/Hpse/Ndnf/Adamts19/Adamts20	19
GO:0050803	regulation of synapse structure or activity	17/396	256/17493	7.86277e-05	0.00978027	0.00851422	Sybu/Negr1/Slitrk2/Nrg2/Asic2/Cux2/Ntrk3/Drd2/Thbs2/Arc/Rapgef4/Slc17a6/Ppfia2/Arhgef15/Lrrtm3/Slc17a7/Slitrk5	17
GO:0043062	extracellular structure organization	19/396	308/17493	8.15649e-05	0.00982857	0.00855627	Hpse2/Tfap2a/Lgals3/Chadl/Col9a2/Fgfr4/Foxc1/Dpp4/Fbln5/Adamts8/Itgb3/Ramp2/Mmp16/Wt1/Vwa1/Hpse/Ndnf/Adamts19/Adamts20	19
GO:0045229	external encapsulating structure organization	19/396	309/17493	8.51369e-05	0.00994812	0.00866034	Hpse2/Tfap2a/Lgals3/Chadl/Col9a2/Fgfr4/Foxc1/Dpp4/Fbln5/Adamts8/Itgb3/Ramp2/Mmp16/Wt1/Vwa1/Hpse/Ndnf/Adamts19/Adamts20	19

## Sheet: Clust_11_BP
GO ID	Description	GeneRatio	BgRatio	pvalue	p.adjust	qvalue	geneID	Count
GO:0007389	pattern specification process	96/997	468/17493	6.78676e-29	3.29565e-25	2.57611e-25	Celsr2/Dbx1/Daam2/Hoxc11/Rfx4/Lhx3/Nkx2-2/Hoxb3/Tshz1/Mdfi/Meis2/Foxg1/Wnt7b/Acvrl1/Tbx1/Barx1/Cdx4/Fgf2/Fgf3/Hand1/Hes2/Foxd1/Hoxa10/Hoxb1/Hoxb5/Hoxb6/Hoxb9/Hoxc9/Hoxd12/Meox2/Mesp1/Mesp2/Nbl1/Nkx2-5/Pax1/Shh/Six1/Tbr1/Nkx2-1/Tll1/Wnt11/Wnt2b/Wnt3a/Wnt6/Wnt7a/Dlx2/Emx1/Gdnf/Hand2/Hes5/Hoxa11/Hoxa2/Hoxa3/Hoxa5/Hoxa6/Hoxa7/Hoxa9/Hoxb4/Hoxb7/Hoxb8/Hoxc10/Hoxc6/Hoxc8/Hoxd3/Hoxd4/Lbx1/Lmx1b/Msx1/Neur…	96
GO:0003002	regionalization	85/997	381/17493	2.33373e-28	5.66629e-25	4.42917e-25	Celsr2/Dbx1/Hoxc11/Rfx4/Lhx3/Nkx2-2/Hoxb3/Tshz1/Mdfi/Foxg1/Wnt7b/Acvrl1/Tbx1/Barx1/Cdx4/Fgf2/Fgf3/Hes2/Foxd1/Hoxa10/Hoxb1/Hoxb5/Hoxb6/Hoxb9/Hoxc9/Meox2/Mesp1/Mesp2/Nbl1/Nkx2-5/Pax1/Shh/Six1/Tbr1/Nkx2-1/Tll1/Wnt11/Wnt2b/Wnt3a/Wnt7a/Dlx2/Emx1/Gdnf/Hes5/Hoxa11/Hoxa2/Hoxa3/Hoxa5/Hoxa6/Hoxa7/Hoxa9/Hoxb4/Hoxb7/Hoxb8/Hoxc10/Hoxc6/Hoxc8/Hoxd3/Hoxd4/Lmx1b/Msx1/Neurog1/Pax2/Pax7/Pax8/Six3/Osr1/Vax2/Hoxc4/H…	85
GO:0048562	embryonic organ morphogenesis	69/997	327/17493	9.95967e-22	1.61214e-18	1.26016e-18	Itga8/Gjb6/Hoxc11/Prrx1/Hoxb3/Dscaml1/Tshz1/Mdfi/Foxg1/Pdzd7/Tbx1/Fgf3/Hand1/Hmx3/Hoxb1/Hoxb5/Hoxb6/Hoxb9/Hoxc9/Kcnq1/Mesp1/Nkx2-5/Pax5/Enpp1/Pou3f4/Shh/Six1/Tgfb2/Th/Wnt11/Wnt3a/Atp2b2/Dlx2/Gfi1/Hand2/Hoxa11/Hoxa2/Hoxa3/Hoxa5/Hoxa7/Hoxa9/Hoxb4/Hoxb7/Hoxb8/Hoxd3/Hoxd4/Lbx1/Msx1/Neurog1/Pax2/Pax8/Six3/Tcf21/Osr1/Vax2/Foxl2/Fgf9/Hoxc4/Hoxd10/Hoxd9/Pax6/Nr4a3/Wnt1/Tbx18/Hoxb2/Hmx2/Otop1/Ush1g/Dlx1as	69
GO:0009952	anterior/posterior pattern specification	55/997	233/17493	6.43091e-20	7.80712e-17	6.10259e-17	Celsr2/Hoxc11/Hoxb3/Tshz1/Tbx1/Barx1/Cdx4/Hes2/Hoxa10/Hoxb1/Hoxb5/Hoxb6/Hoxb9/Hoxc9/Meox2/Mesp1/Mesp2/Pax1/Shh/Wnt2b/Wnt3a/Hes5/Hoxa11/Hoxa2/Hoxa3/Hoxa5/Hoxa6/Hoxa7/Hoxa9/Hoxb4/Hoxb7/Hoxb8/Hoxc10/Hoxc6/Hoxc8/Hoxd3/Hoxd4/Msx1/Neurog1/Six3/Osr1/Hoxc4/Hoxd10/Hoxd9/Pax6/Heyl/Zeb2/Wnt1/Tbx18/Bhlhe41/Hes7/Hoxb2/Helt/Hoxc5/Tdrd6	55
GO:0021953	central nervous system neuron differentiation	49/997	199/17493	1.06001e-18	1.02948e-15	8.04716e-16	Dbx1/Lhx3/Nkx2-2/Lhx6/Skor2/Dclk1/Foxg1/Spock1/Arx/Dcc/Grid2/Gsx1/Lhx5/Phox2b/Pou3f4/Shh/Tbr1/Nkx2-1/Wnt3a/Wnt7a/Atp2b2/Dlx2/Emx1/Hes5/Hoxc10/Lbx1/Lhx4/Lhx8/Lmx1b/Nfix/Otp/Pax7/Ptger3/Tal1/Hoxd10/Nr4a2/Pax6/Zeb2/Olig2/Wnt1/Bhlhe22/Draxin/Prdm8/Sptbn4/Lmx1a/Olig3/Gsx2/Kndc1/Nhlh2	49
GO:0045165	cell fate commitment	59/997	289/17493	5.1087e-18	4.13464e-15	3.23192e-15	Dbx1/Prrx1/Lhx3/Nkx2-2/Prdm14/Lhx6/Foxg1/Fgfr3/Wnt7b/Ntf3/Tbx1/Arx/Vsx2/Fgf2/Gsx1/Hand1/Mesp1/Nkx2-5/Shh/Six1/Tbr1/Tgfb2/Nkx2-1/Wnt10a/Wnt11/Wnt2b/Wnt3a/Wnt6/Wnt7a/Dlx2/Ebf2/Gfi1/Hes5/Hoxa11/Hoxa2/Hoxc10/Il6ra/Lbx1/Myod1/Neurog1/Pax2/Pax7/Tal1/Tbx4/Tbx5/Wnt10b/Hoxd10/Pax6/Irf4/Olig2/Olig1/Tbx21/Wnt1/Tbx18/Slamf8/Olig3/Wnt16/Gsx2/Fev	59
GO:0048706	embryonic skeletal system development	40/997	144/17493	1.74756e-17	1.2123e-14	9.47622e-15	Hoxc11/Prrx1/Hoxb3/Dscaml1/Mdfi/Tbx1/Hoxb1/Hoxb5/Hoxb6/Hoxb9/Hoxc9/Pax5/Shh/Six1/Tgfb2/Dlk1/Dlx2/Hand2/Hoxa11/Hoxa2/Hoxa3/Hoxa5/Hoxa6/Hoxa7/Hoxa9/Hoxb4/Hoxb7/Hoxb8/Hoxc6/Hoxd3/Hoxd4/Pax7/Osr1/Fgf9/Hoxc4/Hoxd10/Hoxd9/Hoxb2/Hoxc5/Dlx1as	40
GO:0007626	locomotory behavior	53/997	250/17493	4.72142e-17	2.8659e-14	2.24019e-14	Cntnap2/Kcnj10/Grm5/Shank2/Grm1/Lepr/Apba2/Drd4/Gad1/Grin2a/Htr2c/Ido1/Npas2/Enpp1/Pmp22/Th/Nkx2-1/Adora2a/Atp2b2/Avp/Cacna1e/Calb1/Ccnd2/Chat/Glrb/Hoxb8/Lmx1b/Npy1r/Tal1/Hoxd10/Hoxd9/Ngf/Nr4a2/Oprd1/Npas3/Chrna4/Ntsr1/Kcnd2/Glra1/Tmod1/Gpr88/Lrrtm1/Rasd2/Dscam/Sptbn4/Lmx1a/Klhl1/Chrna3/Grm6/Olfm2/Ghsr/Bsx/Crh	53
GO:0048705	skeletal system morphogenesis	52/997	251/17493	2.61964e-16	1.41344e-13	1.10485e-13	Hoxc11/Prrx1/Hoxb3/Dscaml1/Acp5/Mdfi/Nab2/Fgfr3/Tbx1/Acan/Bmp6/Chad/Col13a1/Hoxb1/Hoxb5/Hoxb6/Hoxb9/Hoxc9/Pax1/Pax5/Enpp1/Pthlh/Six1/Tgfb2/Wnt7a/Cyp27b1/Dlx2/Hoxa11/Hoxa2/Hoxa3/Hoxa5/Hoxa7/Hoxa9/Hoxb4/Hoxb7/Hoxb8/Hoxc8/Hoxd3/Hoxd4/Msx1/Neurog1/Tbx4/Wnt10b/Osr1/Hoxc4/Hoxd10/Hoxd9/Comp/Sp5/Col27a1/Hoxb2/Dlx1as	52
GO:0048704	embryonic skeletal system morphogenesis	32/997	106/17493	2.138e-15	1.03821e-12	8.11539e-13	Hoxc11/Prrx1/Hoxb3/Dscaml1/Mdfi/Tbx1/Hoxb1/Hoxb5/Hoxb6/Hoxb9/Hoxc9/Pax5/Six1/Tgfb2/Dlx2/Hoxa11/Hoxa2/Hoxa3/Hoxa5/Hoxa7/Hoxa9/Hoxb4/Hoxb7/Hoxb8/Hoxd3/Hoxd4/Osr1/Hoxc4/Hoxd10/Hoxd9/Hoxb2/Dlx1as	32
GO:0007611	learning or memory	56/997	301/17493	2.7156e-15	1.19881e-12	9.37076e-13	Itga8/Cntnap2/Grm4/Ntrk1/Oxtr/Grm5/Shank2/Meis2/Ttbk1/Ntf3/Pde8b/Cck/Adrb1/Adrb2/Drd4/Grin2a/Hrh2/Prkar1b/Ptgs1/Shc3/Tac1/Tacr1/Tbr1/Th/Asic1/Cacna1e/Calb1/Camk4/Ccnd2/Chat/Slc6a4/Igf2/Kcnab1/Lhx8/Lmx1b/Neurod2/Neurog1/Drd5/Ngf/Nr4a2/Pax6/Ntsr1/Slc12a5/Glp1r/Htr6/Gpr88/Gatm/Lmx1a/Csmd1/Slc8a3/Adcy3/Npas4/Slc24a2/Gabra5/Ghsr/Crh	56
GO:0042391	regulation of membrane potential	69/997	448/17493	3.30881e-14	1.33896e-11	1.04663e-11	Cntnap2/Rims1/Kcnc2/Kcnk15/Kcnk9/Kcnj10/Cacna1i/Celf4/Grip2/Begain/P2rx2/Cav1/Cck/Adrb1/Adrb2/Alox12/Drd4/Gabra2/Gabrb1/Grid2/Grin2a/Kcnk4/Kcnq1/Ntsr2/Pmp22/Prkar1b/Slc1a6/Tac1/Tacr1/Wnt7a/Asic1/Adora2a/Dpp6/Gabra1/Glrb/Grin2c/Kcnh3/Kcnj11/Kcnj5/Kcnk2/Tbx5/Adra1a/Oprd1/Chrna4/Cntnap1/Trpc4/Ntsr1/Kcnd2/Kcnd3/Gabrq/Glra1/Cftr/Scn5a/Gpr88/Tbx18/Popdc3/Cnih3/Kcnk10/Slc8a3/Chrna3/Mtnr1b/Kcnc4/Kcnk13/N…	69
GO:0050890	cognition	57/997	334/17493	7.47217e-14	2.79114e-11	2.18175e-11	Itga8/Cntnap2/Grm4/Ntrk1/Oxtr/Grm5/Shank2/Meis2/Ttbk1/Ntf3/Pde8b/Cck/Adrb1/Adrb2/Drd4/Grin2a/Hrh2/Prkar1b/Ptgs1/Shc3/Tac1/Tacr1/Tbr1/Th/Asic1/Cacna1e/Calb1/Camk4/Ccnd2/Chat/Slc6a4/Igf2/Kcnab1/Lhx8/Lmx1b/Neurod2/Neurog1/Drd5/Ngf/Nr4a2/Pax6/Chrna4/Ntsr1/Slc12a5/Glp1r/Htr6/Gpr88/Gatm/Lmx1a/Csmd1/Slc8a3/Adcy3/Npas4/Slc24a2/Gabra5/Ghsr/Crh	57
GO:0048663	neuron fate commitment	25/997	78/17493	5.48745e-13	1.90336e-10	1.4878e-10	Dbx1/Prrx1/Lhx3/Nkx2-2/Lhx6/Foxg1/Tbx1/Gsx1/Shh/Six1/Tbr1/Tgfb2/Nkx2-1/Dlx2/Hoxc10/Lbx1/Pax7/Hoxd10/Pax6/Olig2/Olig1/Wnt1/Olig3/Gsx2/Fev	25
GO:0007218	neuropeptide signaling pathway	26/997	87/17493	1.18404e-12	3.83312e-10	2.99624e-10	Ecel1/Ltb4r1/Ntsr2/Ppy/Sstr1/Tac1/Gal/Galr2/Gpr83/Glrb/Sstr5/Oprd1/Cartpt/Prok2/Ntsr1/Nmu/Ltb4r2/Glra1/Glp1r/Pth2/Mchr1/Pyy/Uts2r/Grp/Gpr149/Rxfp3	26
GO:0071805	potassium ion transmembrane transport	41/997	205/17493	1.31835e-12	4.0012e-10	3.12762e-10	Kcnc2/Kcnj6/Kcnk15/Kcnk9/Kcnj10/Slc9a3/Kcng2/Cav1/Edn3/Kcna3/Kcnj4/Kcnk4/Kcnq1/Kcns1/Dpp6/Gal/Galr2/Kcna7/Kcnab1/Kcnh3/Kcnj11/Kcnj5/Kcnk2/Ptger3/Kcna6/Kcnd2/Kcnd3/Slc12a5/Kcnv1/Kcnk10/Mtnr1b/Kcnc4/Kcnk13/Lrrc26/Slc24a4/Slc24a2/Grp/Kcnt1/Kcns2/Dpp10/Kcnf1	41
GO:0021516	dorsal spinal cord development	13/997	20/17493	3.31082e-12	9.45725e-10	7.39245e-10	Prrxl1/Daam2/Lhx3/Gsx1/Lhx5/Wnt3a/Gdnf/Hoxb8/Pax7/Tal1/Wnt1/Draxin/Gsx2	13
GO:0007631	feeding behavior	31/997	128/17493	4.03696e-12	1.08908e-09	8.51303e-10	Oxtr/Lepr/Mrap2/Cck/Htr1a/Htr2c/Ppy/Tacr1/Tbr1/Th/Nkx2-1/Adora2a/Gal/Hand2/Npy1r/Oxt/Oprd1/Cartpt/Nr4a3/Npy5r/Mc4r/Nmu/Glp1r/Tacr3/Mchr1/Pyy/Slc24a4/Helt/Ghsr/Bsx/Prlhr	31
GO:0021510	spinal cord development	26/997	95/17493	1.10948e-11	2.83559e-09	2.21649e-09	Prrxl1/Dbx1/Daam2/Rfx4/Lhx3/Nkx2-2/Dcc/Gsx1/Lhx5/Enpp1/Shh/Wnt3a/Gdnf/Hoxb8/Hoxc10/Lbx1/Lhx4/Pax7/Tal1/Hoxd10/Pax6/Olig2/Wnt1/Draxin/Olig3/Gsx2	26
GO:0006836	neurotransmitter transport	42/997	237/17493	4.34266e-11	1.01597e-08	7.94151e-09	Rims1/Grm4/Kcnj10/Gfap/P2rx2/Cspg5/Adrb2/Apba2/Doc2b/Drd4/Edn3/Gabra2/Htr1a/Htr2c/Slc1a6/Slc6a2/Th/Slc32a1/Wnt7a/Asic1/Adora2a/Gdnf/Slc6a4/Ica1/Slc22a3/Adra1a/Ngf/Chrna4/Syt6/Htr6/Slc18a3/Sncaip/Syt12/Chrna3/Kcnc4/Fev/Nrn1/Sv2b/Slc6a17/Slc6a11/Chrna5/Rims4	42
GO:0007188	adenylate cyclase-modulating G protein-coupled receptor signaling pathway	38/997	200/17493	4.3936e-11	1.01597e-08	7.94151e-09	Sctr/Grm4/Gpr101/Ramp1/Mrap2/Htr1d/Adra2c/Adrb1/Adrb2/Calcr/Drd4/Gcgr/Htr1a/Htr1f/Htr4/Ptgfr/Pthlh/Adm/Adora2a/Galr2/Htr5b/Ptger3/Sstr5/Adra1a/Drd5/Oprd1/Mc4r/Glp1r/Chrm3/S1pr5/Calcb/Adcy3/Pth2r/Grm6/Gpr26/Gnal/Gpr6/Gpr176	38
GO:0001505	regulation of neurotransmitter levels	43/997	250/17493	6.94168e-11	1.53222e-08	1.19769e-08	Rims1/Grm4/Kcnj10/Gfap/P2rx2/Cspg5/Adrb2/Apba2/Doc2b/Drd4/Edn3/Gabra2/Gad1/Htr1a/Htr2c/Slc1a6/Slc6a2/Th/Wnt7a/Asic1/Ache/Adora2a/Chat/Gdnf/Slc6a4/Ica1/Slc22a3/Adra1a/Ngf/Chrna4/Syt6/Htr6/Moxd1/Slc5a7/Sncaip/Syt12/Chrna3/Kcnc4/Fev/Nrn1/Slc6a11/Chrna5/Rims4	43
GO:0006813	potassium ion transport	42/997	242/17493	8.62686e-11	1.82139e-08	1.42373e-08	Kcnc2/Kcnj6/Kcnk15/Kcnk9/Kcnj10/Slc9a3/Kcng2/Cav1/Adrb2/Edn3/Kcna3/Kcnj4/Kcnk4/Kcnq1/Kcns1/Dpp6/Gal/Galr2/Kcna7/Kcnab1/Kcnh3/Kcnj11/Kcnj5/Kcnk2/Ptger3/Kcna6/Kcnd2/Kcnd3/Slc12a5/Kcnv1/Kcnk10/Mtnr1b/Kcnc4/Kcnk13/Lrrc26/Slc24a4/Slc24a2/Grp/Kcnt1/Kcns2/Dpp10/Kcnf1	42
GO:0043583	ear development	42/997	243/17493	9.87035e-11	1.9971e-08	1.56107e-08	Itga8/H2-K1/Gjb6/Prrx1/Tshz1/Foxg1/Fgfr3/Pdzd7/Tbx1/Fgf2/Fgf3/Hmx3/Kcnq1/Enpp1/Phox2b/Pou3f4/Shh/Six1/Tgfb2/Wnt3a/Atp2b2/Gfi1/H2-T10/Hes5/Hoxa2/Msx1/Neurog1/Pax2/Pax8/Osr1/Fgf9/Nr4a3/Cxcl14/Wnt1/Tbx18/Fgf20/Cys1/Hmx2/Otop1/Ush1g/Gabra5/Duox2	42
GO:0090596	sensory organ morphogenesis	48/997	309/17493	2.13624e-10	4.14943e-08	3.24348e-08	Itga8/Gjb6/Prrx1/Tshz1/Foxg1/Fgfr3/Pdzd7/Tbx1/Vsx2/Fgf2/Fgf3/Hmx3/Kcnq1/Enpp1/Pou3f4/Shh/Six1/Th/Wnt3a/Aqp5/Atp2b2/Calb1/Gfi1/Hoxa2/Msx1/Neurog1/Pax2/Pax8/Six3/Osr1/Vax2/Foxl2/Fgf9/Pax6/Nr4a3/Foxe3/Wnt1/Bhlhe22/Tbx18/Dscam/Vsx1/Bhlhe23/Hmx2/Dio3/Otop1/Sdk2/Ush1g/Col8a2	48
GO:0007409	axonogenesis	63/997	472/17493	2.35587e-10	4.40004e-08	3.43938e-08	Prrxl1/Cntnap2/Ntrk1/Lhx3/Map6/Dscaml1/Dclk1/Foxg1/Islr2/Fgfr3/Wnt7b/Ntf3/Robo3/Mgll/Cck/Arx/Crabp2/Dcc/Edn3/Epha8/Foxd1/Nefm/Nkx2-9/Nptx1/Pmp22/Phox2b/Shh/Tbr1/Tgfb2/Nkx2-1/Wnt3a/Wnt7a/Ache/Gdnf/Gfra3/Hoxa2/Lama3/Lhx4/Nefh/Ptpro/Vax2/Ngf/Nr4a2/Pax6/Nr4a3/Slit1/Zeb2/Cntnap1/Bhlhe22/Draxin/Sema3d/Prdm8/Dscam/Sptbn4/Lmx1a/Ntng2/Chodl/Nrn1/Robo2/Fstl4/Slitrk3/Nexn/Flrt2	63
GO:0021515	cell differentiation in spinal cord	18/997	53/17493	3.34758e-10	6.02069e-08	4.70619e-08	Dbx1/Lhx3/Nkx2-2/Gsx1/Lhx5/Shh/Wnt3a/Hoxc10/Lbx1/Lhx4/Pax7/Tal1/Hoxd10/Olig2/Wnt1/Draxin/Olig3/Gsx2	18
GO:0045664	regulation of neuron differentiation	39/997	225/17493	4.23003e-10	7.33608e-08	5.73439e-08	Nkx2-2/Rap1gap/Grip2/Foxg1/Fgfr3/Ntf3/Cav1/Adra2c/Bmp6/Fgf2/Dtx1/Nbl1/Nkx2-5/Phox2b/Shh/Six1/Wnt3a/Neurog3/Dlx2/Hes5/Hoxa2/Hoxd3/Slc6a4/Lbx1/Neurod2/Neurog1/Ptger3/Six3/Trp73/Ngf/Pax6/Heyl/Olig2/Fgf20/Ferd3l/Lmx1a/Zfp536/Ltk/Six3os1	39
GO:0001708	cell fate specification	26/997	111/17493	4.78133e-10	8.00626e-08	6.25825e-08	Dbx1/Lhx3/Nkx2-2/Prdm14/Tbx1/Fgf2/Mesp1/Shh/Six1/Tbr1/Wnt11/Wnt3a/Gfi1/Hoxa11/Hoxc10/Pax2/Tbx4/Tbx5/Hoxd10/Pax6/Olig2/Tbx21/Tbx18/Olig3/Gsx2/Fev	26
GO:0031644	regulation of nervous system process	34/997	183/17493	8.57846e-10	1.38857e-07	1.0854e-07	Cntnap2/Rims1/Zfp488/Kcnj10/Grm1/Celf4/Grip2/Begain/Mgll/Cck/Adra2c/Adrb2/Drd4/Grin2a/Htr2c/Nptx1/Prkar1b/Tac1/Wnt7a/Avp/Grin2c/Oxt/Sox10/Oprd1/Cartpt/Chrna4/Ntsr1/Nmu/Glra1/Slc8a3/Mtnr1b/Kcnc4/Chrna5/Ghsr	34
GO:0019233	sensory perception of pain	29/997	139/17493	9.07559e-10	1.42165e-07	1.11126e-07	Ntrk1/Kcnj10/Grm1/Prdm12/Mgll/Cck/Adra2c/Adrb1/Adrb2/Grin2a/Htr2c/Kcnk4/Prkar1b/Ptgs1/Tac1/Tacr1/Alox5/Cacna1e/Hoxb8/Npy1r/Oxt/Ngf/Oprd1/Chrna4/Ntsr1/Nmu/Kcnd2/Kcnc4/Chrna5	29
GO:0042310	vasoconstriction	25/997	107/17493	1.08986e-09	1.65387e-07	1.29278e-07	Oxtr/Grip2/Mgll/Cav1/Htr1d/Adra2c/Edn3/Hrh2/Htr1a/Htr2c/Ptgs1/Tacr1/Adm/Alox5/Avp/Slc6a4/Npy1r/Ptger3/Scnn1b/Adra1a/Drd5/Comp/Chrm3/Uts2r/Mtnr1b	25
GO:0042471	ear morphogenesis	29/997	141/17493	1.29114e-09	1.89993e-07	1.48512e-07	Itga8/Gjb6/Prrx1/Tshz1/Foxg1/Pdzd7/Tbx1/Fgf3/Hmx3/Kcnq1/Enpp1/Pou3f4/Six1/Wnt3a/Atp2b2/Gfi1/Hoxa2/Msx1/Neurog1/Pax2/Pax8/Osr1/Fgf9/Nr4a3/Wnt1/Tbx18/Hmx2/Otop1/Ush1g	29
GO:0035270	endocrine system development	28/997	137/17493	2.88297e-09	3.94269e-07	3.08189e-07	Lhx3/Nkx2-2/Hoxb3/Rap1gap/Tbx1/Bmp6/Fgf2/Gsx1/Nkx2-5/Pax1/Pdx1/Shh/Six1/Nkx2-1/Neurog3/Cdkn1c/Hoxa3/Hoxa5/Hoxd3/Il6ra/Otp/Pax8/Six3/Pax6/Cftr/Nr5a1/Duox2/Crh	28
GO:0051588	regulation of neurotransmitter transport	28/997	137/17493	2.88297e-09	3.94269e-07	3.08189e-07	Rims1/Grm4/Gfap/P2rx2/Cspg5/Adrb2/Apba2/Drd4/Edn3/Htr1a/Htr2c/Wnt7a/Asic1/Adora2a/Gdnf/Ica1/Adra1a/Ngf/Chrna4/Htr6/Sncaip/Syt12/Chrna3/Kcnc4/Fev/Nrn1/Chrna5/Rims4	28
GO:0030878	thyroid gland development	13/997	30/17493	2.99456e-09	3.94269e-07	3.08189e-07	Hoxb3/Rap1gap/Tbx1/Nkx2-5/Shh/Six1/Nkx2-1/Hoxa3/Hoxa5/Hoxd3/Pax8/Six3/Duox2	13
GO:0006939	smooth muscle contraction	25/997	112/17493	3.00903e-09	3.94269e-07	3.08189e-07	Oxtr/Grip2/P2rx2/Cav1/Htr1d/Adra2c/Adrb1/Adrb2/Edn3/Ptgs1/Tacr1/Gdnf/Neurog1/Npy1r/Oxt/Ptger3/Scnn1b/Adra1a/Prok2/Comp/Nmu/Tacr3/Chrm3/Chrna3/Ghsr	25
GO:0048839	inner ear development	36/997	211/17493	3.0853e-09	3.94269e-07	3.08189e-07	Itga8/H2-K1/Prrx1/Foxg1/Fgfr3/Pdzd7/Tbx1/Fgf2/Fgf3/Hmx3/Kcnq1/Phox2b/Pou3f4/Shh/Six1/Tgfb2/Wnt3a/Atp2b2/Gfi1/H2-T10/Hes5/Neurog1/Pax2/Pax8/Fgf9/Nr4a3/Cxcl14/Wnt1/Tbx18/Fgf20/Cys1/Hmx2/Otop1/Ush1g/Gabra5/Duox2	36
GO:0035637	multicellular organismal signaling	30/997	158/17493	4.9378e-09	6.14819e-07	4.80586e-07	Cntnap2/Cacna1i/P2rx2/Cav1/Kcnq1/Nkx2-5/Pmp22/Avp/Cacna1e/Dpp6/Kcnj5/Tbx5/Drd5/Cartpt/Chrna4/Cntnap1/Cacng3/Kcnd2/Kcnd3/Glra1/Scn5a/Gpr88/Tbx18/Sptbn4/Mtnr1b/Kcnc4/Chrna5/Ghsr/Scn3b/Gjd3	30
GO:0007612	learning	32/997	178/17493	6.22859e-09	7.56151e-07	5.91061e-07	Cntnap2/Grm4/Grm5/Shank2/Meis2/Pde8b/Cck/Adrb2/Drd4/Grin2a/Hrh2/Ptgs1/Tac1/Tacr1/Tbr1/Th/Asic1/Cacna1e/Neurod2/Drd5/Ntsr1/Slc12a5/Glp1r/Htr6/Gpr88/Csmd1/Slc8a3/Adcy3/Npas4/Slc24a2/Gabra5/Crh	32
GO:0003018	vascular process in circulatory system	37/997	227/17493	6.7549e-09	8.00043e-07	6.2537e-07	Oxtr/C2cd4b/Grip2/C2cd4a/Mgll/Cav1/Htr1d/Adra2c/Adrb1/Adrb2/Bmp6/Edn3/Hrh2/Htr1a/Htr2c/Ptgs1/Tacr1/Adm/Adora2a/Angpt1/Alox5/Avp/Slc6a4/Npy1r/Abcb1a/Ptger3/Scnn1b/Adra1a/Drd5/Cldn5/Comp/Slc5a1/Cftr/Chrm3/Uts2r/Mtnr1b/Vstm4	37
GO:0015837	amine transport	25/997	119/17493	1.12249e-08	1.29781e-06	1.01446e-06	Oxtr/Cck/Htr1a/Htr2c/Ptgs1/Th/Adora2a/Avp/Gdnf/Oxt/Ptger3/Cartpt/Chrna4/Npy5r/Ntsr1/Syt6/Syt10/Plcd1/Htr6/Slc38a3/Syt12/Chrna3/Syt15/Ghsr/Crh	25
GO:0046928	regulation of neurotransmitter secretion	25/997	120/17493	1.34236e-08	1.51593e-06	1.18496e-06	Rims1/Grm4/P2rx2/Cspg5/Adrb2/Apba2/Drd4/Edn3/Htr1a/Htr2c/Wnt7a/Asic1/Adora2a/Ica1/Adra1a/Ngf/Chrna4/Htr6/Sncaip/Syt12/Chrna3/Kcnc4/Nrn1/Chrna5/Rims4	25
GO:0030198	extracellular matrix organization	44/997	307/17493	1.5115e-08	1.6471e-06	1.28749e-06	Itga8/Col6a6/Gfap/Loxl4/Adamtsl3/Cav1/Cav2/Acan/Col13a1/Col19a1/Col4a3/Col4a4/Fbln2/Pmp22/Ptx3/Tgfb2/Wnt3a/Aebp1/Col15a1/Cyp1b1/Lmx1b/Lox/Loxl1/Adamts5/Matn4/Mmp9/Tnf/Comp/Col27a1/Col24a1/Col16a1/Crispld2/Tnxb/Spock2/Ntng2/Phldb1/Adamts16/Adamts18/Scara3/Olfml2b/Kazald1/Fermt1/Col8a2/Flrt2	44
GO:0033555	multicellular organismal response to stress	23/997	104/17493	1.54627e-08	1.6471e-06	1.28749e-06	Cntnap2/Ntrk1/P2rx2/Pde8b/Cck/Adrb1/Drd4/Htr1a/Htr2c/Ido1/Npas2/Prkar1b/Slc6a2/Tac1/Tacr1/Asic1/Cacna1e/Neurod2/Nr4a2/Grp/Gabra5/Asic4/Crh	23
GO:0045665	negative regulation of neuron differentiation	21/997	88/17493	1.56027e-08	1.6471e-06	1.28749e-06	Nkx2-2/Rap1gap/Foxg1/Fgfr3/Cav1/Dtx1/Phox2b/Shh/Wnt3a/Dlx2/Hes5/Hoxa2/Slc6a4/Lbx1/Ptger3/Six3/Trp73/Pax6/Olig2/Lmx1a/Zfp536	21
GO:0043062	extracellular structure organization	44/997	308/17493	1.66887e-08	1.72427e-06	1.34781e-06	Itga8/Col6a6/Gfap/Loxl4/Adamtsl3/Cav1/Cav2/Acan/Col13a1/Col19a1/Col4a3/Col4a4/Fbln2/Pmp22/Ptx3/Tgfb2/Wnt3a/Aebp1/Col15a1/Cyp1b1/Lmx1b/Lox/Loxl1/Adamts5/Matn4/Mmp9/Tnf/Comp/Col27a1/Col24a1/Col16a1/Crispld2/Tnxb/Spock2/Ntng2/Phldb1/Adamts16/Adamts18/Scara3/Olfml2b/Kazald1/Fermt1/Col8a2/Flrt2	44
GO:0015695	organic cation transport	17/997	59/17493	1.7637e-08	1.75555e-06	1.37226e-06	Oxtr/Htr2c/Ptgs1/Slc6a2/Adora2a/Oxt/Abcb1a/Ptger3/Slc22a3/Plcd1/Htr6/Slc18a3/Slc5a7/Slc47a1/Chrna3/Ghsr/Crh	17
GO:0045229	external encapsulating structure organization	44/997	309/17493	1.84164e-08	1.75555e-06	1.37226e-06	Itga8/Col6a6/Gfap/Loxl4/Adamtsl3/Cav1/Cav2/Acan/Col13a1/Col19a1/Col4a3/Col4a4/Fbln2/Pmp22/Ptx3/Tgfb2/Wnt3a/Aebp1/Col15a1/Cyp1b1/Lmx1b/Lox/Loxl1/Adamts5/Matn4/Mmp9/Tnf/Comp/Col27a1/Col24a1/Col16a1/Crispld2/Tnxb/Spock2/Ntng2/Phldb1/Adamts16/Adamts18/Scara3/Olfml2b/Kazald1/Fermt1/Col8a2/Flrt2	44
GO:0032412	regulation of ion transmembrane transporter activity	41/997	277/17493	1.85388e-08	1.75555e-06	1.37226e-06	Hecw2/Kcnc2/Hecw1/Grm5/Gsg1l/Tescl/Cav1/Adrb1/Adrb2/Drd4/Grin2a/Kcnq1/Kcns1/Fxyd5/Rem1/Alox5/Fgf11/Gal/Galr2/Kcnab1/Kcnj11/Abcb1a/Osr1/Mmp9/Chrna4/Stac/Ntsr1/Cacng3/Rrad/Cftr/Tesc/Fxyd7/Cnih3/Chrm3/Mtnr1b/Lrrc26/Grp/Scn3b/Kcns2/Crhbp/Crh	41
GO:0035296	regulation of tube diameter	30/997	167/17493	1.87991e-08	1.75555e-06	1.37226e-06	Oxtr/Grip2/Mgll/Cav1/Htr1d/Adra2c/Adrb1/Adrb2/Edn3/Hrh2/Htr1a/Htr2c/Ptgs1/Tacr1/Adm/Adora2a/Alox5/Avp/Slc6a4/Npy1r/Ptger3/Scnn1b/Adra1a/Drd5/Comp/Cftr/Chrm3/Uts2r/Mtnr1b/Vstm4	30
GO:0097746	blood vessel diameter maintenance	30/997	167/17493	1.87991e-08	1.75555e-06	1.37226e-06	Oxtr/Grip2/Mgll/Cav1/Htr1d/Adra2c/Adrb1/Adrb2/Edn3/Hrh2/Htr1a/Htr2c/Ptgs1/Tacr1/Adm/Adora2a/Alox5/Avp/Slc6a4/Npy1r/Ptger3/Scnn1b/Adra1a/Drd5/Comp/Cftr/Chrm3/Uts2r/Mtnr1b/Vstm4	30
GO:0051952	regulation of amine transport	24/997	114/17493	2.10499e-08	1.92864e-06	1.50756e-06	Oxtr/Cck/Htr1a/Htr2c/Ptgs1/Adora2a/Avp/Gdnf/Oxt/Ptger3/Cartpt/Chrna4/Npy5r/Ntsr1/Syt6/Syt10/Plcd1/Htr6/Slc38a3/Syt12/Chrna3/Syt15/Ghsr/Crh	24
GO:0035150	regulation of tube size	30/997	168/17493	2.16631e-08	1.94808e-06	1.52275e-06	Oxtr/Grip2/Mgll/Cav1/Htr1d/Adra2c/Adrb1/Adrb2/Edn3/Hrh2/Htr1a/Htr2c/Ptgs1/Tacr1/Adm/Adora2a/Alox5/Avp/Slc6a4/Npy1r/Ptger3/Scnn1b/Adra1a/Drd5/Comp/Cftr/Chrm3/Uts2r/Mtnr1b/Vstm4	30
GO:0007613	memory	28/997	150/17493	2.35445e-08	2.07876e-06	1.62491e-06	Itga8/Oxtr/Shank2/Ntf3/Cck/Adrb1/Drd4/Grin2a/Hrh2/Ptgs1/Tac1/Tacr1/Th/Asic1/Calb1/Camk4/Ccnd2/Chat/Slc6a4/Igf2/Lmx1b/Ngf/Glp1r/Lmx1a/Csmd1/Slc8a3/Npas4/Slc24a2	28
GO:0048645	animal organ formation	19/997	75/17493	2.64684e-08	2.29519e-06	1.79408e-06	Hoxc11/Tbx1/Fgf2/Fgf3/Mesp1/Shh/Six1/Tbr1/Wnt11/Wnt2b/Wnt3a/Gdnf/Hand2/Hoxa11/Hoxa3/Pax2/Pax8/Tbx5/Robo2	19
GO:0098657	import into cell	37/997	239/17493	2.76729e-08	2.35754e-06	1.84282e-06	Kcnj6/Kcnk9/Kcnj10/Slc9a3/Grm1/Gfap/Cav1/Adrb1/Adrb2/Slc7a1/Calcr/Il10ra/Kcnj4/Kcnq1/Slc1a6/Slc6a2/Cacna1e/Gdnf/Slc6a4/Kcnj11/Kcnj5/Scnn1b/Scnn1g/Slc22a3/Ntsr1/Slc5a1/Kcnd3/Slc12a5/Scn5a/Slc47a1/Lrrc8e/Slc8a3/Trpm2/Fev/Slc24a4/Slc24a2/Slc6a11	37
GO:0001709	cell fate determination	14/997	41/17493	2.88821e-08	2.41813e-06	1.89018e-06	Prrx1/Nkx2-2/Foxg1/Ntf3/Hand1/Mesp1/Wnt7a/Ebf2/Hoxa2/Lbx1/Myod1/Pax2/Pax6/Wnt1	14
GO:1903522	regulation of blood circulation	39/997	262/17493	3.51786e-08	2.89538e-06	2.26323e-06	Oxtr/Mgll/Cav1/Adra2c/Adrb1/Adrb2/Edn3/Hrh2/Htr1a/Htr2c/Kcnq1/Nkx2-5/Ptgs1/Tac1/Tacr1/Tgfb2/Th/Adm/Alox5/Avp/Cacna1e/Kcnj5/Npy1r/Oxt/Ptger3/Tbx5/Adra1a/Nmu/Kcnd3/Glp1r/Tacr3/Scn5a/Tbx18/Sptbn4/Chrm3/Uts2r/Mtnr1b/Scn3b/Gjd3	39
GO:0035725	sodium ion transmembrane transport	27/997	144/17493	3.79014e-08	3.06749e-06	2.39776e-06	Hecw2/Slc9a3/Hecw1/Tescl/Drd4/Kcnq1/Fxyd5/Slc6a2/Asic1/Fgf11/Slc6a4/Scnn1b/Scnn1g/Osr1/Slc5a1/Cftr/Tesc/Scn5a/Fxyd7/Slc8a3/Slc24a4/Slc6a17/Slc24a2/Slc6a11/Grp/Scn3b/Asic4	27
GO:0010092	specification of animal organ identity	14/997	42/17493	4.10624e-08	3.26884e-06	2.55515e-06	Hoxc11/Fgf2/Fgf3/Mesp1/Six1/Tbr1/Wnt11/Wnt2b/Wnt3a/Gdnf/Hoxa11/Pax2/Pax8/Robo2	14
GO:0030900	forebrain development	50/997	386/17493	4.62876e-08	3.57989e-06	2.7983e-06	Cntnap2/Rfx4/Lhx3/Mdga1/Lhx6/Bcan/Dclk1/Foxg1/Fgfr3/Wnt7b/Arx/Fgf2/Gsx1/Lhx5/Pax5/Pou3f4/Shh/Tbr1/Nkx2-1/Wnt2b/Wnt3a/Wnt7a/Dlx2/Emx1/Hes5/Lhx8/Msx1/Otp/Ptger3/Six3/Trp73/Vax2/Nr4a2/Pax6/Rax/Nr4a3/Slit1/Zeb2/Olig2/Wnt1/Htr6/Bhlhe22/Draxin/Prdm8/Lmx1a/Gsx2/Robo2/Duox2/Nhlh2/Rtn4rl2	50
GO:0022898	regulation of transmembrane transporter activity	41/997	286/17493	4.64442e-08	3.57989e-06	2.7983e-06	Hecw2/Kcnc2/Hecw1/Grm5/Gsg1l/Tescl/Cav1/Adrb1/Adrb2/Drd4/Grin2a/Kcnq1/Kcns1/Fxyd5/Rem1/Alox5/Fgf11/Gal/Galr2/Kcnab1/Kcnj11/Abcb1a/Osr1/Mmp9/Chrna4/Stac/Ntsr1/Cacng3/Rrad/Cftr/Tesc/Fxyd7/Cnih3/Chrm3/Mtnr1b/Lrrc26/Grp/Scn3b/Kcns2/Crhbp/Crh	41
GO:0072080	nephron tubule development	22/997	102/17493	5.12004e-08	3.88483e-06	3.03665e-06	Tfap2b/Wnt7b/Fgf2/Foxd1/Pgf/Shh/Six1/Wnt2b/Wnt6/Calb1/Gdnf/Hes5/Hoxa11/Hoxb7/Pax2/Pax8/Tcf21/Osr1/Heyl/Wnt1/Adamts16/Tmem59l	22
GO:0060078	regulation of postsynaptic membrane potential	23/997	111/17493	5.64472e-08	4.21704e-06	3.29633e-06	Cntnap2/Rims1/Celf4/Grip2/Begain/Adrb1/Adrb2/Drd4/Gabra2/Grid2/Grin2a/Prkar1b/Wnt7a/Adora2a/Gabra1/Grin2c/Chrna4/Ntsr1/Glra1/Slc8a3/Chrna3/Npas4/Gabra5	23
GO:0032409	regulation of transporter activity	42/997	299/17493	5.74096e-08	4.22395e-06	3.30174e-06	Hecw2/Kcnc2/Hecw1/Grm5/Gsg1l/Tescl/Cav1/Adrb1/Adrb2/Drd4/Grin2a/Kcnq1/Kcns1/Fxyd5/Rem1/Alox5/Fgf11/Gal/Galr2/Kcnab1/Kcnj11/Abcb1a/Osr1/Mmp9/Chrna4/Stac/Ntsr1/Cacng3/Rrad/Slc5a1/Cftr/Tesc/Fxyd7/Cnih3/Chrm3/Mtnr1b/Lrrc26/Grp/Scn3b/Kcns2/Crhbp/Crh	42
GO:0009954	proximal/distal pattern formation	13/997	37/17493	6.12903e-08	4.44217e-06	3.47231e-06	Hoxc11/Hoxa10/Hoxb9/Hoxc9/Dlx2/Hes5/Hoxa11/Hoxa9/Hoxc10/Six3/Osr1/Hoxd10/Hoxd9	13
GO:0019226	transmission of nerve impulse	21/997	95/17493	6.54365e-08	4.67293e-06	3.65269e-06	Cntnap2/Cacna1i/P2rx2/Pmp22/Avp/Cacna1e/Dpp6/Drd5/Cartpt/Chrna4/Cntnap1/Cacng3/Kcnd2/Glra1/Scn5a/Gpr88/Sptbn4/Mtnr1b/Kcnc4/Chrna5/Ghsr	21
GO:0009953	dorsal/ventral pattern formation	22/997	104/17493	7.40443e-08	5.211e-06	4.07328e-06	Dbx1/Rfx4/Lhx3/Nkx2-2/Mdfi/Foxg1/Acvrl1/Nbl1/Shh/Nkx2-1/Tll1/Wnt3a/Wnt7a/Hoxa11/Hoxa2/Lmx1b/Pax7/Six3/Vax2/Pax6/Gsx2/Hoxb2	22
GO:0031128	developmental induction	14/997	44/17493	8.02254e-08	5.56535e-06	4.35027e-06	Hoxc11/Fgf2/Fgf3/Mesp1/Six1/Nkx2-1/Wnt11/Wnt2b/Wnt3a/Gdnf/Hoxa11/Six3/Wnt1/Robo2	14
GO:0006814	sodium ion transport	36/997	240/17493	9.66215e-08	6.60837e-06	5.16556e-06	Hecw2/Slc9a3/Hecw1/Tescl/Adrb2/Drd4/Kcnq1/Nkx2-5/Fxyd5/Slc6a2/Asic1/Fgf11/Slc6a4/Scnn1b/Scnn1g/Slc34a2/Osr1/Slc5a1/Cftr/Tesc/Scn5a/Fxyd7/Slc5a7/Slc38a3/Sptbn4/Slc13a3/Slc8a3/Trpm2/Slc5a8/Slc24a4/Slc6a17/Slc24a2/Slc6a11/Grp/Scn3b/Asic4	36
GO:0021527	spinal cord association neuron differentiation	8/997	13/17493	1.07849e-07	7.27384e-06	5.68574e-06	Lhx3/Gsx1/Lhx5/Wnt3a/Pax7/Tal1/Wnt1/Gsx2	8
GO:0042755	eating behavior	15/997	52/17493	1.19928e-07	7.86625e-06	6.14881e-06	Oxtr/Lepr/Cck/Tacr1/Th/Adora2a/Oxt/Oprd1/Npy5r/Mc4r/Nmu/Pyy/Slc24a4/Ghsr/Bsx	15
GO:0045907	positive regulation of vasoconstriction	15/997	52/17493	1.19928e-07	7.86625e-06	6.14881e-06	Oxtr/Mgll/Cav1/Adra2c/Hrh2/Htr2c/Ptgs1/Tacr1/Alox5/Avp/Npy1r/Ptger3/Adra1a/Chrm3/Uts2r	15
GO:0072073	kidney epithelium development	27/997	152/17493	1.21825e-07	7.86625e-06	6.14881e-06	Tfap2b/Wnt7b/Fgf2/Foxd1/Pgf/Shh/Six1/Wnt2b/Wnt6/Calb1/Gdnf/Hes5/Hoxa11/Hoxb7/Pax2/Pax8/Ptpro/Sim1/Tcf21/Osr1/Heyl/Crlf1/Smad9/Wnt1/Adamts16/Robo2/Tmem59l	27
GO:0001657	ureteric bud development	22/997	107/17493	1.26352e-07	7.86625e-06	6.14881e-06	Fgf2/Foxd1/Pgf/Shh/Six1/Wnt2b/Wnt6/Calb1/Gdnf/Hoxa11/Hoxb7/Pax2/Pax8/Sim1/Tcf21/Osr1/Crlf1/Smad9/Wnt1/Adamts16/Robo2/Tmem59l	22
GO:0072163	mesonephric epithelium development	22/997	107/17493	1.26352e-07	7.86625e-06	6.14881e-06	Fgf2/Foxd1/Pgf/Shh/Six1/Wnt2b/Wnt6/Calb1/Gdnf/Hoxa11/Hoxb7/Pax2/Pax8/Sim1/Tcf21/Osr1/Crlf1/Smad9/Wnt1/Adamts16/Robo2/Tmem59l	22
GO:0072164	mesonephric tubule development	22/997	107/17493	1.26352e-07	7.86625e-06	6.14881e-06	Fgf2/Foxd1/Pgf/Shh/Six1/Wnt2b/Wnt6/Calb1/Gdnf/Hoxa11/Hoxb7/Pax2/Pax8/Sim1/Tcf21/Osr1/Crlf1/Smad9/Wnt1/Adamts16/Robo2/Tmem59l	22
GO:0030534	adult behavior	30/997	182/17493	1.38842e-07	8.53438e-06	6.67107e-06	Cntnap2/Kcnj10/Shank2/Drd4/Htr2c/Pax5/Enpp1/Pmp22/Ccnd2/Chat/Glrb/Hoxb8/Homer2/Hoxd10/Hoxd9/Ngf/Nr4a2/Oprd1/Cartpt/Chrna4/Nr4a3/Ntsr1/Glra1/Tmod1/Sptbn4/Klhl1/Chrna3/Chrna5/Ghsr/Crhbp	30
GO:0061326	renal tubule development	22/997	108/17493	1.5026e-07	9.01681e-06	7.04817e-06	Tfap2b/Wnt7b/Fgf2/Foxd1/Pgf/Shh/Six1/Wnt2b/Wnt6/Calb1/Gdnf/Hes5/Hoxa11/Hoxb7/Pax2/Pax8/Tcf21/Osr1/Heyl/Wnt1/Adamts16/Tmem59l	22
GO:1903524	positive regulation of blood circulation	14/997	46/17493	1.50404e-07	9.01681e-06	7.04817e-06	Adrb1/Adrb2/Edn3/Kcnq1/Nkx2-5/Tgfb2/Adm/Ptger3/Adra1a/Nmu/Glp1r/Tacr3/Scn5a/Scn3b	14
GO:0042472	inner ear morphogenesis	23/997	117/17493	1.56285e-07	9.10325e-06	7.11574e-06	Itga8/Prrx1/Foxg1/Pdzd7/Tbx1/Fgf3/Hmx3/Kcnq1/Pou3f4/Six1/Wnt3a/Atp2b2/Gfi1/Neurog1/Pax2/Pax8/Fgf9/Nr4a3/Wnt1/Tbx18/Hmx2/Otop1/Ush1g	23
GO:0072009	nephron epithelium development	23/997	117/17493	1.56285e-07	9.10325e-06	7.11574e-06	Tfap2b/Wnt7b/Fgf2/Foxd1/Pgf/Shh/Six1/Wnt2b/Wnt6/Calb1/Gdnf/Hes5/Hoxa11/Hoxb7/Pax2/Pax8/Ptpro/Tcf21/Osr1/Heyl/Wnt1/Adamts16/Tmem59l	23
GO:0007189	adenylate cyclase-activating G protein-coupled receptor signaling pathway	24/997	126/17493	1.5747e-07	9.10325e-06	7.11574e-06	Gpr101/Ramp1/Mrap2/Adra2c/Adrb1/Adrb2/Calcr/Gcgr/Htr4/Ptgfr/Pthlh/Adm/Adora2a/Ptger3/Adra1a/Drd5/Mc4r/Glp1r/S1pr5/Calcb/Adcy3/Gpr26/Gnal/Gpr6	24
GO:0001508	action potential	26/997	145/17493	1.71291e-07	9.78577e-06	7.64924e-06	Cntnap2/Kcnc2/Cacna1i/P2rx2/Cav1/Grin2a/Kcnq1/Pmp22/Tac1/Tacr1/Dpp6/Kcnj5/Adra1a/Chrna4/Cntnap1/Trpc4/Ntsr1/Kcnd2/Glra1/Scn5a/Gpr88/Tbx18/Mtnr1b/Kcnc4/Chrna5/Scn3b	26
GO:0098659	inorganic cation import across plasma membrane	23/997	118/17493	1.83817e-07	1.02317e-05	7.99783e-06	Kcnj6/Kcnk9/Kcnj10/Slc9a3/Cav1/Adrb1/Adrb2/Calcr/Kcnj4/Kcnq1/Cacna1e/Kcnj11/Kcnj5/Scnn1b/Scnn1g/Slc5a1/Kcnd3/Slc12a5/Scn5a/Slc8a3/Trpm2/Slc24a4/Slc24a2	23
GO:0099587	inorganic ion import across plasma membrane	23/997	118/17493	1.83817e-07	1.02317e-05	7.99783e-06	Kcnj6/Kcnk9/Kcnj10/Slc9a3/Cav1/Adrb1/Adrb2/Calcr/Kcnj4/Kcnq1/Cacna1e/Kcnj11/Kcnj5/Scnn1b/Scnn1g/Slc5a1/Kcnd3/Slc12a5/Scn5a/Slc8a3/Trpm2/Slc24a4/Slc24a2	23
GO:0019229	regulation of vasoconstriction	19/997	84/17493	1.87043e-07	1.02317e-05	7.99783e-06	Oxtr/Mgll/Cav1/Adra2c/Edn3/Hrh2/Htr1a/Htr2c/Ptgs1/Tacr1/Adm/Alox5/Avp/Npy1r/Ptger3/Adra1a/Chrm3/Uts2r/Mtnr1b	19
GO:0003156	regulation of animal organ formation	12/997	34/17493	1.87525e-07	1.02317e-05	7.99783e-06	Hoxc11/Fgf2/Fgf3/Mesp1/Shh/Six1/Wnt11/Wnt2b/Wnt3a/Gdnf/Hoxa11/Robo2	12
GO:0001823	mesonephros development	22/997	110/17493	2.11027e-07	1.13861e-05	8.90018e-06	Fgf2/Foxd1/Pgf/Shh/Six1/Wnt2b/Wnt6/Calb1/Gdnf/Hoxa11/Hoxb7/Pax2/Pax8/Sim1/Tcf21/Osr1/Crlf1/Smad9/Wnt1/Adamts16/Robo2/Tmem59l	22
GO:0010001	glial cell differentiation	36/997	248/17493	2.22538e-07	1.18752e-05	9.28251e-06	Cntnap2/Daam2/Zfp488/Kcnj10/Nkx2-2/Nab2/Gfap/Dusp15/Fgfr3/Ntf3/Cspg5/Fgf2/Dtx1/Enpp1/Pmp22/Phox2b/Shh/Nkx2-1/Adora2a/Dlx2/Emx1/Hes5/Nfix/Pax2/Sox10/Tal1/Trp73/Lamc3/Pax6/Cntnap1/Olig2/Olig1/Trpc4/Prdm8/Slc8a3/Gsx2	36
GO:0050905	neuromuscular process	30/997	186/17493	2.26725e-07	1.19671e-05	9.35434e-06	Cntnap2/Pde8b/Camk2b/Adrb2/Grid2/Grin2a/Hmx3/Npas1/Pmp22/Adora2a/Atp2b2/Glrb/Grin2c/Hoxc10/Neurog1/Hoxd10/Npas3/Nr4a3/Comp/Cntnap1/Stac/Glra1/Rbfox1/Gpr88/Kbtbd13/Csmd1/Slc8a3/Ush1g/Rcsd1/Tmem150c	30
GO:0072006	nephron development	27/997	157/17493	2.4126e-07	1.25974e-05	9.847e-06	Tfap2b/Wnt7b/Col4a3/Col4a4/Fgf2/Foxd1/Pgf/Shh/Six1/Wnt2b/Wnt6/Angpt1/Calb1/Gdnf/Hes5/Hoxa11/Hoxb7/Il6ra/Pax2/Pax8/Ptpro/Tcf21/Osr1/Heyl/Wnt1/Adamts16/Tmem59l	27
GO:0110110	positive regulation of animal organ morphogenesis	13/997	41/17493	2.44909e-07	1.26519e-05	9.8896e-06	Hoxc11/Csf1/Fgf2/Fgf3/Mesp1/Six1/Wnt11/Wnt2b/Wnt3a/Gdnf/Hoxa11/Cd34/Robo2	13
GO:1904062	regulation of cation transmembrane transport	49/997	396/17493	2.60695e-07	1.307e-05	1.02164e-05	Hecw2/Kcnc2/Hecw1/Gsg1l/Lyn/Tescl/Cav1/Adrb1/Adrb2/Calcr/Drd4/Edn3/Grin2a/Kcnq1/Kcns1/Fxyd5/Rem1/Tgfb2/Alox5/Dpp6/Fgf11/Gal/Galr2/Grin2c/Kcnab1/Kcnj11/Ptger3/Osr1/Mmp9/Ngf/Chrna4/Stac/Ntsr1/Cacng3/Rrad/Tesc/Scn5a/Fxyd7/Cnih3/Nol3/Mtnr1b/Lrrc26/Grp/Ubash3b/Scn3b/Kcns2/Crhbp/Dpp10/Crh	49
GO:0001759	organ induction	11/997	29/17493	2.61077e-07	1.307e-05	1.02164e-05	Hoxc11/Fgf2/Fgf3/Mesp1/Six1/Wnt11/Wnt2b/Wnt3a/Gdnf/Hoxa11/Robo2	11
GO:0007271	synaptic transmission, cholinergic	11/997	29/17493	2.61077e-07	1.307e-05	1.02164e-05	Camk2b/Htr2c/Tac1/Tacr1/Adora2a/Chrna4/Htr6/Slc5a7/Chrm3/Chrna3/Chrna5	11
GO:0060537	muscle tissue development	54/997	456/17493	2.70882e-07	1.34225e-05	1.04919e-05	Itga8/Cntnap2/Tfap2b/P2rx2/Cav1/Cav2/Tbx1/Adrb1/Adrb2/Col19a1/Fgf2/Fgf3/Hand1/Meox2/Mesp1/Nkx2-5/Pax5/Pmp22/Phox2b/Shh/Six1/Tgfb2/Wnt3a/Angpt1/Ccnd2/Epor/Hand2/Igf2/Igfbp5/Kcnk2/Lox/Myod1/Pax7/Tbx5/Tcf21/Trp73/Wnt10b/Osr1/Foxl2/Adra1a/Fgf9/Hoxd10/Hoxd9/Heyl/Cntnap1/Vamp5/Rbfox1/Myl7/Tbx18/Popdc3/Klhl40/Fgf20/Sgcz/Pgm5	54
GO:2000027	regulation of animal organ morphogenesis	24/997	130/17493	2.89417e-07	1.41961e-05	1.10966e-05	Hoxc11/Csf1/Wnt7b/Tbx1/Fgf2/Fgf3/Mesp1/Shh/Six1/Wnt10a/Wnt11/Wnt2b/Wnt3a/Wnt7a/Gdnf/Hoxa11/Hoxb7/Msx1/Pax2/Pax8/Tnf/Sfrp5/Cd34/Robo2	24
GO:0008217	regulation of blood pressure	33/997	220/17493	3.28107e-07	1.59329e-05	1.24542e-05	Oxtr/Grip2/P2rx2/Acvrl1/Adrb1/Adrb2/Edn3/Emp2/Kcnq1/Ptgs1/Tac1/Tacr1/Nkx2-1/Adm/Avp/Npy1r/Oxt/Ptpro/Scnn1b/Scnn1g/Adra1a/Drd5/Cartpt/Kl/Ntsr1/Nmu/Glp1r/Tacr3/Chrm3/Cd34/Uts2r/Adamts16/Crh	33
GO:0045823	positive regulation of heart contraction	13/997	42/17493	3.36288e-07	1.61685e-05	1.26384e-05	Adrb1/Adrb2/Edn3/Kcnq1/Nkx2-5/Tgfb2/Adm/Adra1a/Nmu/Glp1r/Tacr3/Scn5a/Scn3b	13
GO:0001822	kidney development	42/997	319/17493	3.53042e-07	1.68076e-05	1.3138e-05	Itga8/Hoxc11/Tfap2b/Wnt7b/Bmp6/Col4a3/Col4a4/Fgf2/Foxd1/Enpp1/Pgf/Shh/Six1/Tgfb2/Wnt11/Wnt2b/Wnt6/Angpt1/Calb1/Cdkn1c/Gdnf/Hes5/Hoxa11/Hoxb7/Il6ra/Pax2/Pax8/Ptpro/Sim1/Tcf21/Osr1/Mmp9/Heyl/Crlf1/Smad9/Slc5a1/Wnt1/Upk3a/Cys1/Adamts16/Robo2/Tmem59l	42
GO:0050806	positive regulation of synaptic transmission	30/997	190/17493	3.64212e-07	1.7171e-05	1.34221e-05	Rims1/Ntrk1/Oxtr/Shank2/Gfap/Camk2b/Adrb1/Calb2/Grin2a/Htr2c/Enpp1/Prkar1b/Tac1/Tacr1/Adora2a/Calb1/Grin2c/Oxt/Adra1a/Ptpn5/Tnf/Cacng3/Nmu/Htr6/Lrrtm1/Car7/Slc8a3/Syt12/Slc24a2/Crh	30
GO:0099565	chemical synaptic transmission, postsynaptic	20/997	96/17493	3.74095e-07	1.74673e-05	1.36537e-05	Cntnap2/Rims1/Celf4/Grip2/Begain/Adrb1/Adrb2/Drd4/Grid2/Grin2a/Prkar1b/Wnt7a/Adora2a/Grin2c/Chrna4/Ntsr1/Glra1/Slc8a3/Chrna3/Npas4	20
GO:0015844	monoamine transport	21/997	105/17493	3.96803e-07	1.83512e-05	1.43446e-05	Oxtr/Htr1a/Ptgs1/Slc6a2/Adora2a/Gdnf/Slc6a4/Oxt/Ptger3/Slc22a3/Cartpt/Chrna4/Syt6/Syt10/Plcd1/Htr6/Syt12/Fev/Syt15/Ghsr/Crh	21
GO:0048709	oligodendrocyte differentiation	22/997	114/17493	4.05312e-07	1.83907e-05	1.43755e-05	Cntnap2/Daam2/Zfp488/Kcnj10/Nkx2-2/Dusp15/Fgfr3/Enpp1/Shh/Nkx2-1/Dlx2/Hes5/Sox10/Trp73/Pax6/Cntnap1/Olig2/Olig1/Trpc4/Prdm8/Slc8a3/Gsx2	22
GO:0009914	hormone transport	45/997	355/17493	4.05372e-07	1.83907e-05	1.43755e-05	Tfap2b/Vgf/Lyn/Lepr/Ildr2/Pde8b/Bmp6/Doc2b/Edn3/Foxd1/Htr1a/Htr2c/Il11/Kcnq1/Pdx1/Tac1/Tacr1/Adm/Alox5/Cacna1e/Cyp27b1/Gal/Ica1/Kcnj11/Npy1r/Pax8/Abcb1a/Ptger3/Sstr5/Foxl2/Vsnl1/Pax6/Tnf/Cartpt/Crym/Mc4r/Nmu/Cftr/Glp1r/Trpm2/Mtnr1b/Hmgn3/Ghsr/Crhbp/Crh	45
GO:0098739	import across plasma membrane	30/997	191/17493	4.09019e-07	1.83907e-05	1.43755e-05	Kcnj6/Kcnk9/Kcnj10/Slc9a3/Grm1/Gfap/Cav1/Adrb1/Adrb2/Slc7a1/Calcr/Kcnj4/Kcnq1/Slc1a6/Cacna1e/Kcnj11/Kcnj5/Scnn1b/Scnn1g/Ntsr1/Slc5a1/Kcnd3/Slc12a5/Scn5a/Slc47a1/Lrrc8e/Slc8a3/Trpm2/Slc24a4/Slc24a2	30
GO:0072001	renal system development	43/997	333/17493	4.4041e-07	1.96205e-05	1.53367e-05	Itga8/Hoxc11/Tfap2b/Wnt7b/Bmp6/Col4a3/Col4a4/Fgf2/Foxd1/Enpp1/Pgf/Shh/Six1/Tgfb2/Wnt11/Wnt2b/Wnt6/Angpt1/Calb1/Cdkn1c/Gdnf/Hes5/Hoxa11/Hoxb7/Il6ra/Pax2/Pax8/Ptpro/Sim1/Tcf21/Osr1/Mmp9/Heyl/Crlf1/Smad9/Slc5a1/Wnt1/Upk3a/Tbx18/Cys1/Adamts16/Robo2/Tmem59l	43
GO:0006940	regulation of smooth muscle contraction	16/997	65/17493	5.06816e-07	2.23736e-05	1.74888e-05	Oxtr/Cav1/Adra2c/Adrb1/Adrb2/Ptgs1/Tacr1/Oxt/Ptger3/Adra1a/Prok2/Nmu/Tacr3/Chrm3/Chrna3/Ghsr	16
GO:0042063	gliogenesis	44/997	347/17493	5.39837e-07	2.36166e-05	1.84604e-05	Cntnap2/Daam2/Zfp488/Kcnj10/Nkx2-2/Lyn/Csf1/Nab2/Lepr/Gfap/Dusp15/Foxg1/Fgfr3/Ntf3/Cspg5/Fgf2/Dtx1/Enpp1/Pmp22/Phox2b/Shh/Tgfb2/Nkx2-1/Adora2a/Areg/Dlx2/Emx1/Hes5/Nfix/Pax2/Sox10/Tal1/Trp73/Lamc3/Pax6/Tnf/Cntnap1/Olig2/Olig1/Trpc4/Prdm8/Slc8a3/Gsx2/Cspg4	44
GO:0050808	synapse organization	54/997	469/17493	6.63395e-07	2.87629e-05	2.24831e-05	Cntnap2/Ntrk1/Oxtr/Mdga1/Grm5/Bcan/Shank2/Frrs1l/Grip2/Wnt7b/P2rx2/Camk2b/Gabra2/Grid2/Grin2a/Htr1a/Il10ra/Lrrn1/Nptx1/Pmp22/Six1/Wnt3a/Wnt7a/Ache/Atp2b2/Chat/Gabra1/Gdnf/Glrb/Lmx1b/Neurod2/Oxt/Ptpro/Tnc/Tnf/Cntnap1/Ky/Lrfn2/Lrrtm1/Il1rapl2/Lmx1a/Slc8a3/Ntng2/C1ql3/Npas4/Cbln2/Sdk2/Elfn1/Ghsr/Rims4/Lrrc4b/Igsf21/Slitrk3/Flrt2	54
GO:0042596	fear response	15/997	59/17493	7.33219e-07	3.15089e-05	2.46296e-05	Pde8b/Cck/Adrb1/Drd4/Htr1a/Htr2c/Npas2/Prkar1b/Asic1/Cacna1e/Neurod2/Grp/Gabra5/Asic4/Crh	15
GO:0048167	regulation of synaptic plasticity	33/997	228/17493	7.54484e-07	3.21384e-05	2.51216e-05	Sctr/Rims1/Vgf/Kcnj10/Grm5/Shank2/Gfap/Mgll/Camk2b/Adrb1/Calb2/Grid2/Grin2a/Hrh2/Enpp1/Prkar1b/Adora2a/Atp2b2/Calb1/Grin2c/Neurod2/Drd5/Mmp9/Ptpn5/Htr6/Lrrtm1/Slc8a3/Grid2ip/Syt12/Npas4/Slc24a2/Gnal/Crh	33
GO:0072078	nephron tubule morphogenesis	18/997	83/17493	7.61733e-07	3.2165e-05	2.51424e-05	Fgf2/Foxd1/Pgf/Shh/Six1/Wnt2b/Wnt6/Gdnf/Hes5/Hoxa11/Hoxb7/Pax2/Pax8/Tcf21/Osr1/Wnt1/Adamts16/Tmem59l	18
GO:0001658	branching involved in ureteric bud morphogenesis	16/997	67/17493	7.89213e-07	3.27037e-05	2.55635e-05	Fgf2/Foxd1/Pgf/Shh/Six1/Wnt2b/Wnt6/Gdnf/Hoxa11/Hoxb7/Pax2/Pax8/Tcf21/Wnt1/Adamts16/Tmem59l	16
GO:0021871	forebrain regionalization	10/997	26/17493	7.94449e-07	3.27037e-05	2.55635e-05	Wnt7b/Shh/Nkx2-1/Wnt2b/Emx1/Six3/Pax6/Wnt1/Bhlhe22/Gsx2	10
GO:0072171	mesonephric tubule morphogenesis	17/997	75/17493	7.94695e-07	3.27037e-05	2.55635e-05	Fgf2/Foxd1/Pgf/Shh/Six1/Wnt2b/Wnt6/Gdnf/Hoxa11/Hoxb7/Pax2/Pax8/Tcf21/Osr1/Wnt1/Adamts16/Tmem59l	17
GO:0001655	urogenital system development	46/997	376/17493	8.3549e-07	3.40936e-05	2.66499e-05	Itga8/Hoxc11/Tfap2b/Wnt7b/Bmp6/Col4a3/Col4a4/Fgf2/Foxd1/Hoxb13/Enpp1/Pgf/Shh/Six1/Tgfb2/Wnt11/Wnt2b/Wnt6/Angpt1/Calb1/Cdkn1c/Gdnf/Hes5/Hoxa11/Hoxb7/Il6ra/Pax2/Pax8/Prlr/Ptpro/Sim1/Tcf21/Tnc/Osr1/Mmp9/Heyl/Crlf1/Smad9/Slc5a1/Wnt1/Upk3a/Tbx18/Cys1/Adamts16/Robo2/Tmem59l	46
GO:0010959	regulation of metal ion transport	51/997	439/17493	1.03765e-06	4.19901e-05	3.28224e-05	Hecw2/Kcnc2/Slc9a3/Hecw1/Lyn/Tescl/Cav1/Adrb1/Adrb2/Calcr/Drd4/Edn3/Kcnq1/Kcns1/Nkx2-5/Fxyd5/Rem1/Tgfb2/Adora2a/Atp2b2/Dpp6/Fgf11/Gal/Galr2/Kcnab1/Ptger3/Scnn1b/Osr1/Homer2/Ngf/Oprd1/Stac/Trpc4/Ntsr1/Rrad/Glp1r/Tesc/Scn5a/Fxyd7/Nol3/Sptbn4/Mchr1/Mtnr1b/Lrrc26/Grm6/Grp/Ubash3b/Scn3b/Kcns2/Dpp10/Crh	51
GO:0072088	nephron epithelium morphogenesis	18/997	85/17493	1.10392e-06	4.43027e-05	3.46301e-05	Fgf2/Foxd1/Pgf/Shh/Six1/Wnt2b/Wnt6/Gdnf/Hes5/Hoxa11/Hoxb7/Pax2/Pax8/Tcf21/Osr1/Wnt1/Adamts16/Tmem59l	18
GO:0007517	muscle organ development	42/997	333/17493	1.12304e-06	4.47005e-05	3.49411e-05	Cntnap2/P2rx2/Cav1/Cav2/Tbx1/Adrb2/Col19a1/Fgf3/Hand1/Meox2/Nkx2-5/Pax5/Pmp22/Phox2b/Shh/Six1/Tgfb2/Wnt3a/Angpt1/Chat/Des/Epor/Igf2/Lbx1/Lox/Msx1/Myod1/Neurog1/Pax7/Tcf21/Wnt10b/Foxl2/Hoxd10/Hoxd9/Heyl/Cntnap1/Vamp5/Sfmbt1/Rbfox1/Popdc3/Ky/Klhl40	42
GO:0018958	phenol-containing compound metabolic process	22/997	121/17493	1.17442e-06	4.63218e-05	3.62084e-05	Kcnj6/Drd4/Grin2a/Htr1a/Htr2c/Pnmt/Tgfb2/Th/Atp2b2/Hand2/Pax8/Nr4a2/Kl/Zeb2/Crym/Tacr3/Moxd1/Duoxa2/Sncaip/Fev/Dio3/Duox2	22
GO:0045987	positive regulation of smooth muscle contraction	11/997	33/17493	1.18285e-06	4.63218e-05	3.62084e-05	Oxtr/Ptgs1/Tacr1/Oxt/Ptger3/Adra1a/Prok2/Nmu/Tacr3/Chrm3/Ghsr	11
GO:0030856	regulation of epithelial cell differentiation	26/997	160/17493	1.23601e-06	4.80165e-05	3.75331e-05	Nkx2-2/Fgfr3/Cav1/Acvrl1/Bmp6/Fgf2/Mesp1/Tgfb2/Alox8/Cdkn1c/Cyp27b1/Gdnf/Hes5/Hoxa7/Pax2/Pax8/Prlr/Wnt10b/Osr1/Mmp9/Pax6/Tnf/Cldn5/Zeb2/Foxe3/Atoh8	26
GO:0048736	appendage development	29/997	191/17493	1.30049e-06	4.8802e-05	3.81471e-05	Sp9/Hoxc11/Tfap2b/Prrx1/Rspo4/Crabp2/Evx2/Hoxa10/Hoxd12/Meox2/Enpp1/Shh/Tgfb2/Wnt7a/Hand2/Hoxa11/Hoxa9/Hoxc10/Lmx1b/Msx1/Tbx4/Tbx5/Osr1/Fgf9/Hoxd10/Hoxd9/Rax/Comp/Kremen2	29
GO:0060173	limb development	29/997	191/17493	1.30049e-06	4.8802e-05	3.81471e-05	Sp9/Hoxc11/Tfap2b/Prrx1/Rspo4/Crabp2/Evx2/Hoxa10/Hoxd12/Meox2/Enpp1/Shh/Tgfb2/Wnt7a/Hand2/Hoxa11/Hoxa9/Hoxc10/Lmx1b/Msx1/Tbx4/Tbx5/Osr1/Fgf9/Hoxd10/Hoxd9/Rax/Comp/Kremen2	29
GO:0060538	skeletal muscle organ development	29/997	191/17493	1.30049e-06	4.8802e-05	3.81471e-05	Cntnap2/P2rx2/Cav1/Cav2/Tbx1/Adrb2/Col19a1/Meox2/Pax5/Pmp22/Phox2b/Shh/Six1/Wnt3a/Des/Igf2/Myod1/Pax7/Tcf21/Wnt10b/Foxl2/Hoxd10/Hoxd9/Heyl/Cntnap1/Vamp5/Rbfox1/Popdc3/Klhl40	29
GO:0048732	gland development	53/997	467/17493	1.30981e-06	4.8802e-05	3.81471e-05	Lhx3/Hoxb3/Rap1gap/Csf1/Cav1/Tbx1/Fgf2/Fgf3/Gsx1/Hoxb13/Hoxb9/Hrh2/Mesp1/Nkx2-3/Nkx2-5/Pax1/Pdx1/Pthlh/Shh/Six1/Nkx2-1/Tnfrsf11a/Wnt10a/Wnt3a/Areg/Atp2b2/Cdkn1c/Edar/Hand2/Hoxa3/Hoxa5/Hoxa9/Hoxd3/Igf2/Igfbp5/Msx1/Otp/Pax8/Prlr/Six3/Sox10/Tcf21/Tnc/Hoxd9/Pax6/Tnf/Wnt1/Csmd1/Edaradd/Nr5a1/Duox2/Bsx/Crh	53
GO:0021675	nerve development	18/997	86/17493	1.32269e-06	4.8802e-05	3.81471e-05	Prrxl1/Ntrk1/Hoxb3/Fgfr3/Ntf3/Tbx1/Hoxb1/Nptx1/Phox2b/Six1/Hoxa3/Hoxd3/Neurog1/Pax2/Ngf/Hoxb2/Slc24a4/Gabra5	18
GO:0045777	positive regulation of blood pressure	14/997	54/17493	1.32658e-06	4.8802e-05	3.81471e-05	Oxtr/Grip2/Adrb1/Adrb2/Tacr1/Avp/Oxt/Adra1a/Drd5/Cartpt/Nmu/Glp1r/Tacr3/Uts2r	14
GO:0051930	regulation of sensory perception of pain	14/997	54/17493	1.32658e-06	4.8802e-05	3.81471e-05	Kcnj10/Grm1/Mgll/Cck/Adra2c/Adrb2/Htr2c/Prkar1b/Tac1/Oxt/Oprd1/Ntsr1/Nmu/Kcnc4	14
GO:0046879	hormone secretion	43/997	347/17493	1.34888e-06	4.92494e-05	3.84968e-05	Tfap2b/Vgf/Lyn/Lepr/Ildr2/Pde8b/Bmp6/Doc2b/Edn3/Foxd1/Htr1a/Htr2c/Il11/Kcnq1/Pdx1/Tac1/Tacr1/Adm/Alox5/Cacna1e/Cyp27b1/Gal/Ica1/Kcnj11/Npy1r/Pax8/Ptger3/Sstr5/Foxl2/Vsnl1/Pax6/Tnf/Cartpt/Mc4r/Nmu/Cftr/Glp1r/Trpm2/Mtnr1b/Hmgn3/Ghsr/Crhbp/Crh	43
GO:0007411	axon guidance	34/997	245/17493	1.3774e-06	4.99153e-05	3.90173e-05	Prrxl1/Ntrk1/Lhx3/Dscaml1/Foxg1/Wnt7b/Ntf3/Robo3/Arx/Dcc/Edn3/Epha8/Foxd1/Shh/Tbr1/Tgfb2/Nkx2-1/Wnt3a/Gdnf/Gfra3/Hoxa2/Lama3/Lhx4/Ptpro/Pax6/Nr4a3/Slit1/Draxin/Sema3d/Dscam/Lmx1a/Robo2/Nexn/Flrt2	34
GO:0060993	kidney morphogenesis	20/997	104/17493	1.43192e-06	5.15068e-05	4.02613e-05	Wnt7b/Fgf2/Foxd1/Pgf/Shh/Six1/Wnt2b/Wnt6/Calb1/Gdnf/Hes5/Hoxa11/Hoxb7/Pax2/Pax8/Tcf21/Osr1/Wnt1/Adamts16/Tmem59l	20
GO:0007519	skeletal muscle tissue development	28/997	182/17493	1.50982e-06	5.36249e-05	4.1917e-05	Cntnap2/P2rx2/Cav1/Cav2/Tbx1/Adrb2/Col19a1/Meox2/Pax5/Pmp22/Phox2b/Shh/Six1/Wnt3a/Igf2/Myod1/Pax7/Tcf21/Wnt10b/Foxl2/Hoxd10/Hoxd9/Heyl/Cntnap1/Vamp5/Rbfox1/Popdc3/Klhl40	28
GO:0097485	neuron projection guidance	34/997	246/17493	1.51289e-06	5.36249e-05	4.1917e-05	Prrxl1/Ntrk1/Lhx3/Dscaml1/Foxg1/Wnt7b/Ntf3/Robo3/Arx/Dcc/Edn3/Epha8/Foxd1/Shh/Tbr1/Tgfb2/Nkx2-1/Wnt3a/Gdnf/Gfra3/Hoxa2/Lama3/Lhx4/Ptpro/Pax6/Nr4a3/Slit1/Draxin/Sema3d/Dscam/Lmx1a/Robo2/Nexn/Flrt2	34
GO:0072028	nephron morphogenesis	18/997	87/17493	1.58004e-06	5.5599e-05	4.34601e-05	Fgf2/Foxd1/Pgf/Shh/Six1/Wnt2b/Wnt6/Gdnf/Hes5/Hoxa11/Hoxb7/Pax2/Pax8/Tcf21/Osr1/Wnt1/Adamts16/Tmem59l	18
GO:0051931	regulation of sensory perception	14/997	55/17493	1.687e-06	5.89358e-05	4.60683e-05	Kcnj10/Grm1/Mgll/Cck/Adra2c/Adrb2/Htr2c/Prkar1b/Tac1/Oxt/Oprd1/Ntsr1/Nmu/Kcnc4	14
GO:0015874	norepinephrine transport	10/997	28/17493	1.76781e-06	6.13176e-05	4.79301e-05	Oxtr/Ptgs1/Slc6a2/Adora2a/Oxt/Ptger3/Slc22a3/Plcd1/Ghsr/Crh	10
GO:0051937	catecholamine transport	18/997	88/17493	1.88189e-06	6.44415e-05	5.0372e-05	Oxtr/Ptgs1/Slc6a2/Adora2a/Gdnf/Oxt/Ptger3/Slc22a3/Cartpt/Chrna4/Syt6/Syt10/Plcd1/Htr6/Syt12/Syt15/Ghsr/Crh	18
GO:0051216	cartilage development	30/997	205/17493	1.88441e-06	6.44415e-05	5.0372e-05	Prrx1/Hoxb3/Fgfr3/Wnt7b/Acan/Bmp6/Fgf2/Hand1/Enpp1/Prkg2/Pthlh/Tgfb2/Wnt7a/Dlx2/Hand2/Hes5/Hoxa11/Hoxa3/Hoxa5/Hoxd3/Msx1/Pax7/Osr1/Fgf9/Hoxc4/Comp/Smad9/Col27a1/Chrdl2/Bmp3	30
GO:0008306	associative learning	21/997	115/17493	1.89994e-06	6.45183e-05	5.0432e-05	Cntnap2/Shank2/Meis2/Pde8b/Cck/Adrb2/Drd4/Grin2a/Hrh2/Tac1/Tacr1/Tbr1/Asic1/Cacna1e/Neurod2/Drd5/Glp1r/Csmd1/Adcy3/Gabra5/Crh	21
GO:0050673	epithelial cell proliferation	55/997	498/17493	1.93327e-06	6.51942e-05	5.09603e-05	Rap1gap/Fgfr3/Cav1/Hsf4/Acvrl1/Cav2/Tbx1/Arx/Bmp6/Col4a3/Ereg/Fgf2/Nkx2-3/Nkx2-5/Nkx2-9/Pdx1/Pgf/Phox2b/Shh/Six1/Tacr1/Tgfb2/Wnt3a/Wnt7a/Alox5/Areg/Ccnd2/Cdkn1c/Dlk1/Hes5/Hoxa5/Igf2/Igfbp5/Pax2/Wnt10b/Osr1/Fgf9/Pax6/Tnf/Nr4a3/Foxe3/Prok2/Egr3/Scn5a/Tbx18/Lrg1/Wnt16/Cd34/Vash2/Hmx2/Atoh8/Ghsr/Vstm4/Fermt1/Col8a2	55
GO:0021536	diencephalon development	16/997	72/17493	2.20937e-06	7.39912e-05	5.78367e-05	Lhx3/Arx/Fgf2/Gsx1/Shh/Nkx2-1/Otp/Six3/Nr4a2/Pax6/Rax/Zeb2/Olig2/Wnt1/Duox2/Nhlh2	16
GO:0061333	renal tubule morphogenesis	18/997	89/17493	2.23497e-06	7.43357e-05	5.8106e-05	Fgf2/Foxd1/Pgf/Shh/Six1/Wnt2b/Wnt6/Gdnf/Hes5/Hoxa11/Hoxb7/Pax2/Pax8/Tcf21/Osr1/Wnt1/Adamts16/Tmem59l	18
GO:0048665	neuron fate specification	11/997	35/17493	2.29515e-06	7.5818e-05	5.92647e-05	Dbx1/Lhx3/Nkx2-2/Tbx1/Shh/Six1/Hoxc10/Hoxd10/Olig3/Gsx2/Fev	11
GO:2001257	regulation of cation channel activity	28/997	187/17493	2.60912e-06	8.56074e-05	6.69167e-05	Kcnc2/Gsg1l/Cav1/Adrb1/Adrb2/Drd4/Grin2a/Kcnq1/Kcns1/Rem1/Fgf11/Gal/Galr2/Kcnab1/Kcnj11/Mmp9/Chrna4/Stac/Ntsr1/Cacng3/Rrad/Cnih3/Mtnr1b/Lrrc26/Grp/Kcns2/Crhbp/Crh	28
GO:0030858	positive regulation of epithelial cell differentiation	14/997	57/17493	2.6797e-06	8.73329e-05	6.82655e-05	Nkx2-2/Acvrl1/Bmp6/Fgf2/Mesp1/Alox8/Cyp27b1/Gdnf/Pax2/Pax8/Wnt10b/Pax6/Zeb2/Atoh8	14
GO:0050795	regulation of behavior	19/997	100/17493	3.15018e-06	0.000101982	7.97161e-05	Lepr/Cck/Htr1d/Adrb1/Htr1a/Npas2/Adora2a/Ptger3/Nr4a3/Mc4r/Nmu/Tacr3/Mchr1/Uts2r/Mtnr1b/Slc24a4/Grp/Ghsr/Crh	19
GO:0060675	ureteric bud morphogenesis	16/997	74/17493	3.24234e-06	0.00010427	8.15048e-05	Fgf2/Foxd1/Pgf/Shh/Six1/Wnt2b/Wnt6/Gdnf/Hoxa11/Hoxb7/Pax2/Pax8/Tcf21/Wnt1/Adamts16/Tmem59l	16
GO:0021879	forebrain neuron differentiation	13/997	51/17493	3.88793e-06	0.000124209	9.70905e-05	Lhx6/Foxg1/Lhx5/Pou3f4/Tbr1/Nkx2-1/Dlx2/Hes5/Lhx8/Otp/Ptger3/Pax6/Nhlh2	13
GO:0046883	regulation of hormone secretion	37/997	291/17493	3.99848e-06	0.000126906	9.91986e-05	Tfap2b/Lepr/Pde8b/Bmp6/Doc2b/Edn3/Htr1a/Htr2c/Il11/Kcnq1/Pdx1/Tac1/Tacr1/Alox5/Cacna1e/Cyp27b1/Gal/Ica1/Kcnj11/Npy1r/Pax8/Ptger3/Sstr5/Foxl2/Vsnl1/Pax6/Tnf/Cartpt/Nmu/Cftr/Glp1r/Trpm2/Mtnr1b/Hmgn3/Ghsr/Crhbp/Crh	37
GO:0050433	regulation of catecholamine secretion	15/997	67/17493	4.13936e-06	0.000130524	0.000102027	Oxtr/Ptgs1/Adora2a/Oxt/Ptger3/Cartpt/Chrna4/Syt6/Syt10/Plcd1/Htr6/Syt12/Syt15/Ghsr/Crh	15
GO:0014061	regulation of norepinephrine secretion	8/997	19/17493	4.65467e-06	0.000144849	0.000113224	Oxtr/Ptgs1/Adora2a/Oxt/Ptger3/Plcd1/Ghsr/Crh	8
GO:0007269	neurotransmitter secretion	27/997	182/17493	4.68312e-06	0.000144849	0.000113224	Rims1/Grm4/P2rx2/Cspg5/Adrb2/Apba2/Doc2b/Drd4/Edn3/Htr1a/Htr2c/Wnt7a/Asic1/Adora2a/Ica1/Adra1a/Ngf/Chrna4/Syt6/Htr6/Sncaip/Syt12/Chrna3/Kcnc4/Nrn1/Chrna5/Rims4	27
GO:0099643	signal release from synapse	27/997	182/17493	4.68312e-06	0.000144849	0.000113224	Rims1/Grm4/P2rx2/Cspg5/Adrb2/Apba2/Doc2b/Drd4/Edn3/Htr1a/Htr2c/Wnt7a/Asic1/Adora2a/Ica1/Adra1a/Ngf/Chrna4/Syt6/Htr6/Sncaip/Syt12/Chrna3/Kcnc4/Nrn1/Chrna5/Rims4	27
GO:0019228	neuronal action potential	13/997	52/17493	4.91569e-06	0.000149575	0.000116918	Cntnap2/Cacna1i/P2rx2/Pmp22/Dpp6/Chrna4/Kcnd2/Glra1/Scn5a/Gpr88/Mtnr1b/Kcnc4/Chrna5	13
GO:0048483	autonomic nervous system development	13/997	52/17493	4.91569e-06	0.000149575	0.000116918	Tfap2b/Ntrk1/Ntf3/Tbx1/Arx/Hoxb1/Phox2b/Six1/Gdnf/Gfra3/Hand2/Sox10/Hoxb2	13
GO:0030902	hindbrain development	26/997	172/17493	4.92834e-06	0.000149575	0.000116918	Cntnap2/Hoxb3/Skor2/Fgf2/Grid2/Hoxb1/Lhx5/Phox2b/Shh/Tbr1/Wnt7a/Atp2b2/Hoxa2/Slc6a4/Lmx1b/Neurod2/Nfix/Pax6/Smad9/Wnt1/Lmx1a/Klhl1/Gsx2/Hoxb2/Kndc1/Nhlh2	26
GO:0043270	positive regulation of ion transport	40/997	330/17493	5.40071e-06	0.000162893	0.000127329	Kcnc2/Oxtr/Tescl/Cav1/Cck/Adrb1/Adrb2/Calcr/Drd4/Edn3/Htr2c/Kcnq1/Nkx2-5/Tnfrsf11a/Adora2a/Alox5/Atp2b2/Avp/Dpp6/Gal/Galr2/Slc6a4/Kcnj11/Oxt/Abcb1a/Stac/Trpc4/Ntsr1/Cacng3/Plcd1/Cftr/Tesc/Htr6/Scn5a/Slc38a3/Mchr1/Lrrc26/Grm6/Scn3b/Crh	40
GO:0035136	forelimb morphogenesis	12/997	45/17493	5.49265e-06	0.000164644	0.000128697	Tfap2b/Crabp2/Enpp1/Shh/Wnt7a/Hoxa11/Hoxa9/Msx1/Tbx5/Osr1/Hoxd10/Hoxd9	12
GO:0071695	anatomical structure maturation	35/997	272/17493	5.5411e-06	0.000165077	0.000129036	Cntnap2/Trim58/Lhx6/Grip2/Fgfr3/Epha8/Ereg/Hoxb13/Enpp1/Pmp22/Tgfb2/Cdkn1c/Gal/Hba-x/Hes5/Hoxa5/Pax2/Six3/Sox10/Tal1/Wnt10b/Ngf/Nr4a2/Cftr/Wnt1/Sptbn4/Vsx1/Tssk3/Cspg4/Fev/Slc24a4/Npr2/Gldn/Fermt1/Tdrd6	35
GO:0030431	sleep	11/997	38/17493	5.65335e-06	0.000167394	0.000130847	Cacna1i/Oxtr/Adrb1/Grin2a/Ptgdr/Adora2a/Oxt/Ptger3/Nmu/Uts2r/Mtnr1b	11
GO:0042476	odontogenesis	21/997	123/17493	5.78001e-06	0.000170107	0.000132968	Csf1/Wnt7b/Tbx1/Hand1/Nkx2-3/Enpp1/Shh/Wnt10a/Wnt6/Dlx2/Dlx3/Edar/Hand2/Lhx8/Msx1/Osr1/Cftr/Sp7/Edaradd/Cd34/Slc24a4	21
GO:0001662	behavioral fear response	13/997	53/17493	6.1764e-06	0.000180678	0.000141231	Pde8b/Cck/Drd4/Htr1a/Htr2c/Npas2/Asic1/Cacna1e/Neurod2/Grp/Gabra5/Asic4/Crh	13
GO:0007622	rhythmic behavior	14/997	61/17493	6.33366e-06	0.000184169	0.00014396	Cntnap2/Lepr/Adrb1/Kcnq1/Npas2/Adora2a/Chat/Ptger3/Six3/Nmu/Kcnd2/Uts2r/Mtnr1b/Gpr176	14
GO:0008344	adult locomotory behavior	19/997	105/17493	6.66535e-06	0.00019266	0.000150597	Kcnj10/Shank2/Drd4/Enpp1/Pmp22/Ccnd2/Chat/Glrb/Hoxb8/Hoxd10/Hoxd9/Ngf/Nr4a2/Oprd1/Ntsr1/Glra1/Tmod1/Sptbn4/Klhl1	19
GO:0060079	excitatory postsynaptic potential	17/997	87/17493	6.94128e-06	0.000199449	0.000155903	Cntnap2/Rims1/Celf4/Grip2/Begain/Adrb2/Drd4/Grid2/Grin2a/Prkar1b/Wnt7a/Adora2a/Grin2c/Chrna4/Slc8a3/Chrna3/Npas4	17
GO:0007187	G protein-coupled receptor signaling pathway, coupled to cyclic nucleotide second messenger	10/997	32/17493	7.05191e-06	0.000201436	0.000157456	Htr1d/Drd4/Hrh2/Htr1a/Htr1f/Htr2c/Htr4/Htr5b/Htr6/Chrm3	10
GO:0048243	norepinephrine secretion	8/997	20/17493	7.37048e-06	0.000208087	0.000162656	Oxtr/Ptgs1/Adora2a/Oxt/Ptger3/Plcd1/Ghsr/Crh	8
GO:0060080	inhibitory postsynaptic potential	8/997	20/17493	7.37048e-06	0.000208087	0.000162656	Rims1/Adrb1/Drd4/Adora2a/Chrna4/Ntsr1/Glra1/Npas4	8
GO:0002209	behavioral defense response	13/997	54/17493	7.71415e-06	0.000216463	0.000169203	Pde8b/Cck/Drd4/Htr1a/Htr2c/Npas2/Asic1/Cacna1e/Neurod2/Grp/Gabra5/Asic4/Crh	13
GO:0021872	forebrain generation of neurons	14/997	62/17493	7.7563e-06	0.000216463	0.000169203	Lhx6/Foxg1/Lhx5/Pou3f4/Tbr1/Nkx2-1/Wnt3a/Dlx2/Hes5/Lhx8/Otp/Ptger3/Pax6/Nhlh2	14
GO:0002486	antigen processing and presentation of endogenous peptide antigen via MHC class I via ER pathway, TAP-independent	9/997	26/17493	7.91927e-06	0.000219748	0.000171771	H2-K1/H2-Q4/H2-T3/H2-D1/H2-Q1/H2-Q10/H2-Q7/H2-T10/H2-Q8	9
GO:0006936	muscle contraction	37/997	302/17493	9.44316e-06	0.000259394	0.000202761	Oxtr/Grip2/P2rx2/Cav1/Tpm2/Htr1d/Adra2c/Adrb1/Adrb2/Edn3/Kcnq1/Nkx2-5/Ptgs1/Tacr1/Gdnf/Kcnj5/Neurog1/Npy1r/Oxt/Ptger3/Scnn1b/Adra1a/Prok2/Comp/Stac/Nmu/Glra1/Tacr3/Scn5a/Tmod1/Kbtbd13/Chrm3/Slc8a3/Chrna3/Ghsr/Scn3b/Rcsd1	37
GO:0019098	reproductive behavior	14/997	63/17493	9.45486e-06	0.000259394	0.000202761	Vgf/Oxtr/Drd4/Npas1/Shh/Tacr1/Th/Avp/Slc6a4/Oxt/Drd5/Npas3/Dmrta1/Nhlh2	14
GO:0003073	regulation of systemic arterial blood pressure	21/997	127/17493	9.67982e-06	0.000264074	0.000206419	Oxtr/P2rx2/Adrb1/Adrb2/Edn3/Emp2/Tac1/Tacr1/Nkx2-1/Adm/Avp/Ptpro/Adra1a/Drd5/Kl/Ntsr1/Nmu/Chrm3/Uts2r/Adamts16/Crh	21
GO:0061448	connective tissue development	35/997	279/17493	9.74964e-06	0.000264493	0.000206746	Prrx1/Hoxb3/Csf1/Fgfr3/Wnt7b/Acan/Bmp6/Fgf2/Hand1/Foxd1/Enpp1/Prkg2/Pthlh/Tgfb2/Wnt7a/Dlx2/Ebf2/Hand2/Hes5/Hoxa11/Hoxa3/Hoxa5/Hoxd3/Il6ra/Lox/Msx1/Pax7/Osr1/Fgf9/Hoxc4/Comp/Smad9/Col27a1/Chrdl2/Bmp3	35
GO:0021700	developmental maturation	39/997	327/17493	1.03466e-05	0.000279128	0.000218186	Cntnap2/Trim58/Lhx6/Bcan/Grip2/Fgfr3/Camk2b/Epha8/Ereg/Hoxb13/Enpp1/Pmp22/Tgfb2/Cdkn1c/Gal/Hba-x/Hes5/Hoxa5/Neurod2/Pax2/Six3/Sox10/Tal1/Wnt10b/Ngf/Nr4a2/Cftr/Wnt1/Sptbn4/Vsx1/Tssk3/Cspg4/Fev/Slc24a4/Npr2/Gldn/Fermt1/Tdrd6/Igsf21	39
GO:0071867	response to monoamine	15/997	72/17493	1.05856e-05	0.000281503	0.000220042	Cav2/Htr1d/Adrb2/Drd4/Htr1a/Htr1f/Htr2c/Htr4/Kcnq1/Htr5b/Drd5/Nr4a3/Rgs8/Caly/Gnal	15
GO:0071869	response to catecholamine	15/997	72/17493	1.05856e-05	0.000281503	0.000220042	Cav2/Htr1d/Adrb2/Drd4/Htr1a/Htr1f/Htr2c/Htr4/Kcnq1/Htr5b/Drd5/Nr4a3/Rgs8/Caly/Gnal	15
GO:0050679	positive regulation of epithelial cell proliferation	30/997	223/17493	1.06085e-05	0.000281503	0.000220042	Fgfr3/Cav1/Hsf4/Acvrl1/Cav2/Tbx1/Bmp6/Fgf2/Nkx2-5/Pdx1/Pgf/Shh/Tacr1/Wnt3a/Wnt7a/Ccnd2/Igf2/Pax2/Osr1/Fgf9/Tnf/Nr4a3/Foxe3/Egr3/Scn5a/Tbx18/Lrg1/Vash2/Hmx2/Ghsr	30
GO:0006816	calcium ion transport	46/997	413/17493	1.0668e-05	0.000281542	0.000220073	Gp1bb/Cacna1i/Lyn/Ramp1/Camk2b/Cav1/Adrb1/Adrb2/Calcr/Drd4/Fgf2/Gp5/Grin2a/Htr2c/Rem1/Tgfb2/Wnt3a/Asic1/Adora2a/Atp2b2/Cacna1e/Cyp27b1/Grin2c/Ptger3/Homer2/Adra1a/Ngf/Oprd1/Chrna4/Stac/Trpc4/Ntsr1/Cacng3/Rrad/Glp1r/Mcoln2/Nol3/Slc8a3/Trpm2/Mchr1/Trpm6/Slc24a4/Slc24a2/Grm6/Ubash3b/Crh	46
GO:0002028	regulation of sodium ion transport	18/997	99/17493	1.08077e-05	0.000283689	0.000221751	Hecw2/Slc9a3/Hecw1/Tescl/Adrb2/Drd4/Kcnq1/Nkx2-5/Fxyd5/Fgf11/Scnn1b/Osr1/Tesc/Scn5a/Fxyd7/Sptbn4/Grp/Scn3b	18
GO:0001656	metanephros development	17/997	90/17493	1.11575e-05	0.000288701	0.000225669	Itga8/Hoxc11/Tfap2b/Wnt7b/Foxd1/Shh/Six1/Calb1/Gdnf/Hes5/Hoxa11/Pax2/Pax8/Tcf21/Osr1/Slc5a1/Robo2	17
GO:0001963	synaptic transmission, dopaminergic	9/997	27/17493	1.12802e-05	0.000288701	0.000225669	Drd4/Slc6a2/Th/Adora2a/Gdnf/Slc6a4/Rasd2/Crhbp/Crh	9
GO:0002476	antigen processing and presentation of endogenous peptide antigen via MHC class Ib	9/997	27/17493	1.12802e-05	0.000288701	0.000225669	H2-K1/H2-Q4/H2-T3/H2-D1/H2-Q1/H2-Q10/H2-Q7/H2-T10/H2-Q8	9
GO:0002484	antigen processing and presentation of endogenous peptide antigen via MHC class I via ER pathway	9/997	27/17493	1.12802e-05	0.000288701	0.000225669	H2-K1/H2-Q4/H2-T3/H2-D1/H2-Q1/H2-Q10/H2-Q7/H2-T10/H2-Q8	9
GO:0001975	response to amphetamine	8/997	21/17493	1.13122e-05	0.000288701	0.000225669	Oxtr/Drd4/Grin2a/Asic1/Adora2a/Drd5/Nr4a2/Gnal	8
GO:0014003	oligodendrocyte development	12/997	48/17493	1.13554e-05	0.000288701	0.000225669	Cntnap2/Zfp488/Kcnj10/Nkx2-2/Fgfr3/Enpp1/Shh/Hes5/Sox10/Cntnap1/Olig1/Prdm8	12
GO:0060291	long-term synaptic potentiation	19/997	109/17493	1.16917e-05	0.000295703	0.000231142	Rims1/Shank2/Gfap/Camk2b/Adrb1/Calb2/Grin2a/Enpp1/Prkar1b/Adora2a/Calb1/Grin2c/Ptpn5/Htr6/Lrrtm1/Slc8a3/Syt12/Slc24a2/Crh	19
GO:0001503	ossification	44/997	390/17493	1.19729e-05	0.000301245	0.000235474	Mn1/Csf1/Nab2/Fgfr3/Wnt7b/Gfra4/Adrb2/Bmp6/Calcr/Col13a1/Fgf2/Enpp1/Pthlh/Shh/Tac1/Tacr1/Tnfrsf11a/Wnt11/Wnt3a/Alox5/Areg/Cyp27b1/Dlk1/Hand2/Hoxa2/Igf2/Igfbp5/Lox/Oxt/Wnt10b/Osr1/Fgf9/Mmp9/Tnf/Kl/Comp/Kremen2/Sp7/Chrdl2/Gdf10/Bmp3/Npr2/Duox2/Kazald1	44
GO:0098664	G protein-coupled serotonin receptor signaling pathway	6/997	11/17493	1.21774e-05	0.000304811	0.000238262	Htr1d/Htr1a/Htr1f/Htr2c/Htr4/Htr5b	6
GO:0050432	catecholamine secretion	15/997	73/17493	1.26298e-05	0.000314514	0.000245846	Oxtr/Ptgs1/Adora2a/Oxt/Ptger3/Cartpt/Chrna4/Syt6/Syt10/Plcd1/Htr6/Syt12/Syt15/Ghsr/Crh	15
GO:0042475	odontogenesis of dentin-containing tooth	17/997	91/17493	1.30025e-05	0.000322144	0.000251811	Csf1/Wnt7b/Tbx1/Hand1/Nkx2-3/Shh/Wnt10a/Wnt6/Dlx2/Dlx3/Edar/Hand2/Lhx8/Msx1/Cftr/Edaradd/Slc24a4	17
GO:0032222	regulation of synaptic transmission, cholinergic	7/997	16/17493	1.38883e-05	0.000342343	0.0002676	Camk2b/Htr2c/Tac1/Tacr1/Adora2a/Htr6/Chrna3	7
GO:0070588	calcium ion transmembrane transport	36/997	296/17493	1.46045e-05	0.000358178	0.000279977	Gp1bb/Cacna1i/Lyn/Cav1/Adrb1/Adrb2/Calcr/Drd4/Fgf2/Gp5/Grin2a/Htr2c/Rem1/Tgfb2/Wnt3a/Asic1/Atp2b2/Cacna1e/Grin2c/Ptger3/Adra1a/Ngf/Stac/Trpc4/Ntsr1/Cacng3/Rrad/Glp1r/Mcoln2/Nol3/Slc8a3/Trpm2/Trpm6/Slc24a4/Slc24a2/Ubash3b	36
GO:2000300	regulation of synaptic vesicle exocytosis	16/997	83/17493	1.53787e-05	0.00037527	0.000293337	Rims1/Grm4/P2rx2/Cspg5/Adrb2/Apba2/Drd4/Htr1a/Wnt7a/Adora2a/Adra1a/Chrna4/Chrna3/Nrn1/Chrna5/Rims4	16
GO:0002428	antigen processing and presentation of peptide antigen via MHC class Ib	9/997	28/17493	1.5786e-05	0.000383285	0.000299602	H2-K1/H2-Q4/H2-T3/H2-D1/H2-Q1/H2-Q10/H2-Q7/H2-T10/H2-Q8	9
GO:0007617	mating behavior	12/997	50/17493	1.7805e-05	0.000430154	0.000336239	Vgf/Oxtr/Drd4/Shh/Tacr1/Th/Avp/Slc6a4/Oxt/Drd5/Dmrta1/Nhlh2	12
GO:0050678	regulation of epithelial cell proliferation	46/997	422/17493	1.85613e-05	0.000446206	0.000348786	Rap1gap/Fgfr3/Cav1/Hsf4/Acvrl1/Cav2/Tbx1/Arx/Bmp6/Col4a3/Fgf2/Nkx2-3/Nkx2-5/Nkx2-9/Pdx1/Pgf/Phox2b/Shh/Six1/Tacr1/Tgfb2/Wnt3a/Wnt7a/Alox5/Ccnd2/Cdkn1c/Dlk1/Hes5/Hoxa5/Igf2/Pax2/Wnt10b/Osr1/Fgf9/Pax6/Tnf/Nr4a3/Foxe3/Egr3/Scn5a/Tbx18/Lrg1/Vash2/Hmx2/Atoh8/Ghsr	46
GO:0035107	appendage morphogenesis	24/997	164/17493	1.96408e-05	0.000467528	0.000365452	Sp9/Hoxc11/Tfap2b/Prrx1/Crabp2/Evx2/Hoxa10/Hoxd12/Enpp1/Shh/Tgfb2/Wnt7a/Hand2/Hoxa11/Hoxa9/Hoxc10/Lmx1b/Msx1/Tbx4/Tbx5/Osr1/Fgf9/Hoxd10/Hoxd9	24
GO:0035108	limb morphogenesis	24/997	164/17493	1.96408e-05	0.000467528	0.000365452	Sp9/Hoxc11/Tfap2b/Prrx1/Crabp2/Evx2/Hoxa10/Hoxd12/Enpp1/Shh/Tgfb2/Wnt7a/Hand2/Hoxa11/Hoxa9/Hoxc10/Lmx1b/Msx1/Tbx4/Tbx5/Osr1/Fgf9/Hoxd10/Hoxd9	24
GO:0042551	neuron maturation	13/997	59/17493	2.16113e-05	0.000511925	0.000400157	Cntnap2/Lhx6/Grip2/Epha8/Pmp22/Cdkn1c/Ngf/Nr4a2/Sptbn4/Vsx1/Cspg4/Fev/Gldn	13
GO:0045933	positive regulation of muscle contraction	12/997	51/17493	2.20872e-05	0.000520657	0.000406982	Oxtr/Kcnq1/Ptgs1/Tacr1/Oxt/Ptger3/Adra1a/Prok2/Nmu/Tacr3/Chrm3/Ghsr	12
GO:1905962	glutamatergic neuron differentiation	6/997	12/17493	2.31778e-05	0.000543728	0.000425016	Cntnap2/Vsx2/Lbx1/Pax6/Bhlhe22/Vsx1	6
GO:0014075	response to amine	8/997	23/17493	2.46077e-05	0.000574496	0.000449066	Oxtr/Drd4/Grin2a/Asic1/Adora2a/Drd5/Nr4a2/Gnal	8
GO:0006820	anion transport	50/997	478/17493	2.47412e-05	0.000574849	0.000449342	Kcnj10/Grm5/Grm1/Gfap/Cck/Slc7a1/Drd4/Gabra2/Gabrb1/Hrh2/Htr1a/Htr2c/Kcnq1/Enpp1/Prkg2/Slc1a6/Tnfrsf11a/Slc32a1/Adora2a/Avp/Gabra1/Glrb/Oxt/Abcb1a/Ptger3/Slc22a3/Slc34a2/Slc26a4/Npy5r/Trpc4/Slc7a10/Ntsr1/Slc12a5/Gabrq/Glra1/Cftr/Htr6/Slc38a3/Slc47a1/Lrrc8e/Car7/Slc13a3/Slc5a8/Slc6a17/Clic6/Slc25a21/Slc6a11/Gabra5/Slc26a10/Ano5	50
GO:0060485	mesenchyme development	35/997	292/17493	2.60845e-05	0.000599332	0.00046848	Wnt7b/Acvrl1/Tbx1/Edn3/Hand1/Foxd1/Mesp1/Nkx2-5/Pax1/Phox2b/Shh/Six1/Tgfb2/Nkx2-1/Wnt10a/Wnt11/Wnt3a/Gdnf/Hand2/Hoxa5/Msx1/Pax2/Sox10/Tbx5/Tcf21/Osr1/Fgf9/Pax6/Heyl/Zeb2/Sema3d/Lrg1/Wnt16/Phldb1/Robo2	35
GO:0006584	catecholamine metabolic process	13/997	60/17493	2.61652e-05	0.000599332	0.00046848	Drd4/Grin2a/Htr1a/Htr2c/Pnmt/Tgfb2/Th/Hand2/Nr4a2/Kl/Tacr3/Moxd1/Sncaip	13
GO:0009712	catechol-containing compound metabolic process	13/997	60/17493	2.61652e-05	0.000599332	0.00046848	Drd4/Grin2a/Htr1a/Htr2c/Pnmt/Tgfb2/Th/Hand2/Nr4a2/Kl/Tacr3/Moxd1/Sncaip	13
GO:0030326	embryonic limb morphogenesis	21/997	136/17493	2.82939e-05	0.000638638	0.000499204	Sp9/Hoxc11/Prrx1/Crabp2/Hoxa10/Hoxd12/Shh/Tgfb2/Wnt7a/Hand2/Hoxa11/Hoxa9/Hoxc10/Lmx1b/Msx1/Tbx4/Tbx5/Osr1/Fgf9/Hoxd10/Hoxd9	21
GO:0035113	embryonic appendage morphogenesis	21/997	136/17493	2.82939e-05	0.000638638	0.000499204	Sp9/Hoxc11/Prrx1/Crabp2/Hoxa10/Hoxd12/Shh/Tgfb2/Wnt7a/Hand2/Hoxa11/Hoxa9/Hoxc10/Lmx1b/Msx1/Tbx4/Tbx5/Osr1/Fgf9/Hoxd10/Hoxd9	21
GO:0071868	cellular response to monoamine stimulus	14/997	69/17493	2.84073e-05	0.000638638	0.000499204	Cav2/Htr1d/Drd4/Htr1a/Htr1f/Htr2c/Htr4/Kcnq1/Htr5b/Drd5/Nr4a3/Rgs8/Caly/Gnal	14
GO:0071870	cellular response to catecholamine stimulus	14/997	69/17493	2.84073e-05	0.000638638	0.000499204	Cav2/Htr1d/Drd4/Htr1a/Htr1f/Htr2c/Htr4/Kcnq1/Htr5b/Drd5/Nr4a3/Rgs8/Caly/Gnal	14
GO:0071772	response to BMP	24/997	168/17493	2.94516e-05	0.000653918	0.000511148	Tfap2b/Kcp/Htra3/Skor2/Cav1/Acvrl1/Bmp6/Foxd1/Nbl1/Phox2b/Tgfb2/Wnt3a/Dlx3/Hes5/Msx1/Heyl/Comp/Sfrp5/Smad9/Kcnd3/Wnt1/Chrdl2/Vstm2a/Skor1	24
GO:0071773	cellular response to BMP stimulus	24/997	168/17493	2.94516e-05	0.000653918	0.000511148	Tfap2b/Kcp/Htra3/Skor2/Cav1/Acvrl1/Bmp6/Foxd1/Nbl1/Phox2b/Tgfb2/Wnt3a/Dlx3/Hes5/Msx1/Heyl/Comp/Sfrp5/Smad9/Kcnd3/Wnt1/Chrdl2/Vstm2a/Skor1	24
GO:0021602	cranial nerve morphogenesis	9/997	30/17493	2.94909e-05	0.000653918	0.000511148	Hoxb3/Tbx1/Hoxb1/Six1/Hoxa3/Hoxd3/Neurog1/Pax2/Hoxb2	9
GO:0051962	positive regulation of nervous system development	39/997	343/17493	3.10348e-05	0.000685023	0.000535462	Zfp488/Ntrk1/Map6/Nkx2-2/Oxtr/Grm5/Lyn/Gfap/Foxg1/Islr2/Ntf3/Camk2b/Crabp2/Fgf2/Grid2/Lrrn1/Shh/Wnt3a/Wnt7a/Ache/Otp/Oxt/Sox10/Trp73/Ngf/Pax6/Tnf/Zeb2/Olig2/Lrrtm1/Dscam/Gsx2/Chodl/Cbln2/Rassf10/Robo2/Lrrc4b/Slitrk3/Flrt2	39
GO:0007416	synapse assembly	25/997	180/17493	3.28749e-05	0.000722356	0.000564644	Cntnap2/Ntrk1/Oxtr/Mdga1/Shank2/Gabra2/Grid2/Lrrn1/Nptx1/Six1/Wnt3a/Wnt7a/Ache/Gabra1/Oxt/Lrrtm1/Il1rapl2/Ntng2/Npas4/Cbln2/Sdk2/Ghsr/Lrrc4b/Slitrk3/Flrt2	25
GO:0071542	dopaminergic neuron differentiation	11/997	45/17493	3.30283e-05	0.000722458	0.000564724	Pax5/Phox2b/Shh/Wnt3a/Lmx1b/Otp/Pax2/Nr4a2/Wnt1/Ferd3l/Lmx1a	11
GO:0021545	cranial nerve development	12/997	53/17493	3.34032e-05	0.000724133	0.000566033	Prrxl1/Hoxb3/Tbx1/Hoxb1/Phox2b/Six1/Hoxa3/Hoxd3/Neurog1/Pax2/Hoxb2/Slc24a4	12
GO:0032941	secretion by tissue	12/997	53/17493	3.34032e-05	0.000724133	0.000566033	Celsr2/Adrb1/Enpp1/Tac1/Tacr1/Alox12b/Aqp5/Neurog1/Scnn1b/Trp73/Chrm3/Nlrp6	12
GO:0050878	regulation of body fluid levels	41/997	369/17493	3.35999e-05	0.000725159	0.000566835	Gp1bb/Celsr2/Sctr/Tfap2b/Lyn/Cav1/Adra2c/Adrb1/Adrb2/Alox12/Emp2/Gp5/Enpp1/Shh/Tac1/Tacr1/Thbd/Wnt3a/Adm/Adora2a/Alox12b/Aqp5/Atp2b2/Avp/Il6ra/Neurog1/Oxt/Prlr/Ptger3/Ptpro/Scnn1b/Scnn1g/Trp73/Comp/Cftr/Chrm3/Cd34/Nlrp6/Uts2r/Adamts18/Ubash3b	41
GO:0097553	calcium ion transmembrane import into cytosol	24/997	170/17493	3.58518e-05	0.000770337	0.00060215	Gp1bb/Cacna1i/Lyn/Cav1/Adrb1/Adrb2/Calcr/Fgf2/Gp5/Grin2a/Htr2c/Tgfb2/Cacna1e/Grin2c/Adra1a/Ngf/Ntsr1/Glp1r/Nol3/Slc8a3/Trpm2/Slc24a4/Slc24a2/Ubash3b	24
GO:1905606	regulation of presynapse assembly	10/997	38/17493	3.78026e-05	0.000808676	0.000632118	Mdga1/Grid2/Wnt3a/Wnt7a/Lrrtm1/Il1rapl2/Ntng2/Cbln2/Lrrc4b/Slitrk3	10
GO:0010460	positive regulation of heart rate	9/997	31/17493	3.94658e-05	0.000836882	0.000654166	Adrb1/Edn3/Kcnq1/Adm/Adra1a/Nmu/Tacr3/Scn5a/Scn3b	9
GO:0035094	response to nicotine	9/997	31/17493	3.94658e-05	0.000836882	0.000654166	Ntrk1/Htr2c/Kcnq1/Tacr1/Igf2/Tnf/Chrna4/Chrna3/Chrna5	9
GO:0003012	muscle system process	44/997	410/17493	4.08683e-05	0.000861188	0.000673165	Oxtr/Grip2/P2rx2/Cav1/Tpm2/Htr1d/Adra2c/Adrb1/Adrb2/Edn3/Kcnq1/Nkx2-5/Ptgs1/Tacr1/Gdnf/Hand2/Igfbp5/Kcnj5/Myod1/Neurog1/Npy1r/Oxt/Ptger3/Scnn1b/Adra1a/Nr4a3/Prok2/Comp/Stac/Nmu/Glra1/Tacr3/Scn5a/Tmod1/Gatm/Kbtbd13/Nol3/Chrm3/Slc8a3/Chrna3/Prkag3/Ghsr/Scn3b/Rcsd1	44
GO:0007210	serotonin receptor signaling pathway	6/997	13/17493	4.09667e-05	0.000861188	0.000673165	Htr1d/Htr1a/Htr1f/Htr2c/Htr4/Htr5b	6
GO:0055065	metal ion homeostasis	50/997	489/17493	4.47964e-05	0.000937635	0.000732921	Gp1bb/Tfap2b/Kcnj10/Lyn/Fgfr3/P2rx2/Cav1/Cav2/Bmp6/Calb2/Edn3/Fgf2/Gp5/Htr2c/Kcnq1/Sypl2/Enpp1/Pthlh/Tac1/Tacr1/Tgfb2/Adm/Adora2a/Atp2b2/Avp/Calb1/Cyp27b1/Oxt/Scnn1b/Scnn1g/Slc30a3/Ngf/Kl/Trpc4/Ntsr1/Plcd1/Cib2/Slc12a5/Glp1r/Tesc/Upk3a/Cybrd1/Nol3/Calcb/Slc8a3/Trpm2/Uts2r/Slc24a4/Slc24a2/Ubash3b	50
GO:0048520	positive regulation of behavior	10/997	39/17493	4.82617e-05	0.00100153	0.000782868	Cck/Npas2/Adora2a/Ptger3/Nr4a3/Uts2r/Mtnr1b/Grp/Ghsr/Crh	10
GO:0060259	regulation of feeding behavior	10/997	39/17493	4.82617e-05	0.00100153	0.000782868	Lepr/Cck/Htr1a/Nr4a3/Mc4r/Nmu/Tacr3/Mchr1/Slc24a4/Ghsr	10
GO:0007620	copulation	8/997	25/17493	4.90132e-05	0.0010128	0.000791675	Vgf/Oxtr/Drd4/Shh/Tacr1/Avp/Slc6a4/Oxt	8
GO:0048469	cell maturation	26/997	196/17493	5.13192e-05	0.00105596	0.000825411	Cntnap2/Trim58/Lhx6/Grip2/Epha8/Ereg/Hoxb13/Pmp22/Cdkn1c/Hba-x/Hes5/Hoxa5/Six3/Sox10/Tal1/Ngf/Nr4a2/Cftr/Sptbn4/Vsx1/Tssk3/Cspg4/Fev/Npr2/Gldn/Tdrd6	26
GO:0002475	antigen processing and presentation via MHC class Ib	9/997	32/17493	5.21495e-05	0.00106519	0.000832624	H2-K1/H2-Q4/H2-T3/H2-D1/H2-Q1/H2-Q10/H2-Q7/H2-T10/H2-Q8	9
GO:0001659	temperature homeostasis	25/997	185/17493	5.22064e-05	0.00106519	0.000832624	Oxtr/Lepr/Cav1/Esrrg/Adrb1/Adrb2/Elovl3/Phox2b/Tnfrsf11a/Ucp1/Ache/Ebf2/Hoxc10/Oxt/Prlr/Ptger3/Wnt10b/Adamts5/Irf4/Tnf/Ntsr1/Nmu/Gatm/Trpm2/Pth2r	25
GO:0097154	GABAergic neuron differentiation	7/997	19/17493	5.25901e-05	0.00106853	0.000835234	Lhx6/Arx/Nkx2-1/Dlx2/Bhlhe22/Gsx2/Helt	7
GO:0045666	positive regulation of neuron differentiation	18/997	111/17493	5.36283e-05	0.00108465	0.000847836	Nkx2-2/Foxg1/Adra2c/Bmp6/Fgf2/Nbl1/Nkx2-5/Phox2b/Shh/Neurog3/Dlx2/Hoxd3/Neurod2/Neurog1/Ngf/Pax6/Heyl/Lmx1a	18
GO:0051932	synaptic transmission, GABAergic	13/997	64/17493	5.38303e-05	0.00108465	0.000847836	Cntnap2/Oxtr/Gabra2/Tac1/Tacr1/Adora2a/Gabra1/Adra1a/Npy5r/Car7/Npas4/Gabra5/Slitrk3	13
GO:0007422	peripheral nervous system development	14/997	73/17493	5.49241e-05	0.00110211	0.000861488	Nab2/Ntf3/Pmp22/Gdnf/Hand2/Nefh/Sox10/Hoxd10/Hoxd9/Ngf/Heyl/Cntnap1/Egr3/Nhlh2	14
GO:1903350	response to dopamine	12/997	56/17493	5.96964e-05	0.00118806	0.000928668	Cav2/Htr1d/Drd4/Htr1a/Htr1f/Htr2c/Htr4/Htr5b/Drd5/Rgs8/Caly/Gnal	12
GO:1903351	cellular response to dopamine	12/997	56/17493	5.96964e-05	0.00118806	0.000928668	Cav2/Htr1d/Drd4/Htr1a/Htr1f/Htr2c/Htr4/Htr5b/Drd5/Rgs8/Caly/Gnal	12
GO:0002027	regulation of heart rate	18/997	112/17493	6.05532e-05	0.00120019	0.000938152	Cav1/Adrb1/Edn3/Kcnq1/Tac1/Adm/Cacna1e/Kcnj5/Oxt/Adra1a/Nmu/Kcnd3/Tacr3/Scn5a/Sptbn4/Chrm3/Scn3b/Gjd3	18
GO:0050767	regulation of neurogenesis	46/997	444/17493	6.52864e-05	0.00128874	0.00100737	Daam2/Zfp488/Map6/Nkx2-2/Hoxb3/Grm5/Lyn/Gfap/Foxg1/Islr2/Fgfr3/Wnt7b/Ntf3/Camk2b/Vsx2/Crabp2/Fgf2/Hes2/Shh/Wnt3a/Wnt7a/Ache/Dlx2/Hes5/Otp/Sox10/Trp73/Ngf/Pax6/Tnf/Heyl/Slit1/Zeb2/Olig2/Bhlhe41/Draxin/Sema3d/Dscam/Hes7/Ferd3l/Gsx2/Chodl/Helt/Rassf10/Robo2/Fstl4	46
GO:0014821	phasic smooth muscle contraction	8/997	26/17493	6.72771e-05	0.00131733	0.00102972	P2rx2/Htr1d/Edn3/Gdnf/Neurog1/Npy1r/Ptger3/Ghsr	8
GO:0042474	middle ear morphogenesis	8/997	26/17493	6.72771e-05	0.00131733	0.00102972	Prrx1/Tshz1/Tbx1/Enpp1/Six1/Hoxa2/Msx1/Osr1	8
GO:0021522	spinal cord motor neuron differentiation	9/997	33/17493	6.81042e-05	0.00132055	0.00103224	Lhx3/Nkx2-2/Shh/Hoxc10/Lbx1/Lhx4/Hoxd10/Olig2/Olig3	9
GO:0001764	neuron migration	25/997	188/17493	6.82123e-05	0.00132055	0.00103224	Prrxl1/Celsr2/Mdga1/Lhx6/Dclk1/Foxg1/Scrt2/Robo3/Spock1/Camk2b/Cck/Arx/Dcc/Phox2b/Nkx2-1/Gfra3/Lmx1b/Sox14/Nr4a2/Pax6/Barhl1/Olig3/Ntng2/Nav1/Flrt2	25
GO:0051963	regulation of synapse assembly	18/997	113/17493	6.82576e-05	0.00132055	0.00103224	Ntrk1/Oxtr/Mdga1/Grid2/Lrrn1/Nptx1/Six1/Wnt3a/Wnt7a/Oxt/Lrrtm1/Il1rapl2/Ntng2/Cbln2/Ghsr/Lrrc4b/Slitrk3/Flrt2	18
GO:0044058	regulation of digestive system process	12/997	57/17493	7.17394e-05	0.00138241	0.00108059	Oxtr/Adrb1/Kcnq1/Tac1/Tacr1/Neurog1/Oxt/Abcb1a/Ptger3/Nmu/Ghsr/Crh	12
GO:0048880	sensory system development	43/997	408/17493	7.57702e-05	0.00144813	0.00113196	Celf4/Meis2/Fgfr3/Hsf4/Acvrl1/Bmp6/Vsx2/Fgf2/Phox2b/Shh/Tgfb2/Th/Ache/Aqp5/Calb1/Cdkn1c/Cyp1b1/Dlx2/Hes5/Lmx1b/Mab21l1/Pax2/Six3/Lamc3/Mab21l2/Vax2/Foxl2/Fgf9/Pax6/Rax/Zeb2/Foxe3/Bhlhe22/Tmod1/Dscam/Vsx1/Bhlhe23/Dio3/Adamts18/Sdk2/Grm6/Vstm4/Col8a2	43
GO:0006865	amino acid transport	22/997	156/17493	7.59439e-05	0.00144813	0.00113196	Kcnj10/Grm1/Gfap/Cck/Slc7a1/Htr1a/Htr2c/Slc1a6/Slc32a1/Adora2a/Avp/Npy5r/Trpc4/Slc7a10/Ntsr1/Htr6/Slc38a3/Slc47a1/Lrrc8e/Slc13a3/Slc6a17/Slc7a14	22
GO:0098801	regulation of renal system process	10/997	41/17493	7.67057e-05	0.00144813	0.00113196	Adrb1/Emp2/Tac1/Tacr1/Adora2a/Avp/Oxt/Ptger3/Ptpro/Uts2r	10
GO:0021517	ventral spinal cord development	11/997	49/17493	7.68935e-05	0.00144813	0.00113196	Dbx1/Lhx3/Nkx2-2/Shh/Hoxc10/Lbx1/Lhx4/Hoxd10/Pax6/Olig2/Olig3	11
GO:0030901	midbrain development	11/997	49/17493	7.68935e-05	0.00144813	0.00113196	Fgfr3/Fgf2/Shh/Wnt3a/Lmx1b/Msx1/Barhl1/Smad9/Wnt1/Lmx1a/Tfap2d	11
GO:0072079	nephron tubule formation	7/997	20/17493	7.69391e-05	0.00144813	0.00113196	Six1/Wnt6/Gdnf/Hes5/Pax2/Pax8/Osr1	7
GO:0048512	circadian behavior	12/997	58/17493	8.58192e-05	0.00160284	0.00125289	Cntnap2/Lepr/Adrb1/Npas2/Adora2a/Ptger3/Six3/Nmu/Kcnd2/Uts2r/Mtnr1b/Gpr176	12
GO:2000649	regulation of sodium ion transmembrane transporter activity	12/997	58/17493	8.58192e-05	0.00160284	0.00125289	Hecw2/Hecw1/Tescl/Drd4/Kcnq1/Fxyd5/Fgf11/Osr1/Tesc/Fxyd7/Grp/Scn3b	12
GO:0001763	morphogenesis of a branching structure	30/997	249/17493	8.74637e-05	0.00162432	0.00126968	Csf1/Tbx1/Col13a1/Fgf2/Foxd1/Hoxb13/Pgf/Shh/Six1/Wnt2b/Wnt6/Adm/Angpt1/Areg/Dlx2/Gdnf/Hoxa11/Hoxa5/Hoxb7/Pax2/Pax8/Sox10/Tcf21/Tnc/Tnf/Wnt1/Rasip1/Csmd1/Adamts16/Tmem59l	30
GO:0002483	antigen processing and presentation of endogenous peptide antigen	9/997	34/17493	8.79727e-05	0.00162432	0.00126968	H2-K1/H2-Q4/H2-T3/H2-D1/H2-Q1/H2-Q10/H2-Q7/H2-T10/H2-Q8	9
GO:0019885	antigen processing and presentation of endogenous peptide antigen via MHC class I	9/997	34/17493	8.79727e-05	0.00162432	0.00126968	H2-K1/H2-Q4/H2-T3/H2-D1/H2-Q1/H2-Q10/H2-Q7/H2-T10/H2-Q8	9
GO:0048754	branching morphogenesis of an epithelial tube	25/997	191/17493	8.84826e-05	0.00162754	0.0012722	Csf1/Tbx1/Fgf2/Foxd1/Pgf/Shh/Six1/Wnt2b/Wnt6/Angpt1/Areg/Gdnf/Hoxa11/Hoxa5/Hoxb7/Pax2/Pax8/Tcf21/Tnc/Tnf/Wnt1/Rasip1/Csmd1/Adamts16/Tmem59l	25
GO:0035809	regulation of urine volume	8/997	27/17493	9.08548e-05	0.00165861	0.00129649	Tfap2b/Adrb1/Adrb2/Adm/Adora2a/Oxt/Ptger3/Uts2r	8
GO:0051969	regulation of transmission of nerve impulse	8/997	27/17493	9.08548e-05	0.00165861	0.00129649	Cntnap2/Avp/Cartpt/Glra1/Mtnr1b/Kcnc4/Chrna5/Ghsr	8
GO:0099174	regulation of presynapse organization	10/997	42/17493	9.55823e-05	0.00173838	0.00135884	Mdga1/Grid2/Wnt3a/Wnt7a/Lrrtm1/Il1rapl2/Ntng2/Cbln2/Lrrc4b/Slitrk3	10
GO:0007216	G protein-coupled glutamate receptor signaling pathway	6/997	15/17493	0.000108247	0.00192545	0.00150507	Grm4/Grm5/Grm1/Homer2/Grid2ip/Grm6	6
GO:0021781	glial cell fate commitment	6/997	15/17493	0.000108247	0.00192545	0.00150507	Nkx2-2/Ntf3/Hes5/Tal1/Pax6/Olig2	6
GO:0021978	telencephalon regionalization	6/997	15/17493	0.000108247	0.00192545	0.00150507	Shh/Emx1/Six3/Pax6/Bhlhe22/Gsx2	6
GO:0072074	kidney mesenchyme development	6/997	15/17493	0.000108247	0.00192545	0.00150507	Foxd1/Shh/Six1/Pax2/Tcf21/Osr1	6
GO:1903998	regulation of eating behavior	6/997	15/17493	0.000108247	0.00192545	0.00150507	Lepr/Cck/Mc4r/Nmu/Slc24a4/Ghsr	6
GO:2001053	regulation of mesenchymal cell apoptotic process	6/997	15/17493	0.000108247	0.00192545	0.00150507	Tbx1/Pou3f4/Shh/Msx1/Pax2/Pax8	6
GO:0001654	eye development	42/997	402/17493	0.00011111	0.00195578	0.00152877	Celf4/Meis2/Fgfr3/Hsf4/Acvrl1/Bmp6/Vsx2/Fgf2/Shh/Tgfb2/Th/Ache/Aqp5/Calb1/Cdkn1c/Cyp1b1/Dlx2/Hes5/Lmx1b/Mab21l1/Pax2/Six3/Lamc3/Mab21l2/Vax2/Foxl2/Fgf9/Pax6/Rax/Zeb2/Foxe3/Bhlhe22/Tmod1/Dscam/Vsx1/Bhlhe23/Dio3/Adamts18/Sdk2/Grm6/Vstm4/Col8a2	42
GO:0014074	response to purine-containing compound	17/997	107/17493	0.0001113	0.00195578	0.00152877	Duox1/P2rx2/Kcnq1/Enpp1/Adora2a/Cyp27b1/Slc6a4/Igfbp5/Kcnj11/Wnt10b/Cib2/Cftr/Slc8a3/Trpm2/Gnal/Duox2/Crhbp	17
GO:0120162	positive regulation of cold-induced thermogenesis	16/997	97/17493	0.000111531	0.00195578	0.00152877	Oxtr/Lepr/Cav1/Esrrg/Adrb1/Adrb2/Elovl3/Phox2b/Ucp1/Ache/Ebf2/Oxt/Prlr/Irf4/Gatm/Pth2r	16
GO:0016055	Wnt signaling pathway	43/997	415/17493	0.000111563	0.00195578	0.00152877	Celsr2/Daam2/Shisa3/Rspo4/Trabd2b/Mdfi/Fgfr3/Wnt7b/Cav1/Barx1/Fgf2/Foxl1/Foxd1/Mesp1/Nkx2-5/Enpp1/Shh/Wnt10a/Wnt11/Wnt2b/Wnt3a/Wnt6/Wnt7a/Dlx3/Hic1/Ptpro/Six3/Sox10/Wnt10b/Vax2/Fgf9/Zeb2/Dkk3/Sfrp5/Dkk2/Wnt1/Tbx18/Draxin/Amer2/Kremen2/Lmx1a/Wnt16/Fermt1	43
GO:0035115	embryonic forelimb morphogenesis	9/997	35/17493	0.000112484	0.00196483	0.00153585	Crabp2/Shh/Wnt7a/Hoxa11/Hoxa9/Msx1/Tbx5/Osr1/Hoxd9	9
GO:0051954	positive regulation of amine transport	11/997	51/17493	0.000113214	0.0019705	0.00154028	Oxtr/Cck/Htr2c/Adora2a/Avp/Oxt/Cartpt/Ntsr1/Plcd1/Htr6/Slc38a3	11
GO:0008016	regulation of heart contraction	25/997	194/17493	0.000113977	0.00197668	0.00154511	Cav1/Adrb1/Adrb2/Edn3/Kcnq1/Nkx2-5/Tac1/Tgfb2/Th/Adm/Cacna1e/Kcnj5/Oxt/Tbx5/Adra1a/Nmu/Kcnd3/Glp1r/Tacr3/Scn5a/Tbx18/Sptbn4/Chrm3/Scn3b/Gjd3	25
GO:0061138	morphogenesis of a branching epithelium	28/997	229/17493	0.000115149	0.00198991	0.00155545	Csf1/Tbx1/Fgf2/Foxd1/Hoxb13/Pgf/Shh/Six1/Wnt2b/Wnt6/Adm/Angpt1/Areg/Gdnf/Hoxa11/Hoxa5/Hoxb7/Pax2/Pax8/Sox10/Tcf21/Tnc/Tnf/Wnt1/Rasip1/Csmd1/Adamts16/Tmem59l	28
GO:0003211	cardiac ventricle formation	5/997	10/17493	0.00011792	0.00201626	0.00157605	Hand1/Mesp1/Nkx2-5/Hand2/Tbx5	5
GO:0021684	cerebellar granular layer formation	5/997	10/17493	0.00011792	0.00201626	0.00157605	Grid2/Wnt7a/Atp2b2/Nfix/Kndc1	5
GO:0021707	cerebellar granule cell differentiation	5/997	10/17493	0.00011792	0.00201626	0.00157605	Grid2/Wnt7a/Atp2b2/Nfix/Kndc1	5
GO:0055074	calcium ion homeostasis	34/997	302/17493	0.000118861	0.00202522	0.00158306	Gp1bb/Tfap2b/Lyn/Fgfr3/P2rx2/Cav1/Cav2/Calb2/Edn3/Fgf2/Gp5/Htr2c/Sypl2/Enpp1/Pthlh/Tgfb2/Adm/Atp2b2/Calb1/Cyp27b1/Ngf/Kl/Trpc4/Ntsr1/Plcd1/Cib2/Glp1r/Nol3/Calcb/Slc8a3/Trpm2/Slc24a4/Slc24a2/Ubash3b	34
GO:1902305	regulation of sodium ion transmembrane transport	13/997	69/17493	0.000121598	0.00206462	0.00161385	Hecw2/Hecw1/Tescl/Drd4/Kcnq1/Fxyd5/Fgf11/Osr1/Tesc/Scn5a/Fxyd7/Grp/Scn3b	13
GO:0198738	cell-cell signaling by wnt	43/997	417/17493	0.000124291	0.00210299	0.00164385	Celsr2/Daam2/Shisa3/Rspo4/Trabd2b/Mdfi/Fgfr3/Wnt7b/Cav1/Barx1/Fgf2/Foxl1/Foxd1/Mesp1/Nkx2-5/Enpp1/Shh/Wnt10a/Wnt11/Wnt2b/Wnt3a/Wnt6/Wnt7a/Dlx3/Hic1/Ptpro/Six3/Sox10/Wnt10b/Vax2/Fgf9/Zeb2/Dkk3/Sfrp5/Dkk2/Wnt1/Tbx18/Draxin/Amer2/Kremen2/Lmx1a/Wnt16/Fermt1	43
GO:0150063	visual system development	42/997	405/17493	0.00013098	0.00220846	0.00172629	Celf4/Meis2/Fgfr3/Hsf4/Acvrl1/Bmp6/Vsx2/Fgf2/Shh/Tgfb2/Th/Ache/Aqp5/Calb1/Cdkn1c/Cyp1b1/Dlx2/Hes5/Lmx1b/Mab21l1/Pax2/Six3/Lamc3/Mab21l2/Vax2/Foxl2/Fgf9/Pax6/Rax/Zeb2/Foxe3/Bhlhe22/Tmod1/Dscam/Vsx1/Bhlhe23/Dio3/Adamts18/Sdk2/Grm6/Vstm4/Col8a2	42
GO:0043010	camera-type eye development	38/997	354/17493	0.000133255	0.00223906	0.0017502	Celf4/Fgfr3/Hsf4/Acvrl1/Vsx2/Fgf2/Shh/Tgfb2/Th/Ache/Aqp5/Calb1/Cdkn1c/Cyp1b1/Dlx2/Hes5/Lmx1b/Mab21l1/Pax2/Six3/Lamc3/Mab21l2/Vax2/Foxl2/Pax6/Rax/Zeb2/Foxe3/Bhlhe22/Tmod1/Dscam/Vsx1/Bhlhe23/Dio3/Sdk2/Grm6/Vstm4/Col8a2	38
GO:0051048	negative regulation of secretion	25/997	196/17493	0.000134426	0.00225094	0.00175949	Oxtr/Pde8b/Drd4/Edn3/Hrh2/Htr1a/Il11/Kcnq1/Ptgs1/Asic1/Kcnj11/Neurog1/Npy1r/Oxt/Ptger3/Vsnl1/Cartpt/Npy5r/Nmu/Htr6/Uts2r/Mtnr1b/Ghsr/Crhbp/Crh	25
GO:0060562	epithelial tube morphogenesis	41/997	393/17493	0.000137796	0.00229945	0.00179741	Csf1/Acvrl1/Tbx1/Alox12/Fgf2/Fgf3/Hand1/Foxd1/Mesp1/Nkx2-5/Pgf/Pthlh/Shh/Six1/Tgfb2/Wnt2b/Wnt3a/Wnt6/Adm/Angpt1/Areg/Gdnf/Hand2/Hes5/Hoxa11/Hoxa5/Hoxb7/Lbx1/Pax2/Pax8/Tcf21/Tnc/Osr1/Tnf/Zeb2/Sfrp5/Wnt1/Rasip1/Csmd1/Adamts16/Tmem59l	41
GO:0090276	regulation of peptide hormone secretion	27/997	220/17493	0.000142219	0.00236512	0.00184875	Tfap2b/Lepr/Pde8b/Doc2b/Htr2c/Kcnq1/Pdx1/Alox5/Cacna1e/Ica1/Kcnj11/Pax8/Ptger3/Sstr5/Vsnl1/Pax6/Tnf/Cartpt/Nmu/Cftr/Glp1r/Trpm2/Mtnr1b/Hmgn3/Ghsr/Crhbp/Crh	27
GO:0030072	peptide hormone secretion	31/997	268/17493	0.000143146	0.00237241	0.00185444	Tfap2b/Vgf/Lepr/Ildr2/Pde8b/Doc2b/Edn3/Htr2c/Kcnq1/Pdx1/Alox5/Cacna1e/Ica1/Kcnj11/Pax8/Ptger3/Sstr5/Vsnl1/Pax6/Tnf/Cartpt/Mc4r/Nmu/Cftr/Glp1r/Trpm2/Mtnr1b/Hmgn3/Ghsr/Crhbp/Crh	31
GO:1901888	regulation of cell junction assembly	26/997	209/17493	0.000150391	0.00248401	0.00194167	Cntnap2/Ntrk1/Oxtr/Mdga1/Cav1/Acvrl1/Grid2/Lrrn1/Nptx1/Six1/Wnt3a/Wnt7a/Cldn3/Oxt/Tbx5/Tnf/Cldn5/Col16a1/Lrrtm1/Il1rapl2/Ntng2/Cbln2/Ghsr/Lrrc4b/Slitrk3/Flrt2	26
GO:0048511	rhythmic process	33/997	294/17493	0.00015746	0.00259196	0.00202605	Cntnap2/Ntrk1/Hs3st2/Lepr/Adrb1/Drd4/Ereg/Grin2a/Npas2/Prkg2/Ptx3/Nkx2-1/Tnfrsf11a/Adora2a/Slc6a4/Ptger3/Six3/Sox14/Ngf/Cartpt/Prok2/Npy5r/Nmu/Kcnd2/Bhlhe41/Hes7/Nr5a1/Prokr2/Uts2r/Mtnr1b/Gpr149/Nhlh2/Gpr176	33
GO:0016264	gap junction assembly	6/997	16/17493	0.000164862	0.00266857	0.00208594	Cntnap2/Gjb6/Cav1/Gjb2/Tbx5/Gjd3	6
GO:0030322	stabilization of membrane potential	6/997	16/17493	0.000164862	0.00266857	0.00208594	Kcnk15/Kcnk9/Kcnk4/Kcnk2/Kcnk10/Kcnk13	6
GO:0042359	vitamin D metabolic process	6/997	16/17493	0.000164862	0.00266857	0.00208594	Enpp1/Cyp24a1/Cyp27b1/Gfi1/Tnf/Cyp27a1	6
GO:0043084	penile erection	6/997	16/17493	0.000164862	0.00266857	0.00208594	Vgf/Oxtr/Drd4/Shh/Avp/Oxt	6
GO:0046541	saliva secretion	6/997	16/17493	0.000164862	0.00266857	0.00208594	Adrb1/Tac1/Tacr1/Aqp5/Neurog1/Chrm3	6
GO:0034329	cell junction assembly	42/997	410/17493	0.000171334	0.00276412	0.00216063	Cntnap2/Gjb6/Ntrk1/Oxtr/Mdga1/Cdh18/Shank2/Cav1/Acvrl1/Gabra2/Gjb2/Grid2/Lrrn1/Nptx1/Pmp22/Six1/Wnt11/Wnt3a/Wnt7a/Ache/Cldn3/Gabra1/Oxt/Ptpro/Tbx5/Tnf/Cldn5/Cntnap1/Esam/Col16a1/Lrrtm1/Il1rapl2/Ntng2/Npas4/Cbln2/Sdk2/Cdh7/Ghsr/Gjd3/Lrrc4b/Slitrk3/Flrt2	42
GO:0042417	dopamine metabolic process	10/997	45/17493	0.000177368	0.00284704	0.00222545	Drd4/Grin2a/Htr1a/Htr2c/Tgfb2/Th/Nr4a2/Tacr3/Moxd1/Sncaip	10
GO:0048863	stem cell differentiation	30/997	259/17493	0.000177657	0.00284704	0.00222545	Wnt7b/Tbx1/Edn3/Fgf2/Nkx2-5/Pdx1/Phox2b/Shh/Six1/Tgfb2/Wnt10a/Wnt3a/Wnt7a/Gdnf/Hand2/Hes5/Hoxa7/Hoxb4/Hoxd4/Msx1/Pax2/Sox10/Tal1/Tbx5/Osr1/Pax6/Zeb2/Tbx18/Sema3d/Sp7	30
GO:0007204	positive regulation of cytosolic calcium ion concentration	27/997	223/17493	0.000178247	0.00284704	0.00222545	Cacna1i/Oxtr/Grm1/Cav1/Calcr/Ccr10/Htr2c/Ptgdr/Ptgfr/Tac1/Tacr1/Adm/Avp/Epor/Galr2/Oxt/Ptger3/Adra1a/Nmu/Plcd1/Cib2/Glp1r/Slc8a3/Mchr1/Uts2r/Rxfp3/Gpr6	27
GO:0019883	antigen processing and presentation of endogenous antigen	9/997	37/17493	0.00017882	0.00284704	0.00222545	H2-K1/H2-Q4/H2-T3/H2-D1/H2-Q1/H2-Q10/H2-Q7/H2-T10/H2-Q8	9
GO:0031646	positive regulation of nervous system process	11/997	54/17493	0.000194558	0.0030875	0.0024134	Cntnap2/Rims1/Zfp488/Cck/Prkar1b/Tac1/Sox10/Cartpt/Ntsr1/Nmu/Mtnr1b	11
GO:0044070	regulation of anion transport	17/997	112/17493	0.000197195	0.00311915	0.00243814	Grm5/Cck/Hrh2/Htr1a/Htr2c/Prkg2/Tnfrsf11a/Adora2a/Avp/Oxt/Abcb1a/Npy5r/Ntsr1/Cftr/Htr6/Slc38a3/Car7	17
GO:1903305	regulation of regulated secretory pathway	23/997	178/17493	0.000202355	0.00318449	0.00248922	Rims1/Grm4/Cacna1i/Lyn/P2rx2/Cspg5/Adrb2/Apba2/Doc2b/Drd4/Htr1a/Wnt7a/Adora2a/Adra1a/Chrna4/Syt6/Syt10/Syt12/Chrna3/Nrn1/Chrna5/Syt15/Rims4	23
GO:2000243	positive regulation of reproductive process	16/997	102/17493	0.000204271	0.00318449	0.00248922	Oxtr/Prdm14/Camk2b/Drd4/Shh/Tac1/Tacr1/Msx1/Oxt/Abcb1a/Fgf9/Hoxc4/Glra1/Cftr/Tacr3/Nr5a1	16
GO:0021683	cerebellar granular layer morphogenesis	5/997	11/17493	0.000206038	0.00318449	0.00248922	Grid2/Wnt7a/Atp2b2/Nfix/Kndc1	5
GO:0048664	neuron fate determination	5/997	11/17493	0.000206038	0.00318449	0.00248922	Prrx1/Nkx2-2/Foxg1/Lbx1/Wnt1	5
GO:0070472	regulation of uterine smooth muscle contraction	5/997	11/17493	0.000206038	0.00318449	0.00248922	Oxtr/Adra2c/Tacr1/Oxt/Tacr3	5
GO:0072075	metanephric mesenchyme development	5/997	11/17493	0.000206038	0.00318449	0.00248922	Shh/Six1/Pax2/Tcf21/Osr1	5
GO:1903367	positive regulation of fear response	5/997	11/17493	0.000206038	0.00318449	0.00248922	Cck/Npas2/Prkar1b/Grp/Crh	5
GO:0002791	regulation of peptide secretion	27/997	225/17493	0.000206572	0.00318449	0.00248922	Tfap2b/Lepr/Pde8b/Doc2b/Htr2c/Kcnq1/Pdx1/Alox5/Cacna1e/Ica1/Kcnj11/Pax8/Ptger3/Sstr5/Vsnl1/Pax6/Tnf/Cartpt/Nmu/Cftr/Glp1r/Trpm2/Mtnr1b/Hmgn3/Ghsr/Crhbp/Crh	27
GO:0060456	positive regulation of digestive system process	7/997	23/17493	0.000209299	0.00321631	0.0025141	Adrb1/Kcnq1/Tac1/Tacr1/Oxt/Ghsr/Crh	7
GO:0015698	inorganic anion transport	20/997	145/17493	0.000214797	0.00327769	0.00256208	Grm5/Gabra2/Gabrb1/Kcnq1/Enpp1/Prkg2/Gabra1/Glrb/Abcb1a/Slc34a2/Slc26a4/Slc12a5/Gabrq/Glra1/Cftr/Car7/Clic6/Gabra5/Slc26a10/Ano5	20
GO:0007215	glutamate receptor signaling pathway	10/997	46/17493	0.000215195	0.00327769	0.00256208	Grm4/Grm5/Grm1/Frrs1l/Grin2a/Sstr1/Grin2c/Homer2/Grid2ip/Grm6	10
GO:0043410	positive regulation of MAPK cascade	48/997	494/17493	0.000215318	0.00327769	0.00256208	Grm4/Dok6/Grm5/Grm1/Lepr/Dusp15/Fgfr3/Wnt7b/Ntf3/Cav2/Tbx1/Adra2c/Adrb2/Calcr/Dcc/Drd4/Edn3/Epha8/Fgf2/Htr2c/Igfbp6/Il11/Ntsr2/Tgfb2/Thpo/Tnfrsf11a/Wnt7a/Angpt1/Alox12b/Edar/Epor/Hand2/Igf2/Il6ra/Trp73/Adra1a/Fgf9/Ngf/Tnf/Cartpt/Kl/Tnfrsf19/Zeb2/Npy5r/Fgf20/Wnt16/Cspg4/Nod1	48
GO:0021537	telencephalon development	29/997	250/17493	0.000220506	0.00334617	0.0026156	Rfx4/Mdga1/Lhx6/Bcan/Foxg1/Arx/Lhx5/Pax5/Shh/Tbr1/Nkx2-1/Wnt3a/Dlx2/Emx1/Hes5/Six3/Trp73/Pax6/Nr4a3/Slit1/Zeb2/Htr6/Bhlhe22/Draxin/Prdm8/Lmx1a/Gsx2/Robo2/Rtn4rl2	29
GO:0098703	calcium ion import across plasma membrane	9/997	38/17493	0.000222583	0.00336718	0.00263202	Cav1/Adrb1/Adrb2/Calcr/Cacna1e/Slc8a3/Trpm2/Slc24a4/Slc24a2	9
GO:0071407	cellular response to organic cyclic compound	45/997	455/17493	0.0002268	0.00342031	0.00267355	Mn1/Cav1/Cav2/Htr1d/Casp7/Drd4/Gabrb1/Htr1a/Htr1f/Htr2c/Htr4/Kcnq1/Six1/Sstr1/Cyp1b1/Cyp27b1/Gabra1/Gdnf/Htr5b/Slc6a4/Igfbp5/Myod1/Ptger3/Scnn1b/Scnn1g/Sstr5/Tcf21/Wnt10b/Drd5/Tnf/Heyl/Nr4a3/Smad9/Cib2/Cftr/Sp5/Rgs8/Caly/Slc8a3/Trpm2/Adcy3/Npas4/Gnal/Crhbp/Crh	45
GO:0003014	renal system process	18/997	124/17493	0.000230081	0.00345905	0.00270384	Sctr/Tfap2b/Adrb1/Adrb2/Emp2/Kcnq1/Tac1/Tacr1/Adm/Adora2a/Avp/Oxt/Ptger3/Ptpro/Adra1a/Amn/Chrna3/Uts2r	18
GO:0098815	modulation of excitatory postsynaptic potential	11/997	55/17493	0.000230838	0.00345971	0.00270435	Rims1/Celf4/Grip2/Adrb2/Drd4/Grin2a/Prkar1b/Wnt7a/Grin2c/Chrna4/Slc8a3	11
GO:0021954	central nervous system neuron development	15/997	93/17493	0.000233645	0.0034803	0.00272045	Lhx6/Dclk1/Foxg1/Arx/Dcc/Phox2b/Lhx8/Lmx1b/Nr4a2/Zeb2/Bhlhe22/Draxin/Prdm8/Sptbn4/Nhlh2	15
GO:1901379	regulation of potassium ion transmembrane transport	15/997	93/17493	0.000233645	0.0034803	0.00272045	Kcnc2/Cav1/Edn3/Kcnq1/Kcns1/Dpp6/Gal/Galr2/Kcnab1/Ptger3/Mtnr1b/Lrrc26/Grp/Kcns2/Dpp10	15
GO:0016079	synaptic vesicle exocytosis	19/997	135/17493	0.000235097	0.00349123	0.00272899	Rims1/Grm4/P2rx2/Cspg5/Adrb2/Apba2/Doc2b/Drd4/Htr1a/Wnt7a/Adora2a/Adra1a/Chrna4/Syt6/Syt12/Chrna3/Nrn1/Chrna5/Rims4	19
GO:0090087	regulation of peptide transport	27/997	227/17493	0.000238829	0.00353583	0.00276385	Tfap2b/Lepr/Pde8b/Doc2b/Htr2c/Kcnq1/Pdx1/Alox5/Cacna1e/Ica1/Kcnj11/Pax8/Ptger3/Sstr5/Vsnl1/Pax6/Tnf/Cartpt/Nmu/Cftr/Glp1r/Trpm2/Mtnr1b/Hmgn3/Ghsr/Crhbp/Crh	27
GO:0072234	metanephric nephron tubule development	6/997	17/17493	0.000242542	0.00356604	0.00278747	Wnt7b/Calb1/Hes5/Pax2/Pax8/Osr1	6
GO:0097152	mesenchymal cell apoptotic process	6/997	17/17493	0.000242542	0.00356604	0.00278747	Tbx1/Pou3f4/Shh/Msx1/Pax2/Pax8	6
GO:0002790	peptide secretion	31/997	276/17493	0.000243073	0.00356604	0.00278747	Tfap2b/Vgf/Lepr/Ildr2/Pde8b/Doc2b/Edn3/Htr2c/Kcnq1/Pdx1/Alox5/Cacna1e/Ica1/Kcnj11/Pax8/Ptger3/Sstr5/Vsnl1/Pax6/Tnf/Cartpt/Mc4r/Nmu/Cftr/Glp1r/Trpm2/Mtnr1b/Hmgn3/Ghsr/Crhbp/Crh	31
GO:0048608	reproductive structure development	34/997	314/17493	0.00025036	0.00366189	0.00286239	Lhx9/Ntrk1/Vgf/Bmp6/Ereg/Hoxa10/Hoxb13/Ptx3/Shh/Tgfb2/Nkx2-1/Wnt7a/Angpt1/Cdkn1c/Hoxa11/Hoxa9/Lhx8/Neurog1/Nefh/Abcb1a/Prlr/Six3/Tcf21/Tnc/Osr1/Foxl2/Fgf9/Cftr/Tesc/Csmd1/Nr5a1/Dmrta1/Gpr149/Nhlh2	34
GO:0043271	negative regulation of ion transport	23/997	181/17493	0.00025926	0.00378068	0.00295525	Hecw2/Hecw1/Cav1/Drd4/Hrh2/Htr1a/Kcnq1/Prkg2/Ptgs1/Rem1/Tgfb2/Kcnab1/Ptger3/Osr1/Mmp9/Npy5r/Ntsr1/Rrad/Htr6/Mtnr1b/Grp/Ghsr/Crh	23
GO:0050805	negative regulation of synaptic transmission	14/997	84/17493	0.000263115	0.00381829	0.00298465	Cntnap2/Shank2/Celf4/Mgll/Drd4/Grid2/Asic1/Slc6a4/Drd5/Npy5r/Htr6/Grid2ip/Slc24a2/Gnal	14
GO:0021533	cell differentiation in hindbrain	8/997	31/17493	0.000263412	0.00381829	0.00298465	Skor2/Grid2/Lhx5/Phox2b/Wnt7a/Atp2b2/Nfix/Kndc1	8
GO:0030199	collagen fibril organization	11/997	56/17493	0.000272672	0.00394076	0.00308037	Loxl4/Acan/Col13a1/Tgfb2/Aebp1/Cyp1b1/Lmx1b/Lox/Loxl1/Comp/Tnxb	11
GO:0001504	neurotransmitter uptake	9/997	39/17493	0.00027488	0.00396088	0.0030961	Kcnj10/Gfap/Slc1a6/Slc6a2/Gdnf/Slc6a4/Slc22a3/Fev/Slc6a11	9
GO:0006937	regulation of muscle contraction	21/997	159/17493	0.000278073	0.00399503	0.0031228	Oxtr/Cav1/Adra2c/Adrb1/Adrb2/Kcnq1/Nkx2-5/Ptgs1/Tacr1/Oxt/Ptger3/Adra1a/Prok2/Nmu/Tacr3/Scn5a/Kbtbd13/Chrm3/Slc8a3/Chrna3/Ghsr	21
GO:0032098	regulation of appetite	7/997	24/17493	0.000281039	0.00401389	0.00313754	Sctr/Cck/Htr2c/Htr4/Slc22a3/Cartpt/Ghsr	7
GO:0043586	tongue development	7/997	24/17493	0.000281039	0.00401389	0.00313754	Tbx1/Nkx2-5/Shh/Six1/Wnt10a/Hand2/Wnt10b	7
GO:1901215	negative regulation of neuron death	29/997	254/17493	0.000288884	0.00411385	0.00321567	Tfap2b/Ntrk1/Csf1/Ntf3/Shh/Six1/Tac1/Wnt3a/Adora2a/Angpt1/Epor/Gdnf/Trp73/Eno2/Ngf/Nr4a2/Nr4a3/Crlf1/Barhl1/Wnt1/Glp1r/Draxin/Fgf20/Bhlhe23/Cd34/Nrbp2/Mtnr1b/Tfap2d/Gabra5	29
GO:0051145	smooth muscle cell differentiation	13/997	75/17493	0.000290248	0.00412118	0.0032214	Itga8/Wnt7b/Ntf3/Ereg/Mesp1/Shh/Six1/Adm/Fgf9/Prok2/Comp/Tbx18/Olfm2	13
GO:1901890	positive regulation of cell junction assembly	17/997	116/17493	0.000302875	0.00428125	0.00334653	Cntnap2/Ntrk1/Oxtr/Cav1/Grid2/Lrrn1/Wnt7a/Cldn3/Oxt/Tbx5/Cldn5/Col16a1/Lrrtm1/Cbln2/Lrrc4b/Slitrk3/Flrt2	17
GO:0030178	negative regulation of Wnt signaling pathway	21/997	160/17493	0.000303285	0.00428125	0.00334653	Shisa3/Trabd2b/Mdfi/Cav1/Barx1/Mesp1/Nkx2-5/Shh/Wnt11/Hic1/Ptpro/Six3/Sox10/Fgf9/Dkk3/Sfrp5/Dkk2/Tbx18/Draxin/Amer2/Fermt1	21
GO:0061458	reproductive system development	34/997	318/17493	0.000316965	0.00446139	0.00348734	Lhx9/Ntrk1/Vgf/Bmp6/Ereg/Hoxa10/Hoxb13/Ptx3/Shh/Tgfb2/Nkx2-1/Wnt7a/Angpt1/Cdkn1c/Hoxa11/Hoxa9/Lhx8/Neurog1/Nefh/Abcb1a/Prlr/Six3/Tcf21/Tnc/Osr1/Foxl2/Fgf9/Cftr/Tesc/Csmd1/Nr5a1/Dmrta1/Gpr149/Nhlh2	34
GO:0035176	social behavior	11/997	57/17493	0.000320721	0.00448825	0.00350833	Cntnap2/Oxtr/Shank2/Tbx1/Gad1/Kcnq1/Avp/Slc6a4/Oxt/Npas4/Grp	11
GO:1903793	positive regulation of anion transport	11/997	57/17493	0.000320721	0.00448825	0.00350833	Cck/Htr2c/Tnfrsf11a/Adora2a/Avp/Oxt/Abcb1a/Ntsr1/Cftr/Htr6/Slc38a3	11
GO:0021952	central nervous system projection neuron axonogenesis	8/997	32/17493	0.000333833	0.00459612	0.00359265	Dclk1/Dcc/Nr4a2/Zeb2/Bhlhe22/Draxin/Prdm8/Sptbn4	8
GO:0060977	coronary vasculature morphogenesis	8/997	32/17493	0.000333833	0.00459612	0.00359265	Tbx1/Fgf2/Shh/Angpt1/Epor/Hand2/Fgf9/Prok2	8
GO:0021782	glial cell development	17/997	117/17493	0.00033593	0.00459612	0.00359265	Cntnap2/Zfp488/Kcnj10/Nkx2-2/Gfap/Fgfr3/Cspg5/Enpp1/Pmp22/Shh/Adora2a/Hes5/Sox10/Lamc3/Cntnap1/Olig1/Prdm8	17
GO:0060453	regulation of gastric acid secretion	5/997	12/17493	0.000336653	0.00459612	0.00359265	Oxtr/Kcnq1/Oxt/Ptger3/Nmu	5
GO:0060536	cartilage morphogenesis	5/997	12/17493	0.000336653	0.00459612	0.00359265	Wnt7b/Hand1/Hand2/Hoxa5/Msx1	5
GO:0070471	uterine smooth muscle contraction	5/997	12/17493	0.000336653	0.00459612	0.00359265	Oxtr/Adra2c/Tacr1/Oxt/Tacr3	5
GO:2001054	negative regulation of mesenchymal cell apoptotic process	5/997	12/17493	0.000336653	0.00459612	0.00359265	Tbx1/Pou3f4/Shh/Pax2/Pax8	5
GO:2001225	regulation of chloride transport	5/997	12/17493	0.000336653	0.00459612	0.00359265	Grm5/Prkg2/Abcb1a/Cftr/Car7	5
GO:0048741	skeletal muscle fiber development	9/997	40/17493	0.000336948	0.00459612	0.00359265	Cntnap2/P2rx2/Cav2/Pmp22/Six1/Myod1/Wnt10b/Cntnap1/Klhl40	9
GO:0010544	negative regulation of platelet activation	6/997	18/17493	0.000346348	0.00469795	0.00367225	Adrb2/Alox12/Gp5/Ptger3/Adamts18/Ubash3b	6
GO:0035313	wound healing, spreading of epidermal cells	6/997	18/17493	0.000346348	0.00469795	0.00367225	Acvrl1/Wnt7a/Scnn1b/Scnn1g/Lrg1/Fermt1	6
GO:0007193	adenylate cyclase-inhibiting G protein-coupled receptor signaling pathway	12/997	67/17493	0.00035983	0.00485371	0.003794	Grm4/Htr1d/Drd4/Htr1a/Htr1f/Htr4/Htr5b/Sstr5/Oprd1/Chrm3/Grm6/Gpr176	12
GO:0098900	regulation of action potential	12/997	67/17493	0.00035983	0.00485371	0.003794	Cntnap2/Cav1/Tac1/Tacr1/Adra1a/Trpc4/Ntsr1/Scn5a/Tbx18/Mtnr1b/Kcnc4/Chrna5	12
GO:0048857	neural nucleus development	7/997	25/17493	0.000371271	0.00499416	0.00390378	Fgfr3/Arx/Fgf2/Hoxb1/Phox2b/Nkx2-1/Hoxb2	7
GO:0021575	hindbrain morphogenesis	11/997	58/17493	0.000375698	0.00502587	0.00392857	Cntnap2/Skor2/Grid2/Lhx5/Wnt7a/Atp2b2/Lmx1b/Nfix/Wnt1/Gsx2/Kndc1	11
GO:0055078	sodium ion homeostasis	11/997	58/17493	0.000375698	0.00502587	0.00392857	Tfap2b/Tac1/Tacr1/Adora2a/Avp/Oxt/Scnn1b/Scnn1g/Tesc/Upk3a/Uts2r	11
GO:0060047	heart contraction	27/997	234/17493	0.000389724	0.00519918	0.00406404	Cav1/Adrb1/Adrb2/Edn3/Kcnq1/Nkx2-5/Tac1/Tgfb2/Th/Adm/Cacna1e/Kcnj5/Oxt/Tbx5/Adra1a/Nmu/Kcnd3/Glp1r/Tacr3/Scn5a/Myl7/Tbx18/Sptbn4/Chrm3/Sgcz/Scn3b/Gjd3	27
GO:1990845	adaptive thermogenesis	21/997	163/17493	0.00039132	0.00520367	0.00406755	Sctr/Oxtr/Lepr/Cav1/Esrrg/Adrb1/Adrb2/Elovl3/Phox2b/Ucp1/Ache/Ebf2/Hoxc10/Oxt/Prlr/Wnt10b/Adamts5/Irf4/Mc4r/Gatm/Pth2r	21
GO:0042692	muscle cell differentiation	41/997	413/17493	0.000392204	0.00520367	0.00406755	Itga8/Cntnap2/Flnc/Wnt7b/Ntf3/P2rx2/Cav2/Tbx1/Adrb1/Ereg/Mesp1/Sypl2/Nkx2-5/Pmp22/Shh/Six1/Wnt3a/Adm/Ccnd2/Hand2/Igf2/Igfbp5/Lox/Msx1/Myod1/Tbx5/Wnt10b/Adamts5/Adra1a/Fgf9/Prok2/Comp/Cntnap1/Wnt1/Tmod1/Tbx18/Popdc3/Bhlhe41/Klhl40/Olfm2/Pgm5	41
GO:0001916	positive regulation of T cell mediated cytotoxicity	9/997	41/17493	0.000410141	0.00541287	0.00423108	H2-K1/H2-Q4/H2-T3/H2-D1/H2-Q1/H2-Q10/H2-Q7/H2-T10/H2-Q8	9
GO:0015833	peptide transport	32/997	297/17493	0.000410201	0.00541287	0.00423108	Tfap2b/Vgf/Lepr/Ildr2/Pde8b/Doc2b/Edn3/Htr2c/Kcnq1/Pdx1/Alox5/Cacna1e/Ica1/Kcnj11/Pax8/Ptger3/Sstr5/Vsnl1/Pax6/Tnf/Cartpt/Mc4r/Nmu/Cftr/Glp1r/Slc13a3/Trpm2/Mtnr1b/Hmgn3/Ghsr/Crhbp/Crh	32
GO:0001964	startle response	8/997	33/17493	0.000418866	0.00549733	0.0042971	Grid2/Grin2a/Npas1/Adora2a/Glrb/Npas3/Glra1/Csmd1	8
GO:0060914	heart formation	8/997	33/17493	0.000418866	0.00549733	0.0042971	Tbx1/Mesp1/Six1/Wnt11/Wnt3a/Hand2/Tbx5/Robo2	8
GO:0009611	response to wounding	46/997	482/17493	0.000430026	0.00562859	0.0043997	Gp1bb/Duox1/Lyn/Gfap/Fgfr3/Cav1/Acvrl1/Adra2c/Adrb1/Adrb2/Alox12/Fgf2/Gp5/Grin2a/Enpp1/Shh/Tgfb2/Thbd/Wnt3a/Wnt7a/Adm/Alox5/Cldn3/Gdnf/Grin2c/Il6ra/Lox/Nefh/Pou2f3/Ptger3/Scnn1b/Scnn1g/Tnc/Drd5/Matn4/Tnf/Comp/Lrg1/Nol3/Cd34/Nlrp6/Adamts18/Ubash3b/Duox2/Fermt1/Rtn4rl2	46
GO:0090102	cochlea development	10/997	50/17493	0.000440915	0.00575561	0.00449898	Fgfr3/Tbx1/Kcnq1/Pou3f4/Six1/Atp2b2/Neurog1/Pax2/Tbx18/Gabra5	10
GO:0072507	divalent inorganic cation homeostasis	35/997	337/17493	0.00044921	0.00584816	0.00457133	Gp1bb/Tfap2b/Lyn/Fgfr3/P2rx2/Cav1/Cav2/Calb2/Edn3/Fgf2/Gp5/Htr2c/Sypl2/Enpp1/Pthlh/Tgfb2/Adm/Atp2b2/Calb1/Cyp27b1/Slc30a3/Ngf/Kl/Trpc4/Ntsr1/Plcd1/Cib2/Glp1r/Nol3/Calcb/Slc8a3/Trpm2/Slc24a4/Slc24a2/Ubash3b	35
[truncated: 61 more rows]
