# Supplementary material for: PRC2 promotes canalisation during endodermal differentiation
Source: PLoS Genet. 2025 Jan 30;21(1):e1011584. doi: 10.1371/journal.pgen.1011584 (PMC11813121; doi:10.1371/journal.pgen.1011584)
Supplement: S7 Table — Data table of differential gene expression analysis statistics for ADE and NPC differentiations (relating to Fig 6). ADE expression data was taken from this study and compared to NPC differentiation data from [53]. (XLSX) [file pgen.1011584.s015.xlsx]

## Sheet: NPC & ADE Expression Data
	log2 expression ratio - ADE										log2 expression ratio - NPC
Gene Symbol	d2 vs. ESCs	d3Gsc- vs. ESCs	d3Gsc+ vs. ESCs	d4Gsc- vs. ESCs	d4Gsc+ vs. ESCs	d5Gsc- vs. ESCs	d5Gsclow vs. ESCs	d5Gschigh vs. ESCs	d6Hex- vs. ESCs	d6Hex+ vs. ESCs	d3 vs. ESCs	d5 vs. ESCs	d7 vs. ESCs
0610007N19Rik	0.14051	0.21611	0.415962	0.164906	0.294441	1.07761	1.34109	1.56487	2.17816	2.36258	0.156254	-0.771397	-0.729664
0610007P14Rik	0.676805	0.927427	0.854848	0.866083	0.895786	0.884593	0.953014	0.741714	0.636301	0.645276	0.292323	-0.0516733	-0.253108
0610008F07Rik	-0.329139	0.00872163	-0.304566	-0.35155	-0.0530704	-0.19633	-0.0608388	-0.109631	-0.155013	-0.121838	-2.18113	-2.09475	-1.88201
0610009B14Rik	0.0370699	0.171192	0.00569595	-0.0753908	-0.0494078	0.102199	-0.0508418	0.136659	-0.0330186	-0.0181181	0.12355	0.367928	0.108574
0610009B22Rik	0.0310518	-0.586439	-0.506285	-0.482402	-0.38372	-0.501271	-0.369749	-0.150249	-0.326673	-0.30029	-0.188382	-0.536166	-0.358198
0610009D07Rik	0.190698	-0.18669	-0.193863	-0.0106177	-0.0612532	-0.0059319	-0.0551048	-0.249735	-0.386544	-0.449052	-0.287722	-0.623934	-0.661494
0610009L18Rik	0.96033	0.284522	0.571272	0.493134	0.83463	0.686336	1.10288	1.3113	2.1051	2.35575	-0.564855	-1.04911	-1.11757
0610009O20Rik	0.101663	-0.0717617	0.132857	-0.0724834	-0.00665175	-0.0019007	0.112216	0.123611	0.103674	-0.0222556	-0.0399732	-0.386431	-0.643538
0610010F05Rik	0.196364	-0.377898	-0.582445	-0.511251	-0.649645	-0.505401	-0.511759	-0.4621	-0.141832	-0.404409	0.683867	0.734368	0.973014
0610010K14Rik	0.526272	0.0635317	0.181256	-0.109847	0.0961985	-0.174994	-0.267231	-0.148856	-0.321305	-0.286865	-0.520638	-1.25985	-0.707913
0610011F06Rik	-0.0939527	-0.075041	-0.259083	0.0892427	-0.170435	0.359519	0.371675	0.71742	1.06469	1.07661	-0.0200681	-0.0363987	0.449052
0610012G03Rik	-0.103812	0.0279501	0.470795	0.228854	0.930209	0.30263	0.617206	0.629159	0.47213	0.291465	-0.994457	-0.690442	0.121278
0610012H03Rik	0.077313	-0.0559644	0.180557	0.0628286	0.0565321	-0.03229	0.305254	0.0655645	0.363932	0.274876	1.08866	0.957932	0.568126
0610030E20Rik	0.156933	-1.98239e-06	0.167336	0.0728767	0.51469	0.0497582	0.342171	0.253833	0.454674	0.335891	0.285775	0.239306	0.469614
0610031J06Rik	-0.669923	-0.579061	-0.577439	-0.701219	-0.766037	-0.25588	-0.330398	-0.223522	-0.104968	0.0819753	-0.649248	-0.491009	-0.236444
0610037L13Rik	0.177667	0.0556434	0.135429	-0.130175	0.0403021	-0.314701	-0.289372	-0.254179	-0.206127	-0.137981	-0.50977	-0.601335	-0.636024
0610038L08Rik	0.275473	0.269908	0.291266	0.27023	0.193644	0.283025	0.327433	0.59303	0.370323	0.342071	0.000214602	0.355472	-0.00164707
0610039K10Rik	-0.242481	-0.0171123	-0.0539833	-0.118002	-0.114102	-0.158737	0.261158	-0.0418392	-0.00778623	0.0545635	-0.490568	0.150139	0.641789
0610040B10Rik	-0.151472	-0.419027	-0.0885235	-0.0744051	-0.10166	0.178315	0.106853	0.245901	0.202193	0.256934	-0.544805	-1.37546	-1.70216
0610040J01Rik	-0.191651	0.165025	-0.342653	0.0857956	-0.670907	-0.253315	-1.02979	-0.952599	-0.212736	-0.727426	-0.15234	-0.118645	-0.685033
1100001G20Rik	-0.172518	-0.162599	-0.153339	-0.115805	-0.137978	-0.0699796	-0.0546998	0.095721	-0.0816919	-0.0644117	-0.611075	-2.50922	-2.49453
1110001A16Rik	-1.04257	-1.12948	-1.46049	-1.02465	-1.64521	-1.05255	-1.53715	-1.14003	-1.10186	-0.972913	-0.651361	-0.844529	-0.833394
1110001J03Rik	0.270951	-0.411574	-0.678109	-0.463507	-0.603383	-0.298625	-0.296127	0.0771168	0.650617	0.653894	-0.798211	-1.62365	-1.28008
1110004E09Rik	0.325727	-0.097501	-0.306259	-0.179277	-0.201108	-0.207124	-0.0749973	-0.0928743	-0.0505583	-0.159445	-0.750171	-0.840331	-0.603076
1110004F10Rik	0.119389	0.154859	0.268137	0.0381752	0.282292	0.173023	0.224324	0.0122319	-0.172498	-0.196815	0.74705	0.575695	0.488511
1110007C09Rik	1.30153	0.945749	0.480575	0.721088	7.49917e-05	0.838181	0.444537	0.0984945	0.773082	0.665998	0.733793	-0.361065	-1.14533
1110008F13Rik	0.498571	1.02145	1.06395	0.936026	0.956427	0.696663	0.704296	0.682754	0.438496	0.428805	0.0766336	-0.0745184	-0.3226
1110008J03Rik	0.502677	0.389289	0.438536	0.120831	0.470396	0.137522	0.322185	0.348431	-0.0122732	-0.160532	-0.73397	-0.847843	-0.931513
1110008L16Rik	-0.0326471	0.039766	-0.108101	-0.128247	-0.120344	-0.173269	-0.20063	-0.208418	-0.328452	-0.520173	0.198252	0.343833	0.0924709
1110008P14Rik	0.375016	-0.18705	-0.331407	-0.350021	-0.200941	-0.400033	-0.473891	-0.291546	0.396261	0.663204	-0.369271	-0.531526	-0.790211
1110012L19Rik	-0.105609	0.81665	0.935534	1.0348	0.913447	1.2712	1.30534	0.935728	0.544638	0.51416	-0.0807969	-1.00863	-0.443961
1110015O18Rik	-0.0809744	0.199566	-0.0415457	0.0179313	0.327033	0.0255769	-0.00125153	0.194927	0.386555	-0.144864	0.168195	0.295348	0.901787
1110017D15Rik	0.0331644	0.0380019	0.26031	0.208499	0.438807	1.19225	1.90917	1.20089	0.654001	0.877795	0.245511	0.751952	1.57993
1110018G07Rik	0.178075	-0.109799	0.0238294	0.0250217	0.0441118	0.14502	0.110972	0.231521	0.324053	0.487859	0.317055	0.326266	-0.0869413
1110019D14Rik	0.122973	-1.14589	-1.56426	-0.78172	-1.7792	-0.889703	-1.42976	-1.49031	-1.77293	-1.66067	-0.230666	-0.368655	-1.85475
1110020A21Rik	0.0724986	0.0210026	0.0204473	-0.0379065	0.0808595	-0.106751	-0.183503	0.0140313	0.0921909	0.0587619	1.19029	-0.249108	-0.245644
1110028F18Rik	0.230011	-0.0634514	-0.0310487	0.0280182	-0.0338851	0.0899319	0.0457177	0.00460228	-0.0400323	0.108833	-0.418894	-1.94452	-1.73153
1110032A03Rik	-0.0371478	-0.28331	0.0642179	0.282372	0.168436	-0.00357897	0.196009	0.780409	0.445309	0.186299	-0.534236	-0.755666	-0.54844
1110032F04Rik	1.34722	1.0176	0.642251	0.542664	1.00338	0.773903	1.24432	0.743686	-0.0145417	-0.0932233	0.695636	-0.697321	0.317953
1110034G24Rik	-0.159149	-0.518465	-0.154311	-0.444775	-0.442112	-0.450894	-0.549276	-0.264568	-0.348577	-0.458169	-0.672622	-0.310619	-0.958808
1110035M17Rik	-0.174473	-0.281402	-0.279804	-0.369185	-0.376226	-0.247529	-0.27438	-0.249803	-0.36525	-0.437031	-0.566292	-1.15562	-1.2457
1110037F02Rik	0.383321	0.338599	0.414962	0.18893	0.318751	0.338723	0.228856	0.234034	-0.0506303	-0.181254	0.344254	0.748614	0.718101
1110038B12Rik	-0.203617	-0.125719	-0.154085	-0.154951	-0.139765	-0.337245	-0.304865	-0.0837262	-0.394386	-0.500694	0.505683	0.146148	-0.978787
1110038F14Rik	0.121276	0.310599	0.244114	0.339918	0.237999	0.267173	0.187965	0.215926	0.0853257	0.0617057	-0.859606	-0.886175	-0.73694
1110046J04Rik	-0.477701	-0.587532	-0.349079	-0.119558	-0.0939217	0.192953	0.432064	0.0395285	0.958584	0.793314	-0.482181	-0.139785	-0.229975
1110050K14Rik	0.102921	0.0419714	0.254033	0.10984	0.202395	0.07513	0.295929	0.305019	0.00292987	0.113862	-0.111941	1.19099	1.88833
1110051M20Rik	-0.391391	-0.801267	-0.472762	-0.670127	-0.608743	-0.110476	0.0559396	-0.172586	-0.446702	-0.498295	0.498365	1.10693	1.38883
1110054M08Rik	0.00129778	-0.536089	0.11921	0.0708461	0.32314	0.46968	0.751836	0.889833	1.35787	1.25177	0.92163	1.06887	0.68871
1110057K04Rik	-0.308782	-0.411967	-0.488696	-0.236091	-0.415059	-0.473145	-0.599635	-0.803639	-0.682456	-0.65186	-0.04257	0.218985	-0.153403
1110058L19Rik	-0.0628954	0.062826	0.0191666	0.162014	0.10085	0.514099	0.457475	0.49847	0.606039	0.889889	-0.160638	0.11913	0.905947
1110059E24Rik	0.139139	0.154215	0.174302	0.148066	0.275341	0.229094	0.306275	0.525506	0.335945	0.385363	0.228509	0.584457	0.125208
1110059G10Rik	0.329181	0.000163659	0.162012	0.117846	0.369838	-0.078987	0.0756155	0.213673	-0.100045	-0.216032	-0.390586	-0.814328	-0.180667
1110059M19Rik	-0.0119673	0.169943	0.19344	0.0886236	0.224945	0.263064	0.0845441	0.300175	0.0430817	0.225168	0	0.790243	0.815972
1110065P20Rik	0.476589	0.471783	0.610998	0.450086	0.591273	0.493492	0.579654	0.396742	0.509541	0.580274	-0.410705	-0.499951	-0.154096
1190002F15Rik	0.565201	-0.846138	-1.48929	-0.97572	-1.80271	-0.585934	-0.972422	-0.83305	-0.287196	0.031693	1.14686	0.708158	0.442889
1190002N15Rik	0.124948	0.152664	-0.137011	-0.0155187	0.301338	-0.213613	0.285421	0.542173	0.997477	1.1914	0.229715	0.493414	0.992291
1190003J15Rik	-1.79822	-1.96511	-3.50439	-2.40527	-4.62008	-3.01834	-4.87023	-4.26167	-3.70161	-3.06271	-1.69438	-3.61832	-2.86084
1190003K10Rik	-0.0778573	-0.235201	-0.406864	-0.212691	-0.240927	-0.180518	0.659423	-0.311963	-0.312574	0.189975	0.0898696	-0.0744916	1.37192
1190005I06Rik	-1.74228	-2.02451	-4.03401	-2.04366	-3.73224	-2.46742	-3.73957	-4.00051	-3.68623	-3.85792	-2.08672	-2.1598	-2.07793
1190007I07Rik	0.316286	-0.235384	-0.893501	-0.47833	-0.989778	-0.649795	-0.965406	-0.948358	-1.03962	-1.1536	0.0848986	-0.799605	-1.09167
1200011I18Rik	-0.35245	-0.34934	-0.201506	-0.398503	-0.114015	-0.319868	-0.0046923	-0.0163392	-0.070411	-0.118143	-0.166854	-0.263488	-0.178596
1200014J11Rik	0.184015	-0.0364587	0.321729	0.241729	0.359726	0.0661204	0.197944	0.718216	0.993441	0.850582	0.400554	0.762858	0.532975
1300002E11Rik	0.136197	0.129734	-0.00372882	-0.0243423	0.032355	-0.175223	-0.165598	0.0686231	0.342287	0.526915	-0.395959	-0.35738	-0.395531
1300002K09Rik	0.455056	2.00712	2.3585	1.86023	2.21201	1.75325	1.86217	1.60357	0.771766	0.790782	0.022964	1.1397	-1.43311
1300015D01Rik	0.269905	0.099888	0.0371683	0.414615	0.0447625	0.0825084	-0.300207	-0.2098	-0.0930629	0.0858179	-2.11885	-3.42312	-1.98813
1300017J02Rik	0.0268191	-0.127983	-0.129486	-0.0569197	-0.105972	-0.0346731	-0.197128	-0.172109	-0.281587	-0.0896948	-0.592754	-0.30034	-0.405696
1300018J18Rik	-0.299848	0.208038	0.690821	0.194847	0.500714	0.50605	0.666121	0.768722	0.438179	0.240481	-0.370032	-0.0979714	-0.150513
1500009C09Rik	0.226431	-0.188628	-0.365046	-0.264238	-0.312317	-0.422944	-0.459104	-0.620515	-0.308492	-0.334727	-1.08565	-0.550721	-0.383264
1500009L16Rik	-0.559547	-0.438928	-0.916006	-0.385977	-1.08598	-0.474966	-0.835161	-1.2889	-1.52482	-1.48299	0.0436485	-0.337122	-0.723532
1500011B03Rik	0.374518	0.0292877	-0.265885	0.108484	-0.0847671	0.189603	0.14323	0.169399	0.199418	0.372989	-0.513816	-1.25415	-1.07775
1500011K16Rik	0.191825	-0.549936	-0.948817	-0.60406	-0.882889	-0.644599	-0.869841	-0.813455	-0.630641	-0.738308	-0.53957	-0.941316	-1.00212
1500012K07Rik	-0.100237	-0.0538614	0.0996251	-0.0268962	0.0394976	0.0805892	0.0698731	0.199904	0.19498	0.0886463	0.0322436	0.841057	0.637634
1500015A07Rik	0.4639	0.17703	0.0680599	0.25877	0.168066	0.284762	0.244845	0.0407975	0.369216	0.340205	0.472598	0.212383	-0.125518
1500015L24Rik	0.114006	0.422463	0.157215	0.165468	0.209351	0.203115	0.773858	0.389165	0.135379	0.00978256	-0.416425	-0.801187	-1.0589
1500015O10Rik	0.826278	-0.0915886	-0.603176	-0.507883	-0.87287	-0.917246	-0.90254	-1.01213	-0.99377	-1.0838	-0.0425066	0.863831	1.54588
1500032L24Rik	0.120668	-0.0028742	0.197858	0.022192	0.233814	0.094992	0.225638	0.110708	0.387081	0.560031	-0.934357	-0.782685	-0.342147
1600002D24Rik	0.113278	0.193887	0.123674	0.185695	0.143578	0.208057	-0.0335106	0.357993	0.238736	0.0784657	-2.3033	-2.29758	-2.50367
1600002H07Rik	0.313877	0.197146	0.334873	0.0852905	0.362803	-0.0315164	0.179005	0.160566	-0.429627	-0.371204	-0.419215	-0.367479	0.0901729
1600002K03Rik	-0.245965	0.0902062	-0.1854	-0.0209668	-0.0802867	-0.284855	-0.301835	-0.131529	-0.14228	-0.262487	0.475059	0.120441	0.411125
1600010M07Rik	0.743966	-0.041353	-0.489717	-0.415838	-0.641877	-0.538057	-0.411232	-0.566442	-0.419535	-0.552146	-0.335882	-1.63286	-1.6886
1600012H06Rik	-0.15932	-0.341475	-0.365144	-0.159711	-0.03759	-0.0499109	0.0165797	0.0988981	0.383521	0.385782	-0.0879491	-0.145679	-0.486849
1600014C10Rik	0.0192756	-0.128131	-0.248091	-0.299787	-0.281735	-0.202314	-0.195044	-0.25849	-0.276984	-0.132147	-0.0409292	0.0267883	-0.559395
1600014C23Rik	-0.43102	-0.691085	-0.740603	-0.776269	-0.654196	-0.360259	-0.243065	-0.138149	-0.0949905	-0.174602	-1.15508	-0.675208	-3.52482
1600014K23Rik	-0.332036	-1.21738	-1.57121	-1.13631	-1.64631	-2.19254	-2.41073	-2.35024	-1.9833	-2.53156	-0.396576	0.34497	-0.110208
1600015I10Rik	0.123395	0.0813415	0.133297	0.016292	0.0402319	-0.000889155	0.0213038	0.0640485	0.00858003	0.045479	-0.491196	3.51921	-0.491196
1600016N20Rik	0.32147	0.383066	0.371144	0.371448	0.139996	0.86222	0.713465	0.645904	1.03436	1.25955	0.47213	-0.0687762	0.483323
1600023N17Rik	0.703899	0.343104	0.451128	0.0127117	0.219158	0.311707	0.396808	0.433271	0.420952	0.315915	-0.583847	-1.07168	-0.640012
1600025M17Rik	-0.171934	-0.235244	-0.0817884	-0.201082	0.291622	-0.208763	-0.199318	-0.306646	-0.132226	-0.105847	1.46149	0.854979	0.796526
1600029D21Rik	-1.85292	-0.704325	0.113672	-0.299814	1.14847	-0.175562	0.776439	0.612339	1.92396	1.44346	-3.76634	-4.87226	-4.63964
1600029I14Rik	0.0516765	-0.16448	-0.0305946	-0.149596	-0.0174657	0.0764969	0.211525	0.173137	0.0761369	0.0785261	0.493128	1.20458	1.26884
1600029O15Rik	-0.155658	-0.249555	-0.26041	-0.234303	-0.290417	-0.210143	-0.228226	-0.187176	0.0322114	0.0451642	-1.98554	-1.17225	0.188534
1700001C02Rik	0.191177	-0.0324455	0.346628	0.13815	0.218675	0.0850824	0.130258	-0.0258627	0.244152	0.139718	-1.60836	-1.78489	-2.03506
1700001C19Rik	0.202339	-0.026107	0.0598123	-0.0027221	0.325568	0.168433	-0.106986	-0.298539	0.0772346	-0.378474	0.50258	0.662134	-1.29251
1700001G17Rik	0.509109	0.248997	0.329212	0.284386	0.498817	0.385641	0.686642	0.588915	0.664699	0.603958	0.0237517	-0.995792	-0.343015
1700001J03Rik	-0.0463167	-0.118866	-0.289847	-0.337142	-0.177859	-0.26284	-0.0196227	-0.0796576	0.020951	-0.30912	1.3226	2.33326	3.12788
1700001K19Rik	-0.157128	-0.0831694	-0.0580416	-0.0702855	-0.022541	-0.122288	0.0434011	0.275437	0.115515	0.0348239	0.0685885	0.630718	1.00878
1700001K23Rik	0.265444	0.286839	0.229655	0.200098	0.303791	0.284286	0.243247	0.243313	1.81281	2.53837	0.326681	1.14444	1.53977
1700001L05Rik	0.257972	-0.292243	-1.22763	-0.845208	-1.64769	-1.20143	-1.96044	-1.64095	-1.01427	-0.49026	-1.58221	-1.59082	-1.11456
1700001L19Rik	-0.0411536	0.149845	-0.239229	0.123408	-0.372881	0.385507	0.0937214	-0.0217742	0.219872	0.469143	1.00001	1.48064	1.96804
1700001O22Rik	-0.178807	-0.787418	-1.00967	-0.838529	-0.937195	-0.583568	-0.48771	-0.475067	-0.817102	-0.812056	-1.44534	-2.46039	-2.23254
1700001P01Rik	0.00280795	-0.406157	-0.771667	-0.832443	-0.5551	-0.654161	-0.567163	-0.777358	-0.461759	-0.53477	-0.185489	0.841662	1.2496
1700003D09Rik	0.0704996	0.026798	-0.0174998	-0.00721557	-0.0349202	0.0687894	0.0413789	0.302526	0.00994588	-0.0272296	-0.171896	-0.691907	-0.904428
1700003E16Rik	-0.203273	-0.207949	-0.282911	-0.18872	-0.252849	0.355056	0.649509	0.111816	-0.0940475	-0.420148	-0.457681	-1.48763	-1.32758
1700003F12Rik	0.021387	-0.0287677	0.171283	0.0796639	0.139523	0.376718	0.179582	0.166196	0.34815	0.39587	0.155462	0.718918	1.7569
1700003F17Rik	0.43572	0.27209	0.203568	0.168502	0.0473916	0.187662	0.056157	0.212657	0.00240601	0.160201	-0.949122	-1.25064	-2.05552
1700003M02Rik	-0.24372	-0.132248	-0.136106	-0.375556	-0.186185	0.290385	0.721433	0.220701	-0.0303146	0.620822	-0.52866	-0.464254	-0.347977
1700003M07Rik	0.215006	0.454066	-0.0133199	0.252496	0.491931	0.859847	-0.0166296	-0.00403522	0.0109094	0.206912	-0.030078	-0.988329	-1.47728
1700006A11Rik	0.0636024	-0.164337	-0.0651817	-0.0110745	-0.00262473	-0.0528855	-0.0388348	-0.150582	-0.166216	-0.073053	0.0524473	-0.0287124	-0.0287124
1700006E09Rik	-0.208307	-0.119444	-0.163049	-0.220459	0.0818668	-0.0275743	-0.237053	-0.284725	-0.124967	-0.103871	0.668114	1.60028	2.38428
1700006F04Rik	0.0242531	0.0631672	0.00281676	-0.0980348	-0.0443739	0.0971723	-0.0372932	-0.0848329	-0.197958	0.135479	0.96212	1.57131	1.67659
1700007B14Rik	-0.14758	-0.123903	0.033744	0.0994413	0.0110558	0.164536	-0.135497	-0.108082	-0.0696806	0.00326126	0.0747481	1.05175	1.80264
1700007F19Rik	0.0417629	-0.0648019	0.296549	0.0874021	0.111706	0.0426757	-0.0542149	-0.144332	0.0293448	0.142429	0.747059	0.629631	0.946315
1700007G11Rik	0.217739	1.23982	1.9262	1.79015	2.14419	1.87661	1.92491	2.62571	4.17899	4.36701	2.44643	1.68454	0.312576
1700007J10Rik	0.100335	-0.259656	0.0355688	-0.154352	-0.249129	-0.131573	0.0106005	-0.137719	-0.0926244	-0.14735	0.243879	0.551291	0.376684
1700007K09Rik	-0.00181077	-0.00430611	0.0338431	-0.0158482	0.098545	-0.0276617	0.17495	0.197105	0.173815	0.0146532	0.0763129	1.19563	1.67354
1700007K13Rik	-0.332038	-0.41278	-1.37501	-0.490619	-1.39376	-1.0074	-1.79841	-1.92835	-2.11738	-2.22544	-0.656413	-1.14252	-1.24845
1700008A04Rik	-0.0111283	-0.0875905	0.0466095	-0.00290805	-0.0375072	-0.148218	-0.0861116	-0.0286351	-0.187154	-0.216341	-0.608367	0.202021	-0.946062
1700008F21Rik	0.266157	0.238013	-0.0446129	0.111539	0.177406	0.152644	0.166185	0.722211	0.225063	0.0690545	-1.70442	-1.04999	-1.29977
1700008I05Rik	-0.100553	-0.0141625	0.452933	0.533577	0.137453	0.39238	-0.0726733	-0.0316893	-0.301807	-0.232507	0.718624	1.82562	0.0578076
1700008J07Rik	-0.240069	0.06356	-0.0265867	-0.154523	-0.0283846	-0.170064	-0.0943293	-0.109445	-0.21187	-0.14163	-0.203612	-0.0364155	0.0875354
1700008K24Rik	0.0187994	-0.0267763	0.158002	0.139972	-0.0497543	0.0617623	0.0199708	0.152394	0.0620889	0.0330392	0	0	0
1700008O03Rik	0.22217	0.576875	0.994394	0.713268	0.933558	0.404399	0.30772	0.325822	0.0821136	-0.0874288	0.490665	-0.043536	-0.923299
1700008P02Rik	0.0055345	0.177079	0.0445294	-0.0597905	0.26394	0.147486	-0.228601	0.157605	0.32451	-0.0230743	-0.886668	-1.42146	-1.42146
1700009C05Rik	0.199626	0.183492	0.22292	0.0409683	0.212586	0.218901	0.148663	0.210213	0.229734	0.18857	0.0523613	-0.250043	0.0618799
1700009J07Rik	0.101649	-0.148321	0.0845717	-0.143136	0.0677045	-0.0968936	-0.274695	-0.0299005	0.265949	0.0183957	0.341487	0.721772	0.285564
1700009N14Rik	-0.200194	0.12242	0.212339	0.275498	0.437714	0.000875423	0.00836128	-0.0404824	-0.166814	-0.225612	-1.00649	0.665262	-2.13758
1700009P17Rik	-0.072886	-0.615011	-0.644253	-0.430149	-0.536977	0.664675	0.99118	0.527683	0.382606	0.469386	-0.15059	0.0782289	0.262626
1700010B08Rik	-0.0877878	0.0447813	-0.0850656	-0.253231	-0.120509	-0.151057	-0.0106276	0.282885	-0.027581	-0.330283	0.50342	1.70066	2.84145
1700010D01Rik	-0.113714	-0.349453	0.332504	-0.343548	-0.399943	-0.450828	-0.219754	0.280598	0.0125716	0.0440982	4.82208	5.88926	5.67166
1700010I14Rik	0.0691816	0.259861	0.443947	0.192198	0.609824	0.295483	0.741356	0.642876	0.919341	1.09194	0.363373	0.729518	1.32365
1700011A15Rik	-0.212558	-0.315758	-0.0609401	0.255713	-0.234089	-0.0742588	-0.271389	0.073484	0.614043	0.573663	-0.286888	0.172671	1.66193
1700011E24Rik	0.178344	0.205768	-0.0123329	0.0404865	0.201536	0.0930162	0.26057	0.302679	0.166274	0.142875	0.859955	2.00725	2.62558
1700011H14Rik	0.678842	-0.0108174	-0.0427548	-0.0440727	-0.0612557	0.130645	0.635388	0.958984	0.473262	0.341664	0.803578	0.939634	0.767344
1700011I03Rik	-0.145918	-0.267815	-0.342559	-0.0161243	-0.262634	0.0983501	-0.0118007	-0.153128	-0.0540278	0.15734	-0.0782962	0.62855	0.235191
1700011J10Rik	0.698008	-0.115348	-0.176391	-0.089677	-0.269412	0.121375	-0.101057	0.0244142	0.801616	1.11196	0.17301	-0.556957	-0.49117
1700011L22Rik	0.0648308	-0.019169	0.116606	0.0664732	0.00170137	0.166577	-0.0123026	0.229279	0.169097	-0.0706869	0.815427	1.94237	3.4665
1700011M02Rik	-0.0205321	0.785013	0.675418	0.791379	0.513868	0.58591	0.101323	0.638144	0.0440971	-0.0404894	0	2.02705	3.1363
1700012A03Rik	-0.197258	-0.18156	-0.0955543	-0.196066	-0.206927	-0.321502	-0.344545	-0.289779	-0.13563	0.087944	-0.338976	0.43916	0.978053
1700012B07Rik	0.315231	0.0423974	0.0655306	0.160095	0.200508	0.263063	0.376138	0.583233	0.290173	0.212245	-1.87504	-2.22873	-1.98171
1700012B09Rik	0.0969554	0.245715	0.00912874	0.381874	0.177921	0.116125	0.140646	0.0780575	0.0394541	0.167397	-0.261138	0.693241	0.761433
1700012B15Rik	0.424545	0.302224	0.16588	0.0801411	0.363145	-0.240353	-0.0306558	-0.10103	-0.0234079	-0.129698	-0.71592	-0.383805	-0.0743882
1700012D14Rik	-0.365206	-0.489529	-0.655122	-0.411989	-0.658894	-0.344709	-0.300947	-0.289955	-0.470506	-0.238455	-0.498077	-0.818584	-1.16147
1700012I11Rik	-0.311132	-0.197256	-0.221175	-0.424191	-0.265717	-0.308199	-0.419454	-0.444955	-0.397905	-0.222281	0.0236735	0.186018	0.279159
1700012L04Rik	-0.22324	-0.0665017	-0.21432	-0.210493	-0.337927	-0.354136	-0.321322	-0.555245	-0.516816	-0.130864	1.49356	0.50058	0.477924
1700012P22Rik	0.0997139	0.0349477	-0.00212646	0.26929	0.0259357	0.230706	0.126455	-0.104847	-0.00230088	0.0153031	0.625205	1.1493	1.76858
1700013D24Rik	0.342261	0.270696	0.279857	0.323386	0.229531	0.280857	0.393397	0.337268	0.330624	0.231012	0.645028	0.204501	0.680474
1700013F07Rik	-0.049892	-0.0843436	0.115053	0.122296	-0.176108	0.0669341	0.127207	0.00151742	0.030833	-0.104896	-1.41091	-0.793441	-0.949792
1700013G23Rik	0.470902	0.0549199	0.430623	0.134557	-0.0206428	0.214822	0.244621	0.142491	0.417678	0.381993	0.632123	0.656165	0.1474
1700013G24Rik	-0.0151749	-0.0498828	0.0415734	-0.17661	0.189915	-0.279004	-0.206844	-0.234624	0.0376852	-0.292591	-0.148144	-0.0798786	-1.20634
1700013H16Rik	1.21923	2.28623	1.86877	2.10778	1.14903	1.86625	0.829625	0.848342	0.354605	0.36529	2.44156	2.01303	0.471172
1700015E13Rik	-0.00388369	0.234207	0.164023	0.148827	0.159663	0.0340721	0.0545471	0.399382	0.299243	0.185136	0.852673	1.59175	2.80018
1700015F17Rik	-0.0333986	0.277597	0.156649	0.115394	0.160399	0.1202	0.0945762	0.161818	0.300981	0.115686	0.983733	1.64961	1.22925
1700015G11Rik	0.0838352	-0.150299	0.0700932	-0.0607061	-0.127865	-0.0572218	-0.161854	-0.0188367	-0.040071	0.00354159	0.247075	0.259187	0.53589
1700016C15Rik	-0.372848	-0.121752	-0.245763	-0.448873	-0.241717	-0.354873	-0.528561	-0.347352	0.125336	-0.230767	-0.790109	0.134131	0.140649
1700016D06Rik	0.153443	0.333434	0.215743	0.0460775	0.104685	0.112021	0.0412462	0.487269	0.170209	0.0519501	-0.547494	0.373765	1.38257
1700016H13Rik	-1.75427	-1.76469	-1.99042	-1.9763	-1.68248	-1.94233	-1.93443	-1.68913	-1.87829	-2.05933	0.427337	-0.666709	-0.429993
1700016K19Rik	0.113009	0.0583128	-0.030945	0.157683	-0.0744701	0.239687	0.351133	-0.0242761	-0.157036	0.0484416	-0.779495	-0.775108	-2.26019
1700016L21Rik	0.224616	-0.066243	0.036996	0.12979	0.0525781	0.103963	-0.0486447	0.241086	0.0871563	-0.0662055	0.0744237	0.313304	1.05956
1700016P04Rik	-0.241575	-0.308151	-0.0683954	-0.0888565	0.151625	0.187185	-0.211263	-0.471023	-0.328107	-0.0264563	0.910672	0	0
1700017B05Rik	-0.0378525	0.586885	1.19293	0.881353	1.42256	1.0503	1.36136	0.895045	0.0340874	-0.406709	0.287761	0.0645395	-0.744158
1700017D01Rik	0.203548	0.266736	0.174376	-0.156278	0.172931	0.0688491	0.0498772	0.0219283	0.0892455	0.0688908	-0.0761198	0.0227946	0.539713
1700017G19Rik	-0.0525528	-0.200723	-0.136852	-0.459215	-0.233406	-0.287648	-0.324057	-0.308756	-0.230221	0.961037	-0.161937	-0.551258	-0.551258
1700017N19Rik	-0.220875	-0.024121	-0.0594199	-0.173146	0.133564	0.00692796	-0.099468	-0.180188	-0.141716	-0.0392676	-0.0138026	0.70044	0.884231
1700018B08Rik	-0.199284	-0.0297476	0.185285	0.395962	0.123627	-0.0477592	-0.121183	-0.380607	0.171082	-0.19825	-0.0881242	0.830263	0.868615
1700018B24Rik	-0.150546	-0.0131374	-0.139022	-0.143882	0.0199638	-0.142355	-0.0341947	-0.127973	-0.116623	-0.0285018	-2.43181	-3.19582	-3.19582
1700018C11Rik	0.0756414	-0.133083	0.157501	-0.181867	-0.0350035	0.0848578	-0.00213713	0.166663	0.185403	0.0563632	-0.00256776	1.23548	1.46051
1700018F24Rik	-0.477605	-0.245046	-0.0597421	-0.298894	-0.311716	-0.360929	-0.339542	-0.141873	-0.1298	-0.213672	-0.916014	-0.916014	-0.916014
1700018G05Rik	0.176584	0.0307831	0.0636724	0.204151	0.116539	-0.0948072	-0.0224941	-0.329469	0.100679	0.210325	0.296918	2.20998	3.0141
1700019A02Rik	-0.582739	-1.19233	-1.27131	-1.43588	-1.53322	-1.61911	-1.53967	-1.43742	-1.5188	-1.66961	0.773653	1.04508	0.86116
1700019B03Rik	0.25428	0.0298584	0.128811	0.220098	0.151118	0.153032	0.00521509	0.31301	0.0913346	-0.0979945	0.19136	0.173703	1.76565
1700019B21Rik	-0.314999	-0.124786	0.111045	0.566059	1.21362	2.56939	3.23286	1.49399	-0.0906419	-0.413309	-0.981372	-1.04473	-1.78519
1700019D03Rik	0.522693	-0.784786	-2.59433	-1.12317	-3.45377	-1.36736	-3.61461	-3.28476	-2.77912	-2.44073	-0.201366	-1.27746	-3.09387
1700019E08Rik	-0.128359	-0.000629942	-0.0433659	-0.029946	-0.08678	0.0124012	-0.243504	-0.0919166	-0.0668131	-0.0826848	-0.255027	-2.29299	-2.92425
1700019G17Rik	-0.0339333	-0.258368	-0.922812	-0.605314	-0.75216	-0.602444	-0.71025	-0.78202	-0.378226	-0.605519	-1.24288	-2.25323	-1.93269
1700019L03Rik	-0.0408693	-0.0149052	-0.00844999	0.0896964	0.0780182	0.0869977	0.318606	0.318657	0.067815	0.075499	-0.249723	-0.411811	-0.751968
1700019M22Rik	-0.0428007	-0.0361232	0.00172785	-0.0917837	-0.117154	-0.151296	-0.137689	0.0717353	0.136524	0.410437	0.974105	0	0
1700019N12Rik	-0.6287	-1.54251	-1.96115	-1.68597	-1.99899	-1.8849	-1.80408	-1.70386	-2.11928	-2.25471	-1.16764	-1.75671	-2.63009
1700019N19Rik	-0.172286	-0.0380696	-0.316383	-0.32577	0.142492	-0.456843	-0.233129	0.050277	6.63229e-05	-0.315823	-1.30835	-0.773358	-0.238246
1700019O17Rik	0.00852019	-0.065301	-0.0319164	-0.0483614	0.180704	0.0292708	0.0121717	0.210777	0.211117	-0.0654516	-1.04163	-0.0875393	-0.745624
1700020A23Rik	0.339298	0.0701837	0.401973	0.180509	0.19096	-0.0597394	0.212209	-0.057191	0.220151	0.244723	0.0571176	1.38117	1.49801
1700020D05Rik	-0.0331593	-0.408298	-0.304094	-0.22377	-0.0499544	-0.529882	-0.527167	-0.40877	-0.408339	-0.46394	0.322548	0.218231	0.599518
1700020L24Rik	0.0452003	0.131963	-0.0819421	-0.160231	0.0998413	-0.0953082	-0.16977	-0.0659902	0.0137206	-0.0829149	-1.62724	-2.36404	-1.80503
1700020N01Rik	-0.178771	-0.27195	-0.241389	-0.133641	-0.141048	-0.284734	-0.407474	-0.0676805	-0.0521955	-0.194486	-2.96566	-3.65771	-3.76632
1700020N15Rik	-0.653106	-0.601586	-0.554518	-0.320576	-0.478237	-0.130757	-0.350833	1.01395	3.46576	4.39507	-0.973575	-2.39105	-2.39105
1700020N18Rik	-0.183829	-0.405196	0.0150411	0.0151222	0.0211487	-0.00729595	-0.259114	0.0597624	-0.047044	-0.0463501	-1.37476	-1.68385	0.263117
1700021F05Rik	-0.0559288	-0.234313	-0.317949	-0.34711	-0.279222	-0.0520868	-0.144294	-0.313816	-0.356638	-0.243349	-0.855659	-0.847786	-0.704036
1700021F07Rik	0.0986755	0.0558468	-0.0369339	-0.0726778	-0.0474251	0.17107	0.342461	0.128982	0.101015	0.148997	0	0	0
1700021K19Rik	-0.148561	0.0226008	-0.0359819	-0.0234353	-0.0803997	0.197406	0.0582129	-0.109321	-0.025968	0.0951919	0.223023	0.401007	0.102049
1700022A21Rik	-0.581038	0.0821579	0.0314307	-0.0195783	0.177672	0.410908	0.0040742	0.477663	0.218195	-0.064733	-0.55151	-1.44917	-0.336219
1700022I11Rik	-0.0646086	0.155591	0.0122787	0.0728393	0.186295	-0.0513636	0.011577	0.324289	0.196679	0.0679197	1.22387	2.70134	3.19388
1700022P22Rik	1.83553	0.296175	-1.16006	-0.290407	-1.47811	-0.811385	-1.4352	-1.49546	-1.62698	-1.32227	-0.0294314	-0.763765	-0.784214
1700023A16Rik	-0.0112687	-0.169279	-0.0772385	0.0783725	-0.0358275	-0.00713153	0.120849	0.0504944	0.47927	0.770136	-0.0767456	0.208789	1.03829
1700023C21Rik	0.205495	-0.0347645	0.13049	0.0109939	0.0303075	0.0667677	0.222767	0.207149	0.134409	-0.0313136	0	0	0.43371
1700023E05Rik	0.0522891	-0.128796	-0.0112437	-0.121709	0.0648553	0.16645	0.226334	-0.117299	0.0530439	0.0447907	0.0661846	-0.333578	-0.749361
1700023F02Rik	0.0437358	-0.0993276	0.320342	-0.0715135	8.04702e-05	0.130439	-0.130975	-0.183281	-0.171756	0.0445381	-0.538544	-0.538544	-0.538544
1700023F06Rik	0.469741	-0.16279	-0.926533	-0.400101	-1.19969	-0.462829	-1.15662	-1.07577	-0.527257	0.0579398	-0.544469	-1.18587	-0.641122
1700023L04Rik	-0.0430083	0.0711896	-0.214162	-0.145565	-0.251042	-0.106897	0.397727	0.225039	0.159463	-0.0227487	-1.30425	-1.67926	-1.72522
1700024G13Rik	0.610915	0.102639	-0.147129	-0.196261	-0.498353	-0.286921	-0.502208	-0.493631	-0.235698	-0.551371	-0.587996	0.142172	-0.165688
1700024P04Rik	0.108788	0.0137647	0.226366	0.170919	0.0335356	0.0751237	0.152095	0.049403	0.126148	0.0399351	-5.29547	-5.29547	-3.08204
1700024P16Rik	-0.0091746	0.0277211	-0.332337	-0.0753834	-0.367457	-0.324875	-0.40068	-0.539803	-0.0364565	-0.0813679	0.419681	1.28061	1.32523
1700025C18Rik	0.149229	0.150171	0.0564142	0.10123	0.153571	0.304932	0.0476735	0.322287	0.20923	0.0944897	0.114745	1.74994	1.54358
1700025E21Rik	0.140508	-0.0452154	-0.00561865	0.0298704	-0.0025535	0.105938	0.114377	-0.0767118	0.134287	-0.0824663	-0.202254	-1.86773	-1.40934
1700025F22Rik	0.11067	0.00190887	0.339312	-0.0295877	0.266942	0.144056	-0.0397651	0.0475528	0.00696587	0.126886	-0.280562	-0.147169	-0.119669
1700025G04Rik	0.392973	0.42731	0.58159	0.38935	0.846746	0.97651	1.69426	1.24449	1.12603	1.08837	1.17083	1.44717	1.87304
1700025K24Rik	-0.00848968	0.0388324	0.170151	0.0322961	0.371799	-0.0122516	0.162899	-0.168527	0.00349235	0.509117	0.309823	0.906303	0.0336278
1700025N23Rik	-0.327711	-0.164504	-0.117394	-0.229556	-0.281414	-0.281271	-0.0302925	-0.344901	-0.382789	-0.332109	0.184875	1.02171	0.439131
1700026D08Rik	0.00326945	0.107377	1.96543	1.18126	2.3658	0.830931	1.37827	0.970831	0.599831	0.10369	0.233306	0.47954	-0.171287
1700026D11Rik	0.0990052	0.371092	0.260571	-0.0238818	0.222595	0.266818	0.105942	0.193902	0.0578335	0.40482	0.0884962	1.06432	2.19048
1700026L06Rik	-0.45239	-0.500429	-0.433044	-0.370141	-0.781951	0.297831	0.49413	0.0659015	0.175819	0.846224	-0.329429	0.788514	1.30006
1700027A15Rik	0.10736	0.550876	0.718657	0.316053	0.363428	0.385946	0.506129	0.365043	0.0782927	0.212629	-2.03001	-1.43292	-1.69969
1700027J07Rik	-0.140873	-0.20029	-0.119247	0.0829536	0.0335632	-0.0561601	-0.0417692	0.127799	-0.127764	-0.0328285	1.28449	1.46281	0.240662
1700028E10Rik	-0.060613	0.0391632	-0.147981	-0.158038	-0.250332	-0.361216	-0.285978	0.0823301	-0.0779797	-0.239032	-0.558889	-1.37984	-2.38266
1700028I16Rik	0.0947829	-0.10594	-0.213298	-0.0685821	-0.249628	0.0854723	-0.119383	-0.19051	-0.0781708	-0.155531	-2.31156	-3.21624	-3.56887
1700028J19Rik	0.617013	0.78214	0.392127	0.686028	0.551456	0.946063	0.704536	0.899101	2.63319	3.09455	-0.923275	-1.10621	-0.991193
1700028K03Rik	0.192139	-0.0351363	0.240872	-0.15044	0.213414	0.0230337	0.237274	-0.0991013	-0.0130199	0.0525533	-0.82003	-0.422269	0.160993
1700028M03Rik	0.179545	0.265015	0.360066	0.277636	0.312111	0.315299	0.159945	0.204521	0.0257077	0.284905	0.61344	0.447686	1.41048
1700028P14Rik	0.205254	0.223088	0.156922	0.0561962	-0.00564987	0.409461	1.17415	0.670193	0.438957	0.406613	-0.136027	0.129744	0.976132
1700029F12Rik	-0.0767669	-0.190788	-0.0278526	-0.174785	-0.145972	0.0534868	-0.0638955	-0.223337	0.135813	0.174599	1.17428	0.281317	0.204832
1700029H14Rik	0.182151	-0.0400595	0.349969	0.107778	0.0705168	0.102606	0.118785	-0.0158261	0.165849	0.21359	-0.972017	-0.058932	1.14611
1700029I15Rik	0.0321714	-0.234044	0.150395	0.0126165	0.404685	0.0403462	0.316801	0.312501	0.293777	0.40643	0.0398851	0.0198601	0.544121
1700029J07Rik	0.37085	0.332304	0.572485	0.500261	0.570459	0.648823	0.786099	0.857194	0.973255	0.63104	-0.328386	0.321917	0.767953
1700029M20Rik	-0.625189	-0.47766	-0.975687	-0.652072	-0.96665	-0.663628	-1.11956	-0.855571	-1.09455	-0.952044	-0.33962	-0.901681	-1.11426
1700029P11Rik	-0.593877	-2.27801	-4.26441	-3.47908	-4.48425	-4.27783	-4.59049	-4.50305	-4.42304	-4.58401	-3.75029	-3.59166	-3.26555
1700030C10Rik	0.189195	0.179979	-1.21846	-0.615334	-1.39595	-1.09085	-1.6319	-1.83211	-1.77087	-1.85901	-1.55428	-2.08616	-3.14199
1700030F18Rik	0.0481747	-0.128366	0.12582	0.0278356	0.540598	0.282117	-0.167148	-0.0460607	0.0525009	0.048421	-0.0279137	0.314505	0.478558
1700030J22Rik	-0.0297473	-0.136383	0.0889805	0.051242	0.240077	0.0777173	0.30672	0.399187	0.167545	0.334172	-0.87846	-0.382445	0.359025
1700030K09Rik	-0.132541	-0.80206	-0.879704	-0.746735	-0.792277	-0.984328	-0.814743	-0.587855	-0.761799	-1.08738	0.0926848	0.167361	0.00543085
1700030L20Rik	-0.13404	-0.0662991	-0.159716	-0.183533	-0.00659943	-0.254612	-0.131539	-0.567556	-0.0374614	-0.131145	0	0	0
1700031A10Rik	-0.395314	-0.442599	-0.286676	-0.386065	-0.415482	-0.40171	-0.49652	-0.59012	-0.147448	-0.357075	-0.787495	-1.54508	-1.20834
1700031F05Rik	-0.128428	-0.284089	0.313649	-0.105773	0.0656291	-0.0965708	-0.135022	-0.235494	-0.00798519	-0.0394794	0	0	0
1700034E13Rik	-0.0138578	-0.284497	-0.0569432	0.336387	0.124578	0.149099	-0.397541	-0.214079	-0.190746	-0.0880667	-0.0406145	0.161277	0.604058
1700034F02Rik	-0.460573	-0.242152	-0.572876	-0.484471	0.115082	-0.452174	-0.252251	-0.605336	-0.249602	-0.491494	-0.885458	-1.41267	-1.60581
1700034G24Rik	-0.0665987	-0.226288	-0.121199	-0.0180278	-0.0301141	-0.25307	0.291372	-0.203378	-0.0777934	0.0121616	-0.884473	-1.47997	-1.7988
1700034I23Rik	-0.0528796	-0.0579962	-0.0830257	-0.0301084	0.0857398	-0.0705754	-0.229489	-0.0771334	0.137504	0.0553379	0.541502	0.711527	0.445794
1700034J05Rik	-0.374419	-0.286438	-0.133755	-0.193013	-0.0582348	-0.207381	-0.257387	-0.294589	-0.136611	-0.0126145	1.17884	1.28692	1.05678
1700034O15Rik	0.0814581	-0.251372	0.0538054	-0.0809691	0.0662226	0.171359	0.00475472	0.0343153	0.238711	0.23499	-0.736933	-0.736933	0.82935
1700034P13Rik	0.0490005	0.0661828	0.0342983	-0.18096	0.263092	0.0339413	0.0889255	-0.149439	0.176833	-0.0171634	-0.158307	0.574053	0.550115
1700037C18Rik	0.829951	0.260169	0.291901	0.337718	0.6697	0.324158	0.684809	0.593344	0.359273	0.171809	0.236129	0.507861	-0.0814812
1700037H04Rik	-0.224242	-0.373447	-0.412303	-0.506461	-0.447187	-0.292228	-0.316884	-0.554705	-0.946602	-0.809753	-0.221171	-0.241374	-0.298008
1700039E15Rik	0.121555	0.0183031	0.308483	0.219619	-0.0452826	0.0994647	-0.207631	0.307118	0.278682	0.308171	-1.77064	-2.15286	-2.21758
1700040L02Rik	-0.112705	0.166166	0.00200718	0.102533	-0.156525	0.0219164	-0.115843	0.538058	-0.0381818	-0.368439	0.0507961	0.348673	0.38936
1700040N02Rik	-0.0496329	0.083422	0.0228376	0.117664	0.130806	0.0834776	-0.107118	-3.02554e-05	0.134162	0.290573	0.0629593	0.0931955	-0.564041
1700041C23Rik	-0.173411	0.0794074	0.0545794	-0.189829	0.0788853	-0.0646223	-0.198662	-0.0336431	0.105082	-0.00879583	0.907131	1.17039	0.482226
1700041M19Rik	0.281999	0.312014	0.368311	0.0492657	0.140583	0.275316	0.408362	0.136834	0.0729872	0.327451	0.698611	-0.137842	0.239201
1700042B14Rik	0.289607	0.142276	0.185878	-0.121485	-0.0430939	-0.0186043	0.186405	0.301646	0.157523	-0.0337994	0.126289	0	0.173282
1700042G07Rik	-0.096799	-0.239075	-0.250432	-0.0969968	-0.0632281	-0.0811139	-0.176966	-0.147158	0.124828	0.377181	-0.458715	-0.597607	1.331
1700042G15Rik	0.0874607	-0.134848	-0.127283	-0.209462	0.473124	-0.0649237	-0.169636	-0.0757181	-0.0993752	0.423228	-0.951839	0.20952	-0.463513
1700042O10Rik	-0.541211	-1.2524	-0.98807	-1.23436	-0.642823	-0.604863	0.123777	-0.391189	-0.228588	-0.197375	-2.4974	-3.11175	-2.34158
1700045H11Rik	-0.337254	-0.391155	-0.182174	-0.0272764	-0.155244	-0.372759	-0.200987	-0.234766	-0.238634	-0.0488855	-1.01428	-2.09093	-0.865277
1700045I19Rik	0.307429	0.0815528	-0.0927584	0.181975	-0.117345	0.0197695	0.0191088	-0.124057	-0.305143	0.0240461	-2.15022	-2.13844	-1.00125
1700046C09Rik	-0.18436	-0.311466	-0.275033	-0.188924	-0.175776	-0.143622	-0.433726	-0.262766	-0.262288	-0.148081	0.00632109	0.0688197	0.241125
1700047E10Rik	0.21914	0.406145	0.0129154	0.324667	0.0346997	0.0261583	0.0468872	0.339613	0.325651	0.072621	-1.61378	-1.70439	-3.04287
1700047I17Rik2	-0.342903	-0.185228	-0.188167	-0.17653	-0.101398	-0.223914	-0.0730961	-0.0428883	0.0869701	-0.0187565	0.0732118	0.293172	0
1700047M11Rik	-0.0744974	0.211111	-0.0689119	0.257041	0.213697	-0.150454	-0.0811558	-0.0838044	-0.0414388	-0.150607	0.926679	2.11367	2.53457
1700048O20Rik	-0.0516148	-0.0492477	0.0946491	0.0574629	-0.160517	0.0379081	-0.151098	-0.15467	-0.218022	0.0052082	-1.23941	-1.55953	-1.69254
1700049E22Rik	0.0800961	-0.230216	0.0333408	0.162031	-0.181377	0.073774	-0.162496	-0.311221	-0.0724598	-0.0348744	0.230562	0.428472	1.11576
1700049G17Rik	-0.758574	-0.642863	-0.395224	-0.6994	-0.907773	-0.444319	-0.566686	-0.783605	-0.380036	-0.248282	-0.41619	0.0657653	0.0543947
1700049L16Rik	0.325257	0.346908	0.164329	0.256001	0.41216	0.278706	0.316994	0.389886	0.114404	-0.0686993	1.9091	0	0
1700052K11Rik	0.378429	-0.129661	0.668632	0.345261	0.619813	0.395561	0.642624	0.571009	0.702097	0.983726	-0.391982	-1.06247	-0.942628
1700052N19Rik	-0.00942976	-0.252598	-0.281093	-0.394714	-0.330524	-0.344921	-0.324745	-0.236846	-0.383643	-0.47902	0.16491	-0.135464	-0.54672
1700054K19Rik	0.138182	0.00222528	0.111994	0.0718702	0.156258	0.410956	0.26109	0.178279	0.0741006	0.269018	-1.26665	-1.98462	-0.712565
1700054M17Rik	0.225328	-0.223522	0.221445	0.0799473	-0.145914	0.327978	-0.0247118	0.236339	0.0702568	0.0783882	-3.13958	-2.43295	-3.16396
1700054O13Rik	0.539743	-0.232237	-0.246649	-0.0483468	0.0486928	-0.256154	-0.0268815	0.223059	0.0297283	-0.0351743	1.77907	1.67456	-0.850219
1700055N04Rik	-0.110004	-0.0320438	-0.121101	-0.049537	0.00149479	0.0719009	-0.0541359	0.0361663	-0.0164831	0.115016	0.505695	1.13585	0.917925
1700056E22Rik	0.148855	-0.0407318	0.59106	0.275662	1.10401	0.697688	1.15095	1.24306	1.64633	1.45439	-0.12507	-0.895269	0.249946
1700057G04Rik	-0.2043	-0.0361176	0.27891	0.0140691	0.0840937	0.333816	0.687827	-0.0698369	0.375375	0.068258	-0.0731151	-0.225638	-0.463009
1700057H15Rik	0.0421762	0.155666	0.293301	0.10158	0.552095	0.250498	0.243685	0.41461	0.544422	0.254228	0.430276	-0.0995247	-0.907742
1700058G18Rik	-0.0361306	-0.000227242	0.163146	-0.0609949	0.0321637	0.139036	-0.105309	-0.0686458	-0.190009	-0.0718456	2.0826	2.74911	2.62917
1700060C20Rik	-0.203335	-0.0952018	0.0710883	-0.144168	0.847607	0.0765222	0.190148	-0.250597	-0.0190946	-0.0270606	-1.38547	-0.784157	-0.190277
1700061G19Rik	-2.52309	-3.29512	-3.94549	-3.58152	-4.04637	-3.87344	-4.09931	-3.92953	-4.13867	-4.08681	-1.83816	-1.24894	-1.1163
1700061I17Rik	-0.0460599	-0.146216	-0.0151586	-0.161655	-0.055283	-0.280157	-0.194311	-0.116686	-0.124341	-0.136487	-0.572272	-0.51358	-1.02718
1700065I16Rik	0.217704	0.214315	0.422806	0.308242	0.159322	0.173747	0.338626	0.391719	0.296847	0.35589	0.563768	0	0
1700065I17Rik	-0.22669	-0.0636928	-0.224893	-0.174715	-0.174511	-0.228361	-0.00686875	0.110301	-0.284264	0.0234046	0.735934	0.763664	0.563907
1700065J11Rik	-0.193974	-0.367977	-0.292437	-0.155119	-0.236634	0.000323657	-0.0654727	-0.0796492	-0.02946	-0.15032	-0.42599	0.293154	-0.148928
1700066B19Rik	0.563473	0.59863	0.11766	0.144073	-0.119681	-0.0115346	0.063136	-0.179851	-0.00223673	0.0148193	0.215727	-0.443995	-1.71397
1700066J24Rik	0.0701614	-0.389497	0.0980043	0.0366074	0.048116	0.132105	0.0842701	-0.157266	-0.0112579	0.0715127	1.33767	1.02747	1.77064
1700066M21Rik	0.083885	-0.204183	-0.438409	-0.288369	-0.0797432	-0.212657	-0.251594	-0.341089	-0.559163	-0.816923	-0.597417	-1.08711	-0.776819
1700066O22Rik	0.434852	0.0577044	0.334205	0.265488	0.274928	0.170381	0.200216	0.101951	0.0537789	0.156224	-0.582543	0.209785	-0.830405
1700067K01Rik	0.434264	-0.15546	-0.346998	-0.202218	-0.354687	-0.409121	-0.249422	-0.383079	-0.0881893	-0.320249	-0.0333079	-0.507661	-0.492172
1700067P10Rik	0.004867	-0.151988	0.184391	0.489776	0.0825961	-0.0558867	0.105966	-0.0392822	0.239996	0.0133523	-0.0221418	0.0530382	1.91519
1700069L16Rik	-0.193705	-0.0997284	-0.0228045	-0.292951	-0.0880041	-0.140909	0.0291664	-0.306504	-0.320217	0.00126014	-1.34787	-1.66262	-1.07016
1700069P05Rik	0.131316	0.28888	0.0160357	-0.00413035	0.159133	0.140299	-0.0806633	0.221726	0.167988	0.109498	0.905147	-0.330017	0.965542
1700071K01Rik	0.00299356	-0.0832347	-0.110608	0.0673155	0.199546	-0.210227	-0.144081	0.142464	-0.129254	-0.412144	0.536323	-1.13671	-1.13671
1700072O05Rik	0.0965401	-0.0166609	0.134104	0.101021	0.0978656	0.132716	0.103752	0.149349	0.0288905	-0.0255189	0.972091	-0.653697	-0.749195
1700073E17Rik	-0.0470405	0.0269822	-0.0432176	0.0392072	-0.0988107	-0.0371324	-0.113325	-0.0591226	-0.0112756	-0.092934	0	0	1.10275
1700074P13Rik	-0.0526248	-0.117945	-0.0811971	-0.0477367	0.120079	0.0193159	0.0227568	0.066892	0.117186	-0.299578	0.0900888	0.237328	0.178578
1700080E11Rik	-0.0553797	0.114839	-0.198409	0.140386	0.144901	0.0934881	0.285546	0.276186	0.106136	0.26538	0	0	0
1700080O16Rik	-0.242483	-0.0952314	-0.122511	0.0237079	0.0243709	-0.0205195	-0.0566364	-0.120739	-0.0736177	-0.0487844	-0.109952	-0.109952	-0.109952
1700081H04Rik	0.664557	0.0865109	-0.0506676	-0.213151	0.048671	0.216858	-0.0693312	0.417199	0.0245871	-0.0804087	-0.151256	0.00946528	0.462811
1700084C01Rik	-0.309168	-0.251858	-0.097145	-0.303771	-0.182446	-0.176751	-0.237803	-0.158246	0.871871	1.39328	-1.37812	-1.24498	-0.969556
1700084F23Rik	0.247163	-0.127866	0.0477204	-0.00553278	0.130037	0.177035	0.0815977	-0.191562	-0.0575958	0.0349323	1.84232	0.773225	-0.0728659
1700085C21Rik	0.196825	0.252136	0.122933	0.115686	0.0703914	0.119766	0.139359	0.108516	-0.0203129	0.224753	0.902624	1.22004	0.0285177
1700086L19Rik	-0.015251	-0.279169	-0.131795	-0.251685	-0.312045	0.0468334	0.0673518	-0.0978991	-0.20569	0.0186069	0.302392	0.946197	1.83348
1700086O06Rik	0.681561	0.583069	0.928925	0.605509	1.19344	0.596652	0.890369	0.666439	1.10365	0.996885	0.54225	0.199293	-0.360544
1700088E04Rik	-0.19783	0.112716	0.534668	0.346043	0.63891	0.97551	3.47837	1.30011	1.68608	1.83572	-0.487282	-0.251046	0.0847783
1700091H14Rik	0.0739974	0.0273572	0.149109	0.181685	0.06707	0.309407	0.134764	0.10594	0.155546	0.241309	-1.03411	-0.152828	-0.749632
1700092E19Rik	0.424496	0.334347	0.166012	0.202347	0.273631	0.0954086	0.289678	0.729292	0.300069	0.124573	0.704569	0.733472	2.22194
1700092K14Rik	-0.223753	-0.135039	-0.25151	-0.42206	-0.175167	-0.351479	-0.258658	-0.223078	-0.297824	0.418169	0	0	0
1700092M07Rik	0.358901	0.385753	0.589581	0.561236	1.17609	0.2065	0.548409	0.331986	-0.104914	-0.294883	-0.299029	-1.03983	-1.40531
1700093K21Rik	0.118177	0.0244369	0.00112119	0.123707	-0.216987	0.115856	0.108831	0.328399	0.0895138	-0.205787	-0.160974	-2.26856	-1.32193
1700094D03Rik	0.0348096	-0.140315	-0.271846	0.0191237	-0.0889174	-0.0700746	0.197292	0.0177518	0.171889	0.0411067	0.405989	0.591639	0.0863128
1700094M24Rik	0.165102	-0.0373949	0.286802	0.0488747	0.0313564	0.135542	-0.00435474	0.0582743	-0.0327932	-0.0562701	-0.6654	-0.851423	0.973423
1700095A21Rik	-0.0144089	-0.19949	-0.111505	-0.260971	-0.16833	0.136929	-0.209135	-0.230338	-0.207017	-0.0888619	-1.40286	-1.92781	-3.04525
1700095B22Rik	-0.185403	-0.197713	-0.0465971	-0.126823	-0.10238	-0.00430842	-0.0505146	0.233409	-0.313086	-0.202857	1.74208	1.74763	2.8945
1700096J18Rik	0.113888	-0.0170187	-0.19273	-0.0581664	-0.0296442	0.155155	-0.173497	0.00488003	-0.194001	-0.159959	-0.338848	0.631183	0.538472
1700096K18Rik	-0.389323	-0.276746	-0.206456	-0.287608	-0.126105	0.106061	0.270961	0.162778	0.958756	0.991459	-2.36097	-3.00547	-2.78977
1700097N02Rik	-0.611691	-0.364294	-2.67057	-1.77351	-3.75119	-3.2987	-4.19404	-4.34263	-4.11984	-4.05544	0.341307	-0.249836	-2.53047
1700102H20Rik	1.13072	0.157309	0.21159	0.143183	0.328118	-0.120494	-0.0760417	0.149421	-0.120456	-0.215469	-0.069072	-0.846332	-0.494006
1700102P08Rik	0.141711	-0.5094	-0.559526	-0.759316	-0.628539	-1.08716	-0.52949	-0.593801	-0.648327	-0.944315	-0.783311	0.331958	0.0574356
1700104A03Rik	-0.288293	-0.0386409	-0.233246	-0.0915435	-0.193184	-0.179848	-0.348456	-0.0640861	-0.212429	0.10543	-0.622463	-1.60377	-1.68919
1700106J16Rik	0.0600115	-0.106917	0.100884	0.118705	-0.0654968	0.227887	-0.0903008	-0.0314568	0.0618867	-0.12766	0.0932643	0.564963	1.4447
1700108J01Rik	0.0840119	-0.00278753	0.227801	1.09583	0.0126029	0.12219	-0.0170053	-0.0898982	-0.106084	0.1775	-0.0806115	-0.238889	-1.29404
1700109F18Rik	0.049801	0.290635	0.306605	0.178628	0.338494	0.0809994	0.484668	0.205695	0.0892696	0.028724	0.824454	6.17308	6.05206
1700109G14Rik	-0.0902819	0.00235594	0.171967	-0.142316	-0.0415502	-0.108207	-0.223263	-0.200619	-0.0642846	-0.156241	0.936784	1.49593	1.47783
1700109H08Rik	-0.138889	0.0101499	0.307557	0.0198455	0.401899	-0.0316911	0.0782064	-0.0487017	0.632093	0.422122	0.258823	0.825393	0.604898
1700110I01Rik	0.00329715	0.00131133	-0.14349	0.0740935	-0.0859353	0.0662479	-0.224274	-0.117842	-0.130873	-0.288776	-0.0350004	-0.136553	-0.214239
1700110M21Rik	0.0914031	0.0125917	0.227895	0.0905593	0.246518	0.119396	0.171109	0.11242	-0.120044	0.132387	0	0	0
1700111N16Rik	0.0171026	0.0362656	0.0169649	0.0258266	0.0842239	-0.172919	-0.065933	-0.228856	-0.0331218	-0.182214	-1.14021	-1.09185	-1.30443
1700112E06Rik	0.361382	0.355962	0.31719	0.471337	0.179164	0.309005	0.351136	0.729709	0.447793	0.294516	0.309225	0.875696	0.838409
1700112J05Rik	-0.115118	-0.172798	-0.0230671	-0.220181	0.367836	-0.0336433	0.245416	-0.126687	-0.144133	-0.015453	0.212188	1.32833	2.45836
1700113A16Rik	0.451961	-0.0016522	0.151624	-0.021511	0.199018	-0.0592954	-0.056839	-0.00405192	0.0716647	-0.0136632	0.129977	-0.121982	-0.633393
1700113H08Rik	-0.536011	-0.623713	-0.436314	-0.359648	-0.47594	-0.367438	-0.562274	-0.47499	-0.438499	-0.473436	0.388089	0.602526	1.08337
1700120E14Rik	0.0108995	0.129554	0.0171906	0.0109171	0.0990847	-0.114099	0.0108851	0.263849	0.227554	0.26863	-0.0147968	0.125234	-0.521253
1700120K04Rik	0.100818	-0.0175334	0.222953	-0.0114589	0.147325	0.182743	0.161841	0.2325	0.113701	0.234163	-0.287293	0.0778765	0.434657
1700121L16Rik	-0.0643227	0.0524396	0.225421	0.307646	0.114117	-0.0016956	0.158495	0.0161196	-0.00125488	0.0657321	0.287084	0.232184	0.0146178
1700121N20Rik	1.10709	0.856049	0.127754	0.580826	0.105522	-0.149551	0.236134	0.538474	0.26124	-0.125999	-2.60559	-4.11262	-3.778
1700122O11Rik	0.0845164	0.0378032	0.059663	-0.0860415	0.210771	-0.132332	-0.0209054	-0.1618	0.247858	-0.111193	-0.716954	-1.86412	-1.78787
1700123I01Rik	0.0416231	-0.589093	-0.29579	-0.415285	-0.539012	-0.494011	-0.542187	-0.323872	-0.434662	-0.443686	-2.54322	-2.37236	-2.5167
1700123K08Rik	0.0480592	-0.164243	-0.0936659	-0.306931	-0.495245	-0.310191	-0.314922	-0.149424	-0.277604	-0.302019	2.04375	2.30941	0.811599
1700123L14Rik	0.0632879	0.0477422	0.141794	0.0878765	-0.00123591	0.152573	0.106269	0.171999	0.0872496	0.147127	1.30144	2.87568	1.66869
1700123O20Rik	0.16989	-0.11283	0.232444	0.480841	0.446677	0.434267	0.487044	0.520446	0.434231	0.440215	-0.412372	-0.238013	-0.082638
1700125H20Rik	-0.0725417	-0.020578	-0.121854	-0.0166845	-0.0559267	0.121602	0.148893	0.167795	-0.0449143	0.00439428	0.602591	1.89672	2.15182
1700128A07Rik	0.112575	0.0658637	0.186837	-0.0442612	0.456341	0.0017338	0.630376	0.65945	0.0503665	0.0534924	-0.218813	0.121299	-0.0408967
1700128F08Rik	-0.0846841	-0.242728	-0.0853677	-0.285415	-0.118296	0.152701	0.0440413	-0.0997852	-0.0315182	-0.127477	0.249589	0.470959	0.0842639
1700129C05Rik	-0.286883	0.0260341	-0.316592	-0.189113	-0.0664125	-0.319745	-0.0546406	-0.140191	0.21973	-0.0996459	-0.503194	-0.503194	-0.0511818
1810006J02Rik	0.0610177	0.139838	0.190321	-0.0640903	0.0499867	-0.0153692	0.136241	0.251815	0.147733	0.0128296	0.167453	-0.249098	0.749414
1810007D17Rik	0.0515292	-0.193575	-0.0855507	0.0131177	-0.171094	-0.0966017	-0.064221	1.0279	2.78925	3.41054	-3.40756	-3.63465	-3.71999
1810009A15Rik	0.373003	0.162044	0.0716515	0.0129264	0.0321192	0.00550328	-0.00657178	-0.0389243	-0.40759	-0.489316	-0.102946	-1.41528	-1.13432
1810009J06Rik	-0.0398357	0.0779274	0.211752	0.0106468	0.103322	0.0540056	0.0826922	-0.170092	-0.00609212	0.0768652	0	0.362979	0
1810010D01Rik	-0.0724756	-0.0108722	-0.000249942	-0.0690986	-0.0482901	-0.0426347	-0.0389566	0.735067	1.39001	1.55889	-1.64767	-1.49389	-1.75034
1810010H24Rik	-0.190456	-0.68126	-0.515389	-0.655903	-0.539072	-0.420239	-0.318792	-0.343015	-0.265226	-0.185418	0.642856	1.79207	2.38396
1810011H11Rik	0.133594	0.323835	0.0806529	0.117509	0.0845574	-0.00660306	0.00344389	0.34574	0.373361	0.0940578	-0.0248963	0.239172	0.490009
1810011O10Rik	-0.519296	-0.0387096	0.135585	0.285338	0.127121	0.0154654	0.0209613	-0.376133	0.410702	0.801413	-0.148617	-0.0774295	1.08675
1810013A23Rik	0.07879	-0.0336854	-0.0234152	-0.165333	0.091705	-0.0077168	-0.195555	-0.160142	0.169233	-0.0612616	-0.312782	-0.196326	-1.14233
1810013D10Rik	0.106596	-0.196724	-0.0601161	-0.152157	-0.0322875	0.0495159	0.221255	0.120568	0.389332	0.539935	-0.377779	-0.713815	-1.33961
1810013L24Rik	-0.0288278	-0.343134	-0.504449	-0.286919	-0.396452	-0.468412	-0.383579	-0.449988	-0.681073	-0.719245	-0.0996373	0.321333	0.493512
1810014B01Rik	0.824238	0.24253	-0.0279095	0.0116936	-0.0160804	-0.203663	0.0582306	-0.116588	-0.0189674	-0.136857	0.240474	-0.596483	-0.660626
1810019D21Rik	0.407907	0.122332	-1.20123	0.287587	-0.654084	0.0699577	-0.562824	-0.527988	0.354458	0.730185	-1.19013	-0.400635	0.132857
1810019J16Rik	-0.118158	0.245245	-0.263092	0.269587	-0.906176	-0.213799	-1.76283	-0.660482	0.403421	0.937567	-0.513741	-0.719336	-1.06738
1810020O05Rik	-0.323923	-0.685342	-0.191904	-0.321701	-0.126979	-0.180774	-0.140189	-0.477163	-0.610919	-0.424266	-0.251069	-0.419535	0.107562
1810022K09Rik	0.191018	0.0467432	-0.0321159	0.156528	-0.0225861	0.0101879	-0.0769356	-0.0189238	-0.0130501	0.0426001	-0.615536	-1.25509	-1.55311
1810024B03Rik	0.204055	0.0300008	0.137565	-0.154622	0.0483057	-0.21571	-0.178617	-0.155391	-0.321293	-0.297926	0.0840967	-0.434162	-0.348421
1810026J23Rik	0.293381	0.285452	0.453031	0.177134	0.629258	0.141334	0.3539	0.348892	0.252991	-0.0494531	-0.703984	-0.229462	0.236331
1810030J14Rik	-0.105946	-0.221291	-0.204676	-0.341077	-0.205375	-0.334464	-0.323921	-0.672221	-0.268105	-0.254912	-0.795738	-0.795738	-0.795738
1810030O07Rik	-0.115689	-0.249648	-0.371002	-0.468546	-0.392276	-0.455484	-0.381054	-0.527335	-0.5521	-0.667901	0.378683	0.475136	0.163866
1810032O08Rik	0.0876717	0.196421	-0.0925839	0.0542659	0.115268	-0.216692	0.0551319	-0.198804	-0.657743	-0.960879	-0.224364	-0.762762	-2.26012
1810033B17Rik	0.543718	0.525632	0.290034	-9.16901e-05	0.274597	-0.280299	0.111017	0.249242	0.319454	0.0770362	0.584866	-0.224311	-1.40054
1810034E14Rik	0.122558	0.0952703	0.0167442	-0.189084	-0.0954345	-0.07732	0.0422583	0.373354	0.0733753	0.0717358	0.90433	1.33538	0.861003
1810037I17Rik	0.0516053	-0.325363	-0.954478	-0.466416	-0.870818	-0.592986	-0.86373	-0.836897	-0.353211	-0.229392	-1.12356	-1.94066	-1.59602
1810041L15Rik	-0.135857	0.215762	0.0026169	0.454725	0.31856	0.582492	0.748002	0.252932	-0.141157	0.220104	1.62051	1.31128	1.34846
1810043G02Rik	0.146997	0.355332	0.654148	0.205045	0.420162	0.258219	0.410131	0.339178	-0.241551	-0.239645	0.095247	0.202484	0.761348
1810043H04Rik	0.526641	0.000129495	0.00287085	0.0785075	0.139336	-0.454662	-0.44606	0.112957	-0.260652	-0.480002	-1.41411	-1.52049	-1.10625
1810046K07Rik	0.363739	0.653123	0.349937	0.113006	0.378019	0.376512	0.263184	0.471347	0.805853	0.27164	0.075086	0.489509	0.326687
1810053B23Rik	0.0789993	-0.0149117	0.184125	0.0501998	0.249996	0.00925626	0.0611113	0.0241399	0.0731411	0.176381	-0.960418	-1.07795	-1.07795
1810055G02Rik	0.398956	0.503426	0.683101	0.428451	0.765963	0.38153	0.712504	0.331452	-0.0497312	-0.323089	0.0554898	-0.337761	-0.611366
1810058I24Rik	-0.0179226	-0.0293939	0.0934055	-0.0327862	0.0496968	0.00210741	0.118417	0.0763866	0.145825	0.0302445	0.221342	0.106689	-0.0947793
1810062G17Rik	0.210248	0.26349	0.155192	0.501918	0.550952	0.772211	0.760267	0.659597	0.941945	0.712184	-0.0622758	-0.779969	-0.420917
1810062O18Rik	0.505521	-0.00676124	0.339919	0.172222	0.13186	0.596636	0.258752	0.00672697	0.312287	0.455945	0.0823017	0.220812	0.286245
1810064F22Rik	0.153539	0.0178299	0.222215	0.20028	0.340111	0.00141764	0.00162838	-0.106229	0.112679	0.356389	-0.682076	-1.15923	0.248615
1810065E05Rik	-0.301138	-0.142725	-0.14516	-0.17302	0.00759912	-0.172883	0.364262	0.0291084	-0.142522	0.0967498	-0.504067	-0.504067	-0.504067
2010001E11Rik	-0.0690045	-0.0584026	-0.0312638	0.171608	0.0328728	-0.0216835	0.303338	0.265705	0.106482	0.15782	0.87147	0.622494	0.659991
2010002M12Rik	-0.407436	-0.644463	-0.872619	-0.875108	-0.902837	-0.749541	-0.685426	-0.54299	-0.403459	-0.537218	0.329406	1.62193	2.55108
2010003K11Rik	0.118533	0.00900942	0.0508013	0.154765	0.0818206	0.0889975	0.0968598	-0.173726	-0.121026	0.00265996	1.06984	2.13892	1.33456
2010005H15Rik	-0.0416879	-0.0107946	0.000452539	-0.105393	0.0490018	-0.0519361	-0.0622417	-0.126437	0.00386374	-0.0205679	-2.1866	-2.2688	-2.85625
2010012O05Rik	0.453078	0.341943	0.374963	0.139014	0.179757	-0.32305	-0.203787	-0.254174	-0.0703829	0.0384894	-0.308957	-0.561908	-0.910908
2010015L04Rik	0.424588	0.443894	0.478283	0.475005	0.145739	0.60908	0.39453	0.548502	0.455374	0.356295	0.275445	-0.060569	0.229227
2010016I18Rik	-0.256524	-0.170535	-0.107741	-0.0614402	0.00325347	-0.127073	-0.0271951	-0.00559707	0.147802	-0.0575894	0.871802	0.000321998	0.579607
2010106E10Rik	-0.206627	-0.180387	-0.027117	-0.100363	-0.0841448	0.128665	0.15037	-0.0796894	-0.074216	0.0273402	0.235173	0.666894	0.3271
2010107E04Rik	0.000719057	-0.173126	0.164117	0.221888	0.3159	0.422183	0.495838	0.567365	0.390456	0.588932	-0.434774	-1.31892	-1.48027
2010107G12Rik	0.258604	0.60627	-0.166136	-0.0712628	-0.102479	-0.199575	-0.220087	0.0287461	-0.103609	-0.065711	0.12491	0.403263	0.502662
2010107G23Rik	-0.378347	-1.37381	-1.47894	-1.05917	-1.73009	-0.792124	-1.47595	-0.650275	0.5057	0.860357	-0.398504	-0.515188	0.0876372
2010109A12Rik	-0.0549085	0.258676	0.0969281	0.0251322	0.130144	0.0861635	0.173176	0.360188	0.13615	-0.0734009	0.482742	-0.00477876	0.830439
2010109I03Rik	-0.0761885	-0.167565	-0.0890235	0.119981	0.115905	-0.082701	-0.0465269	0.233458	0.065171	-0.123079	0.409779	0	0
2010204K13Rik	0.0443651	0.0537106	-0.410445	-0.210757	-0.338058	-0.536345	-0.607118	-0.421602	-0.753417	-1.18607	0.225006	-0.519408	-1.38407
2010300C02Rik	0.252459	0.525943	0.33189	0.409067	0.223192	0.47806	0.306878	0.432114	0.475136	0.792567	-0.618083	-0.747377	-0.444145
2200002D01Rik	-3.13987	-1.06695	-1.47258	-0.460318	-1.29002	-1.07696	-1.82416	-2.84345	-3.51837	-4.18261	-0.423544	-0.625536	-1.51495
2200002J24Rik	-0.0431004	0.207559	0.0859391	0.0424736	0.131009	0.181218	-0.00368896	0.45777	0.121846	-0.0860129	0.790243	1.65934	0
2210010C04Rik	0.201725	0.0117358	0.303125	-0.0420232	-0.0202586	0.226035	-0.0330242	-0.0314762	0.0318862	0.131765	-2.98973	-2.69667	-3.21216
2210013O21Rik	-0.0835657	0.012256	-0.17856	0.026861	-0.0587191	0.252594	0.270918	-0.116713	-0.136975	0.159599	1.16837	0.771971	0.554937
2210015D19Rik	0.0121174	0.000817204	0.152019	0.0831062	0.178414	0.0154907	0.131714	0.148881	0.0618071	-0.0111184	-0.650319	-0.225796	-0.885826
2210016F16Rik	0.643923	0.356138	0.236532	0.335098	0.459411	0.522533	0.334555	0.252418	-0.0810237	0.313938	-0.898066	-0.0226465	1.2929
2210016L21Rik	-0.267889	-0.356944	-0.708911	-0.481004	-0.765644	-0.365679	-0.605012	-0.621236	-0.646938	-0.518005	-0.56209	-0.864443	-0.969831
2210018M11Rik	0.0247396	0.068659	0.0173548	-0.0972552	-0.0260702	-0.091962	0.0181884	-0.111275	-0.580065	-0.497494	0.743298	0.889945	0.772064
2210019I11Rik	0.0458346	-0.0577839	0.149886	-0.0588272	0.155555	-0.0702431	0.2255	0.203609	0.297167	0.175212	-0.173265	0.638582	-0.771691
2210039B01Rik	0.213502	-0.0377192	-0.342607	0.0731796	0.0189438	0.22562	-0.00894101	-0.113297	-0.0793302	0.181784	-0.447573	-1.92413	-3.23246
2210404J11Rik	0.164474	0.0475367	-0.0216893	0.0123578	0.242338	-0.0318534	0.129856	0.147985	0.223102	0.296902	-0.613701	-0.969982	-1.22708
2210404O07Rik	-0.194997	-0.106602	-0.109108	-0.229086	-0.20914	-0.173351	-0.0947702	0.389668	0.081164	-0.102455	-0.125921	-0.192914	0.281084
2210404O09Rik	0.159778	-0.344601	-1.32275	-0.689197	-1.43859	-1.17922	-1.70898	-1.48289	-1.56518	-1.64514	-0.109057	0.0858635	-0.267913
2210407C18Rik	0.0335465	-0.108179	0.0544034	0.160752	0.216503	0.766588	0.123861	0.0926941	0.938155	1.15999	-0.0337125	0.272648	-0.0337125
2210408I21Rik	0.546834	0.036991	0.276431	0.420227	0.492536	0.19294	0.414037	0.436766	-0.00873031	-0.00915836	1.02293	1.05547	0.521596
2210409D07Rik	0.165537	0.156762	0.134676	0.0595568	0.218223	0.122409	0.0796622	0.196942	0.225207	0.405561	0.16617	1.01534	0.843268
2210416O15Rik	0.21093	-0.694023	-0.610708	-0.178215	-0.278848	-0.497982	-0.321738	-0.8143	-0.787539	-0.881339	0.790722	0.896949	1.28852
2210417A02Rik	-0.140499	-0.340273	-0.0571378	-0.2237	0.010507	0.448058	-0.222721	0.0207898	0.0986619	0.0779064	-5.28729	-4.46435	-4.15522
2300002M23Rik	-0.0988573	-0.224366	-0.197702	-0.279786	-0.226812	-0.166782	-0.0530376	0.113903	-0.234606	-0.13076	-1.1394	-3.42429	-3.42429
2300003K06Rik	0.0440555	-0.117423	-0.122129	-0.203102	0.0958826	-0.0226812	-0.221031	-0.317972	0.213588	0.0189942	-1.48255	-1.48255	-1.48255
2300005B03Rik	-0.431027	-0.614938	-0.389319	-0.320379	0.0111803	-0.3193	-0.0800214	0.315077	0.295886	-0.0678543	-1.11716	0.0232103	-0.683777
2300009A05Rik	0.0488046	-0.381156	-0.564423	-0.139759	-0.293813	-0.569333	-0.829562	-0.497223	-0.499309	-0.672245	1.00094	-0.160613	-0.00597746
2310001K24Rik	0.329583	0.267856	0.156896	-0.00160073	0.0891219	-0.0658698	0.0942931	0.370678	0.207818	0.116241	-1.15755	-0.928501	-0.651251
2310002D06Rik	-0.0583127	-0.106459	0.283623	-0.0112947	-0.205866	0.122193	0.0400474	-0.362605	0.300229	0.123902	0.777854	1.71236	2.69973
2310002F09Rik	-0.159357	-0.327831	-0.641104	-0.147908	-0.634709	-0.486713	-0.967259	-0.590694	-0.386058	-0.469569	-0.412475	0.0268538	-0.125117
2310002J15Rik	-0.50396	-0.591396	-0.500795	-0.666358	-0.861803	-0.585912	-0.745859	-0.526149	-0.401268	-0.159549	-2.10325	-3.16586	-0.919945
2310002L09Rik	-0.120964	-0.139411	0.0100647	0.0394931	-0.000629595	-0.0121063	0.133026	-0.166992	0.0484717	0.216485	0	0	0.577279
2310003H01Rik	0.619698	0.207457	0.680881	-0.0160435	0.3427	0.259083	0.442868	0.289293	0.199059	0.266937	-1.14295	-0.660826	-0.286498
2310005A03Rik	0.0729952	-0.0583654	-0.0280728	-0.0119195	-0.02327	0.14063	0.0646199	0.0826683	-0.120944	0.144849	0.179364	-0.395736	-0.395736
2310005E17Rik	0.050557	0.529766	0.106422	0.169229	0.506424	0.0188533	0.252317	0.762891	0.589597	0.28913	-1.64834	-0.779419	-0.869616
2310005G13Rik	-0.0141657	-0.0200082	0.170082	0.0268952	-0.0214307	-0.0710219	-0.0222338	-0.0780953	-0.263271	0.220204	-1.19881	-1.87143	-2.63978
2310007B03Rik	-1.36465	0.6615	-0.363141	1.04997	-1.05023	-0.380869	-2.0325	-2.2404	-2.20976	-2.44862	-1.19481	-1.27342	-0.38764
2310007L24Rik	0.0619164	0.167826	0.438453	0.225627	0.423836	0.190962	0.18365	0.407276	0.136633	-0.268189	-0.626335	0.666607	2.19659
2310008H04Rik	-0.119195	-0.417259	-0.601733	-0.473411	-0.570873	-0.401317	-0.529699	-0.327474	-0.710428	-0.704937	0.213406	0.688642	0.498726
2310008H09Rik	0.50268	0.054825	0.115734	0.126914	0.213209	-0.0615689	0.0568082	0.102394	-0.643176	-0.722376	-0.539666	-0.684098	-0.517626
2310009B15Rik	0.159637	0.309116	0.459614	0.284593	0.268035	0.255748	0.135689	0.40377	0.797578	0.874982	-0.608279	-1.59772	-1.7865
2310010J17Rik	0.364384	-0.685102	-0.705416	-0.448131	-0.619403	-0.369532	-0.62763	-0.167168	0.688274	0.704366	0.104435	-1.0729	-1.09118
2310010M20Rik	-0.0286189	-0.0303604	-0.00952486	0.0208788	0.0983287	0.151375	-0.0704014	0.0502248	0.127293	0.110137	-1.15118	0.203039	2.20103
2310011J03Rik	0.456131	0.306778	0.382902	0.264055	0.562099	0.115236	0.30693	0.379756	0.220843	0.0835112	-0.945113	-1.31125	-1.124
2310014L17Rik	0.189944	0.194507	0.288121	0.194975	0.42499	0.281748	0.325135	0.476345	0.297434	0.126879	0.104164	0.525332	0.537405
2310015D24Rik	0.131036	0.117322	0.163202	0.162464	0.193981	0.272726	0.243296	0.313375	0.151423	0.299519	0.272784	1.14797	1.51708
2310016D03Rik	0.225945	0.125422	0.26543	0.245918	0.268838	0.222961	0.160224	0.00633216	0.351853	0.160835	0.0959741	0.151227	0.184411
2310022A10Rik	-0.140466	-0.48764	-0.63687	-0.41607	-0.645767	-0.352037	-0.491066	-0.718567	-1.08984	-1.12411	-0.131565	-0.173912	-0.879715
2310022B05Rik	0.349615	0.280518	0.763313	0.19096	0.549218	0.601569	0.769954	0.811347	0.414251	0.319963	0.384726	0.669124	1.28573
2310030G06Rik	-1.17619	-0.308546	-0.40639	-0.0892614	-0.480325	-0.153909	-0.697349	-0.498802	-0.0195294	0.11901	-0.61497	-1.52	-2.60893
2310033P09Rik	0.466377	0.60868	0.680107	0.4399	0.525687	0.429088	0.480329	0.316979	-0.0904489	-0.0157571	-0.431314	-0.434395	-0.0595424
2310034C09Rik	0.0932199	-0.0422315	0.000938495	0.0292154	0.0472433	0.141364	0.0674302	-0.13111	0.0193558	0.106797	0	0	0
2310034G01Rik	0.416917	0.0571735	0.645742	0.348133	0.817391	0.389792	0.76169	0.913126	0.154481	0.0912871	-0.101635	-2.20803	-0.891466
2310035C23Rik	0.166527	-0.138997	-0.400293	-0.178621	-0.13002	-0.298882	-0.150268	0.0976901	0.060504	-0.174322	0.12352	0.24295	-0.0268128
2310036O22Rik	0.0726194	0.0963933	0.112443	0.141868	0.048515	0.0514693	0.0488839	-0.000994421	-0.07618	-0.17297	-0.231812	-0.205813	0.0272291
2310039H08Rik	0.0180812	-0.602519	-0.782699	-0.521271	-0.478215	-0.0652186	0.0149248	0.440082	1.51106	1.63007	-0.88361	-0.869621	-0.586995
2310040G24Rik	0.338316	-0.815172	-1.68585	-1.24306	-1.46945	-1.67209	-1.85763	-0.846843	-0.690885	-0.24131	-0.527194	-1.18404	-0.625233
2310042D19Rik	-0.0575371	-0.15989	0.400937	-0.0273981	0.295072	-0.116977	0.0393007	0.273183	0.561772	0.764079	-0.243722	-0.513558	0.0527871
2310042E22Rik	-0.193234	0.0129883	-0.0862398	-0.119372	0.0903054	-0.129794	0.342289	0.0732625	0.0762645	0.387797	-1.90465	-0.0130119	-1.90465
2310044G17Rik	0.531989	0.218716	0.17667	0.16286	0.230965	-0.256448	-0.0707378	-0.0190037	-0.0209197	-0.0736131	0.435586	0.0405732	-0.205195
2310045N01Rik	0.272958	-0.25847	-0.685501	-0.256546	-0.692569	-0.257778	-0.52423	-0.361346	0.653666	1.07744	0.207642	-0.493802	-0.852782
2310047M10Rik	-0.210578	-0.17955	0.0842392	-0.0484282	0.361803	0.311268	0.659904	0.552284	0.46811	0.447409	-1.0089	-0.660537	0.3993
2310050C09Rik	0.0549653	0.171128	0.0305269	0.0748045	0.121661	0.0886383	0.244523	-0.0962572	0.0627056	0.10549	0.706254	0	0
2310057J18Rik	-0.442007	-0.460216	-0.371124	-0.161937	-0.215243	-0.200999	-0.0239732	-0.285178	-0.294438	-0.220446	0	0	0.657429
2310057M21Rik	0.0628066	-0.925514	-0.132078	0.0800967	0.325555	0.087849	0.316724	0.121321	0.0768336	-0.164588	-0.0201431	-0.125719	-0.341276
2310057N15Rik	0.0733945	-0.195152	0.251001	-0.0682	0.0179742	-0.124011	0.0213934	-0.15017	-0.00500689	0.0060388	0	0	0
2310061I04Rik	0.224252	-0.0981645	-0.32256	-0.0980407	-0.136884	-0.144855	-0.23327	-0.36878	-0.681168	-0.844596	-0.57868	-1.02641	-1.1963
2310061J03Rik	0.40795	-0.193891	0.157183	-0.117399	0.0545184	-0.00311447	0.272622	0.49555	0.526823	0.687012	-0.217158	1.2962	0.984321
2310061N02Rik	-0.303784	-0.428465	-0.0644495	-0.3646	-0.100746	-0.101284	-0.0911531	-0.279769	-0.301697	-0.365019	0	0	0
2310065F04Rik	-0.0745698	0.0958867	1.49926	0.128018	1.50789	0.112348	0.930677	2.79964	2.95866	2.72633	-0.319984	-0.999127	-0.246823
2310067B10Rik	-0.299856	-0.0776821	0.183492	-0.271842	-0.0363555	0.37518	0.491086	0.726557	0.50759	0.501629	0.106038	0.39386	1.08308
2310068J16Rik	0.343918	0.0950762	0.448485	0.234605	0.891541	0.227966	0.475816	0.57298	0.581471	0.376344	0.215807	0.827225	0.576233
2310079G19Rik	-0.152045	-0.182519	-0.113455	-0.0140735	0.0957126	-0.138525	-0.186166	-0.164856	-0.176481	-0.347259	0	0	0
2310081J21Rik	0.182656	0.195473	0.220228	0.204098	0.0607463	0.670905	0.604161	0.458798	0.673552	0.941037	0	0	0
2410002F23Rik	0.825326	0.414256	0.152009	0.31072	0.171669	0.351663	0.16756	0.157402	0.727406	0.821491	0.455267	-0.260191	-0.718235
2410002O22Rik	0.130131	-0.133172	-0.443462	-0.244859	-0.205175	-0.446623	-0.395186	-0.317778	-0.331801	-0.52418	0.538401	-0.0254989	-0.303765
2410003L11Rik	0.290254	0.21326	-0.157303	-0.128814	-0.386961	-0.204764	-0.369833	-0.311926	-0.417292	-0.358345	-0.134716	-0.446982	-1.74127
2410004B18Rik	0.163402	-0.190379	-0.166217	-0.0583035	0.138432	-0.115421	0.0266868	-0.145267	-0.406897	-0.508209	-0.252314	-0.521718	-0.521257
2410004I01Rik	0.49001	0.552472	0.917556	0.258388	0.639542	0.103835	0.0680793	0.442798	0.219139	0.389283	0.398911	-0.102326	0.372489
2410004P03Rik	0.282648	0.387598	0.550244	0.242514	0.407361	0.863951	1.06076	0.928992	0.262959	0.408857	0.377812	1.58821	2.40818
2410006H16Rik	-0.986189	-1.10763	-1.35846	-1.02867	-1.10744	-1.05053	-1.21769	-1.02438	-1.29661	-1.62647	0.162873	-0.461535	-1.51134
2410007B07Rik	0.159498	-0.653865	-3.26658	-0.965939	-3.8257	-1.68874	-4.17942	-4.33946	-4.44744	-4.51661	-0.739733	-3.00323	-4.41356
2410012E07Rik	-0.129212	-0.267404	0.0273262	-0.0962204	0.493749	0.0641023	-0.0932617	-0.178509	0.129	0.170982	0.00566116	-0.040778	-0.385055
2410012M07Rik	-0.000923572	-0.519199	-1.05346	-0.664741	-1.42345	-1.08341	-1.51497	-1.4594	-1.7214	-1.36568	-0.98349	-1.91061	-3.21634
2410015M20Rik	0.0596194	-0.113309	-0.155655	-0.0831736	-0.220295	0.036084	0.0239377	0.0431683	0.325709	0.474696	-0.545299	-0.969379	-0.552669
2410016O06Rik	0.465069	0.311956	0.334746	0.25765	0.478607	0.0657887	0.205438	-0.0769234	-0.607169	-0.855615	-0.879191	-0.930832	-0.818492
2410018L13Rik	-0.565808	-0.227189	0.376699	0.0097378	0.751896	0.360046	0.842954	1.12136	1.47543	1.27461	0.566232	0.549914	0.461951
2410018M08Rik	0.494895	0.183381	-0.332376	-0.0906494	-0.497095	-0.248968	-0.171896	-0.0830908	-0.586345	-0.755001	-0.880372	-1.31518	-1.77431
2410076I21Rik	-0.728183	-0.945981	-1.18813	-1.05391	-1.21574	-1.13099	-1.14831	-1.20379	-1.22146	-1.1755	-0.215859	0.527901	0.193525
2410088K16Rik	0.328382	0.638321	-0.0895662	0.14482	0.360981	0.629309	1.58335	1.56007	1.2641	1.11334	-1.45813	-2.76561	-3.67371
2410089E03Rik	-0.0346657	0.25806	0.460894	0.0878383	0.287234	0.137521	0.322212	0.344011	0.243896	0.139269	-0.181169	0.188731	0.573979
2410124H12Rik	-0.228929	-0.0350561	-0.610066	-0.239928	-0.928823	-0.453336	-1.01169	-1.10139	-0.849614	-0.692159	-1.51977	-1.81557	-3.32726
2410127L17Rik	-0.267798	-0.645148	-0.956098	-0.860225	-0.875358	-1.19761	-1.15951	-1.36728	-1.76929	-1.9295	-0.228862	-0.119703	-0.241019
2410131K14Rik	0.76241	0.711797	1.04774	0.707094	1.15619	0.532858	0.892111	0.971866	1.51983	1.51383	-0.0661417	-0.254866	-0.647438
2410137M14Rik	0.329631	-0.666801	-0.761792	-0.81917	-0.565459	-1.04691	-0.969469	-0.782074	-0.938714	-0.473225	-2.79682	-2.14678	-3.64426
2410141K09Rik	-0.355961	-0.930333	-1.51831	-1.14251	-1.16607	-0.936712	-1.32293	-1.11624	-1.37945	-1.27042	-2.00323	-2.9713	-4.25178
2500004C02Rik	0.154517	0.249665	0.100789	0.230953	0.280574	0.233861	0.137019	0.402696	0.569698	0.482122	-0.316055	-1.10413	-1.25093
2510002D24Rik	0.551568	0.0351807	-0.0267603	0.00444906	0.0266002	0.210578	0.191661	0.365881	0.824807	0.895326	-0.094919	-0.354198	-0.401427
2510003E04Rik	0.104723	-0.0644513	-0.155327	-0.288706	-0.295641	-0.225279	-0.0888453	-0.0854791	-0.0987106	-0.106998	0.249538	0.445295	0.449099
2510009E07Rik	0.00693256	0.223664	0.925148	0.343095	0.418698	0.283836	0.48823	0.0270528	-0.105215	0.163547	1.52506	3.11138	3.85474
2510039O18Rik	-0.0162242	-0.0133029	-0.0309782	0.0148688	0.0792414	-0.0410873	-0.00630723	0.0328573	0.268788	0.279097	-0.500775	-0.694278	-0.643306
2510049J12Rik	-0.115112	-0.109601	-0.143245	0.469421	-0.100312	-0.0388183	0.037269	1.11496	3.79728	4.44295	-0.280939	0.890664	1.74484
2600006L11Rik	0.057521	-0.13824	0.10204	0.355648	0.0903927	0.256392	0.23735	0.340769	0.111751	0.0928171	-2.89784	-2.20489	-2.32433
2610001J05Rik	8.56323e-05	0.104253	0.231942	0.452431	0.224818	0.370561	0.0829352	-0.0412814	-0.327907	-0.486389	-0.136276	-0.584606	-0.463511
2610002J02Rik	0.724927	0.378387	0.344754	0.299179	0.393091	0.444143	0.504893	0.566002	0.649458	0.706784	0.229551	-0.253623	-0.479613
2610002M06Rik	-0.297964	0.0248302	-0.144132	0.249002	-0.137934	0.0186879	-0.197742	-0.309104	-0.295423	-0.264586	0.529325	0.782352	0.472274
2610005L07Rik	0.338218	0.0406943	-0.363118	-0.302906	-0.473558	-0.0844502	-0.0672033	-0.118266	0.0639469	-0.0616242	-0.154743	0.0965378	-0.0330297
2610008E11Rik	0.491906	-0.0145818	0.648843	0.673368	1.09206	1.10198	1.52684	1.41707	1.48516	1.76932	0.78773	1.20256	1.04246
2610015P09Rik	-0.187858	-1.30424	-1.06164	-0.677833	-1.31324	-0.526469	-1.00824	-1.01256	-1.03136	-1.16652	-0.265813	-0.454341	-0.685556
2610017I09Rik	0.219695	0.108072	0.382995	-0.101216	0.00569435	-0.277848	0.0295563	-0.0316848	-0.465174	-0.16451	5.56337	5.74189	7.89953
2610018G03Rik	0.0531543	0.439379	-0.231998	0.217654	0.139777	0.483106	0.74747	1.08507	1.17023	0.851827	0.808017	0.329594	-0.341967
2610019F03Rik	-0.116421	-0.197316	-1.60208	-0.59434	-0.631102	-0.627947	-0.336095	-0.846511	-1.50346	-1.84738	-1.43032	-1.4184	-1.07491
2610020C07Rik	0.127889	0.0107061	0.139732	0.179324	0.0600984	0.168206	0.520206	0.153543	0.0874347	0.25239	0.528411	0.637013	0.524842
2610020H08Rik	0.186335	-0.193021	-0.128214	-0.260029	-0.152564	-0.302094	-0.152376	0.0360703	-0.0938721	0.147361	0.104544	0.199891	0.233074
2610027K06Rik	0.127455	-0.162172	0.0704218	-0.00630408	0.154625	0.158758	0.515844	0.421981	0.520993	0.487783	-1.41529	-1.13064	-1.36303
2610028E06Rik	-0.448507	-0.542098	-0.310589	-0.594425	0.0422972	-0.0206888	0.474075	1.24394	2.74816	2.64787	0.679135	2.41555	2.17706
2610028H24Rik	0.248874	0.256858	0.0563314	0.0746224	0.109796	-0.096226	-0.0450375	0.120234	0.021671	-0.0466089	0.173879	-0.320917	-0.481734
2610034B18Rik	-0.0698816	-0.236584	0.339252	0.00829191	0.876742	0.614499	1.18383	0.667696	-0.30772	-0.4657	-0.19295	-0.221447	0.348796
2610034M16Rik	1.30887	-0.119608	-0.424736	0.0982483	-0.403471	-0.0554259	-0.466632	-0.506079	-0.486727	-0.526821	2.53041	2.15636	2.6601
2610035D17Rik	-0.0103081	0.256978	0.534569	-0.0341764	0.647905	-0.0727163	0.205928	0.32578	0.495887	0.809399	0.10141	0.26397	0.977402
2610037D02Rik	-0.00470347	-0.116298	-0.314807	-0.178076	-0.468778	0.0698531	-0.0263005	-0.288772	-0.287412	-0.39359	-0.0839561	-1.32339	-2.72501
2610044O15Rik8	0.157136	-0.0496333	-0.150381	-0.200688	-0.121107	-0.313357	-0.195518	-0.101804	-0.245873	-0.308352	0.303779	0.330953	0.254052
2610100L16Rik	0.294433	0.0579475	0.258572	0.197149	-0.0862079	-0.090075	-0.0552265	-0.206987	0.0151991	-0.0289585	2.94202	3.10667	5.58995
2610203C20Rik	0.0359052	-0.179498	0.153761	0.256708	0.317734	0.28453	0.239773	0.0879589	0.240374	0.171991	3.06413	3.05996	5.1508
2610203C22Rik	0.0621424	-0.214242	-0.200696	0.147415	-0.0303424	-0.130846	0.262342	-0.0249247	0.136903	0.466077	-0.444198	-0.3439	-0.331459
2610204G22Rik	0.269274	0.113067	0.0773981	0.0574665	-0.0254993	0.232488	0.480583	0.510559	0.577289	0.574161	-0.605751	-1.64927	-1.78868
2610206C17Rik	0.249666	0.101023	0.170818	-0.0144454	0.351425	-0.130776	0.0428723	0.0612023	0.385467	0.322705	0.157292	0.459121	-0.180808
2610301B20Rik	-0.169927	0.10983	0.187709	0.171757	0.179996	0.275692	0.149909	0.0392226	0.144976	0.0452901	0.393923	0.419827	0.52407
2610301G19Rik	0.106864	0.517305	0.545376	0.362752	0.441369	0.550959	0.607135	0.689845	0.462416	0.493367	0.563061	0.677027	1.0441
2610305D13Rik	-0.050879	-1.18731	-3.12031	-2.15255	-3.38541	-3.01518	-3.79234	-3.83591	-3.95334	-3.93086	-1.16747	-1.92213	-3.3684
2610306M01Rik	0.52489	-0.214321	-0.0696635	0.020921	0.189857	0.392583	0.527582	0.701178	1.17139	1.2911	0.223597	0.774632	1.23211
2610316D01Rik	0.089551	0.101323	0.144203	0.14229	0.266244	-0.0241461	0.116462	0.217309	0.234771	-0.0314171	1.20545	2.05861	3.50774
2610318N02Rik	-0.00393328	-0.290297	-0.420252	-0.520865	-0.519767	-0.486358	-0.38732	-0.441981	-1.02115	-1.53221	0.235784	0.00851165	0.460194
2610507B11Rik	0.0617777	0.215417	-0.0179961	-0.0891314	-0.388378	-0.185632	-0.384834	-0.241931	-0.3037	-0.373383	0.249031	0.258759	0.389973
2610507I01Rik	0.374235	0.0548883	-0.115972	-0.040845	-0.0355445	-0.0088673	0.0413084	0.197204	0.4049	0.219221	-0.0019199	-0.64291	0.045811
2610524H06Rik	0.413808	-0.0364094	-0.175379	0.136774	-0.130619	0.174068	0.18898	0.183421	0.0769958	0.354275	-0.399384	-0.971972	-0.310786
2610528A11Rik	-0.265021	0.853251	1.24296	1.58067	0.935419	2.05485	0.984068	0.180356	0.399096	0.222066	-0.205726	1.44932	2.61974
2610528J11Rik	-0.431243	-1.30562	-0.928099	-1.65331	-1.5732	-1.55159	-1.6167	-1.59429	-0.00444803	0.624725	-2.71156	-4.43567	-3.51067
2700029M09Rik	0.397774	0.410155	0.0924502	0.353547	-0.0352072	0.329057	-0.074533	-0.180037	-0.210802	-0.111977	0.416674	0.538927	0.346091
2700046A07Rik	-0.145467	-0.240809	-0.548194	-0.193704	0.156993	0.153572	0.402535	0.0447589	-0.120882	0.00216224	-0.828132	0.662755	-0.0429701
2700046G09Rik	0.35501	-0.0261968	0.0115875	-0.0206776	0.133049	0.386406	0.434913	0.190584	0.652373	0.819044	-1.01145	-2.07792	-2.2609
2700049A03Rik	0.0276446	-0.150511	-0.226939	-0.20788	-0.380385	-0.178035	-0.176614	-0.182611	-0.219664	-0.119574	-0.174301	0.00494702	0.179184
2700050L05Rik	0.155295	0.28989	0.229325	0.0650877	0.347869	-0.0455088	0.138766	0.169687	0.0444195	-0.054308	-0.293683	-0.326276	-0.37544
2700054A10Rik	-0.0279679	-0.148953	-0.295214	-0.207513	0.018134	-0.286163	-0.380609	-0.0126675	0.0921758	-0.137562	-0.238448	0.504209	0.599469
2700060E02Rik	-0.0637082	0.128486	-0.0382019	0.0807215	-0.161832	-0.144322	-0.311916	-0.278148	-0.164399	-0.0531763	-0.0587106	-0.689461	-1.22061
2700062C07Rik	0.361686	-0.169573	-0.458951	-0.423627	-0.464815	-0.707472	-0.716767	-0.874138	-1.03648	-1.11781	-0.832397	-1.02074	-1.28427
2700081L22Rik	0.266347	0.202938	0.157105	0.0957087	0.255505	0.0565939	0.28706	0.394496	0.306984	0.124243	0.861429	-0.414994	-0.26544
2700081O15Rik	0.412944	0.531668	1.14383	0.494947	1.09119	0.538239	1.03727	0.99314	1.17945	1.26201	0.358703	0.515747	0.821203
2700089E24Rik	0.247011	0.169161	0.480307	0.314558	0.670047	0.491968	0.651429	0.597812	0.880376	0.945886	-0.276954	-0.00942109	0.775755
2700089I24Rik	0.306591	0.590901	0.200978	0.128975	0.31432	0.0160708	0.172814	0.370952	0.307281	0.106112	0.095228	0.602873	0.529228
2700094K13Rik	1.91611	1.7151	1.56182	1.49157	1.29305	1.23875	1.07347	1.11648	0.388245	0.421224	-0.124004	-0.635497	-0.222449
2700097O09Rik	0.155825	-0.182543	-0.44691	-0.198542	-0.550093	-0.386915	-0.616925	-0.541813	-0.853255	-1.04077	-0.104425	-0.371594	-0.958679
2700099C18Rik	-0.2195	-0.290668	-0.173436	-0.296317	-0.357373	-0.260722	-0.142097	-0.00452085	-0.664043	-0.624676	-0.26593	-0.218236	-0.626116
2810001G20Rik	0.85535	0.379928	0.564489	0.427183	0.859927	0.310934	0.421384	0.553251	0.834019	0.902152	0.291968	-0.888301	-0.66383
2810004N23Rik	0.473576	0.147446	0.0845529	0.258806	0.158663	-0.0415655	-0.0960762	-0.0949762	-0.399425	-0.631061	-0.122656	-0.429645	-1.03921
2810006K23Rik	0.16468	-0.133024	0.0208292	0.00919293	-0.0528186	0.00766663	0.249172	-0.017566	-0.126454	-0.155554	0.104445	-0.27473	-0.162037
2810007J24Rik	0.453054	-0.215816	-0.110867	-0.101154	-0.165019	-0.743152	-0.586669	-0.160373	0.00489972	-0.345309	-0.174761	-0.216232	-0.0349276
2810011L19Rik	-0.366398	-0.405852	-0.13809	-0.427404	-0.358512	-0.281935	-0.602985	-1.01339	-0.506133	-0.501664	0.184832	0.0253386	-2.12716
2810013P06Rik	0.270891	-0.771742	-0.609065	-0.493459	-0.311685	-0.41371	-0.227277	-0.211752	0.463359	0.260505	-0.488539	-1.04604	-0.70131
2810021J22Rik	0.190138	0.0344709	0.167789	-0.0197554	0.0929763	0.107517	0.255055	0.189157	0.28036	0.246081	-0.506947	-0.259134	0.0706323
2810025M15Rik	-0.539518	-0.319997	-0.68446	-0.168768	-0.499642	0.0104328	-0.197688	-0.221574	0.265495	0.34473	-0.403304	-0.585774	-0.0942354
2810047C21Rik1	-0.282598	-0.468664	-0.383542	-0.422414	-0.122076	-0.463042	-0.208427	-0.029176	0.0611435	0.0339729	0.618634	-0.675872	-0.208065
2810055G20Rik	0.0552304	-0.0462825	0.0151463	-0.22213	0.088159	0.0704796	0.0382526	0.0258929	0.256147	-0.0621901	6.66247	6.47319	9.00733
2810403A07Rik	0.169462	-0.0548787	-0.162511	-0.0480921	0.0821334	0.0431571	0.272294	0.0320425	0.0795529	0.102211	0.434063	0.597049	0.352071
2810404M03Rik	-0.0608035	0.0414177	0.00492964	0.0276559	0.162166	0.182542	-0.0459257	0.0148834	0.0416427	-0.225519	0.0362105	0.165301	0.19121
2810405F15Rik	-0.143276	-0.0136106	-0.0482378	-0.139975	0.192733	-0.0374238	-0.188938	-0.267568	0.0481306	-0.0670777	3.93092	4.71137	3.80463
2810407C02Rik	0.486482	0.594662	0.6892	0.585813	0.848051	0.400251	0.629555	0.549055	0.496908	0.412649	-0.036119	0.320193	0.446463
2810408A11Rik	-0.15687	-0.568184	-0.497927	-0.446792	-0.522774	-0.290806	-0.295272	0.350069	0.851747	1.01148	1.10834	0.0890783	0.647332
2810408I11Rik	0.356705	0.082021	0.342371	0.204673	0.189948	-0.140105	-0.12747	0.373422	-0.130955	-0.254093	0.864325	0.0773399	-0.855177
2810408M09Rik	0.566176	0.22385	0.550488	0.149283	0.591781	0.134963	0.425816	0.376876	0.220502	0.033813	-0.770217	-1.22995	-0.88015
2810410L24Rik	0.199802	0.159556	0.148036	-0.0107297	0.197806	0.149486	0.205387	0.379453	0.473125	0.365363	0.412943	0.199785	1.1682
2810417H13Rik	0.32337	0.332828	0.391393	0.23133	0.366246	0.403847	0.514497	0.466507	0.07664	0.127863	2.25008	2.02003	1.96569
2810428I15Rik	0.134654	-0.0342426	-0.0891701	-0.162136	-0.19733	-0.0706743	-0.170892	-0.164472	-0.349601	-0.416605	-0.719811	-0.846609	-1.06053
2810429I04Rik	0.311073	0.356493	-0.386597	0.0332051	-0.308115	-0.144601	-0.534901	-0.399531	-0.464534	-0.74789	0.244481	-0.149109	-0.823928
2810433D01Rik	0.147124	0.246956	0.0971836	0.0620072	0.121841	0.165774	0.197457	0.299876	0.220965	0.253746	0.0605153	0.553849	-0.400226
2810459M11Rik	1.50937	0.42763	-0.207147	-0.0179347	-0.152832	-0.330305	-0.48132	-0.422885	-0.319129	-0.445337	0.951899	0.311582	0.123656
2810468N07Rik	0.0530643	0.0730363	0.24667	-0.238713	0.627885	0.250018	0.802513	0.504514	-0.156051	-0.317219	0.503196	-0.591372	1.04041
2810471M01Rik	-0.181035	-0.23457	-0.293502	-0.174154	-0.0602584	-0.0292193	-0.0481825	-0.101788	-0.210248	-0.0495645	2.64633	3.32128	5.1811
2810474O19Rik	-0.0290987	-0.301658	-1.18726	-0.540818	-1.35886	-1.04693	-1.5812	-1.60008	-1.63034	-1.43749	-0.817942	-1.28207	-1.70082
2900002K06Rik	0.255089	0.0233567	0.223157	0.231861	0.364515	0.103726	0.378545	0.0444451	0.277051	0.189478	-0.98313	-0.762474	-1.29531
2900005J15Rik	-0.0713748	-0.0143478	-0.0753723	0.191564	-0.251949	0.252979	-0.0760013	-0.0290144	-0.0589924	-0.0102267	0.489218	0.425882	-0.0887411
2900008C10Rik	0.901637	1.16048	1.73764	1.48533	2.33349	2.04438	2.74825	2.23784	1.81625	1.74726	-0.43473	-0.0696014	-0.47142
2900011O08Rik	0.766221	-0.23713	-3.28925	-0.706009	-3.95452	-1.97255	-4.16512	-4.91682	-5.05753	-4.93606	0.666339	-0.518843	-0.801024
2900026A02Rik	-0.139205	0.0509652	-0.100977	-0.0638324	-0.429652	-0.11028	-0.245606	-0.109973	0.173809	0.406442	0.121762	0.146507	0.0492124
2900041M22Rik	-0.60394	-0.680982	-1.46515	-1.25611	-1.65655	-0.907336	-1.48395	-1.5319	-2.26041	-1.79319	-1.40201	-3.5204	-3.67779
2900052N01Rik	-0.13596	-0.135061	0.0517614	-0.210861	-0.0989756	-0.0911538	-0.00837241	0.0785092	-0.14988	-0.0331451	1.2444	0.543868	0.775221
2900055J20Rik	-0.405939	-0.391082	-0.643409	-0.154703	-0.531781	-0.244807	-0.640473	-0.650243	-0.431393	-0.226969	0.583126	0.579243	-0.757455
2900056M20Rik	-0.234499	-0.398445	-0.461104	-0.531476	-0.318176	-0.139259	0.181418	0.353571	0.644817	0.394565	0.845745	0.835444	0.166972
2900057B20Rik	0.0435677	-0.052992	-0.0206382	0.10796	0.147462	0.0604725	0.0294541	-0.14682	-0.0602516	-0.112699	-1.9084	-2.37576	-2.2583
2900079G21Rik	-0.0992356	-0.176277	-0.124993	-0.216579	0.0182972	-0.0446262	-0.157716	-0.23009	-0.136265	-0.0650156	2.60983	0.714071	2.19592
2900092C05Rik	-0.0630136	0.2152	-0.0198539	0.214643	-0.0487961	0.0707502	-0.0567654	0.410241	0.138921	-0.0655086	-0.526462	0.355047	0.628042
2900092D14Rik	0.0450397	0.157902	0.0033563	-0.00330431	0.194935	0.0573301	0.0521938	0.429575	0.00678288	0.0731523	6.10849	5.65255	8.40754
2900097C17Rik	0.201717	0.0064367	0.214561	0.260668	0.467398	0.507824	0.712006	0.678903	0.563716	0.461218	-0.273936	-0.221403	0.987941
3010026O09Rik	-0.0120942	-0.475396	-0.473482	-0.574077	-0.697698	-0.222287	-0.0726769	0.00489566	-0.353283	-0.327028	-0.59127	-0.452501	-0.220659
3110001D03Rik	0.148404	-0.455618	-0.559969	-0.142845	-0.353748	0.0246144	-0.119899	-0.283019	-0.0659869	-0.117005	-0.907142	-1.36005	-0.387196
3110001I22Rik	0.269691	-0.0455946	-0.532689	-0.347584	-0.252567	-0.922575	-0.723573	-0.48223	-0.878757	-1.15206	-0.473057	-0.937223	-1.28844
3110002H16Rik	-0.273751	-0.288235	-0.793211	-0.602501	-0.697455	-0.778162	-0.720199	-0.600986	-0.502539	-0.785903	-0.382598	-0.202717	0.0682238
3110007F17Rik	-0.112163	-0.248236	-0.242884	-0.215009	-0.260857	0.0758519	0.00135046	-0.10125	0.00836987	-0.0636694	0.225073	0.773081	0.0167572
3110009E18Rik	0.345903	0.184422	0.0891167	0.25854	-0.134957	0.0325759	-0.143707	0.0471908	0.0621933	0.0402079	0.228258	0.056402	-0.716282
3110009F21Rik	0.455411	0.193861	0.331918	0.151738	0.242833	0.107115	0.223872	0.537688	0.3693	0.209303	-0.483266	-0.483266	-0.483266
3110021A11Rik	0.54005	-0.0879893	0.201574	0.291193	0.2105	0.402044	0.520345	-0.100003	0.164756	0.15415	0.362259	-0.165025	-0.899993
3110035E14Rik	0.086901	0.112812	0.159066	0.243519	0.0837424	0.0896703	0.132705	0.299454	0.0859892	0.168882	1.26098	0.713277	1.99373
3110040N11Rik	0.328909	0.0162541	-0.295841	-0.0400335	-0.153206	-0.118629	-0.254179	-0.19229	-0.0115679	-0.0820396	0.569781	1.14873	1.3894
3110043O21Rik	0.241583	0.013155	-0.138012	-0.203092	-0.244524	-0.566347	-0.699729	-0.780914	-0.820748	-1.07254	-0.0532611	-0.0177341	0.00483943
3110047P20Rik	0.00328239	0.121366	0.094737	0.00551164	0.0349602	0.0536953	0.00986481	0.0948155	-0.0227296	0.0691877	0.733579	1.5836	1.7525
3110052M02Rik	0.0777814	-0.137882	-0.270775	-0.2372	0.0901507	-0.504977	-0.124305	-0.0433861	0.142644	0.0336982	1.09521	1.03022	1.03654
3110057O12Rik	-0.621059	-0.461766	-0.300404	-0.624379	-0.188667	-0.0291953	0.262709	0.264116	0.29806	0.228071	0.17921	0.647722	0.5746
3110062M04Rik	0.229963	0.401838	0.626867	0.346694	0.65598	0.600564	0.85035	0.668363	0.585525	0.742892	0.737542	0.882848	1.24968
3110070M22Rik	-0.108193	-0.229496	-0.242376	-0.147174	0.0520058	-0.22563	-0.037065	-0.241391	-0.150143	-0.0356436	0.378467	0.31731	0.791371
3110079O15Rik	0.413005	0.397956	0.252933	0.132163	0.630446	-0.307102	0.135049	-0.23752	-0.2235	-0.179642	-0.401173	0.931102	1.91151
3110082I17Rik	0.163177	-0.0652509	-0.230892	-0.0310616	-0.217764	-0.0120685	-0.0508082	-0.346958	-0.346897	-0.44923	-0.143403	-0.37071	-0.879028
3110099E03Rik	0.10934	0.0766089	-0.0196915	0.0165825	-0.0146555	-0.166304	-0.067314	-0.0201888	0.356589	-0.0151413	0.403821	0.209963	0.645163
3230401D17Rik	-0.00376509	0.123805	-0.162456	-0.0381838	-0.211576	0.0814907	-0.140945	-0.412809	-0.613944	-0.317465	-0.361066	-0.00516152	-0.117507
3300002I08Rik	-0.124202	-0.104312	-0.236568	-0.0948703	-0.306874	-0.0737556	-0.0852891	0.0327753	-0.0276967	-0.0655673	-0.41599	-0.662476	-0.745582
3300005D01Rik	0.143059	-0.124375	0.241093	0.175053	0.240136	0.119596	0.13596	0.15011	0.0553946	0.179371	-0.362423	-1.49064	-1.98898
3425401B19Rik	0.103495	0.11242	0.370461	0.244869	0.107984	0.137612	0.155689	0.638756	0.44985	0.180525	-0.645166	-0.385688	0.128716
3632451O06Rik	-0.658113	-0.46199	-0.967183	-0.706444	-0.00425967	0.459857	1.11673	0.639198	-1.32923	-1.68225	-0.166355	-0.585158	-0.518151
3830403N18Rik	-0.0296985	-0.154089	0.140371	0.171385	-0.0350359	0.171286	0.25775	0.109772	0.12401	0.205076	-0.116811	0.169773	-0.859497
3830406C13Rik	0.20944	-0.0144105	-0.0501391	0.0424906	-0.0510651	0.0994513	0.155383	0.00355409	0.440388	0.497868	-0.365081	-0.658156	-1.23225
3830417A13Rik	-1.15152	-0.661859	-1.69264	-0.538471	-2.02489	-0.972632	-1.99164	-2.67026	-2.99618	-3.00477	-1.04267	-1.69065	-1.75837
3930402G23Rik	-0.258163	-0.202587	-0.124587	-0.115808	0.249406	-0.111511	-0.175589	-0.0916787	0.0481126	-0.0517019	-0.143401	-0.110532	-0.0853994
4430402I18Rik	-0.157855	-0.37432	0.0891659	-0.288671	-0.276317	-0.160757	-0.00380649	0.0121919	-0.100093	-0.0843924	-0.428177	-0.715432	-0.299544
4632415K11Rik	-0.0494142	-0.0689122	0.0744983	-0.0513364	0.0207685	0.255725	0.28705	0.476031	1.08169	1.1025	-0.510084	-0.30565	0.0993987
4632415L05Rik	0.0953659	-0.267415	-0.403642	-0.239101	-0.393963	-0.284002	-0.361328	-0.311446	-0.423704	-0.414994	0.136307	0.134417	0.684375
4632428C04Rik	-0.222295	-0.0258273	-0.136223	-0.141913	-0.146407	0.0357632	0.141693	-0.00777368	-0.0252977	-0.114313	-0.329737	-0.0700854	-1.43328
4632428N05Rik	-0.554887	-0.348745	-0.706977	-0.209322	-0.626481	0.0958946	-0.158798	-0.307273	-0.679699	-0.427649	-1.68667	-0.934857	-0.614732
4632434I11Rik	-0.0552823	0.268501	0.0191637	0.0624781	-0.413111	-0.658756	-1.05625	-1.16751	-1.64645	-1.57087	-0.187154	-1.16941	-1.4391
4732415M23Rik	0.291224	-0.186578	0.0835811	-0.137108	-0.0697179	-0.121133	-0.0999842	0.105418	-0.0819396	-0.0680037	-0.0824366	-1.14406	-1.39248
4732456N10Rik	0.342659	1.29146	1.17018	1.06419	0.701608	0.593892	0.222751	0.686626	3.3389	4.59625	0.988482	0.726717	0.250639
4732471J01Rik	-0.0218715	0.0357828	0.0890257	0.0517436	0.104301	0.176038	0.146345	0.208859	-0.0684949	-0.0906249	-0.675407	-1.16887	-0.48159
4732491K20Rik	0.101389	0.138634	-0.121913	0.223169	0.0625298	0.393848	0.465012	0.837822	2.12831	2.32006	0.257026	0.143386	-0.334267
4831440E17Rik	-0.0033161	-0.355222	-0.0890708	-0.357179	-0.607849	-0.269306	-0.0945447	-0.426242	-0.251031	-0.179574	-1.61141	-1.74262	-1.93648
4833403I15Rik	0.100479	0.0858356	-0.0588511	-0.119448	0.10554	0.0868318	0.0706802	0.254367	0.235921	0.0318961	-0.755323	-1.2383	-0.868019
4833418N02Rik	0.273709	0.481412	0.705963	0.389259	0.717238	0.691265	1.04319	0.806569	1.22931	1.82335	0.644126	0.316793	0.577469
4833420G17Rik	0.0955981	0.0433555	-0.236802	-0.131956	-0.511202	-0.0554071	-0.0892878	-0.0800727	-0.314215	-0.254386	-0.153548	-0.236357	-0.255104
4833422C13Rik	0.124296	-0.288745	-0.210007	-0.15603	-0.0839532	-0.100984	-0.189302	-0.259935	-0.259585	-0.220838	0.898424	2.59857	4.14199
4833423E24Rik	-0.0238224	-0.207718	-0.0918852	0.0575871	-0.210349	-0.0526164	-0.0772886	0.210596	-0.187971	-0.333549	0.41434	0.254822	0.640217
4833424O15Rik	-0.0439606	-0.0947191	-0.133265	0.0865881	-0.0564799	0.0147759	0.113556	0.201236	0.0528671	0.145359	1.89416	1.52264	1.42939
4833427F10Rik	-0.105494	0.139558	0.159574	0.0341876	0.0654328	0.0878791	-0.0455317	-0.0255378	0.164925	0.208528	-0.257022	-0.104806	-0.369208
4833427G06Rik	-0.0204162	-0.176562	0.0189102	0.033991	0.639775	0.153946	0.360211	0.259324	0.192921	0.0846474	1.3143	1.01033	0.368839
4833428L15Rik	-0.0843981	0.084593	0.0711236	-0.121039	0.0780564	0.100722	0.0623539	0.196302	-0.0141548	-0.0887369	-0.178624	-0.834768	-1.91982
4833439L19Rik	-0.113702	-0.180163	0.127234	0.0320497	0.0380954	-0.0441355	-0.184586	-0.10895	0.0647408	0.180607	0.218442	0.10478	0.180036
4921501E09Rik	-0.21833	-0.34914	-0.149119	-0.104268	0.453175	-0.131182	-0.095417	0.100242	-0.119709	-0.0797792	-0.551873	-0.422644	-1.06769
4921504A21Rik	-0.423657	-0.478255	-0.453524	-0.308851	-0.418031	-0.38237	-0.35423	-0.229387	-0.338447	-0.396509	0.942156	0.550747	0.321572
4921504E06Rik	-0.0540633	-0.0367895	0.0533255	-0.0608768	-0.0156632	-0.0800209	-0.0869774	-0.180012	-0.0351842	-0.0095143	-0.14236	-0.20942	0.165843
4921507L20Rik	-0.078653	-0.221184	-0.0811241	-0.0117651	-0.0263799	0.144564	-0.153663	0.068209	0.369849	-0.0185095	-0.393827	-0.0234302	-0.138881
4921507P07Rik	-0.345477	0.0216555	-0.377327	-0.0998966	-0.43232	-0.188577	-0.181393	-0.0580395	0.495657	0.219222	-0.163231	-0.267601	-1.01358
4921508A21Rik	0.246448	0.0723806	0.0933249	-0.0422437	-0.0521628	-0.269472	0.175733	-0.022293	0.136382	-0.0414294	0	0.920189	0.271139
4921508D12Rik	0.144606	0.121655	0.120935	-0.00568311	0.0913545	0.141068	0.399025	0.0106743	0.0999934	0.116285	0.460473	0.437774	0.178858
4921509C19Rik	0.161046	0.223791	0.254949	0.32034	0.180056	0.0139655	0.06103	0.335082	-0.0800598	-0.0579921	-0.511188	-0.367858	-1.53694
4921509O07Rik	-0.206869	-0.0910872	0.0855844	0.185396	0.0274132	-0.104489	0.260411	0.228124	-0.125584	-0.030208	0.306082	0.950168	0.664407
4921511C20Rik	0.231068	-0.144291	-0.0403056	0.14103	-0.0483366	-0.0873908	0.0703142	-0.0994139	0.0360315	0.207462	-3.67242	-4.46419	-4.46419
4921511H03Rik	-0.0846975	-0.133679	0.213801	0.094095	-0.117999	0.030247	-0.174093	-0.100798	-0.0829339	0.108286	-0.0784576	0.179987	0.59516
4921511I17Rik	0.0165781	-0.0359638	0.0191762	0.0439238	-0.029379	0.115745	-0.159232	0.0489292	-0.208941	-0.0205458	0.274503	-0.00607371	-0.536732
4921513I03Rik	0.051428	0.193367	0.200457	0.134204	0.113738	0.0902612	0.16053	0.356814	0.232091	0.252285	0.864383	2.05689	2.04551
4921515E04Rik	-0.244886	-0.305257	-0.150219	-0.162951	-0.108079	-0.136494	-0.212509	-0.359929	-0.173896	-0.0960771	-0.0146537	0.131938	0.0223017
4921517D22Rik	0.0263138	-0.136101	-0.000965183	0.060443	0.058188	-0.239264	0.343415	0.0400078	0.14836	-0.160605	-2.77423	-3.41963	-3.68023
4921524J17Rik	-0.439658	-0.718254	-0.357498	-0.760743	0.248286	-0.589299	-0.0611119	0.111353	-0.417532	-0.783104	-0.117056	-0.056893	-0.259985
4921524L21Rik	-0.124562	-0.0564701	-0.164516	-0.00976459	0.207312	0.182743	0.0217184	0.0554482	-0.279142	-0.233924	-0.0881135	0.214988	-0.0823793
4921525B02Rik	0.217262	-0.051763	0.146536	0.095513	-0.0922026	0.178246	0.116636	0.25126	0.162053	0.112067	1.08903	0.859288	1.66631
4921525O09Rik	0.0216077	-0.215511	0.0079341	0.119901	0.818496	0.562559	1.204	0.765826	-0.164463	0.0453987	-3.16465	-2.87563	-2.81054
4921530D09Rik	0.0705615	0.0857916	0.00633537	0.118421	0.275747	0.0482687	-0.0896637	0.0892205	0.158579	0.000941504	0.664983	0.0481742	-0.255298
4921530L21Rik	0.0384033	0.211927	0.285943	0.00220241	0.155642	0.135847	0.0570497	0.201421	-0.138371	-0.0116221	1.69606	2.78319	0
4921531C22Rik	0.445563	-0.0946867	-0.0206494	-0.17178	0.390596	-0.100456	0.25539	-0.156455	0.437393	0.61198	-0.618989	-1.1095	-0.559033
4921531P14Rik	-0.143339	0.164637	0.289418	-0.102631	0.14656	-0.0712448	0.409428	0.205327	0.333517	0.14437	0.220702	-0.0429495	1.39457
4921536K21Rik	0.135463	-0.00620031	0.165047	0.125232	-0.134979	0.231679	0.0276528	-0.0817893	0.0250421	-0.0374992	0.46839	0.369203	0.636885
4921539E11Rik	-0.064985	-0.204673	0.121133	0.0496921	0.12238	0.195025	0.0023692	-0.121061	-0.136352	0.0853079	-0.875187	-0.800504	-0.948371
4922501C03Rik	-0.0101481	0.113443	-0.116418	-0.0323566	-0.287487	-0.0920251	-0.0855802	-0.104718	-0.0200847	0.209576	0.432414	0.718387	0.771028
4922501L14Rik	-0.0489337	0.0305513	0.0795297	0.0550628	0.151601	0.0561881	0.00118514	-0.0714456	0.0656531	0.0896569	0.41981	1.00611	1.86413
4922502D21Rik	0.169062	0.0843461	-0.0684464	0.0258564	-0.0331273	0.107587	0.00587253	-0.0844099	0.00661	0.0305427	0.0544623	-0.0370246	0.18217
4922505E12Rik	-0.2157	-0.166491	-0.30987	-0.0398758	-0.146962	-0.131619	-0.0757011	0.103926	-0.186837	0.113426	-0.926012	-1.56358	-1.56358
4930401C15Rik	-0.207834	-0.0988884	-0.101685	-0.10278	-0.0987123	-0.123428	-0.178371	0.174144	0.0181933	-0.0597342	0.0756883	-0.509263	-0.354861
4930402F06Rik	0.0806891	-0.136495	-0.00387771	0.192375	-0.0380744	-0.147933	0.0523665	-0.175312	0.232607	0.115592	-0.161452	1.03556	1.76502
4930402F11Rik	-0.298095	-0.456765	-0.401646	-0.264033	-0.144576	-0.374229	-0.352779	-0.185194	-0.113762	-0.157367	0	0	0
4930402H24Rik	-0.0898775	0.0924469	0.0857158	0.00466472	0.358517	0.196761	0.218147	0.201077	0.44528	0.629538	0.0352945	0.344827	0.841248
4930402K13Rik	-0.0311209	-0.19473	-0.31076	-0.224421	0.00336982	0.208645	-0.100748	-0.288064	-0.0788811	0.132371	-3.44184	-3.44184	-3.44184
4930404A10Rik	0.164641	0.250523	-0.00292832	0.0146592	-0.0446398	0.00968629	-0.13622	0.55602	-0.0782362	0.0234369	-0.870307	-0.535781	-0.356665
4930404N11Rik	0.0928537	-0.570244	-0.0248257	0.154392	0.673753	-0.0176893	0.654408	1.23783	1.09645	0.947952	-0.885075	-0.87254	-0.686832
4930405A10Rik	-0.0667599	0.0213227	-0.0408091	-0.128124	-0.094811	-0.239458	0.0294248	-0.0810034	-0.23724	-0.0144128	-0.0623231	0.168997	0.553891
4930407I10Rik	0.00360174	-0.246736	-0.25105	-0.237124	0.0928112	-0.210997	0.137022	0.519224	0.0630938	0.242969	-0.118636	0.489752	0.238278
4930408F14Rik	-0.208895	-0.246577	-0.165177	0.191272	-0.24317	-0.169801	-0.357768	-0.307797	-0.469491	-0.04594	-2.59818	-2.59818	-0.908318
4930412C18Rik	0.0356279	-0.206408	-0.0203486	-0.0646732	-0.0489069	0.20781	-0.0685574	-0.230851	-0.0828062	0.111736	0.459382	0.379283	0.0476204
4930412D23Rik	-0.159094	-0.0112571	-0.10038	-0.310143	-0.259514	-0.257169	-0.066518	0.102712	0.00301259	-0.354379	-0.670155	-0.993713	-1.0245
4930412O13Rik	0.122612	0.279385	1.47536	0.313474	1.71032	0.557166	1.34632	1.36267	0.682578	1.26722	1.20227	1.95252	2.97166
4930413E15Rik	-0.10192	-0.251509	-0.285369	-0.197271	-0.222664	-0.171178	0.0386557	-0.0744952	0.0304192	0.0294283	0.315044	-0.410652	0.442016
4930413F20Rik	-0.243167	-0.236081	-0.237405	-0.0344828	-0.331023	-0.077044	0.206396	-0.126894	-0.0173519	-0.00270598	-0.570893	-0.922705	-3.83954
4930413G21Rik	0.0397836	0.145321	0.103552	0.103958	0.332946	0.0831689	0.306926	0.131405	0.0877993	0.169488	-0.166047	0.618137	1.04159
4930414L22Rik	0.0291309	0.0459765	0.0820936	-0.064757	0.283418	0.18245	0.275775	0.333481	0.51367	0.354014	-0.582361	-0.844529	-1.45317
4930415F15Rik	-0.106016	-0.255312	-0.137967	-0.193714	-0.364504	-0.281584	-0.325796	-0.268013	-0.024405	-0.148045	0.353292	1.08921	0.902285
4930415L06Rik	0.260081	0.00834271	-0.0594622	-0.157664	0.0891304	0.150352	-0.0559361	0.0332538	0.0375537	-0.0811011	0	0	0
4930415O20Rik	0.0344401	-0.125606	-0.413664	-0.274389	-0.581239	-0.310634	-0.546404	-0.852753	-0.711018	-0.631731	0.562717	0.71509	1.6035
4930417O13Rik	0.405006	0.143003	0.228072	-0.0295253	0.166983	0.303118	0.353157	0.337758	0.0904362	0.282669	-1.1623	-1.90575	-1.85292
4930417O22Rik	0.35596	0.10126	0.0532579	0.17475	0.18021	0.276655	0.170153	0.0958111	-0.0373227	0.0845756	0.10663	3.00564	2.86865
4930422G04Rik	0.428148	0.577858	0.514572	0.39472	0.691082	0.420016	0.701742	0.576732	0.0562207	0.298771	0.432375	0.632031	0.359655
4930423M02Rik	0.0807319	0.115798	0.167886	-0.0460712	-0.102712	0.0705527	-0.0283293	0.0486362	-0.120148	-0.0406483	-0.431751	-0.19284	0.0166724
4930425O10Rik	-0.200896	-0.289012	-0.283288	-0.392833	-0.0248242	-0.271131	-0.190953	-0.283373	-0.196547	-0.1458	-2.43099	-2.79389	-2.04722
4930426D05Rik	0.915122	1.17057	0.567243	0.924211	0.629779	0.704851	0.16006	0.794878	0.971311	1.26914	0.728982	-0.322304	-0.785378
4930426L09Rik	0.243614	0.632285	1.35226	0.364552	1.16313	0.410645	0.923882	0.989171	0.563566	0.358802	-0.325698	-2.14411	-1.34939
4930427A07Rik	-0.0641868	-0.171555	-0.909673	-0.276483	-0.903802	-0.772247	-1.21068	-0.451719	-0.316883	-0.464457	-0.594698	-0.921581	-0.825264
4930428D18Rik	0.0733923	0.204689	0.156021	-0.213573	0.0358527	0.0503384	0.177908	0.168032	0.163874	0.100534	-0.0954294	-0.0954294	-0.0954294
4930429B21Rik	0.985223	0.0507086	-0.146262	-0.0852922	-0.229934	-0.376011	-0.715114	-0.823374	-0.471094	-0.531646	-0.708786	-0.768393	-0.218696
4930429D17Rik	0.378924	0.023294	0.0333631	0.119989	0.0489874	0.200297	0.352871	0.107858	0.115364	0.12224	1.19763	1.54013	1.73943
4930429F11Rik	-0.584235	-0.753418	-0.598208	-0.491591	-0.632873	0.47161	-0.711661	-0.560519	-0.877454	-0.558851	0	1.61559	0
4930430A15Rik	-0.231409	-0.367571	-0.388891	-0.301009	-0.245478	-0.275739	-0.266193	-0.355404	-0.313635	-0.284276	-0.0669728	0.0822265	-0.139218
4930430D24Rik	-1.23739	-0.902144	-1.10303	-0.817921	-0.979072	-1.13014	-1.29267	-0.706804	-0.726229	-0.787506	-0.036225	-0.036225	-0.036225
4930430F08Rik	-0.59942	-0.589676	-0.716253	-0.576132	-0.617376	-0.470229	-0.474532	-0.561744	-0.604911	-0.650165	-0.46251	-0.369887	-0.388101
4930431F12Rik	-0.0891298	-0.268881	0.198491	0.0516595	-0.0222575	-0.018965	-0.0855933	-0.129478	0.00940728	-0.13887	0.231327	1.34219	2.01391
4930431P03Rik	-0.141401	0.0619779	-0.00248411	-0.150464	-0.27337	-0.271018	-0.194104	-0.119928	0.006721	-0.172477	-0.707849	-0.0976482	-1.64403
4930432J09Rik	0.065019	0.0202073	0.0226546	0.0625692	0.00961108	0.00370782	0.150452	0.00781776	-0.233699	0.101162	0.459191	0.817263	1.60322
4930432K09Rik	-0.161765	-0.0476069	-0.00143194	-0.0748232	-0.00787737	0.0811481	0.0551444	0.143548	0.122833	-0.0407795	-0.415244	-0.93509	-0.46371
4930432K21Rik	0.1575	-0.112391	-0.640687	-0.370682	-0.773192	-0.619981	-0.826262	-0.610513	-0.46031	-0.435378	-1.11014	-0.854412	-0.0296135
4930432M17Rik	-0.069193	-0.0270766	-0.10671	-0.101349	-0.0140358	0.0419872	-0.149303	0.11267	0.131824	-0.197141	0.162448	0.243698	1.0581
4930433I11Rik	0.188293	0.511628	0.270143	0.164482	0.470298	0.0565906	0.358758	0.541775	0.366506	0.318425	-0.300913	-0.958279	-2.24533
4930434J06Rik	-0.13925	-0.306334	-0.116735	-0.199156	-0.184389	-0.205574	-0.272585	-0.171501	-0.224663	-0.0649193	0.256899	0.625844	1.1235
4930435E12Rik	0.118654	0.161569	0.206426	0.0277458	0.127096	0.00347726	0.0397138	0.320692	0.152961	0.106444	-1.0186	-1.34979	-2.2625
4930440C22Rik	0.253724	0.256791	0.231043	0.318988	0.259029	0.14226	0.411947	0.408768	0.296932	0.570291	0.135947	0.448162	0
4930441O14Rik	0.106308	0.0328353	-0.103452	-0.0598782	-0.0513324	0.102583	-0.14836	-0.0505716	0.140324	-0.121102	-0.273968	-0.890721	-1.00158
4930443O20Rik	-0.130184	-0.296581	-0.216406	-0.238189	-0.230336	-0.188997	-0.258081	-0.230048	-0.625518	-0.111017	0.152835	1.39314	1.13552
4930444A02Rik	0.16779	-0.290853	-0.687202	-0.420504	-0.866536	-0.37115	-0.523729	-0.702984	-0.372849	-0.152805	-0.475017	-0.568648	-0.302547
4930444G20Rik	-0.0471976	-0.0968002	-0.100373	0.738732	0.262164	-0.00129577	0.0779637	-0.0614362	0.196723	0.0226528	-3.17118	-2.53026	-3.46987
4930444M15Rik	-2.38013	-2.30663	-2.96043	-1.97345	-2.03632	-2.64363	-2.59607	-3.1933	-3.34808	-3.21125	-3.43595	-3.78141	-3.92754
4930444P10Rik	-0.0720506	-0.0425221	-0.530389	-0.010981	-0.417945	-0.189056	-0.321208	-0.805308	-0.401618	0.0533956	1.27263	1.87751	2.34062
4930447A16Rik	0.120338	-0.0751977	0.0701052	0.0149633	0.00299336	0.0631737	0.217144	0.353123	0.41313	-0.0266768	1.5423	2.2541	3.38074
4930447C04Rik	-0.0929498	-1.01745	-1.83425	-1.3921	-1.96913	-1.7708	-2.05642	-2.41505	-1.96135	-1.43495	0.342583	-0.415238	-1.68084
4930447J18Rik	-0.00983408	-0.429986	-0.640617	-0.158505	-0.326753	-1.11238	-0.903713	-0.462832	-0.714182	-1.05647	-0.00917303	0.380277	0.213131
4930447K03Rik	0.0197592	-0.0227095	0.126972	0.0082822	0.0300647	0.0643587	-0.0255908	0.0538088	0.137603	-0.0208536	-1.49925	-0.705624	0.288059
4930447N08Rik	-0.0040209	0.00250233	0.168263	0.0880187	-0.059117	0.161675	0.137715	0.205639	0.192448	0.108526	1.00364	1.14204	0.712623
4930448F12Rik	-0.0715611	-0.08436	-0.00252926	-0.0941505	0.0694192	0.0622181	-0.00903581	0.027401	-0.146522	-0.0873783	0.757707	1.88226	1.60073
4930448K20Rik	0.365572	0.141572	0.194096	0.0713763	0.100121	0.310466	0.068402	0.142527	0.117232	0.178313	0.433317	-0.429076	-0.429076
4930449E01Rik	-0.0745288	-0.00727737	-0.173315	-0.0698144	-0.034197	0.25913	-0.109999	-0.2912	-0.190042	0.377419	-0.742331	-1.00908	-0.935908
4930449I24Rik	0.0344877	-0.0235331	0.0536021	0.118386	0.126216	0.0744456	-0.0257021	-0.174298	0.0157191	0.145323	0	0	0
4930451C15Rik	-0.184969	-0.16663	-0.152893	-0.0266022	-0.0980785	0.359385	0.430353	0.00464873	0.245724	0.6237	-0.203544	0.677938	0.456531
4930451G09Rik	0.559001	0.427794	0.432434	0.746373	0.555817	0.478834	0.512335	0.57246	0.759934	0.596774	-0.719084	-0.843006	-1.15519
4930451I11Rik	0.0718342	-0.0759612	-0.280028	-0.39477	-0.133191	0.117964	0.893183	-0.220069	-0.199594	-0.224833	1.56922	0.141907	-0.942978
4930452B06Rik	-0.840245	-0.766263	-0.953849	-1.13115	-1.19574	-0.583079	-0.375746	-0.124036	-0.937795	-1.27634	-0.81575	-0.61077	-1.19301
4930452G13Rik	0.0540227	-0.0468541	0.227001	0.107504	0.166628	0.132816	0.0886575	-0.00939958	0.23807	0.166274	0.291106	0.983843	1.12696
4930453H23Rik	0.277426	-0.0574299	-0.306211	-0.300042	-0.270111	-0.391802	-0.490831	-0.398732	-0.361927	-0.427175	-0.797802	-1.91747	-2.55343
4930453L07Rik	-0.258534	-0.293578	-0.0749803	-0.300656	-0.196426	-0.00542632	-0.316424	-0.244929	-0.222114	-0.0897287	0.952152	-0.494259	1.3063
4930453N24Rik	0.236413	0.115538	0.0965428	0.00956479	0.00668936	-0.490581	-0.485616	-0.573116	-0.646195	-0.727369	-0.529776	-1.34938	-1.01633
4930455C13Rik	0.0153644	-0.0800805	-0.0405647	-0.039071	0.233308	0.00038058	0.0934704	-0.35326	0.692456	-0.0594969	0.126699	0.595678	0.29894
4930455D15Rik	-0.12021	-0.119337	-0.0371461	-0.0227424	0.0927479	-0.240315	-0.127307	-0.291157	-0.0179904	-0.0906891	0.0896191	-0.0131228	-0.0818748
4930455F23Rik	-0.1655	-0.900876	-1.49884	-0.805967	-1.53447	-0.425162	-0.512337	-0.595851	-0.340177	-0.368251	-0.310547	-0.166349	0.35846
4930455H04Rik	-0.179617	-0.0116023	0.121548	0.127584	-0.0536451	0.411088	0.171194	0.391932	0.0987573	-0.00154543	0.22851	0.627811	1.2948
4930456L15Rik	-0.0243056	0.115735	0.296345	0.100258	0.221728	-0.00868853	0.0141517	0.239409	0.0328624	0.14203	0.535421	0.483086	0.689481
4930465A12Rik	-0.389747	-0.272716	-0.233391	0.0965027	-0.215679	-0.124591	-0.0456854	0.0374032	-0.231682	-0.0733736	0.447416	0.437143	0.558677
4930465K10Rik	0.473312	-0.0501839	-0.0147789	0.112307	0.0214362	0.140518	0.127105	-0.19078	-0.194508	0.229846	-0.369152	-1.10682	-0.984041
4930465M20Rik	-0.0293851	-0.164957	-0.0581685	-0.00428997	0.0164396	-0.00371558	-0.101015	0.143246	-0.0443008	0.0247545	0.07876	-0.385051	-0.111956
4930467D21Rik	0.0800094	0.00748921	-0.00356949	0.0727703	0.106063	0.0375673	-0.233322	-0.0335812	-0.0294674	0.105816	-2.01694	-2.90349	-3.49984
4930468A15Rik	-0.0608016	-0.221552	-0.122057	-0.206367	0.144375	-0.104069	0.0628007	-0.324377	-0.0669598	-0.0742873	-0.421516	-0.875224	-0.981926
4930470H14Rik	-0.202647	-0.0595935	-0.285414	-0.349982	0.120124	-0.161376	-0.0544602	-0.329534	0.258261	-0.200213	-0.204009	0.0209506	-0.134222
4930470P17Rik	-0.216443	-0.226583	-0.222315	-0.203444	-0.187011	-0.0498132	0.16367	-0.0521701	-0.0121885	-0.0616448	-0.522864	-0.863443	-0.770142
4930473A02Rik	-0.114786	-0.0355099	-0.279338	-0.148355	0.157536	-0.129113	-0.0495753	0.102676	-0.0912873	-0.0569653	0.378692	0.922544	1.43202
4930473O22Rik	0.0625096	-0.0293253	0.100024	0.074836	-0.048185	0.121402	0.0664882	0.14705	0.236324	0.0692914	-0.0618739	-0.0618739	-0.0618739
4930474G06Rik	0.246616	0.226464	0.345985	0.173706	0.121658	0.0880882	0.402471	0.169734	0.398518	0.531447	-1.5089	-1.56839	-1.80274
4930474H20Rik	0.281561	0.425593	0.170145	0.38152	0.172265	0.0856537	0.257973	0.445486	0.232793	0.0111135	0.0547061	0.196195	0.152075
4930474M22Rik	-0.191297	-0.0851791	-0.0116564	0.0751162	0.17025	0.339858	0.262549	0.0366109	-0.0875189	0.132068	1.28747	4.30011	3.53296
4930474N05Rik	-0.103429	-0.0558416	0.255754	0.00926262	0.0592222	-0.00952468	-0.0315604	-0.121009	0.294863	-0.00494992	-0.287963	-0.660573	-0.122029
4930474N09Rik	0.00254578	0.0205834	-0.0782175	-0.0422644	0.0964892	-0.13013	-0.188397	0.0986902	0.107716	0.0468648	0.577565	0.885509	2.50884
4930478P22Rik	-0.188689	0.157934	0.164453	0.19302	0.251545	0.223609	0.0481002	0.130993	0.117575	0.171766	0.236656	1.36012	0
4930479M11Rik	0.165684	-0.193058	-0.235942	-0.1102	-0.098056	-0.257996	-0.281727	-0.260689	-0.0985234	-0.081083	-0.451808	-1.27724	-2.10508
4930480E11Rik	-0.0137462	-0.194043	-0.00572075	-0.00464982	0.1011	-0.156165	-0.033474	0.14109	-0.00990393	-0.0975997	0	0	0
4930480G23Rik	-0.0898665	-0.0327408	-0.0575731	0.0395805	0.0651269	-0.0382737	0.119478	0.159347	0.173999	0.010138	-0.370709	-0.491018	-0.15704
4930480K15Rik	-0.0713042	0.17324	0.0882631	0.12865	-0.0474806	0.196125	-0.0425672	0.0549457	0.59666	0.0684967	2.14409	1.85154	2.44245
4930481A15Rik	0.151738	-0.265273	-0.058946	-0.0532337	0.231302	0.00275889	0.25153	0.180033	-0.0299659	0.0220463	0.0215291	-0.221608	-0.261749
4930483J18Rik	0.0213919	-0.289346	-0.252858	-0.248524	-0.213195	-0.0698809	-0.118254	-0.263716	0.0505608	0.0843179	-0.00187845	-0.917234	-1.4696
4930483K19Rik	0.0584557	0.13401	0.156347	0.0948517	0.0323988	0.0494267	0.393671	0.548126	0.0775299	0.160261	1.42121	0.898574	0.309914
4930486L24Rik	-0.319156	-0.431664	-1.00498	-0.763137	-1.24208	-0.924656	-1.0351	-0.931457	-1.01165	-1.05849	-2.56598	-2.79764	-3.51403
4930487D11Rik	-0.170563	0.0516221	0.176049	-0.111328	0.115529	0.0155178	0.06397	-0.1093	-0.156006	-0.0165059	-1.52224	-0.556037	-1.93269
4930488B22Rik	0.0288725	-0.00522858	0.0206881	0.122001	0.017603	-0.100879	0.179337	-0.0528111	0.150172	0.0464267	-0.144509	-0.366383	-0.366383
4930500F04Rik	0.00441807	-0.0720295	-0.108088	0.0191549	0.0077118	-0.0953957	0.12867	-0.109133	-0.0566128	0.0331154	0.018657	0.527232	0.00897194
4930500J02Rik	-0.161956	-1.39807	-2.32666	-1.87053	-2.27157	-1.95269	-2.34887	-2.26846	-2.14391	-2.20618	-0.884211	-1.44822	-2.79154
4930502E18Rik	0.430111	-0.226728	-0.477861	-0.393096	0.124256	-0.468567	-0.417974	-0.581792	-0.956941	-0.486357	-0.173177	-0.0382989	-1.0505
4930503B20Rik	-0.068207	-0.141392	-0.0319438	-0.0695163	-0.128005	0.226582	-0.232388	-0.2781	-0.153608	0.0403317	0.20102	-0.406627	-0.984818
4930503E14Rik	-0.413744	-0.31485	-0.299789	-0.337949	-0.314113	-0.325338	-0.237003	-0.352986	0.0192545	-0.322994	-1.8727	-2.58695	-2.35333
4930503E24Rik	-0.0729393	0.0981946	-0.0688172	0.0180395	-0.146046	-0.107144	-0.138614	0.159546	-0.143138	-0.187657	-0.235326	0.273062	1.57655
4930503L19Rik	0.243327	-0.172614	-0.0692551	-0.441022	0.213209	-0.322779	0.11398	-0.556119	-1.84679	-2.10738	0.227389	0.0626607	-0.101287
4930504O13Rik	-0.174145	-0.158476	0.848289	-0.219888	-0.0540487	-0.348384	-0.115224	-0.185987	-0.150793	0.0548936	0.525889	-0.0519086	-0.0519086
4930505A04Rik	-0.159543	-0.12409	0.0123286	-0.0193943	0.089551	-0.0212127	-0.0254656	-0.197201	-0.336678	0.21059	-1.62156	-1.37064	-1.5615
4930506C21Rik	0.32294	0.419715	0.370836	0.209701	0.037045	0.00816756	-0.0455472	0.208047	0.0908105	0.0837846	-0.54761	-0.88269	-1.61905
4930506M07Rik	-0.20351	0.386708	-0.0706801	0.498063	-0.506673	-0.364167	-1.24053	-1.33207	-0.823051	-0.326343	0.266083	0.233753	-0.232198
4930509E16Rik	0.198156	-0.651587	-0.751209	-0.774528	-0.823492	-0.893445	-0.93797	-0.680548	-0.974284	-0.960026	0.538247	-0.462843	-0.920476
4930509J09Rik	-0.0211483	0.0814645	0.0760811	0.128696	0.242421	-0.0293147	-0.018395	0.19133	0.0390694	0.0993963	-1.24917	-1.03073	-0.793477
4930509K18Rik	-0.123233	-0.0323483	-0.436012	0.0908658	0.261449	1.08873	0.230514	0.159825	0.139113	-0.106917	-0.847305	-1.16908	0.111955
4930511A02Rik	-0.147157	0.0260712	-0.144296	-0.129898	0.0293804	-0.0640556	0.0414451	-0.224193	-0.086431	-0.0628033	0.689476	-0.357095	-0.357095
4930511E03Rik	-0.0392304	0.222742	-0.0917244	-0.291459	-0.00904969	-0.100753	0.548416	0.204161	-0.00017919	-0.0127221	-0.115645	-0.564853	-0.326249
4930511M06Rik	0.471758	-0.211256	0.0227787	-0.0325624	-0.181712	-0.176626	-0.0880218	-0.320252	-0.116953	0.149136	-0.696558	0.410307	-1.30553
4930511M11Rik	-0.172824	0.223398	0.114438	-0.023761	0.161263	0.0793242	0.0577087	0.279383	0.0974839	0.272649	0.247098	1.93154	2.94108
4930513O06Rik	0.0389685	-0.456457	-0.134113	-0.0605685	-0.198168	-0.0468634	0.0534308	-0.0823938	0.0450656	-0.0927275	-0.398288	-1.56806	-2.0592
4930515G01Rik	0.143445	0.182828	0.126905	0.0638761	0.269513	0.261429	0.322553	0.481276	0.615103	0.612462	-0.316134	-0.745326	0.472518
4930515G16Rik	0.266855	0.0811767	0.0396675	0.167953	0.0483535	-0.018264	-0.263212	0.130806	0.0897879	-0.213756	-1.21166	-2.98703	-2.98703
4930515L03Rik	0.0215448	-0.113183	-0.278052	-0.145948	0.0204378	-0.0823743	0.184007	0.0595262	0.0433243	-0.190851	0.92407	0.861377	0.393616
4930517E11Rik	-0.12309	-0.0935977	-0.0942779	-0.35273	-0.151056	-0.244046	0.202806	-0.17168	-0.236222	-0.260118	2.89152	2.81982	3.29025
4930518P08Rik	0.308157	0.185435	0.101143	0.124816	0.216315	0.016527	0.0417321	0.335839	0.336121	0.0183331	-2.74015	-2.9635	-4.40427
4930519D14Rik	-0.375569	-0.0996661	-0.312153	-0.374322	-0.22858	-0.269942	-0.157873	-0.350179	-0.106668	-0.0222303	0	0	0
4930519F16Rik	-0.294505	-0.335861	-0.438008	-0.364334	-0.194781	-0.0392993	0.22979	-0.348803	0.0255331	-0.096878	-2.30901	-2.38102	-3.35445
4930519F24Rik	-0.183079	-0.116355	-0.115584	0.0104745	0.0869388	-0.000842417	-0.0674775	0.307167	-0.00517511	-0.109814	-0.12799	-0.12799	-0.12799
4930519G04Rik	-0.239784	-0.0671994	0.40543	-0.0971585	0.101249	-0.025307	-0.0390553	0.0697799	-0.149647	-0.116278	-0.435219	-0.442033	-1.20672
4930519H02Rik	-0.042758	-0.150381	-0.0617317	-0.168824	-0.0310118	-0.233629	-0.249246	-0.072089	-0.109602	-0.129292	-0.2978	0.095728	-0.0702377
4930520O04Rik	0.0128688	-0.0977757	0.139194	0.0474366	0.165522	0.162603	0.0581535	0.63703	0.300687	0.302385	-0.721373	-0.8401	-0.941805
4930520P13Rik	0.0114148	0.0519963	0.0966211	0.280787	0.0807519	-0.0152857	-0.0295507	0.334792	-0.073628	-0.218989	-0.344881	-0.13558	0.278373
4930522H14Rik	0.76752	-0.234974	0.0429541	-0.381135	-0.159714	-0.165681	-0.130124	-0.458676	-0.0983613	-0.0421668	-0.0140388	0.145201	0.255446
4930522O17Rik	0.11566	0.230293	0.241449	-0.0684351	-0.161234	-0.169717	-0.226644	0.321669	0.113167	0.00071476	-3.88168	-3.88168	-3.17808
4930523C07Rik	0.00938944	0.320046	0.201945	0.0745326	0.145684	0.181949	0.173296	0.541449	0.226682	0.225542	-0.325067	-0.811252	-2.17094
4930523O13Rik	0.00892062	-0.349108	-0.176954	-0.00433254	-0.233062	-0.184248	0.123816	-0.109551	-0.0558708	0.0135449	-0.038038	-0.948724	-1.25865
4930524B15Rik	0.12079	0.233403	0.164455	-0.0800756	0.118435	0.0976238	0.0715973	0.154964	0.0667675	0.0589509	-2.2769	-3.58937	-4.53651
4930524C18Rik	0.295989	0.0718323	0.434884	-0.0264148	-0.0448398	0.49567	0.500037	-0.0333728	-0.0182425	0.052836	-0.976927	-1.12767	-0.101319
4930524L23Rik	0.674795	0.0105597	-0.118864	-0.082775	0.276678	-0.108336	0.180888	-0.275498	-0.202944	-0.218875	-0.344352	-0.365864	-0.397026
4930524N10Rik	0.228424	-0.174517	0.0743097	-0.147477	-0.0617869	0.164417	-0.0495926	-0.22267	-0.213874	-0.0728013	0	0.73525	0.771746
4930524O08Rik	-0.374895	-0.650776	-0.31578	-0.388011	-0.216236	-0.254602	-0.422164	-0.407163	-0.29522	-0.462586	0.0553541	0.165295	0.454665
4930525G20Rik	-0.122296	-0.586437	-0.776657	-0.485846	-0.558781	-0.772612	-0.859351	-0.807676	-0.686957	-1.15651	-1.33925	-1.10625	-0.480581
4930525M21Rik	0.183539	0.1389	0.305972	0.417094	0.2389	0.309307	0.0803457	0.379573	0.351251	0.302533	0	0.456352	0
4930526D03Rik	0.134156	0.00524187	0.0034537	-0.0938599	0.0558626	-0.128266	-0.138171	-0.155471	-0.133003	0.0388129	-0.988302	-0.728718	-0.953674
4930527F14Rik	-0.0202755	-0.172961	-0.177034	-0.291088	-0.0800385	-0.037618	-0.00825757	-0.0182655	0.0691353	0.163928	-1.65837	-1.67785	-1.25139
4930528A17Rik	0.0841914	0.197877	0.152287	0.0148751	0.0521539	0.0322656	0.21277	0.0865515	0.222259	0.179533	-0.509554	-0.292188	-0.153288
4930529F24Rik	0.0225889	0.175486	0.185505	-0.0639967	0.394186	-0.0126452	0.411412	0.0783797	0.153252	0.0294121	2.9769	2.62864	3.38385
4930529M08Rik	0.0046954	0.103941	0.0753977	-0.0777762	0.040868	0.129669	0.00994877	0.16668	0.115544	0.191969	-0.834339	-0.420036	-0.331866
4930533B01Rik	0.236226	-0.164341	-0.274747	-0.268831	-0.328101	-0.379044	-0.588336	-0.454048	-0.293825	-0.347271	-0.629916	-0.891155	-2.10655
4930538K18Rik	-0.0417162	-0.0199537	-0.0360866	-0.207978	-0.143481	-0.0472732	-0.00737766	0.0419257	0.23735	0.018982	-0.130439	0.728791	1.2011
4930539C22Rik	0.0573536	0.10187	-0.0020856	0.0118601	0.200172	0.127678	0.0911219	0.235322	-0.00441399	0.0388458	-0.0104323	0.473465	0.607631
4930539E08Rik	-0.691658	-0.595399	-1.10534	-0.830834	-1.00935	-0.946483	-1.2508	-0.909813	-1.06232	-0.77679	-1.57863	-3.05726	-3.98217
4930539J05Rik	0.0534776	-0.070492	0.0936282	0.0630418	-0.0259125	0.489667	0.0168387	0.050437	0.104802	0.0590679	-0.284188	-0.289779	-0.0570069
4930539N22Rik	0.263404	0.25467	0.252282	0.159066	0.18634	0.139645	0.321175	0.279031	0.159297	0.112085	1.98673	1.06617	1.77114
4930542D17Rik	-0.229257	-0.327667	0.0614963	-0.29075	-0.280476	-0.122133	-0.262187	-0.104569	-0.0979011	-0.262959	0.180732	0.447408	0.191038
4930543E12Rik	0.0588326	-0.211589	-0.0874354	-0.217763	0.0399352	-0.230408	-0.11077	0.0710245	0.282979	-0.254961	-0.881771	-0.603946	-0.722653
4930544D05Rik	-0.0804344	-0.0545337	-0.205427	0.0683701	-0.0281874	0.0706166	0.0550748	0.0189831	-0.0522309	0.0334562	-0.570447	0.542035	0.0832772
4930544G11Rik	-0.426243	-0.288571	-0.255252	-0.41197	-0.292136	-0.1594	-0.205271	-0.354561	-0.217995	-0.0284994	-0.424505	0.509493	1.88825
4930544M13Rik	-0.133316	-0.0661395	-0.0703811	0.000949306	0.397505	0.157542	0.0219467	0.0747375	-0.18	0.0620983	0.0883304	0.288128	0.179439
4930545H06Rik	0.0914759	0.238155	0.19983	0.171081	0.223782	0.0174253	0.146956	0.143235	0.112403	0.105439	-1.40541	0.0696512	-2.03782
4930545L23Rik	0.152961	0.495438	0.109197	0.217171	0.140704	0.0753912	0.286973	0.32976	0.176948	0.12385	1.42229	1.34614	1.67723
4930546C10Rik	0.148967	0.0790435	0.297273	-0.0102004	0.215066	0.00603909	0.256566	0.791478	0.675778	0.639546	-0.126106	0.154387	0.0909931
4930547C10Rik	-0.128826	0.000315251	-0.113229	-0.0609365	0.0864083	0.0305786	0.0326927	0.0473822	0.106578	-0.0812331	0.283743	-0.000278681	-0.499044
4930548G14Rik	0.0824255	0.188678	-0.00112933	-0.126605	-0.0566575	0.124079	0.156324	0.125457	0.0805078	-0.0987692	0.0774344	-0.0216248	0.485932
4930548H24Rik	0.121823	-0.0731906	0.110185	0.195403	0.121251	0.394357	0.489576	0.52346	0.614786	0.324495	-1.54701	-1.90946	-2.62678
4930549C01Rik	-0.137362	0.0719018	0.197306	-0.12418	-0.0256785	-0.102123	0.172795	0.530761	0.190517	0.0185097	0.20397	-0.680944	1.45848
4930550C14Rik	0.166344	0.222982	0.0892509	-0.00923599	-0.0633036	0.135748	-0.0201706	0.494309	0.223297	0.178109	-0.198394	0.255003	0.702607
4930550L24Rik	-0.113137	-0.0992193	0.0386652	0.0451895	-0.224601	0.0425663	0.247249	-0.082301	-0.145189	0.0522568	-2.02623	-2.48917	-2.26251
4930552N02Rik	-0.186381	-0.238611	-0.258287	-0.16649	-0.122883	-0.0125489	-0.0424608	0.029625	-0.107594	-0.12409	-0.541103	-0.313882	1.35452
4930552P12Rik	0.090846	-0.038083	0.137848	-0.0268116	0.146146	0.100343	0.0601672	-0.104739	0.458738	0.833523	-2.0583	-0.817921	0.00638145
4930554C24Rik	0.0997003	0.179185	-0.181301	-0.0674296	0.350816	-0.287448	-0.103672	-0.0720764	-0.287491	-0.542638	-0.0739584	0.35098	-0.211801
4930555B11Rik	-0.167711	-0.106003	-0.119622	-0.0628474	-0.130593	0.290058	-0.0925814	-0.0802466	-0.132518	0.0352125	-0.572501	-1.12661	-0.140883
4930555G01Rik	-0.0791155	0.234977	0.105706	0.223612	0.077108	-0.0602723	-0.0480468	-0.0851262	0.109768	-0.0824544	-0.189224	1.5382	0.660778
4930556N09Rik	0.105086	0.147246	0.208415	0.253958	0.157261	0.112344	0.0530179	0.161726	0.274513	0.287912	-0.555418	-0.329057	-0.639995
4930557A04Rik	-0.208177	-0.221382	-0.314567	-0.275862	-0.245935	-0.204717	-0.250564	-0.24449	-0.367433	-0.207282	3.31956	3.66725	1.70122
4930557J02Rik	0.25082	0.213039	0.221707	-0.0403225	0.169991	0.370386	0.160145	0.0242394	0.173484	0.172995	-1.09159	-0.303193	0.127187
4930558C23Rik	0.111566	0.0485133	0.402511	0.149479	0.540551	0.253921	0.796806	0.548616	0.209651	0.0250909	-1.98882	-1.74915	-2.51828
4930558K02Rik	0.217403	-0.159602	0.208837	0.0225378	0.0686645	-0.0208021	0.0537738	0.023382	0.197327	0.186964	-1.07345	-1.58588	-2.3613
4930562C15Rik	0.0484759	0.0852556	0.0764082	0.0428851	-0.14083	-0.0128816	0.0414398	0.189936	0.0561983	-0.117255	-1.08166	-0.0736217	1.20435
4930562F07Rik	-0.0131039	0.161858	0.294215	0.186605	0.263873	0.203364	0.000137393	0.0138074	0.18265	0.339658	0.0601984	-0.659857	-1.2602
4930563D23Rik	-0.000919367	-0.138892	0.0149175	0.0400047	-0.043755	0.199045	0.206517	0.155767	-0.0166433	0.0453293	-1.15459	-0.00524063	-0.661684
4930563E18Rik	-0.232882	-0.365832	-0.219617	-0.280283	0.0492574	-0.263932	-0.27436	-0.37082	-0.392927	-0.0446707	-0.36214	0.536338	0.479898
4930563E22Rik	0.358362	0.143749	0.351427	0.244492	0.326329	0.262852	0.21811	0.357176	0.348819	0.235449	0.174147	-0.819481	-0.546149
4930563F08Rik	0.284903	0.0591139	0.246444	-0.106979	0.146415	6.84683e-05	-0.0858509	-0.222077	-0.0472745	0.285253	0.700793	1.49824	2.49188
4930563M20Rik	0.133508	0.253372	0.262463	0.367413	0.399571	0.218555	0.210473	0.300387	0.286256	0.197303	-0.227645	-0.0272058	0.146806
4930564B18Rik	-0.102081	0.0501595	0.0274142	0.18218	0.178552	0.193683	0.0384972	-0.0830191	0.0097861	0.0966263	0.481371	0.722882	0.531068
4930564C03Rik	0.0542823	-0.004864	0.0087065	0.128449	0.161823	0.152096	0.194648	0.214738	0.284238	0.245841	0.539247	0.658321	-0.185709
4930564D02Rik	-0.138687	-0.11952	-0.0840386	0.05212	-0.11811	-0.117369	0.181257	0.00181118	0.0217204	-0.221228	-0.324826	-0.477856	-0.0767803
4930564K09Rik	0.110566	-0.0126588	0.115984	-0.0432506	0.0657056	0.210825	-0.116962	0.0510396	-0.00475628	0.111657	0.830359	0.524245	-0.673358
4930565D16Rik	0.302546	0.0981863	0.303187	0.204352	0.130443	0.143928	0.0710092	0.176482	0.16929	0.428069	-0.0816906	0.0745223	-0.0968979
4930565N06Rik	-0.0816296	-0.0753504	0.0445508	0.503177	0.253189	0.131875	0.70339	-0.241197	-0.0446038	-0.16012	0.545078	0.349074	0.172522
4930567H12Rik	-0.0224327	0.0559222	-0.0634411	-0.0130382	-0.107679	-0.0835047	-0.279055	-0.191823	0.056533	-0.190462	-1.09004	-1.22437	-0.74354
4930567H17Rik	0.050383	0.00700234	0.0722706	0.0856211	0.223471	0.125018	0.0132927	-0.00282237	-0.0631516	0.20269	-0.348029	1.78676	-0.348029
4930568D16Rik	-0.0838625	-0.381054	0.118755	0.0848211	-0.0513642	0.219346	-0.0633175	-0.143938	-0.135022	0.0850413	0.200072	-0.0557426	-0.176076
4930568E12Rik	0.06686	-0.0343822	-0.0791658	-0.0461702	-0.105694	0.0325091	-0.171857	-0.301115	0.248999	-0.126938	-0.0891023	-0.0891023	-0.0891023
4930568K20Rik	-0.0184427	-0.270598	-0.173169	0.00741137	0.0691187	0.0688847	-0.136462	0.215731	0.0203195	-0.270285	0.297946	0.365534	0.137703
4930570G19Rik	0.0108156	-0.328485	-0.341	-0.0953981	-0.293794	-0.189882	-0.0286776	-0.157771	-0.0284703	-0.133911	1.79634	1.02576	1.78966
4930571K23Rik	-0.017554	0.0731895	0.0626465	-0.00327807	0.0304868	0.109496	0.196727	0.57753	0.0539002	0.191129	0.034907	1.078	-0.576977
4930577N17Rik	-0.705624	-0.493484	-0.365777	-0.554707	-0.109065	-0.225041	-0.0443045	-0.0470912	-0.213228	-0.218263	0.0834763	0.506737	0.585832
4930578C19Rik	0.277566	0.0406555	0.141929	0.0590042	0.129418	0.212574	0.316299	0.636993	0.389313	0.0395158	-0.162158	-0.314887	-0.171349
4930578E11Rik	-0.143686	-0.134258	0.0604416	-0.242081	0.00852946	-0.208079	-0.150036	-0.127308	0.110416	-0.140809	0.107991	0.145633	0.31741
4930578I06Rik	0.107556	-0.116463	0.0599439	0.0644141	-0.136178	0.15489	0.105263	0.459232	-0.208205	0.247418	0.512239	1.02582	0.320781
4930578N18Rik	-0.0867266	0.217355	0.106212	0.168957	-0.0262028	0.143818	0.198458	0.0385652	0.178794	0.046887	-0.251511	-0.132221	0.623657
4930579F01Rik	-0.295539	-0.142071	-0.183315	-0.197415	-0.161855	-0.243164	0.0459293	-0.034533	-0.156719	-0.307917	-0.315655	1.1675	2.13187
4930579G18Rik	0.097809	-0.0888724	0.187983	-0.0028414	0.214371	0.100193	0.172551	0.0504611	0.108221	0.0652653	0.860213	0.472619	0.229478
4930579G24Rik	0.0404639	0.0539929	-0.0265523	0.00894317	0.169366	-0.00202762	0.172008	0.188775	-0.583254	-0.630663	-0.460289	-0.586016	0.116422
4930579K19Rik	-0.0969247	-0.074037	-0.110339	-0.0282949	0.00905804	-0.0330326	-0.0710211	-0.168689	0.0366221	0.183069	-0.759282	-1.32472	-0.83625
4930581F22Rik	0.0331163	0.0330738	-0.0496991	-0.0929441	0.0572198	-0.0292514	0.249014	0.077438	0.328015	0.024488	-0.181619	0.0713532	-0.103179
4930583K01Rik	0.0164445	-0.0689684	0.412748	0.034274	0.11251	0.0607653	0.0862068	-0.206325	0.0793021	0.17983	-0.313309	-1.13322	-2.92232
4930584F24Rik	0.126408	-0.0477901	0.0413625	0.172729	0.0392375	0.0834564	0.0255163	0.282656	0.284517	0.310238	-0.225813	0.569636	-0.361009
4930590J08Rik	0.0157939	-0.279899	0.092084	0.0390589	-0.0385138	-0.0858764	0.0261906	-0.0402359	0.0869664	-0.0838924	-0.476562	0.693388	1.11623
4930591A17Rik	0.326652	0.319055	0.12782	-0.0615875	0.444702	0.00488258	0.244893	-0.103064	0.0479131	-0.0512929	-3.84466	-5.28787	-5.47349
4930592A05Rik	0.214564	0.0657203	0.211191	0.208705	0.296904	0.13174	0.0329497	-0.0675572	0.0575819	0.221568	-0.205969	0.563263	0.57798
4930592I03Rik	0.11511	0.0651441	-0.137537	0.108084	0.199705	-0.0517742	0.0745183	0.000182498	-0.0139893	0.0868411	0.0322409	0.0395832	0.23819
4930594C11Rik	0.487521	0.789837	0.35713	0.566636	0.373044	0.236696	0.415949	0.789218	0.574155	0.402464	0.0240351	0.488633	0.587207
4930595M18Rik	0.0584216	-0.0747511	0.704914	0.141764	0.451467	-0.159954	0.198454	-0.0413583	0.211302	0.088918	0.121605	0.0954768	-0.0826078
4930596D02Rik	0.0479781	0.112237	0.150038	0.136885	-0.0155331	0.081708	-0.203685	0.218645	0.0601747	0.0583241	0.292976	0	1.05652
4930597G03Rik	0.0377155	0.613507	0.0990239	0.1656	0.10286	0.213637	0.12866	0.435475	0.196875	0.176466	0.0786746	-0.0503522	0.260589
4931403G20Rik	0.0255824	-0.328271	-0.0592259	-0.17382	0.176948	-0.126235	0.268059	-0.238171	0.0585133	0.13578	0.464088	0.86487	0.478751
4931406B18Rik	-0.102226	-0.315633	-0.287668	-0.503123	-0.214199	-0.307214	-0.264734	-0.111657	-0.0143494	-0.325717	0.0647833	-0.419111	0.200532
4931406C07Rik	-0.277619	-0.542603	-0.883076	-0.554737	-0.872528	-0.519738	-0.637141	-0.312246	-0.106481	-0.0899479	0.0973736	-0.256535	0.397153
4931406H21Rik	0.305407	0.0605275	0.516268	0.110787	0.396552	0.37223	0.400234	0.569778	0.371996	0.695071	1.81954	2.56224	2.9891
4931406P16Rik	-0.337478	-0.0845966	-0.294888	-0.159872	-0.258354	-0.231464	-0.355175	-0.434192	-0.424862	-0.416262	-0.359792	-0.234793	-0.519441
4931408C20Rik	-0.273792	-0.505591	-0.331456	-0.0598612	-0.320506	-0.31719	-0.197361	-0.139203	-0.338181	-0.27716	-0.119937	-0.119937	0.696801
4931408D14Rik	0.298443	0.270586	0.445	0.220633	0.365221	0.388935	0.429671	0.478509	0.447714	0.273419	0.642607	2.27874	2.63632
4931409K22Rik	0.0177344	-0.0618476	-0.0236143	0.0749916	0.312591	-0.022248	0.0174114	0.0549697	-0.0815373	0.0356125	-1.88345	-2.06728	-1.96886
4931414P19Rik	0.110181	-0.0443522	-0.196249	-0.212772	-0.246283	-0.22017	-0.101395	-0.232713	-0.329157	-0.153445	-0.298976	-0.407003	-0.525144
4931417E11Rik	-0.155456	-0.0637647	0.284754	0.17516	0.157931	0.0189665	0.356761	0.0515095	0.329422	0.184049	0	1.12038	1.13619
4931417G12Rik	-0.151298	-0.600983	-0.849339	-0.694215	-0.757868	-0.631767	-0.699418	-0.762914	-0.871153	-0.727908	0.442641	0.576054	0.143798
4931419H13Rik	0.0236773	0.00762594	-0.215807	0.095434	0.114943	0.220252	0.231978	0.624482	0.454141	0.62163	0.0973376	-0.135596	-0.0361572
4931423N10Rik	0.137791	-0.140851	-0.099303	-0.0429214	-0.0189064	0.0574764	-0.0122849	-0.000876315	0.0346516	0.0984103	-0.212803	0.442927	1.47283
4931428F04Rik	0.482622	0.401289	0.702304	0.286611	0.424777	-0.193207	-0.19229	0.0727553	0.569443	0.462604	0.426941	0.623969	0.770551
4931428L18Rik	0.029699	0.114963	0.154472	-0.072211	0.130827	-0.0953548	0.0644756	0.438218	-0.0397811	0.140278	-1.01064	-0.685442	-1.40415
4931429I11Rik	-0.0260266	-0.1407	-0.248258	-0.0923285	-0.0719863	0.608731	0.275588	-0.00787012	0.0672822	-0.28903	0.442406	-0.410806	0.747109
4931429L15Rik	-0.355185	-0.360769	-0.0994296	-0.197999	0.300798	-0.0199587	-0.12085	-0.047235	-0.00496546	-0.103854	1.40563	3.00308	3.82339
4931429P17Rik	0.0783624	0.231573	0.0283481	0.376006	0.170352	0.266108	0.144141	0.109484	0.110239	0.0732265	-1.10311	-0.787981	-0.785601
4931430N09Rik	0.221973	0.15655	0.191602	-0.0276905	0.123281	0.0668621	-0.0746819	0.576386	0.311647	-0.0399816	3.24194	3.98718	4.0345
4931431C16Rik	0.265882	0.0892625	0.177754	0.439478	0.288652	0.0273132	0.14697	0.640616	0.146735	-0.0481355	-0.952148	-1.13448	-1.18646
4931431F19Rik	0.039073	-0.0888526	0.218193	0.0239985	-0.058421	0.145309	-0.0201762	0.390713	-0.0947799	-0.166391	-1.21347	0.688981	-1.21347
4931440F15Rik	0.131032	0.492809	0.692603	0.327376	0.0948724	0.111257	0.00126673	-0.192739	0.00360084	-0.114298	-0.678769	-1.48959	-1.74182
4931440L10Rik	-0.0650009	-0.235447	-0.509209	-0.127029	-0.333834	-0.416252	-0.394744	-0.0125831	-0.248069	-0.441507	-2.25565	-3.24018	-3.00492
4931440P22Rik	0.143704	0.145493	0.0226959	0.0166181	0.00223437	0.0798457	0.093033	0.312162	0.203863	-0.000661564	-0.378887	-0.00600776	0.260829
4932411E22Rik	0.248285	-0.0196073	0.101776	-0.0218834	0.14233	0.0826121	0.612714	-0.105811	-0.23201	0.149932	0.366428	1.75999	3.69785
4932411N23Rik	0.153181	0.0798565	-0.0682553	0.132612	0.182631	0.177318	0.0905472	0.245401	0.295997	0.167016	-1.32582	-2.21342	-2.58841
4932412D23Rik	-0.0200633	0.0667301	-0.0322363	-0.00280656	0.0911002	-0.104059	-0.019729	0.208671	0.0612073	0.0112777	-1.01531	-1.32594	-1.6715
4932413F04Rik	0.0758145	-0.0957799	-0.0160583	0.0506928	0.0366602	0.0175247	0.0971351	-0.0505124	-0.0172045	-0.0982367	1.24901	1.97007	2.11735
4932414J04Rik	-0.496134	-0.533326	-0.430297	-0.383211	-0.36151	-0.475509	-0.279874	-0.527221	-0.523499	-0.546996	-0.108518	0.235058	-0.108518
4932414N04Rik	-0.125266	-0.23631	0.0111451	0.187322	0.015787	0.0338654	-0.139792	-0.0725836	-0.173454	-0.0445949	-0.132907	-0.23014	0.380331
4932415M13Rik	-0.135237	0.190164	-0.0426081	-0.0534641	0.0529921	0.0524666	0.0866147	0.216532	0.0633249	-0.0869582	1.31517	0.951821	1.26553
4932416H05Rik	0.0424316	-0.0184752	0.22816	-0.0627233	0.354185	0.362218	0.524923	0.632797	1.33122	1.50311	-0.674852	-0.831755	-0.495871
4932418E24Rik	0.164325	0.208306	-0.0767025	0.0181397	0.000213579	0.131773	-0.0450804	-0.168898	-0.00774542	-0.0770069	3.31984	1.40308	1.17009
4932429P05Rik	0.00219083	-0.121101	0.0373698	-0.0783487	0.0270885	0.12032	0.189756	0.293674	-0.0161513	0.178454	0	0	0
4932435O22Rik	0.035928	0.0356978	0.0834666	-0.0883015	0.392284	0.101691	-0.00282812	-0.0837444	0.0782413	0.225419	-0.32679	0.105109	-0.558196
4932438A13Rik	-0.278066	-0.0220869	0.181271	-0.276563	-0.0366691	-0.314902	-0.286443	-0.169363	-0.519774	-0.535927	-0.0889858	0.0165615	-0.103745
4932438H23Rik	0.0257369	-0.212485	0.113027	-0.135956	0.220098	0.153658	0.736527	0.186421	0.128125	0.0535616	0.784601	1.63873	1.50279
4932441J04Rik	0.189605	-0.0319312	-0.22715	0.0897925	0.0173134	-0.0604719	0.403855	0.222889	0.362792	0.275951	0.90268	1.72721	2.31902
4932443I19Rik	-0.203563	-0.099701	-0.0543235	-0.116976	-0.139247	-0.00291389	-0.00352292	-0.291487	-0.0263953	0.177679	1.47369	2.07156	2.22526
4933400A11Rik	-0.0905368	-0.0673978	-0.0566682	-0.0100627	-0.0284742	-0.110252	-0.0977142	-0.0885674	-0.0291579	-0.281958	1.99957	3.07607	2.48044
4933400C23Rik	0.0608915	0.0230952	0.241186	0.0823575	0.214134	0.160035	-0.0471044	-0.0685334	0.00693152	0.0297681	0.0458365	0.546932	0.277911
4933400F21Rik	-0.232671	0.0712835	-0.238265	-0.187233	0.207716	-0.241781	-0.150503	-0.0230181	-0.0921902	0.0232845	0.06073	0.0954145	0.112806
4933401D09Rik	0.0724321	0.112497	-0.0525455	0.339269	0.16078	0.175376	0.0975507	-0.0816921	0.224367	0.0362421	0.959184	-0.0979607	-2.63075
4933401H06Rik	-0.190133	-0.179779	-0.19505	-0.117069	0.0120186	-0.162158	0.0518106	-0.176239	-0.287282	-0.105807	1.32394	1.5286	1.2774
4933401P06Rik	0.178177	-0.19691	0.0322973	-0.00289031	0.0325016	-0.0754644	-0.0619039	0.15817	0.0487623	-0.140019	-0.491771	-0.664788	-3.55977
4933402C06Rik	-0.264056	-0.0802037	-0.170265	-0.151602	-0.0395504	-0.166023	-0.0730306	-0.199574	-0.207798	0.879143	0.0244048	-0.0747015	0.260161
4933402D24Rik	-0.327329	-0.510355	-0.335021	-0.190282	-0.137808	-0.0561432	0.158437	-0.184251	-0.271264	0.255961	-0.242621	0.442867	0.994356
4933402E13Rik	-2.68994	-2.4325	-3.84132	-2.76886	-3.74949	-2.96264	-3.91361	-3.8749	-2.93823	-1.88284	-2.54043	-3.46043	-3.24138
4933402J07Rik	-0.0394069	-0.0672707	0.022319	0.107814	0.00735853	0.0671113	0.320548	0.151898	0.358778	0.0749618	0.726376	0.303302	-0.674531
4933402J15Rik	0.043988	-0.164383	0.0330859	-0.139733	0.025743	0.000534511	0.157433	-0.0126045	0.109529	-0.048282	-0.0923971	0.374299	-0.0923971
4933402N03Rik	0.0909278	-0.0331991	0.0604901	-0.014785	0.0125069	0.073676	0.0435853	0.18132	0.0470239	0.0572383	-0.0447411	0.216756	-0.0447411
4933402N22Rik	0.132502	0.205343	0.200078	0.0826451	0.252014	0.0455142	0.0238487	0.178939	0.0148594	0.0896938	0	0	0
4933402P03Rik	0.216103	0.231666	0.416524	0.132265	0.147019	0.16096	0.0692662	0.134478	0.236739	-0.0140423	-2.63351	-1.60206	0.140162
4933403G14Rik	-0.499584	-0.61501	-0.729278	-0.605431	-0.612252	-0.616732	-0.534289	-0.30282	-0.569817	-0.368315	-2.0648	-2.63187	-2.41732
4933403O08Rik	0.236446	0.275596	0.212305	0.221912	0.131863	0.16123	0.0430703	0.0208588	-0.000921279	0.234794	2.38347	2.19851	1.4468
4933404G15Rik	0.0346219	-0.000120197	-0.000413287	-0.0630678	-0.0801955	-0.0192429	-0.0612196	0.0861116	0.268388	-0.244909	-0.0341563	-0.0341563	0.737053
4933404K08Rik	0.118848	-0.041194	0.0369547	0.571501	0.0360296	0.179057	0.0569565	0.203202	0.0408031	0.190882	-1.10062	-2.23844	-1.81577
4933405E24Rik	0.381306	0.461599	-0.309568	0.0615605	-0.0379533	0.0260024	-0.148156	0.335087	-0.0326925	-0.000791534	0.939469	0.964734	1.60344
4933405L10Rik	0.25171	-0.0186259	0.11935	0.060234	-0.0624488	0.28388	-0.0608204	-0.208582	-0.0393904	0.0126574	1.31196	2.6286	2.83242
4933405O20Rik	0.043542	-0.0302639	-0.226143	-0.085569	-0.178906	0.14147	0.276033	0.379925	0.182375	0.0196945	-3.04097	0.136722	-0.0700275
4933406C10Rik	0.215457	0.195612	0.381342	0.100961	0.364879	0.225491	0.297337	0.330998	0.812983	0.905047	-0.557742	-0.148678	0.225258
4933406F09Rik	0.318796	0.231658	0.222057	-0.0531956	0.313334	0.17499	0.0730985	0.340603	0.234955	0.042807	-0.0669706	0.813589	0.529036
4933406G16Rik	0.128298	-0.0709103	0.26007	-0.105997	0.0463404	0.291165	0.152634	0.177627	0.138023	0.110102	-1.11174	-1.08487	-0.453214
4933406I18Rik	0.178933	-0.183579	-0.35041	0.179895	-0.0959078	0.268408	-0.154902	0.085239	-0.131446	-0.089874	1.91497	2.5415	2.68466
4933406J08Rik	0.336165	-0.228376	0.047958	-0.252092	-0.310492	-0.247584	-0.377781	-0.246218	-0.383304	-0.345399	-1.32682	-2.96875	-3.29968
4933406M09Rik	-0.0637116	0.0929153	0.0600619	0.766974	-0.0166526	0.212437	0.175589	0.280873	0.0419701	-0.0608614	-0.234268	0.174885	-0.863788
4933407E24Rik	0.995474	0.112818	0.150108	0.125271	0.131315	0.136096	-0.100731	0.047494	-0.109794	0.107648	2.15945	1.5772	0.188576
4933407G14Rik	-0.0889191	-0.155244	0.108629	-0.0451391	0.00658242	-0.166903	-0.149593	0.104798	0.0606393	-0.115916	0.566006	1.27682	1.77535
4933407L21Rik	0.00598177	-0.120233	-0.0514759	-0.0366274	0.0664241	0.0974892	0.0879387	-0.133197	0.0183218	0.202001	0.384287	0.779351	3.34958
4933408B17Rik	0.154319	0.628332	1.25494	0.48689	0.735043	0.574148	0.829582	0.971625	1.00403	1.01127	0.746797	1.60513	2.45154
4933408J17Rik	0.0468776	0.116114	0.097559	0.0401253	-0.0150207	0.109168	0.131688	0.155528	0.140908	0.153847	-1.15599	-0.957433	-1.13078
4933408N05Rik	-0.103858	-0.105321	-0.120705	-0.212325	-0.249109	-0.259538	-0.0333021	-0.258029	-0.132734	-0.0134122	2.58799	2.25797	1.699
4933409G03Rik	0.0284707	-0.0577996	0.0554421	0.11204	0.258731	0.27873	0.171316	-0.0523378	0.0271147	0.0487679	0.0261354	0.108489	0.386117
4933409K07Rik	0.159828	-0.0564144	-0.140165	-0.00430451	-0.113081	-0.102157	-0.0440377	-0.229755	-0.0252528	-0.0384265	0.541926	0.566411	0.000605724
4933411E08Rik	-0.593559	-0.494763	-0.572997	-0.736935	-0.462373	-0.64071	-0.617653	-0.539839	-0.686905	-0.411777	-0.65615	-0.17745	-1.14542
4933411G06Rik	0.29206	0.104639	0.219655	0.221272	0.138215	0.132495	0.156856	0.21989	0.161323	0.306654	0	0	0
4933411G11Rik	-0.809209	-0.434375	-0.433163	-0.521113	0.401168	0.580835	-0.561611	-0.586008	-0.206883	-0.349087	-0.385951	-0.508125	-0.412695
4933411K16Rik	-0.11838	-0.0821845	0.042348	-0.034348	0.256448	0.0877443	0.045836	0.0355903	-0.112235	0.0221044	-0.884894	-0.291789	-1.433
4933411K20Rik	0.14295	-0.100698	-0.166679	-0.122951	-0.131506	-0.143575	-0.145239	-0.353054	-0.11098	-0.155697	-0.13844	-0.0942237	-0.378369
4933412E12Rik	-0.312308	0.524194	0.302809	0.671974	-0.220477	0.659808	-0.211321	-0.95056	-1.51071	-1.50339	-0.864216	-0.798058	-1.99762
4933412E24Rik	0.179744	0.368685	-0.0851922	-0.0201155	0.163293	0.0706435	0.130443	1.12699	0.322505	0.0101277	-1.7327	-2.46749	-2.46749
4933412O06Rik	-0.0625149	-0.00292187	-0.199539	0.0951059	0.0230329	1.02461	0.0489152	-0.0630735	0.170044	-0.0238477	0.88486	1.48518	1.18447
4933413G19Rik	0.21384	0.0927164	0.194765	0.356707	0.221567	0.108342	0.217589	0.737755	0.198434	0.31046	0.467109	0.903168	1.49219
4933413J09Rik	0.101948	-0.0018897	0.00115796	0.147182	0.246582	0.041458	0.0886016	0.150857	0.0210828	-0.19751	-0.470487	0.148485	1.1387
4933415F23Rik	0.451316	0.204085	0.192511	0.210719	0.318615	0.153772	0.294123	0.588357	0.272866	0.207723	0	0	0.853229
4933416C03Rik	0.22676	0.0915005	-0.123095	-0.139731	-0.154844	-0.27765	-0.124501	0.177742	-0.0467857	-0.337414	-3.64728	-4.27288	-4.93
4933416E03Rik	0.167278	-0.140851	-0.0321061	-0.113977	0.135442	0.00599791	-0.123546	-0.0450405	-0.101802	0.0279389	0.118428	0.18312	0.163745
4933416I08Rik	0.0574944	-0.0900613	-0.248605	-0.0483147	-0.13784	-0.182395	-0.183002	-0.250192	-0.192413	-0.2162	-0.487517	-0.687983	-0.177227
4933416M06Rik	-0.130587	-0.388882	0.0358471	0.122017	0.149695	-0.103084	-0.135229	-0.165432	-0.109072	-0.399669	0.0480686	0.15491	0.485209
4933416M07Rik	0.124941	0.030356	-0.614008	0.0628279	-0.252108	-0.110952	-0.213347	-0.0554321	-0.270639	-0.0826444	0.273874	0.424945	0.614335
4933417A18Rik	0.112402	0.281631	0.205523	0.113894	0.266013	0.206388	0.39831	0.689006	0.374104	0.0427258	-0.294792	0.110478	1.6368
4933417D19Rik	-0.00300461	-0.104007	0.163816	-0.196557	-0.0189193	-0.064189	0.010737	-0.0300117	0.47184	0.520886	-0.773173	-0.139205	0.26178
4933417E11Rik	-0.152928	0.256891	1.63042	0.489149	1.49171	0.256756	0.537117	0.481794	0.189858	0.137872	0.34517	0.75603	-0.000729065
4933417G07Rik	0.499438	0.212915	0.349613	0.274356	0.469868	0.0630485	0.017603	0.0794832	0.497148	0.591317	0.434873	0.934715	1.36267
4933417O13Rik	-1.26785	-1.35038	-1.22459	-1.12211	-0.984095	-1.15532	-1.14552	-1.2767	-1.48783	-1.15151	0.246196	1.37394	0.454668
4933421I07Rik	-0.250088	-0.30357	-0.107554	-0.129838	-0.229561	-0.203607	0.0824015	-0.303401	-0.210003	0.196206	-0.194228	1.0736	-0.194228
4933421O10Rik	0.408949	0.308184	0.560908	0.186386	0.726425	0.417055	0.791821	0.612813	0.820913	0.681752	0.722633	0.610279	1.02243
4933422A05Rik	0.506433	0.261198	0.312776	0.471367	0.298394	-0.0248029	0.290577	0.150111	-0.00164318	-0.0982728	1.15708	0.752043	0.406857
4933422H20Rik	0.0878158	0.121621	-0.00083147	-0.0466398	0.176001	0.39208	-0.00790351	-0.0673157	0.130056	-0.0171093	-1.02153	-1.28375	-0.084478
4933424G05Rik	-0.157163	-0.291966	-0.296284	-0.211066	-0.115066	-0.27691	-0.327243	-0.555581	-0.236941	-0.21968	1.5157	2.51299	2.70847
4933424G06Rik	0.173442	0.453535	0.481225	0.176001	0.216284	0.0673766	0.213822	0.47452	0.0831725	0.332031	0.703417	0.843401	0.6442
4933425B07Rik	-0.140728	0.0486786	0.129004	0.00905338	0.32995	0.0201217	0.202911	0.496873	0.215158	-0.0162085	0.189166	0.431486	0.488005
4933425H06Rik	0.0348427	-0.0127472	-0.169634	-0.106231	0.132209	-0.317106	-0.120805	-0.191379	-0.198998	-0.0599963	-0.0151615	0.567725	2.44603
4933425L06Rik	-0.0260124	-0.362795	-0.164568	0.438369	-0.202838	-0.265869	-0.303205	-0.298654	-0.0511759	-0.161066	0.398024	1.39312	2.17334
4933426D04Rik	-0.0610856	-0.388989	-0.252473	-0.0173282	-0.152452	-0.217267	-0.241401	-0.231411	-0.285252	-0.0711433	0.481443	0.00567693	-0.359312
4933426M11Rik	-0.379996	-0.0761031	-0.0340188	0.0287448	-0.0193109	-0.0466821	-0.165519	-0.247445	-0.205391	-0.182186	0.241924	0.00696371	-0.148067
4933427D14Rik	0.501924	0.472632	0.204723	0.370142	0.240196	0.407401	0.47841	0.656908	0.886016	0.890517	0.729139	0.811997	0.949064
4933427E11Rik	0.351204	0.333553	0.231482	0.348572	0.334741	0.285431	0.289694	0.595664	0.374605	0.0652722	-1.671	-1.66323	-2.3136
4933427E13Rik	0.127414	0.153066	0.188208	0.216587	0.0767395	0.0853892	0.0217248	-0.0241114	0.0716091	0.179941	0.82591	0.113638	0.664361
4933427G17Rik	0.18857	0.101087	-0.0351045	-0.0419458	-0.0407842	0.207191	0.0504474	-0.0834191	0.342622	0.353159	-0.223015	-0.407209	-0.446839
4933427I22Rik	-0.241338	0.102796	-0.00726283	0.863997	0.112615	-0.0126582	-0.156573	0.0534431	0.0671126	0.368123	0.0169005	0.0610214	0.418188
4933429K18Rik	0.0534785	0.821244	1.25131	0.964979	1.105	0.644891	1.23434	1.85916	2.28929	1.84732	-0.218205	3.35442	0.719757
4933429O19Rik	-0.223469	0.124985	0.0561395	0.0416462	0.298732	0.0255227	0.37337	-0.120071	0.0470377	0.127305	0.637733	1.1775	1.28915
4933430H16Rik	-0.0786643	-0.0877156	-0.145147	0.0442645	0.0354498	0.127494	0.0603574	0.0717694	0.148602	0.209453	0.171246	1.36763	1.43713
4933430I17Rik	0.0880726	0.164066	0.159914	0.177486	0.65006	0.217122	0.524555	0.685061	0.448771	0.47786	0.635616	1.02098	0.951987
4933430N04Rik	0.182281	-0.0285652	0.00378995	0.219464	0.220284	0.129156	-0.0727667	0.191575	-0.0364869	0.00029024	0	0	0
4933432I03Rik	-0.03219	0.157172	-0.19824	-0.181904	0.0259114	-0.0866292	0.0121671	-0.00612146	-0.0568116	-0.0438338	-1.13636	-1.44875	-1.37395
4933432I09Rik	0.132997	0.267374	0.308518	0.0911669	0.450153	0.209929	0.147984	0.167522	0.286937	0.14504	1.47362	3.0554	3.75421
4933433C11Rik	0.101444	-0.357661	-0.0598734	-0.129133	-0.21176	-0.0301798	-0.183295	-0.13531	-0.224477	-0.155494	-0.75667	-0.744484	1.65124
4933433F19Rik	-0.81467	-0.806274	-1.11704	-0.861318	-0.758736	-0.669944	-0.704795	-0.707251	-0.823783	-0.667295	0.999522	1.02699	-0.223125
4933433G19Rik	-0.0539914	-0.260804	-0.506688	-0.361392	-0.558802	-0.460448	-0.354112	-0.427263	-0.404028	-0.420857	-0.83771	-0.141018	-0.0710242
4933433H22Rik	-0.0901668	-0.0145041	-0.122341	-0.0853952	-0.121234	-0.00266646	-0.0326656	0.194444	0.112207	0.0231277	1.4861	1.24584	-0.0239697
4933434E20Rik	0.330816	0.0434282	-0.0388577	-0.0149162	-0.136175	0.0750085	0.199361	0.0307153	0.195631	0.181619	0.103058	-0.0651515	-0.64719
4933434I20Rik	-0.204574	-0.0286817	-0.203356	-0.231543	-0.144984	-0.103268	-0.0955694	0.00275659	0.00893933	-0.157473	-2.0469	-2.59311	-2.75998
4933436C20Rik	1.19174	-0.240242	0.0686529	-0.414723	0.0254897	-0.428054	0.120646	1.59618	3.78537	4.22144	1.1638	1.10632	1.61331
4933436E23Rik	-0.280054	-0.185155	-0.223562	-0.252105	-0.151059	0.00386095	0.00344083	-0.000551689	0.289845	0.0857332	0.211185	-1.43187	-1.71151
4933436H12Rik	0.297765	-0.0994571	-0.0308064	0.236267	-0.0887365	0.0407397	-0.118469	-0.229405	0.0654635	-0.051335	-0.252062	0.0804119	0.0708417
4933436I01Rik	0.0661848	-0.0786099	0.142775	0.209612	0.0760252	0.304894	0.251425	0.0462372	0.031739	0.353237	-0.145306	-0.145306	-0.145306
4933438B17Rik	-0.186649	-0.137285	0.195989	0.197369	0.0138717	0.069572	-0.0656437	0.19586	0.247912	0.0452079	0.114512	0.290494	-0.0521408
4933438K21Rik	-0.126285	-0.186344	-0.399709	-0.671741	-0.854286	-1.22231	-1.22437	-1.22663	-1.38425	-1.36166	0	0	0
4933439C10Rik	0.0721015	0.312132	0.014962	0.074803	-0.0323137	0.189835	0.131382	0.083126	0.150163	0.0425013	0.293555	-0.33731	-0.389968
4933440J02Rik	-0.215702	-0.194893	0.236928	-0.121556	0.138468	-0.294447	-0.151623	-0.131843	0.485578	-0.0738816	-1.23165	-0.508572	-0.66346
4933440M02Rik	0.0765422	-0.0999349	0.178199	-0.00853054	0.156678	0.551969	0.800795	-0.0804735	-0.0876278	0.100188	-0.457654	-1.10018	-0.786422
5031410I06Rik	0.241521	-0.0337641	0.0447641	-0.168519	-0.227332	0.0026995	-0.137589	0.260927	-0.0357738	-0.00603633	1.65307	-0.521558	-1.2897
5031414D18Rik	0.176419	0.176112	0.278851	0.00318177	0.103498	0.148555	0.175732	0.285545	-0.00537019	0.138692	0.228299	0.706601	1.36765
5031425E22Rik	0.122021	0.0778748	-0.0882012	-0.0803781	0.205328	0.255661	0.37929	0.337791	0.718291	0.54303	0.399077	0.230729	0.230729
5031434C07Rik	-0.0168748	-0.220429	-0.0996963	-0.0133002	-0.0806269	-0.0292653	-0.00724294	-0.121272	-0.226148	-0.0320519	-1.35128	-1.95031	-1.47204
5031434O11Rik	0.485492	-0.124033	-0.494965	0.0674787	-0.500299	0.261512	-0.192578	-0.381979	0.538144	0.529667	0.867071	0.592492	0.564251
5031439G07Rik	0.206027	0.0928889	0.333776	0.0701847	0.42842	0.286905	0.474094	0.493945	0.729617	0.632323	0.522506	0.444885	0.72713
5033406O09Rik	-0.220532	-0.575479	-0.801215	-0.40063	-0.679361	-0.176453	-0.20776	-0.255838	-0.0262207	0.122554	-0.687149	-2.99459	-2.60503
5033411D12Rik	0.0133512	0.323657	0.0534108	-0.112204	0.0627841	-0.0922279	0.0925826	0.522562	0.0618464	0.00687159	-0.145557	-0.142783	0.05717
5330411J11Rik	-0.495595	-0.631381	-0.84335	-0.811489	-0.303831	-0.852972	-0.471997	-0.918568	-0.758757	-0.493617	-4.14661	-3.91057	-4.6221
5330417C22Rik	-0.0177374	-0.210833	-0.0863952	-0.0452228	0.152034	-0.223062	-0.142591	0.192631	0.116897	0.217017	-0.225241	-0.734151	-0.0639962
5330426P16Rik	-0.8214	-0.400507	-1.00062	-0.265673	-0.488665	-0.282453	-0.157277	-0.861028	-0.779363	-0.527967	-0.0853895	-0.982769	-1.46624
5330439B14Rik	-0.118566	-0.0639362	0.287195	-0.210809	0.170092	0.0415821	0.0572826	0.0028672	0.147065	0.218019	-0.576002	-0.576002	-0.303925
5430401F13Rik	-0.110319	-0.184226	-0.184795	-0.137006	-0.219374	-0.167607	-0.361845	0.00511428	-0.195202	-0.317169	1.17514	1.02451	0.847651
5430402E10Rik	-0.00281821	0.255573	-0.0458168	0.0739377	0.0381981	-0.0546431	-0.0667547	0.156219	-0.00845129	0.0405508	0	0	0
5430405H02Rik	0.453331	0.627276	0.765117	0.49882	0.627783	0.740187	0.942797	1.11741	1.07254	1.16927	-0.111552	-0.13742	0.0840042
5430419D17Rik	-0.168487	-0.10601	-0.0458231	-0.0335058	0.00185279	-0.135578	-0.0722298	-0.274509	-0.0398832	0.00182703	-0.423535	-0.449615	-0.485961
5430425J12Rik	0.29009	-0.0941294	0.118206	0.171661	0.0847244	0.0740305	0.0886916	0.0125788	-0.0610587	0.0526056	-0.0859574	0.226182	0.798956
5430425K12Rik	-0.0223277	0.0838729	-0.0240187	0.0590502	0.112611	-0.105283	-0.0927463	0.102925	0.0464418	-0.0408285	-0.835483	-0.835483	-0.500026
5430427M07Rik	-0.105813	0.0689187	0.0466589	0.584528	-0.0176265	0.0759651	0.273475	-0.0110983	0.380557	0.11494	0.113585	-0.024871	-0.298309
5430427O19Rik	-0.137832	-0.0512566	-0.161688	-0.202921	-0.111264	-0.188305	-0.134108	0.0119498	0.397039	0.126925	0.365674	0.259564	0.512987
5430434I15Rik	-0.505119	-0.402864	-0.324292	-0.286387	-0.53116	-0.694528	-0.481099	-0.54742	-0.335841	-0.313268	0	0	0
5430435G22Rik	-0.455342	0.258049	-0.0327859	0.414888	-0.147263	-0.330724	0.178255	-0.337308	-0.170727	-0.0146895	-0.0376563	0.0338847	-1.2809
5530400C23Rik	0.332787	0.403338	0.480514	0.48561	0.200687	0.361034	0.174844	0.661154	0.311667	0.254797	0	0	0
5530401A14Rik	-0.035052	0.0445612	0.169338	0.0591974	0.026904	-0.0246621	-0.134331	0.0976995	-0.0738207	0.0060603	2.25839	2.25572	2.55301
5530601H04Rik	0.259961	0.182778	0.181521	-0.00425258	0.0128738	-0.157054	-0.0681231	0.0390886	-0.0870274	-0.189358	0.437369	0.296891	-0.0153263
5730403I07Rik	-0.129579	-0.247342	-0.0434798	-0.0199131	-0.223284	0.0310638	-0.24823	-0.0867727	-0.20861	0.206242	0.0487748	-0.364762	1.13225
5730409E04Rik	-0.117603	0.0218146	0.0273359	0.0909923	0.0665112	0.165269	0.333422	0.398799	-0.195152	-0.340198	0.377737	0.0935413	-0.471407
5730412P04Rik	-0.0751723	-0.0344649	-0.204923	-0.0794919	0.0166897	-0.294762	-0.165773	-0.262885	-0.202211	-0.162699	-0.946488	-1.1157	-1.60349
5730416F02Rik	-0.977262	0.118064	-0.658647	0.0885261	-1.20368	0.251265	-0.823718	-1.00485	-0.420009	-0.343996	0.748582	0.215054	0.910257
5730420D15Rik	0.0766198	-0.208391	-0.106516	-0.172211	-0.338787	-0.183173	-0.394595	-0.409363	-0.546847	-0.584167	-1.1621	-2.36343	-3.36883
5730422E09Rik	0.544153	-0.0865957	-0.192085	-0.209357	-0.175969	0.0234989	0.148284	-0.160786	-0.201348	-0.1495	0.853029	0.483705	-0.355355
5730455P16Rik	0.560688	-0.328853	-0.201821	0.0238278	0.108959	0.143084	0.365937	0.0135104	0.0498015	-0.111933	0.044731	0.0339239	0.0262408
5730457N03Rik	0.133112	1.11063	2.38295	1.29626	2.46721	0.71342	1.19949	2.10999	0.905407	0.657665	0.823549	2.71015	0.591469
5730460C07Rik	0.0177675	0.0719781	0.20135	-0.00884496	-0.184297	-0.116993	0.233591	0.202382	0.206431	-0.0157714	0	0	0
5730488B01Rik	-0.0806074	0.0542433	0.0335482	-0.108324	-0.15601	-0.0906625	-0.193993	-0.0833188	-0.142169	-0.079371	1.71191	1.09149	0.657814
5730507C01Rik	-0.0254695	-0.143836	-0.606709	-0.000875413	-0.193967	-0.498453	-0.869628	-0.713305	-0.9977	-0.918323	0.346819	-0.270482	-0.929943
5730508B09Rik	0.223661	-0.165695	-0.223065	-0.552262	0.0933422	-0.603616	-0.227027	-0.162141	0.547686	0.56112	-0.635176	-0.967849	-0.784855
5730522E02Rik	-0.0119915	-0.0712381	0.109477	-0.175011	0.122102	0.0917406	0.0882006	0.106758	0.232681	0.40707	0.119934	0.442315	0.140471
5730559C18Rik	-0.176856	0.207447	0.114385	0.179594	-0.447682	-0.0576589	-0.633424	-0.965045	-2.47239	-3.34728	0.120986	-0.307188	-0.549544
5730577I03Rik	0.134759	-0.0758368	-0.23888	-0.172529	-0.318732	-0.199826	-0.21196	-0.156765	-0.034877	-0.0871767	0.656332	1.06839	1.52032
5830403L16Rik	-0.0242894	0.0458346	0.119385	-0.0423636	0.10035	-0.0528974	-0.0566132	0.302731	0.130219	0.0716838	0.530659	1.58439	0.781161
5830403M04Rik	-0.0303149	0.0590479	-0.105675	-0.262462	0.136592	-0.0437574	-0.126202	0.201127	0.229804	-0.0134688	0.383161	1.39688	1.36499
5830411N06Rik	0.0808397	-0.0384123	0.126251	0.00369233	0.146065	0.100779	0.0221722	0.108201	0.0345038	0.0708549	-0.0235735	-0.0940309	0.134979
5830415F09Rik	-0.815769	-0.66638	-0.567841	-0.666296	-0.395709	-0.922834	-0.686174	-0.789682	-1.08733	-1.03271	-0.264552	-0.484374	-1.19683
5830416I19Rik	-0.0683194	0.0467562	0.0717119	0.19178	0.166434	-0.0631024	0.210657	0.111823	-0.073401	0.10805	-0.866884	-1.37959	-0.950784
5830416P10Rik	0.0776206	-0.017283	0.141051	0.159431	0.0676957	0.104701	-0.0825746	-0.13728	-0.0664171	-0.15019	-2.26595	-2.72644	-3.79274
5830417I10Rik	0.0686675	-0.899094	-0.340462	-0.209017	-0.330142	-0.105485	-0.0928014	-0.163917	-0.190936	-0.0806276	0.222989	0.270335	0.206634
5830418K08Rik	0.0269914	-0.0612432	-0.23278	-0.214437	-0.183848	-0.549492	-0.449524	-0.427901	-0.41851	-0.349975	0.412863	0.204086	-0.0859222
5830428M24Rik	-0.48763	-0.51169	-0.564626	-0.406013	-0.533374	-0.527373	-0.580636	-0.454735	-0.512563	-0.233884	-3.34822	-2.94749	-3.66891
5830444B04Rik	0.023071	0.0952868	0.0102656	0.619334	-0.0477466	0.186565	0.135038	-0.00655448	-0.0833299	0.0481682	0.150647	-0.298107	-0.152997
5830454E08Rik	0.357442	-0.171581	-0.247124	-0.411092	-0.224992	-0.183472	-0.00675819	0.251301	0.621507	0.644489	-0.0249444	-0.51908	-1.26368
5830473C10Rik	-0.115204	-0.175947	-0.0691359	-0.181753	0.0437148	-0.0910467	-0.0748529	-0.0826054	-0.0513089	0.00833899	1.05488	0.845579	0.808231
5930438M14Rik	-0.0791266	-0.0138783	0.120369	0.251877	0.00934619	-0.0160447	0.156929	0.0255676	0.189325	0.107851	-0.803304	-1.74108	-1.40253
6030408B16Rik	0.102785	0.0488452	0.35705	0.300556	0.393559	0.157546	0.0848908	-0.089218	0.127124	0.100376	0.630499	0.938959	1.92141
6030419C18Rik	-0.0246873	-0.271753	0.145445	-0.213093	0.13915	-0.178327	-0.0325315	-0.115326	-0.572826	-0.82284	-2.06257	-1.87618	-1.88263
6030440G07Rik	0.0312482	0.0302793	0.214576	0.097493	0.169791	0.0626215	0.0888826	0.0554199	0.401839	0.0161206	-0.864807	-1.25205	-1.06541
6030443J06Rik	-0.036	-0.251857	-0.0963055	-0.15534	-0.0177169	0.0944215	-0.0719528	-0.238681	0.0236802	-0.213364	-0.098209	-0.689096	-0.884717
6030458C11Rik	0.205116	-0.394181	-0.511754	-0.649776	-0.53014	-0.833249	-0.833567	-0.788489	-0.461488	-0.327666	-0.132568	-0.441538	-0.865958
6030468B19Rik	-0.0763511	-0.0519459	0.0629129	-0.00214673	-0.0795469	0.0960606	-0.240761	-0.114486	0.00434339	-0.194231	0.175456	0.032378	0.505962
6030469F06Rik	0.106152	0.0402227	-0.197123	0.00686402	-0.15935	0.167206	0.350516	0.546574	0.236544	0.0534236	0.0960591	0.522395	0.623301
6030498E09Rik	0.158667	0.0358074	0.0389611	0.109008	0.165762	0.000163213	0.0132613	0.505611	1.96863	2.47799	-1.14386	-1.29353	-1.22276
6330403A02Rik	-0.0968688	-0.227802	-0.0507559	0.16872	0.0194235	-0.143352	0.109678	0.116344	-0.169467	-0.0370566	1.96295	2.48876	4.98828
6330403K07Rik	0.754624	1.57014	2.80407	1.82462	3.41548	3.36635	4.76895	4.09898	3.10234	3.04821	0.683167	1.14424	2.85772
6330403M23Rik	-1.1301	-0.983357	-0.823031	-1.12944	-0.616906	-1.4258	-1.0232	-0.722149	-0.766873	-1.08981	-2.12487	-1.59713	-1.27049
6330407A03Rik	0.258598	0.323121	0.319436	0.148366	0.397912	0.166004	0.22105	0.133714	0.421638	0.186846	0.0504829	0.734062	0.160056
6330408A02Rik	0.194652	0.454596	0.707015	0.554269	0.663957	0.727436	0.668636	0.836142	0.635803	0.454996	0.0919726	0.383138	0.179801
6330409D20Rik	0.246699	0.608749	-0.0411544	0.88032	0.311038	-0.0642252	-0.434995	-0.49045	0.739739	1.11067	-0.207165	-0.850735	-0.969468
6330415B21Rik	-0.0772989	0.311564	0.106961	0.164905	0.169084	-0.173663	0.386646	0.208265	0.375718	0.0714193	5.09275	5.12717	5.85941
6330416G13Rik	-0.125648	-0.124078	0.0939169	-0.124401	0.305701	-0.0134687	0.109568	0.23609	0.425228	0.282338	-0.258951	0.160828	0.0797757
6330418K02Rik	0.61046	0.276418	0.490776	0.460509	0.624567	0.342717	0.690578	0.692561	0.940677	1.12264	-0.197674	-0.740609	-0.560808
6330549D23Rik	0.176174	-0.262939	-0.328307	-0.280251	-0.299579	-0.325267	-0.120478	-0.228506	-0.171075	-0.391044	0.403803	0.272296	0.723162
6430411K18Rik	0.0898154	-0.566749	-2.07504	-1.40852	-2.53518	-1.95698	-2.69826	-2.46821	-2.1173	-1.74374	0.838912	-0.303588	-1.17405
6430531B16Rik	-0.12479	-0.0101493	-0.199878	0.03173	-0.111511	0.0417011	-0.0578318	-0.165524	-0.04884	-0.0487102	-1.16712	-1.14005	-0.0988378
6430548M08Rik	0.0107929	-0.128158	-0.00946552	-0.00337685	0.0176413	-0.0488096	0.151874	0.240664	0.347337	0.358158	-0.435002	0.0105166	0.55105
6430550D23Rik	0.509688	0.0585402	0.028003	0.00047356	-0.00423468	0.0538333	0.296537	0.148874	0.219527	0.260644	0.757502	1.17359	1.19755
6430571L13Rik	-0.452275	-0.37713	-0.179698	-0.327661	-0.207755	-0.321314	-0.186134	-0.117292	0.494075	0.803134	-0.514312	-1.08699	0.0372219
6430573F11Rik	-0.247091	0.293693	0.452831	0.440044	0.2252	0.828397	0.997569	1.2329	0.700066	0.570884	0.68917	0.889954	1.32379
6430584L05Rik	-0.0990057	-0.249183	-0.298099	-0.34925	-0.113298	-0.37833	-0.26651	-0.0210001	-0.22321	-0.269247	0.321135	0.217904	0.854807
6430710C18Rik	-0.0241252	0.125466	0.128616	0.230239	0.190428	0.0123134	0.136567	0.103305	0.158169	-0.0371984	-0.407552	-0.065559	-0.148774
6530411M01Rik	0.507642	-0.10987	-0.0147887	0.10669	-0.0655483	0.148733	-0.00966712	0.436766	0.77316	0.857785	1.25112	1.44674	1.39071
6720401G13Rik	-0.180159	-0.218815	-0.0468317	-0.011644	-0.171498	-0.173867	-0.013639	-0.0779783	0.370903	0.0218786	0.716661	0.531557	-0.0754101
6720456H20Rik	0.136582	0.393386	0.763058	0.276272	0.415924	0.543867	0.464061	0.94114	1.30177	1.35294	0.17979	0.505205	-0.129139
6720483E21Rik	-0.0735375	-0.276252	-0.316526	-0.246835	-0.475039	-0.139309	-0.348893	-0.337083	0.358208	-0.357082	-0.019896	-2.70746	0.470237
6720489N17Rik	0.291525	0.413569	0.53699	0.274919	0.472904	0.269968	0.43932	0.306336	0.157112	0.481104	0.580296	0.770661	0.0173661
6820408C15Rik	-0.171164	-0.242511	-0.170656	0.245691	-0.226343	-0.182147	0.113461	-0.100415	-0.23434	0.107051	-0.507465	-0.715173	-1.06934
6820431F20Rik	0.283643	0.0130555	-0.367305	-0.337915	-0.576813	0.0343163	0.0860956	-0.212773	0.0498766	0.189978	-0.281021	0.0156763	-0.299435
7420426K07Rik	-0.244292	-0.0716172	-0.129505	-0.195748	0.0872433	-0.0751227	0.0669595	0.0452038	0.00501935	-0.134996	0.299806	-0.408122	-0.490547
7420700N18Rik	0.0611008	-0.122814	-0.0807599	0.0520709	0.049583	-0.113842	0.00477869	-0.0918357	-0.0814145	0.0912637	1.6076	2.0634	2.35621
7630403G23Rik	0.243425	0.127273	0.0802951	0.0795822	0.127841	-0.0529983	0.20699	-0.117201	-0.00810826	0.260603	0.0984265	0.425192	0.333416
8030411F24Rik	0.61022	-0.389326	-0.224153	-0.335434	-0.406689	-0.093126	-0.519573	-0.569395	-0.562055	-0.379175	0	0	0
8030423F21Rik	-0.109669	0.11347	0.217709	-0.00879727	0.131886	-0.0656968	0.117418	-0.122634	-0.170949	0.16841	2.11501	1.61699	1.40947
8030423J24Rik	-0.0499466	0.0151447	-0.0870923	-0.0407639	0.384827	0.0268021	0.203245	0.0566239	0.0703389	-0.0759374	0	0	0
8030462N17Rik	0.0896119	0.100778	-0.266699	-0.172378	-0.135362	-0.253081	-0.224609	-0.375033	-0.702569	-0.600698	0.234429	0.299071	-0.212708
8430406I07Rik	-0.0706677	-0.173691	-0.445624	0.0611102	-0.0931204	-0.397063	-0.5177	-0.417911	0.0695763	-0.462566	-0.0794905	-0.435073	-1.61276
8430408G22Rik	-0.099181	-0.0867383	0.0219662	-0.0562592	0.267034	-0.219637	-0.023049	-0.118024	-0.0162069	0.0926533	1.29517	1.0586	3.53588
8430410A17Rik	-2.06767	-1.97999	-2.13719	-2.14485	-2.2353	-2.31115	-2.50029	-2.19128	-2.70358	-3.01714	-0.697173	-0.794021	-1.10984
8430419L09Rik	-0.102519	-0.141729	-0.175762	-0.0283396	-0.25941	-0.123697	-0.333281	-0.243459	-0.282925	-0.250441	-0.537419	-0.271944	-0.00476438
8430422H06Rik	0.115656	0.223862	0.15161	-0.00671813	0.183412	0.0589431	0.149186	0.254597	0.216306	0.0742108	0.0137211	0.342162	0.104446
8430423G03Rik	-0.000215439	0.117928	0.111587	0.154015	0.241056	0.015562	0.0140919	0.0981131	0.0642845	0.139984	0.93508	1.2342	-1.38263
8430426J06Rik	-0.161803	-0.0462173	-0.235454	-0.20693	-0.134205	-0.447794	-0.189709	0.012766	-0.0711192	-0.0641518	0.77057	1.06693	0.692347
8430427H17Rik	0.404148	-0.223118	1.2779	0.579038	2.42589	1.93411	3.0124	2.99269	3.03438	3.01677	-0.117081	0.0778087	1.11074
8430429K09Rik	-0.102092	-0.0124705	-0.00353447	-0.0676626	-0.109453	-0.0888065	-0.0905967	0.110899	0.0203124	0.125358	0.309383	0.271601	0.291029
8430431K14Rik	-0.0804988	0.0157277	0.162809	-0.422121	-0.123653	-0.100708	-0.0622684	-0.239275	0.329693	0.372081	1.85386	2.89479	3.42796
8430436N08Rik	-0.0506224	-0.00845665	0.108719	-0.148858	0.32532	0.104379	-0.082916	-0.192512	-0.0358035	-0.103885	0.691465	-0.120735	0.702963
8430437L04Rik	-0.00439984	-0.0476059	-0.224267	-0.215061	-0.173505	-0.0774415	0.00228473	-0.0895626	-0.100421	-0.0622746	-0.590166	-0.1335	-0.644271
9030025P20Rik	0.179614	-0.073218	0.0465627	0.137622	0.350986	-0.0727847	0.0680458	0.299246	0.657427	0.60724	-0.946614	-1.39024	-1.59059
9030404E10Rik	0.478504	-0.397603	-0.00186229	-0.141516	-0.231036	-0.0868775	0.0257383	0.0739787	0.164174	0.0599013	-1.96111	-1.33284	-2.18083
9030612E09Rik	-0.24032	-0.283742	-0.00092289	-0.0337391	0.0323841	-0.276996	0.206068	-0.0129529	-0.0774335	-0.0505154	1.36483	0.809399	1.54812
9030617O03Rik	0.0631974	0.0876136	-0.352066	-0.335955	-0.35018	-0.4141	-0.143912	-0.0902588	0.12208	-0.07717	-1.14476	-1.30092	-0.987452
9030624G23Rik	-0.172914	-0.149677	-0.157926	-0.29893	-0.0923952	-0.142048	-0.0408105	-0.126656	-0.0771851	-0.0701258	0.240865	0.0425774	-0.185287
9030624J02Rik	-0.065006	-0.0503182	-0.127624	-0.209292	-0.16046	0.0128006	0.0763477	0.0628443	-0.156155	-0.176921	-0.256973	0.11827	-0.0146124
9130008F23Rik	-1.99164	0.142657	-0.7812	0.718355	-0.77796	-0.313236	-1.75883	-2.39624	-1.72879	-2.79108	-0.136021	-1.20198	-2.68946
9130011E15Rik	0.137061	-0.0408112	0.0340809	-0.168442	-0.0411108	-0.129394	-0.132867	-0.0937028	-0.231508	-0.00719602	-0.573627	-0.3057	-0.762705
9130015A21Rik	0.30542	0.0884307	0.249077	0.123059	0.0548269	-0.0464323	0.075415	0.306291	0.176559	-0.257726	-1.37952	-2.02594	-2.01583
9130017N09Rik	-0.23893	-0.302879	-0.363018	0.191384	-0.594068	0.215042	-0.234134	0.0357238	0.231554	0.378147	0.840859	1.56708	2.41031
9130019O22Rik	0.0603088	0.0276521	0.266306	-0.054519	-0.00712138	-0.07471	0.0126248	-0.128338	-0.151846	-0.208391	-0.422334	-0.967613	-1.21025
9130019P16Rik	-0.214717	-0.134718	-0.213139	-0.118481	0.447727	0.0591884	-0.294028	-0.0363039	-0.31415	-0.193844	0.0040621	1.11352	0.184733
9130023H24Rik	0.17651	0.193972	0.547353	0.218072	0.405026	0.107192	0.243207	0.543592	0.412173	0.39388	-0.0333736	-0.45798	-0.288826
9130024F11Rik	0.0214288	-0.0382557	0.177708	-0.0406974	0.998422	0.273225	1.16979	0.630485	-0.16676	-0.0534459	-0.570233	0.107209	0.764506
9130204L05Rik	0.344625	-0.482106	-0.927514	-0.744778	-0.78313	-0.94276	-0.93822	-0.709191	-0.963805	-1.08801	-2.02426	-2.01715	-2.99577
9130206I24Rik	0.343614	0.221213	0.186787	0.270928	0.0945129	-0.00902205	0.102784	-0.236062	-0.371237	-0.255335	1.29834	1.148	1.65637
9130209A04Rik	-0.0663745	-0.011534	0.250979	0.0106062	0.0986682	0.225913	0.121988	0.0546608	0.0787021	0.135739	-0.230474	-0.472235	-0.548853
9130227L01Rik	0.0325226	-0.130727	-0.189256	0.0266346	-0.184117	0.0439805	-0.000414832	-0.268924	-0.022566	0.137662	-0.237803	0.0623216	-0.0203436
9130230L23Rik	0.211845	-0.0675387	0.0341124	-0.00832269	0.0838911	0.478244	0.109755	0.445326	0.60914	0.338411	-1.98539	-1.6112	-0.200956
9130401M01Rik	0.307768	0.168379	-0.127165	-0.0224923	-0.0771642	-0.292953	-0.467774	-0.713011	-1.40106	-1.61701	0.468508	0.303345	0.254765
9130409I23Rik	-0.40738	-0.247759	-0.238312	-0.0674429	-0.241823	-0.214706	-0.227138	-0.089844	-0.156086	-0.042698	0.528213	0.643861	0.951276
9230009I02Rik	0.11765	-0.0705988	-0.0175788	-0.142223	0.0366448	-0.136485	0.105497	-0.0137719	-0.136275	0.159884	-0.242189	0.734964	1.67657
9230102K24Rik	-0.385524	-0.2545	-0.0474596	-0.0455634	-0.0658432	-0.212728	0.861852	0.00103354	0.72847	-0.263652	-0.0136844	0.705374	0.81325
9230102O04Rik	0.100899	0.0813466	0.266742	0.236533	0.759716	0.496414	0.483793	0.567512	0.060698	0.236893	0.971164	1.4003	2.4872
9230104L09Rik	0.262057	0.0279304	-0.0428632	-0.0144944	-0.00732739	0.139301	0.155052	0.151837	0.0452834	0.0928379	-0.173678	0.450451	0.987619
9230110C19Rik	-0.463413	-0.489803	-0.792012	-0.282538	-0.777651	-0.871356	-1.19615	-0.447239	-0.376053	-0.377134	-0.705069	-0.929085	-0.621597
9230110F15Rik	0.281232	-0.0213309	-0.168227	0.0727692	0.535027	0.0893685	0.172754	0.202848	0.180268	0.0522816	0.964679	0.99268	2.08612
9230112D13Rik	-0.0402929	-0.377914	0.0164388	-0.165791	-0.194792	-0.127393	-0.325115	-0.355497	-0.174189	-0.101756	-0.212568	-1.33933	-0.497915
9230112J17Rik	-0.0947345	0.0109427	0.0989448	0.209344	0.200195	-0.0263641	-0.0947425	0.0734597	0.0730094	0.140772	-0.0253225	0.699377	0.560433
9230115E21Rik	0.344607	0.0709722	-0.244122	-0.0237639	0.0355374	0.0353351	-0.278653	-0.0185507	-0.106552	0.0627183	0.574237	1.06701	1.78711
9230116N13Rik	-0.078019	0.230896	0.268521	0.0431769	0.305824	0.283192	0.173736	0.360963	0.110089	0.379065	-0.640042	-1.25377	-1.08912
9330102E08Rik	0.327122	-0.390326	-0.303307	-0.443351	-0.477846	-0.342097	-0.429416	-0.510223	-0.400964	-0.398951	-1.17381	-1.05071	-0.810571
9330133O14Rik	0.526537	0.173988	0.331116	0.214335	0.666934	0.57567	0.947605	0.847307	1.3228	1.22638	-0.334013	-0.962585	0.0244769
9330151L19Rik	0.435286	0.196502	0.372163	0.144642	0.455175	0.403424	0.48056	0.269129	0.379661	0.206815	0.260533	-0.107713	0.0336395
9330159F19Rik	0.148676	0.445737	0.227401	0.245327	0.0463905	0.103259	0.216523	0.27999	-0.185119	0.0262149	1.63339	2.43566	2.98345
9330159M07Rik	0.284883	0.224971	0.502214	-0.0533834	0.273714	0.473607	0.408387	0.436882	1.25717	1.16386	-0.667038	-0.975607	-0.629684
9330162B11Rik	0.273085	0.315084	0.396796	0.48638	0.253883	0.20347	0.39329	0.706097	0.628814	0.174679	1.46417	2.17764	2.49856
9330175M20Rik	0.149149	0.243629	0.0819742	0.0997676	0.118425	0.101174	0.0790321	0.223275	0.365692	0.303953	0.559677	1.0008	1.48617
9330178D15Rik	0.246656	-0.000768761	-0.121663	-0.211494	0.111205	0.156542	0.250232	-0.0534206	0.183078	0.13721	0.0747015	0.207966	0.340234
9330179D12Rik	0.114849	0.258888	-0.00851211	-0.219759	0.122278	0.0801083	-0.003182	0.135061	0.0797995	0.0761885	1.87815	3.12666	4.16324
9330182L06Rik	0.144074	0.360132	0.104479	0.107961	0.294771	0.117967	0.194962	0.672235	0.320797	0.518773	1.33914	1.94038	2.20342
9330188P03Rik	-0.0299812	0.00178944	0.105856	-0.214355	0.243437	-0.0117322	0.0893882	-0.222246	0.172518	-0.0148738	-0.238143	-0.567254	-0.567254
9430007A20Rik	-0.0666312	-0.0923912	-0.0502423	-0.0182044	0.0201082	-0.0753813	0.0279371	0.113851	0.0615852	-0.00838177	-0.0373505	-0.0373505	-0.0373505
9430008C03Rik	0.518621	0.338421	0.38829	0.365539	0.593087	0.420936	0.468707	0.373343	0.248542	0.280848	0.020005	-0.13691	-0.724117
9430014N10Rik	-0.102266	-0.274712	-0.20407	-0.324984	0.71547	-0.253398	0.0472373	-0.14576	-0.130674	-0.0100118	0.540357	1.40705	-0.259495
9430015G10Rik	0.425607	-0.386025	-0.152889	-0.462387	-0.213604	-0.134722	-0.125655	-0.222968	-0.443686	-0.397966	-0.100708	-0.281485	-0.116384
9430016H08Rik	0.541257	0.220279	0.416301	0.161531	0.456051	0.0210605	0.224255	0.0987586	0.0306431	-0.0657026	-0.466208	-0.767827	-1.14733
9430018G01Rik	-0.311015	-0.491528	-0.115846	-0.153173	0.0554012	-0.39128	-0.288575	-0.219874	-0.448366	0.120189	-0.325548	-0.527187	-1.42674
9430020K01Rik	-0.735593	0.100164	0.387293	0.245312	0.69387	1.01681	1.14196	0.943664	1.32683	1.22916	-0.56366	-0.482683	-0.482683
9430023L20Rik	-0.191674	0.101687	-0.164614	0.0262588	-0.348447	-0.134554	-0.432325	-0.394255	-0.667313	-0.740242	-1.41398	-1.85891	-1.3732
9430037G07Rik	0.286749	0.139849	0.113844	0.0363911	0.385918	0.0327983	0.222812	0.303263	0.45017	0.523088	-0.122219	-0.757961	-0.0676375
9430038I01Rik	0.545044	0.201581	0.0860838	0.397093	0.20197	0.258494	0.0503596	-0.148955	-0.469121	-0.350077	-0.306983	-0.159516	-0.44407
9430060I03Rik	0.118868	0.0573879	-0.143448	0.142817	0.165739	0.174362	0.0240782	0.333462	0.228216	0.231491	-0.221844	-0.142125	-0.319964
9430069I07Rik	1.22995	-1.46745	-2.51491	-2.22924	-2.87082	-2.57202	-2.78563	-2.8496	-2.85738	-2.77536	-0.353666	-1.46904	-2.19069
9430076G02Rik	-0.00944745	0.00589555	-0.00838827	-0.0844353	0.245404	-0.028362	0.194012	-0.0138372	-0.205489	0.0221048	0.223669	0.229163	0.582282
9430083A17Rik	0.251878	0.150695	-0.0540449	0.249326	-0.0271307	0.199122	0.222599	0.532374	0.84969	0.970956	-0.954422	-1.69273	-1.93264
9530002B09Rik	0.264122	0.311308	0.193525	0.137339	0.213752	-0.0864518	0.121438	0.154257	-0.0885234	-0.375325	-0.062245	-1.82281	-2.4679
9530003J23Rik	0.0954418	0.0353542	0.226866	-0.0783417	0.270463	0.242826	0.183181	-0.208607	-0.125753	0.116935	1.21693	1.0805	1.16754
9530051G07Rik	0.00761144	-0.135853	-0.159592	-0.0307276	-0.0394843	-0.0448337	-0.0117995	-0.219221	0.100433	-0.358061	0.493071	0.725949	1.67087
9530053A07Rik	0.0822417	-0.0199588	-0.268507	-0.241115	-0.292382	0.146302	-0.213824	0.0124581	-0.287312	-0.182428	-2.70775	-2.82934	-2.2431
9530059O14Rik	-0.20273	0.327571	0.189511	-0.0120793	0.0300125	-0.270227	0.218228	0.567443	0.427623	0.21776	0.521526	-0.264148	-1.64351
9530068E07Rik	-0.254653	0.434536	1.03459	0.495663	0.66147	0.759066	1.08332	1.11081	1.49201	1.54822	0.241046	0.194397	0.741949
9530077C05Rik	-0.303165	-0.369749	-0.33141	-0.35562	-0.568312	-0.282206	-0.292461	-0.577196	-0.839903	-0.977871	0.0903737	0.50133	0.83799
9530080O11Rik	-0.0291418	-0.226462	0.11271	-0.0886952	-0.230273	0.0723152	0.214067	0.030806	0.166181	0.110057	-0.227483	-0.52928	-1.05847
9530091C08Rik	0.0066526	0.103104	-0.0484125	-0.0745837	-0.0523904	0.141529	0.014278	0.103213	0.186066	0.0785801	-0.129647	0.674898	0.912671
9630013A20Rik	-0.020671	-0.0786844	0.0932235	0.150568	0.0304821	-0.20621	0.0707468	0.158687	-0.151833	-0.0787587	2.52607	2.60607	4.20529
9630028B13Rik	-0.0872305	0.110584	0.276649	0.10294	0.124441	0.0728759	0.103107	-0.198305	0.0589345	0.0920005	-0.00419421	1.79717	2.49136
9630033F20Rik	-0.19512	-0.334855	-0.0756715	-0.0983406	0.34906	-0.532283	-0.250989	-0.241853	-0.193121	-0.35004	-0.550241	-0.959577	-2.00571
9830107B12Rik	0.0064664	-0.104292	0.120547	0.344846	-0.145368	-0.114296	0.229386	-0.137592	-0.0378035	0.0758953	0.181769	-0.131031	0.238988
9830147E19Rik	0.169141	0.0111086	-0.105905	-0.24514	-0.190594	-0.660724	-0.610076	-0.740748	-1.07517	-0.609297	0.208683	0.71795	0.408343
9830166K06Rik	-0.0841156	-0.354696	-0.371516	-0.255822	-0.189122	-0.29679	0.441981	-0.514514	0.067549	-0.102944	0.768191	0.844567	-0.14797
9930012K11Rik	-0.821751	-0.456309	-1.60279	-0.394221	-1.50155	-0.681895	-1.51822	-1.78723	-1.81971	-1.63591	-0.0270451	0.540436	0.217431
9930013L23Rik	0.0437605	0.0979169	0.233986	0.298312	0.635199	0.361124	0.538457	1.1459	1.9186	1.58877	0.015322	0.557861	0.683242
9930014A18Rik	0.784798	0.403101	0.630846	0.680256	0.483486	0.55905	0.577555	0.451136	0.338565	0.295169	1.31308	1.48014	1.39711
9930021J03Rik	0.10768	0.123489	-0.0237547	-0.111985	-0.0629566	-0.118589	-0.0795251	-0.173523	0.156615	0.222883	0.239276	0.704101	0.831044
9930104L06Rik	0.234914	-0.182229	-0.326304	-0.22328	0.0584431	-0.386859	-0.0995649	-0.173581	-0.495569	-0.612353	-0.520017	-0.831896	-1.31345
9930111J21Rik1	-0.241961	-0.131603	-0.379685	-0.477517	-0.225046	-0.41918	-0.468823	-0.330365	-0.344721	-0.398503	-2.92816	-3.86558	-3.63112
9930111J21Rik2	0.229461	0.161696	0.145108	0.153781	0.502544	0.339851	-0.00715071	0.798309	0.193804	0.0209763	-0.0229965	-0.135017	-0.135017
a	-0.0790453	-0.149441	-0.208959	0.111032	-0.0448574	-0.153926	-0.0424871	0.10766	-0.183259	-0.0906224	-0.450578	-0.321654	0.349908
A030009H04Rik	0.839686	0.719836	0.51871	0.956188	0.506016	0.619993	0.593752	0.119959	0.987308	0.818609	0.241785	0.36415	1.92907
A130010J15Rik	0.190708	0.078856	0.112406	0.144685	0.188514	-0.0869037	0.0737916	0.191649	-0.0711905	0.0171614	-0.102391	-0.475342	-0.302043
A130049A11Rik	0.148387	-0.18182	-0.0835908	-0.164308	-0.145423	-0.191085	-0.13974	0.0679364	-0.161399	-0.178952	0.485466	0.17789	0.542567
A130077B15Rik	-0.0795255	-0.865904	-2.00473	-1.75354	-2.77501	-2.09851	-2.62597	-2.65092	-2.39627	-2.08632	-0.213797	-0.424523	-0.543492
A1bg	0.131604	0.0567687	0.0246811	-0.138885	0.0242946	0.00246874	-0.295854	-0.134061	-0.329676	-0.0249826	0.381343	0	0
A1cf	-0.0722691	-0.0069641	-0.0436598	0.13412	0.138044	0.131198	0.0952891	0.151699	0.0534507	0.0672663	-0.127425	0.106821	0.645333
A230001M10Rik	-0.277378	-0.262656	-0.254569	-0.137373	-0.132472	-0.236236	0.0208319	-0.256729	-0.323258	-0.0563728	-1.09124	-1.5101	-2.0765
A230009B12Rik	-0.318803	-0.37068	-0.412518	-0.253013	-0.279535	-0.286703	-0.171018	-0.224813	-0.191956	-0.226295	-1.16232	-0.570968	0.227933
A230028O05Rik	-0.0739933	-0.151403	-0.119035	-0.225555	-0.0804037	-0.189361	0.0826773	-0.27159	0.0541058	-0.0303182	0.323427	0.534456	0.807844
A230046K03Rik	-0.172211	-0.233352	-0.388656	-0.454034	-0.212074	-0.500716	-0.232801	-0.292079	-0.177556	-0.269138	0.21542	0.12981	-0.276763
A230050P20Rik	-1.09686	-0.496491	-1.19481	-0.416223	-1.82532	-0.711114	-2.13506	-2.41868	-3.1243	-3.14221	-1.34672	-1.66573	-2.62761
A230056J06Rik	-0.890324	-1.02661	-0.673033	-0.720768	-0.793957	-1.043	-0.568946	-1.10332	-1.04775	-0.857769	0.0584406	-1.54437	-1.37738
A230065H16Rik	0.903616	0.329979	0.746774	0.683165	0.368971	1.03961	1.32235	1.44336	3.20992	4.10214	0.343672	0.361588	0.656868
A230070E04Rik	0.119235	0.315921	-0.00677719	-0.174771	-0.015136	-0.0259806	0.0789768	-0.0939829	0.158372	0.300836	0.797021	0.688828	2.2233
A230072C01Rik	-0.0344855	-0.0244856	0.284252	0.0229164	0.142562	0.123803	-0.0492512	0.0461543	-0.082015	0.170314	0.900535	1.34638	0.643101
A230072E10Rik	0.212996	0.188032	0.24214	0.226088	0.149496	0.192856	-0.0793807	0.21042	0.225752	0.211216	-0.202782	0.195377	0.770042
A2m	-0.514254	-0.408041	-0.391609	-0.568429	-0.499236	-0.413601	-0.518414	-0.581975	-0.715993	-0.420936	-0.8612	-1.12451	-0.613599
A330009N23Rik	-0.613527	-0.641751	-0.965176	-0.879796	-0.959593	-0.843449	-0.712741	-0.418535	0.436159	0.491037	0.0133643	-0.968993	0.255247
A330021E22Rik	-0.507909	-0.129713	0.0689818	-0.199001	-0.237798	-0.0201463	0.301426	-0.293732	-0.571837	-0.781712	-0.990804	-0.348207	-0.0293913
A330032B11Rik	0.0642626	-0.149724	0.173011	0.29322	-0.196783	-0.105839	0.00342092	-0.00708861	0.0189545	-0.160704	-0.440749	-0.304869	-1.233
A330033J07Rik	0.138254	-0.0947364	-0.237887	-0.0413711	-0.106245	-0.143141	-0.097859	-0.0665735	-0.042558	0.0297854	-1.07166	-1.11956	-0.198861
A330041J22Rik	0.141585	0.369973	-0.0053649	0.151433	0.0860451	0.126331	0.179237	0.32371	0.0732839	0.0961269	0.400112	-0.580902	-1.42526
A330049N07Rik	-0.309032	-0.176558	-0.0761394	-0.274415	-0.277142	-0.0445337	0.0226282	-0.091261	-0.0422061	-0.043958	0.217903	0.774504	0.832635
A330050B17Rik	0.0329867	0.127293	0.185909	-0.0503198	-0.0902928	-0.338136	-0.0989048	-0.213948	-0.0924722	0.0558213	0.00481467	0.112006	-0.129746
A330050F15Rik	-0.144912	-0.219542	0.0785306	-0.0204606	0.322172	-0.103253	0.332012	-0.0679376	0.190716	0.0170868	-1.63582	-1.88717	-1.8128
A330069E16Rik	0.553262	0.305973	0.229414	0.191516	0.408622	0.310731	0.288461	0.655915	0.457087	0.431077	0.106878	-0.783033	-0.308021
A330070K13Rik	0.0551372	0.138151	0.0573273	0.0734261	0.299952	0.137173	0.00839563	0.0793238	-0.0648925	-0.0666495	0.791601	0.64188	1.13494
A330093E20Rik	-0.209672	-0.176201	0.0283016	-0.0935669	-0.144666	0.0285875	-0.20746	-0.0135871	0.077836	-0.284157	-0.484105	-0.955778	-0.696271
A3galt2	0.0326902	0.0519349	0.197965	0.0807098	0.119459	0.0109614	0.268839	0.434286	0.276524	0.229435	2.41136	4.29414	5.16469
A430005L14Rik	0.38771	0.101616	0.14324	-0.040443	-0.0299929	-0.124323	-0.198275	-0.30406	-0.751209	-0.768208	-0.724761	-1.10297	-1.14209
A430033K04Rik	0.20186	0.074737	0.184571	-0.0993148	0.225156	0.111397	0.316029	0.552542	0.520377	0.473692	0.208118	-0.196008	-0.0886549
A430078G23Rik	-0.117057	0.449057	0.57949	0.483533	0.118183	0.662671	0.485355	0.491438	0.660627	0.601097	-1.76712	-1.58874	-1.55226
A430088P11Rik	-0.0566137	-0.0967629	-0.0271769	0.0877846	-0.0865722	0.0894002	0.00888671	-0.0515613	0.141081	0.0139861	0.416709	-0.774886	-1.74319
A430089I19Rik	0.19668	-0.49608	-0.748143	-0.746916	-0.536166	-0.651049	-0.775394	-0.657867	-0.549551	-0.703847	0	0	0
A430090L17Rik	-0.232381	-0.490776	-0.337565	-0.368402	-0.149974	-0.247749	-0.0845521	-0.229275	0.0499647	-0.28974	-0.236794	0.0291351	-0.289265
A430093F15Rik	-0.37559	-0.328573	-0.164611	-0.222084	-0.217911	-0.340773	-0.216237	-0.0671394	-0.305347	-0.252002	0.670901	-0.0706808	0.991742
A430105I19Rik	-0.904998	-0.446805	-0.356146	-0.424756	-0.607747	0.142439	0.263378	0.273352	0.869348	0.676253	-0.220366	-0.126393	0.230086
A4galt	-0.470149	-0.247268	-0.244181	-0.0710567	-0.0895935	-0.537889	-0.51176	0.688076	1.25122	1.34552	-1.28691	-1.83486	-2.67646
A4gnt	0.21147	-0.0275293	-0.141921	0.214818	-0.0022732	-0.111506	0.207238	0.379311	0.362859	0.484877	0.103137	0.125647	0.633772
A530006G24Rik	-0.136046	-0.0263567	-0.545016	0.170861	-0.178405	-0.298583	-0.621777	-0.239174	-0.443476	-0.6688	0.527616	-0.130444	0.531302
A530016L24Rik	0.0183712	0.00484361	0.0734945	-0.0120514	0.343282	0.269531	0.996379	0.811177	-0.0501641	0.000256805	-1.1454	-0.862352	-1.82975
A530032D15Rik	0.0183411	0.0132924	0.055919	0.286667	-0.0324521	-0.000930104	0.0276354	0.248845	0.0406632	0.0267432	-0.135647	-0.227102	-0.295346
A530054K11Rik	-0.191805	-0.230695	-0.387683	-0.373172	-0.682344	-0.513786	-0.888267	-0.83679	-0.957857	-0.958441	-0.203343	-0.421466	-0.793711
A530058N18Rik	0.200275	0.310052	0.127074	0.155446	0.0735462	-0.160892	0.187276	0.514011	0.104881	0.0111306	1.91066	0.519945	0.740042
A530064D06Rik	0.178932	0.173325	0.0486003	0.057512	0.232437	0.156902	0.170711	-0.178453	0.124527	-0.0450904	-0.0718545	0.417661	-0.17587
A530065N20Rik	-0.103228	-0.105926	-0.0249068	-0.151114	-0.128869	-0.18247	-0.254687	-0.122916	-0.066162	0.118206	0.145613	0.202903	0.763311
A530072M11Rik	0.084713	0.384763	0.122519	0.140181	0.247251	0.153676	0.113542	0.812475	0.46886	0.322417	-0.394573	0.105766	-0.808981
A530088E08Rik	0.0310276	0.249442	0.164445	0.00762526	0.0968244	0.087193	0.157438	0.308059	0.3885	0.0279504	0.163038	-1.39222	0.093401
A530099J19Rik	0.0396623	0.113973	0.0533787	0.0200815	0.033648	-0.0374679	0.0250667	-0.176846	-0.0410838	0.198807	-0.955499	-1.33625	-2.57063
A630001G21Rik	0.0664013	-0.234361	-0.1765	-0.0637757	-0.165468	-0.0232173	-0.456758	-0.34675	-0.210072	0.0549551	0.428523	-0.224176	-0.999194
A630007B06Rik	0.0156083	0.101654	0.139339	0.166056	0.129475	0.364515	0.505695	0.687381	0.842453	0.8418	-0.187141	-0.310226	-0.542276
A630010A05Rik	-0.386556	-0.0884006	-0.272545	-0.196957	0.0296338	-0.206707	-0.130523	-0.493673	-0.335749	-0.0722666	-1.69786	-1.2799	-1.48191
A630012P03Rik	0.0146371	0.16387	0.357848	-0.0537038	0.353595	-0.205835	-0.00735707	-0.0903511	0.174085	-0.117297	0.303204	1.45786	1.85272
A630020A06	0.358198	0.320079	0.119778	0.228569	0.225094	0.0529958	0.145492	0.840497	0.47654	0.174721	0.047569	-0.731115	-1.41145
A630023A22Rik	-0.0802948	0.107754	-0.193754	-0.110108	-0.0247847	-0.0564919	-0.222319	0.0286539	-0.0495324	-0.0131582	-2.67579	-2.66637	-2.95129
A630023P12Rik	0.117943	0.232011	-0.0281097	0.187497	0.144898	-0.0882022	0.134804	0.66998	0.103713	0.426058	-1.48163	-1.11517	-0.581579
A630033H20Rik	-0.114897	-0.121361	-0.141814	-0.0819064	0.0608533	-0.16774	0.0915382	-0.311403	0.0136143	-0.116799	0.039466	0.786077	0.238247
A630073D07Rik	-0.22721	-0.212608	-0.240566	-0.230267	-0.229141	-0.0202801	-0.13806	-0.135654	-0.134533	0.159498	0	0	0
A630075F10Rik	-0.214737	-0.0814785	-0.0960194	-0.13976	0.502651	-0.058925	-0.0194719	-0.0999441	0.0865747	-0.234208	-0.938699	-0.313106	-0.0921536
A630077J23Rik	0.0509937	0.152842	0.247946	0.191376	0.129804	0.349552	0.117948	0.370151	0.625177	0.647154	-0.807207	-0.813568	-1.41405
A630089N07Rik	-0.133585	-0.0577517	-0.522273	-0.768469	-0.626793	-0.530353	-0.576746	-0.488682	-0.668379	-0.91497	-0.240782	0.0968938	0.820956
A630095E13Rik	-0.541587	-0.564763	-0.353567	-0.436932	-0.218538	-0.398277	-0.343713	-0.505389	-0.306116	-0.275315	0.251691	0.18888	0.22344
A630095N17Rik	-0.238002	-0.332089	-0.150986	-0.133573	-0.180612	-0.195843	-0.165751	-0.295915	-0.0951427	-0.172699	-1.84123	-2.8548	-2.77686
A730008H23Rik	0.577264	0.507992	0.663727	0.224298	0.486992	0.163149	0.381737	0.341657	-0.380072	-0.382828	-0.0490224	0.201617	-0.0267957
A730017C20Rik	0.142011	-0.0813244	-0.14063	0.0496142	-0.057496	-0.0414821	-0.11636	-0.0771092	0.0915394	0.0832947	2.4189	3.5799	4.56208
A730020M07Rik	-0.0613471	0.00950704	0.0371185	-0.140436	0.195764	-0.0713594	-0.0716611	0.0212788	0.142871	0.0720102	-0.792693	-1.59242	-1.59242
A730036I17Rik	-0.104214	-0.263672	-0.192622	-0.151457	-0.199319	-0.221729	-0.18495	0.195292	0.0128745	0.089296	-3.10622	-3.13868	-2.24744
A730046J19Rik	0.144021	-0.0516867	-0.0516368	-0.325771	-0.076604	-0.34552	-0.0960286	-0.165525	-0.0471218	-0.436607	-0.130269	-1.19798	-2.00425
A730056A06Rik	-0.0445653	-0.0972514	0.316299	0.259016	0.198101	0.274264	0.347519	0.931876	1.30204	0.970791	2.9136	3.63016	3.51606
A730082K24Rik	-0.0424652	-0.175335	-0.226216	-0.17767	-0.25743	-0.236971	-0.13183	-0.380873	-0.366239	0.107384	0.105757	-0.812461	-2.91154
A730090H04Rik	0.00125396	-0.265056	0.0224946	0.175697	-0.133999	0.028925	0.204865	-0.256836	-0.180632	0.131427	-0.587113	-0.45513	-1.36367
A730090N16Rik	0.06785	0.0183869	0.133047	0.374751	0.0515918	-0.0294524	0.164043	0.249739	0.0871405	0.188681	1.24234	1.57135	1.27582
A730098P11Rik	-0.0463323	-0.0905529	0.575279	-0.0636085	0.233931	-0.0699069	0.0169307	0.159383	0.118469	0.0560972	1.24014	1.6241	1.22066
A830009L08Rik	-0.0218773	-0.0222748	-0.0040539	0.150249	-0.234384	0.107039	-0.0347474	-0.155386	0.000964034	-0.361902	-0.0583274	-0.123537	-0.591215
A830010M20Rik	-0.286599	-0.341144	-0.267299	-0.364006	-0.294356	-0.272113	-0.092416	0.06301	-0.0789696	0.0527003	-0.37875	0.00306065	-0.114063
A830018L16Rik	-0.0268516	0.246278	-0.0831293	-0.0135275	-0.246877	0.0921729	-0.394662	-0.129917	-0.162461	-0.269352	0.258506	-0.261541	-2.24534
A830052D11Rik	0.87554	0.680065	0.75053	1.25231	0.672594	1.27825	1.2183	0.999165	1.28905	1.57288	2.23116	2.14738	2.64975
A830080D01Rik	-0.328978	-0.614638	-1.59041	-0.845589	-1.81217	-1.21641	-1.55091	-1.87371	-1.8584	-1.61668	-0.47588	-0.562572	-0.567133
A830082N09Rik	0.127034	-0.24702	0.260078	-0.0665879	0.427533	-0.0701896	0.176134	-0.00224013	0.216194	0.117967	0.626095	0.631948	0.529696
A930001A20Rik	0.19269	0.529043	1.07071	0.553356	1.00389	0.445311	0.590975	0.604245	0.224347	0.195486	-2.6947	-2.67897	-4.12335
A930003A15Rik	-0.00660313	0.0858913	-0.0537596	0.228956	0.0379454	0.343779	0.186207	0.388934	0.561929	0.692741	0.783637	1.12659	0.496219
A930004D18Rik	-0.427199	-0.584351	-0.568029	-0.387733	-0.366029	-0.447291	-0.542492	-0.740584	-0.532737	-0.465259	1.51505	0.902598	1.87095
A930005H10Rik	0.234575	0.130566	0.405673	0.10587	0.414354	0.376454	0.543021	0.300222	0.0248254	0.234326	0.471009	0.431602	-0.153446
A930006I01Rik	-0.070619	-0.236586	-0.0849449	-0.234296	-0.103502	0.0273296	-0.0862262	-0.232721	-0.225907	0.167818	-0.0611112	0.261182	0.00545004
A930007I19Rik	-0.207692	0.479403	0.773625	0.0566883	0.227434	-0.0178947	-0.158221	-0.17473	-0.240559	-0.222534	0.0838089	-0.476015	-1.58501
A930009A15Rik	-0.448313	-0.455377	-0.473962	-0.377463	-0.316675	-0.500109	-0.219907	-0.0933859	-0.372787	-0.399543	2.17973	2.59789	2.46851
A930011G23Rik	0.180852	0.0912504	0.158878	0.275063	-0.102408	0.177376	-0.00944334	0.125846	0.0754522	-0.126028	1.07586	2.24149	2.61026
A930016O22Rik	-0.113686	-0.177446	-0.168609	-0.303002	-0.186803	-0.226511	-0.28786	0.246831	-0.13125	-0.358556	-0.294806	0.0612658	1.11414
A930017M01Rik	0.0975054	0.318788	0.116846	0.327535	0.393926	0.225765	-0.0774111	0.0706162	0.0459749	0.136855	0.0103111	-1.00481	-0.290104
A930018P22Rik	0.108628	-0.0973636	0.0537903	0.0149452	0.0884328	0.190996	0.405682	0.494657	0.480854	0.447356	-1.46777	-0.508033	-0.514741
A930019D19Rik	-0.0339961	-0.00434437	-0.0589046	-0.138555	-0.105323	0.136881	-0.132551	-0.209872	0.0529856	-0.167033	0.282074	0.68878	0.800431
A930024E05Rik	1.16517	0.43518	0.699918	0.230737	0.499075	-0.0213623	-0.024694	-0.222966	-0.362575	-0.719839	1.73938	1.78587	0.969719
AA387883	0.0329329	-0.0929899	-0.107721	0.0537903	-0.217035	0.00670547	-0.0634737	0.0168803	-0.0128387	0.0191727	-0.120465	-0.120465	1.54896
AA388235	0.273659	-0.221129	-0.600701	-0.104064	-0.613775	0.216383	0.213903	0.131299	-0.884039	-0.889987	1.36311	-0.290275	0.895084
AA414768	-0.326053	-0.778051	1.08719	-0.57869	2.30223	0.0157622	1.56316	2.43292	2.39581	1.99355	-2.07078	-2.13974	-2.61005
AA415398	0.245638	-0.177235	-0.394068	-0.248946	-0.0299323	-0.0282868	0.181867	0.146229	0.763787	0.665546	-0.369041	-0.639025	-0.788774
AA467197	-1.70568	-1.2806	-1.96249	-1.20872	-1.66483	-1.34735	-1.90979	-1.8426	-1.48684	-2.33008	-1.219	-0.621198	-0.566618
AA545190	0.0772108	-0.0815413	0.232524	0.127067	0.305469	0.0724029	-0.0181824	-0.0996427	-0.054976	0.28001	-0.289133	-0.289133	-0.289133
AA619741	-0.0284102	-0.0408092	0.195685	-0.104814	0.15151	0.0441091	-0.0257349	0.364981	0.139577	-0.234337	-0.824816	-1.28925	-2.95034
AA792892	-0.134789	0.329205	-0.120375	-0.105878	0.0598841	0.0610974	0.0994187	0.344797	0.208317	-0.106633	0	0	0
AA986860	-1.91402	-0.295432	-0.837016	0.442909	-0.720514	-0.0871066	-0.709313	0.233048	0.410639	0.2362	-0.106632	0.958559	0.91765
AA987161	-0.296103	-0.244744	-0.361866	-0.329185	-0.681415	-0.581214	-1.1284	-1.18756	-1.42469	-1.20917	-0.236975	-0.353473	-0.779923
Aaas	0.0291894	-0.0272789	-0.0900825	-0.0759874	-0.274348	0.0831154	-0.0438692	-0.23071	-0.591328	-0.722252	0.0806929	-0.21068	-0.588914
Aacs	1.81943	2.13534	2.52338	2.26164	2.89278	2.42051	2.73106	2.35631	1.59397	1.21307	1.15524	1.12962	0.558424
Aadac	0.789385	0.628483	-0.720627	0.156302	-1.16472	-0.538893	-1.24503	-1.55483	-1.43493	-1.59063	-0.645692	-2.48151	-3.10182
Aadacl2	0.0740548	0.171681	0.139818	-0.0517254	-0.0315697	0.0341377	-0.0275747	0.0218775	-0.00242816	0.139083	-2.16998	-2.98558	-3.08493
Aadacl3	-0.0559504	0.0457546	0.0557163	0.176572	0.0772548	0.0622311	0.0159565	-0.0478772	-0.0169076	-0.0301926	0.301947	-0.351424	-0.351424
Aadat	0.182576	0.209514	0.331951	0.327981	0.166527	0.25608	0.0170436	0.136126	0.158598	0.256862	1.75825	1.35523	1.58099
Aaed1	-0.50153	-0.109449	-0.231097	-0.156029	0.101652	0.0753391	0.300159	0.233681	-0.423611	-0.582207	-0.441534	-0.163618	-0.232845
Aagab	0.342293	-0.722091	-0.044266	0.262514	0.0771703	0.10066	-0.10717	0.12306	0.617323	0.954558	0.418915	0.211694	0.430863
Aak1	0.134702	0.431889	0.454556	0.209188	0.573397	0.476925	0.7769	0.470284	0.701332	0.855871	0.389872	0.592559	0.939284
Aamdc	0.069528	-0.203489	-0.378746	-0.266951	-0.403996	-0.139218	-0.18173	0.240139	0.170101	0.202126	-0.529613	-0.422362	-0.372132
Aamp	-0.0493848	0.130402	0.133128	0.0302609	-0.0274717	0.203577	0.12884	-0.00316781	-0.50805	-0.544029	-0.220473	-0.165627	0.231853
Aanat	0.00842741	0.208438	0.110856	0.271092	0.287029	-0.10898	-0.0206445	0.0955034	0.0708279	-0.07753	1.05916	0.555341	-0.172684
Aar2	0.273402	0.325757	0.44456	0.23979	0.3136	0.202255	0.222498	0.310043	-0.0518705	-0.102266	-0.187867	-0.168798	-0.284243
Aard	-0.562823	-2.18116	-1.50552	-2.69999	-1.7403	-3.15	-2.04709	-2.57327	-3.95402	-4.1596	-2.13403	-3.09912	-3.18885
Aars	0.226207	-0.654057	-0.735168	-0.698783	-0.73532	-0.460309	-0.571664	-0.652308	-0.122752	-0.20766	-0.59744	-0.357625	-0.876724
Aars2	-0.198724	-0.0198694	0.00661738	-0.194983	-0.067773	-0.309834	-0.301793	-0.371445	-0.690377	-0.829277	-0.603553	-0.547851	-0.87845
Aarsd1	0.339537	0.107801	0.0910847	-0.0956892	-0.0811949	-0.251718	-0.357098	-0.304539	-0.255434	-0.343569	0.484287	0.0172098	-0.306577
Aasdh	0.116049	-0.49859	-0.553442	-0.296837	-0.579467	-0.0868015	-0.243328	-0.280615	-0.199731	-0.173976	-0.442114	-0.0572633	0.415552
Aasdhppt	0.438339	0.392435	0.169967	0.191779	0.0614395	-0.11058	-0.357422	-0.219194	-0.257884	-0.415793	0.192819	-0.604784	-1.35448
Aass	-1.3117	-2.13166	-4.36894	-2.66831	-4.45834	-3.26536	-4.14644	-4.20425	-3.94187	-3.45621	-2.5343	-2.63627	-3.03094
Aatf	-0.0622011	-0.295805	-0.173932	-0.458949	-0.104387	-0.453064	-0.371497	0.0844784	-0.30304	-0.613091	0.441062	0.758043	0.468934
Aatk	0.238943	0.413127	-0.477347	0.0317974	0.148612	0.192868	0.448094	1.34936	1.19568	1.39174	0.382243	-0.693336	-0.147071
AB099516	0.136179	-0.0161772	0.122961	-0.209451	-0.216848	-0.172424	-0.0841303	0.148284	0.266477	-0.00328029	0.294495	1.02955	2.01186
AB124611	-0.0532686	-0.0652396	0.0454136	0.117595	0.131452	0.252821	0.00527729	0.218667	0.195027	0.00404875	1.42653	1.57564	2.1558
Abat	0.263134	0.716588	0.954014	0.58283	-0.0788908	0.478056	-0.145457	-0.350628	-1.06601	-0.704567	-0.931337	-1.17938	-1.53558
Abca1	-3.77658	-3.432	-4.15263	-3.47971	-4.32099	-3.46039	-4.24018	-3.97256	-2.16862	-1.31602	-2.12371	-1.27522	-0.147683
Abca12	0.0214614	0.117145	0.348175	0.302363	0.2026	0.0958702	0.171374	0.0114499	-0.155394	0.154199	-0.442706	0.248881	0.85741
Abca13	-0.0463874	-0.019889	-0.0412956	-0.0500916	0.130097	0.0620038	0.0243959	-0.136057	0.204137	0.14191	-0.723566	0.436284	0.502763
Abca14	0.160719	0.145643	0.117824	-0.0696803	-0.177962	0.0450193	-0.109693	0.206035	0.0623503	0.0414325	-1.83392	-2.04187	-2.3373
Abca15	-0.0509985	-0.0828262	-0.0553831	-0.0879518	-0.0227195	-0.0830529	0.0727896	-0.0082219	0.549643	0.0865533	-1.42481	-1.59989	-1.72922
Abca16	0.67803	0.0149287	0.0204026	0.151799	0.0926353	0.243778	0.188332	0.0913361	0.100653	0.0152178	-1.45516	-2.09026	-1.71217
Abca17	0.0880434	-0.165889	-0.183663	-0.0333398	-0.0795313	-0.397204	-0.381959	-0.116218	-0.142505	-0.249473	0.692161	0.524481	0.685607
Abca2	0.106231	0.0809204	-0.361584	-0.314031	-1.04118	-0.146943	-0.859909	-0.480182	-0.123456	0.116546	-0.0515118	-0.198059	-0.0532337
Abca3	-0.115301	-0.29151	-1.54292	-0.55725	-2.01161	-0.668994	-1.30507	-0.639282	0.182301	0.443532	0.405939	0.168871	0.818921
Abca4	-0.167114	-0.158891	-0.155534	-0.119983	-0.0569848	-0.0932622	-0.0520072	-0.107171	1.12199	1.42953	-1.36027	-1.22478	-1.0295
Abca5	-0.352064	-0.143118	0.0475112	-0.0769357	-0.0375586	-0.09791	0.143495	-0.183017	-0.149969	-0.181752	-0.339235	0.267875	-0.0094917
Abca6	-0.066416	-0.10728	0.0377368	-0.0361969	0.0757875	0.0328782	0.0568489	0.0175424	-0.0302681	0.0953627	0.00841616	0.708287	0.832493
Abca7	-0.924158	-0.55778	-0.952151	-0.312717	-1.10319	0.212034	-0.285627	-0.0565798	1.1263	1.32817	-0.957521	-1.0637	-0.917952
Abca8a	-0.0141276	-0.156271	-0.0702686	-0.206685	-0.248341	0.00909575	-0.0964144	-0.0187843	0.0200851	-0.0444853	-0.0980817	0.577067	1.21278
Abca8b	-0.267969	0.347264	0.595029	0.144057	0.0457333	0.876181	0.639376	0.150335	0.523941	0.0409841	0.265722	0.573794	-0.79034
Abca9	0.129683	-0.162711	0.62682	0.255812	0.284557	0.609475	0.928065	0.405363	0.126458	-0.0395778	1.8756	2.74094	3.65606
Abcb10	0.0465447	0.170768	0.0196645	0.123028	0.243213	0.330667	0.572849	0.585392	0.399531	0.294899	-0.453333	-0.287802	-0.0616074
Abcb11	-0.15913	-0.126799	-0.0640305	0.0277483	0.145047	-0.0745908	-0.0183815	-0.120968	-0.0110698	0.8106	-0.902694	-0.624475	-0.835546
Abcb1a	-1.73652	-2.34942	-3.58166	-2.65283	-3.5204	-3.29361	-3.90802	-3.86233	-3.9266	-3.83499	-2.48282	-3.68992	-4.5244
Abcb1b	-1.9247	-1.41625	-2.58763	-1.49188	-2.7142	-1.72972	-2.88062	-4.06696	-4.81039	-5.02021	0.0411779	-0.822101	-2.75209
Abcb4	-1.99876	-1.83658	-2.88787	-1.74048	-3.07209	-2.11665	-3.25621	-3.87116	-4.66616	-4.68924	-0.598663	0.170872	0.656219
Abcb5	-0.283031	-0.216474	-0.0502091	-0.194513	-0.270872	-0.0987916	0.0077887	-0.265146	-0.0564509	-0.21922	0.7363	1.46289	0.983168
Abcb6	0.364375	0.199093	1.22393	0.824059	1.24242	1.00823	1.21854	1.27916	0.793663	0.541716	-0.00541926	-0.178808	-0.0930946
Abcb7	0.0241275	-0.143784	-0.213034	-0.206196	0.0263182	-0.397578	-0.169596	0.00392964	-0.228844	-0.340682	0.488536	0.895376	0.902913
Abcb8	0.234313	0.276334	0.439119	0.238506	0.263486	0.14842	0.130302	0.293559	0.142054	-0.0575008	-0.262272	-0.584158	-0.537694
Abcb9	-0.307742	-0.84012	-0.202438	-0.535256	-0.378306	0.0970372	-0.0653559	0.629401	1.38632	1.91133	-0.655569	-0.26398	0.158886
Abcc1	0.169261	1.03849	0.944146	0.987366	0.333593	0.986793	0.376384	0.255491	0.351405	0.231121	0.268646	0.126721	-0.0518829
Abcc10	0.166011	-0.13731	0.169264	-0.307889	0.276273	0.346716	0.936485	0.780892	1.12671	1.25885	-0.932185	-1.14217	-1.05529
Abcc12	0.0336206	0.0648744	0.213455	0.0482477	0.0448675	-0.0322245	0.207917	0.158019	0.0845941	0.190356	-0.354998	-0.292801	-0.882024
Abcc2	-0.145262	-0.208844	-0.447533	-0.529848	-0.600456	-0.359977	-0.41717	-0.184456	-0.244969	-0.381976	-1.85575	-0.783511	-0.161195
Abcc3	0.0763422	0.18854	0.0634091	-0.0479837	-0.139381	0.0576031	-0.0707682	-0.360107	-0.568092	-0.626307	0.109908	0.140568	-0.0974355
Abcc4	-0.337555	-1.81198	-3.8702	-3.06789	-4.01285	-3.50116	-3.46369	-3.6109	-3.78516	-3.88524	-1.59265	-2.43241	-2.80859
Abcc5	-0.485286	-0.469448	-0.650262	-0.660481	-0.808553	-0.718573	-0.810844	-0.820778	-0.881626	-0.697742	-0.188047	-0.142908	-0.354022
Abcc6	0.158702	0.317849	0.383605	0.424083	0.357543	0.395657	0.224231	0.110216	0.278113	0.495346	0.579864	0.698508	-0.56239
Abcc8	0.96557	1.32842	0.583927	1.10421	-0.114188	0.590433	-0.157113	-0.127204	0.789816	1.70945	1.42333	-0.400337	-0.692792
Abcc9	0.21268	0.599957	0.502895	0.377257	0.329155	0.234859	0.152462	0.298069	0.183256	-0.0856007	-0.245521	0.000353274	-0.131961
Abcd1	-0.467818	-0.168142	0.19107	-0.106714	-0.0972011	0.330392	0.0418433	0.138169	0.269316	0.341512	-0.46888	-0.158121	0.161672
Abcd2	-0.423382	-0.490936	-0.203636	-0.396835	-0.208103	-0.251796	-0.217822	-0.430507	-0.329653	-0.29241	4.18873	3.5862	5.06465
Abcd3	-0.288264	-0.33095	-0.292744	-0.413295	-0.393006	-0.475307	-0.464158	-0.505923	-0.314757	-0.282005	0.021282	0.0996743	-0.286135
Abcd4	0.531814	0.204486	1.35211	0.623533	1.87552	1.57958	2.47303	2.32801	1.92847	1.94756	0.287361	-0.355113	-1.02393
Abce1	0.197267	0.0211704	-0.0101692	-0.293155	-0.0122552	-0.306392	-0.240892	-0.4004	-0.563782	-0.695375	-0.113171	-0.123242	-0.410383
Abcf1	0.0492433	0.0477897	-0.00913818	-0.0476171	0.040378	-0.0610045	-0.0550361	-0.127735	-0.440345	-0.482366	-0.400309	-0.449222	-0.519817
Abcf2	0.471568	0.313657	0.164409	0.0825662	0.0667057	-0.02686	-0.178147	-0.469412	-0.840287	-0.927777	-0.0719751	-0.180265	-0.522837
Abcf3	0.139975	0.193616	0.256936	0.00871724	0.150944	0.179001	0.300483	0.107183	-0.0614994	0.00457444	-0.186759	-0.0960397	-0.16574
Abcg1	-1.13297	0.0116959	-2.59009	0.119438	-3.31272	0.0623537	-3.05369	-3.12433	-1.94341	-0.77839	-1.17732	-2.24601	-2.26854
Abcg2	0.872473	1.08886	1.04546	0.923638	0.447313	0.753848	0.447307	0.0503467	-0.149868	-0.149041	0.651823	1.04302	-1.09794
Abcg3	0.106527	-0.0119589	0.13892	0.0647451	0.0496076	0.0262794	-0.0562706	0.175317	-0.142395	-0.0591851	-0.721509	-0.551177	-0.411309
Abcg4	0.00477997	0.0968494	-0.0658586	-0.173481	-0.1679	-0.182625	-0.287162	-0.251302	-0.461115	-0.424956	1.01936	0.97942	2.3917
Abcg5	-0.179578	-0.26154	-0.195697	-0.291491	-0.137616	-0.230685	-0.295507	-0.263779	-0.0359853	-0.136058	0.519348	0.28657	1.03007
Abcg8	-0.107013	-0.134911	-0.195703	-0.00364662	0.0120585	-0.169735	0.134611	-0.0520725	0.175201	-0.0958672	0.479718	1.84122	3.03406
Abhd1	0.241205	0.0305819	-0.0885707	-0.0815226	0.150936	0.0948124	0.301308	0.213065	0.0654367	0.0322759	-0.244831	-0.79835	-1.18595
Abhd10	-0.105642	-0.317239	-0.517439	-0.417009	-0.3117	-0.680166	-0.655144	-0.66751	-1.06043	-0.994417	-0.513883	-0.277318	-0.0603306
Abhd11	-0.00334352	-1.20846	-1.5487	-1.06495	-1.60897	-1.17593	-1.59074	-1.696	-1.5549	-1.41167	-0.815701	-1.32295	-0.919201
Abhd12	0.231004	0.0671341	0.314297	-0.0316381	0.321031	0.0314773	0.382615	0.126447	-0.460589	-0.527684	-0.0202061	0.0943494	0.116426
Abhd12b	-0.023047	0.478042	0.500103	0.152598	0.845981	0.0996376	0.179895	0.239938	0.3217	0.18839	-0.442455	-0.603081	-0.0942544
Abhd13	-0.0162444	-0.0225724	0.0351466	-0.093793	0.445702	-0.134763	0.218146	0.450259	0.677865	0.53243	-0.0928901	-0.156847	-0.0121203
Abhd14a	0.392537	0.171899	-0.180545	0.156282	-0.050859	0.102558	-0.138452	0.157339	-0.201996	-0.540467	0.15843	-0.498995	-0.322668
Abhd14b	-0.582037	-0.131848	-0.0915306	-0.0863629	0.339343	0.409246	0.830783	1.50673	1.62432	1.77582	0.877679	-0.325159	-0.339901
Abhd15	0.18764	0.193736	0.192241	0.0728617	0.0907716	-0.0381567	0.38626	-0.0669826	0.0497237	0.405834	0.260707	1.23849	2.31796
Abhd16a	-0.124083	-0.106545	0.40419	0.0878453	0.313047	0.123274	0.241477	0.119771	0.139126	0.194138	-0.463177	-0.650121	-0.734083
Abhd16b	0.275633	-0.0155542	0.255509	0.106088	-0.117486	0.185652	0.0468689	0.0939246	-0.169628	-0.043287	-0.525515	-1.96626	-1.96472
Abhd2	-0.127922	0.0359357	0.405387	0.0962722	0.584311	-0.17435	0.312968	0.0678948	0.542644	0.458744	0.0355209	0.37249	0.0279738
Abhd3	-0.216687	-0.0802718	-0.191357	-0.112934	-0.116774	-0.189138	-0.0382026	-0.27577	-0.145281	0.0541619	-0.460565	-0.225747	-0.838083
Abhd4	-0.412617	0.203004	0.103584	0.0917801	-0.289636	0.0713081	-0.235234	-0.285897	-0.0681457	-0.0941157	-0.894201	-1.59878	-1.46272
Abhd5	-0.158881	0.515092	0.803826	0.938408	1.04059	0.768185	0.735102	0.969531	1.42025	1.55218	0.440421	0.338988	0.00912028
Abhd6	-0.485011	0.0741142	0.157563	0.433873	0.53742	0.457449	0.706596	0.958225	1.50703	1.56439	-0.281182	0.150949	-0.123452
Abhd8	0.563543	0.708909	0.623681	0.677667	0.498411	1.10108	1.02182	0.846016	0.540545	0.444952	0.631182	0.565988	1.28468
Abi1	0.0633351	0.0338302	0.183091	0.0955688	0.208223	-0.046978	0.187195	0.232591	0.196242	0.278609	0.285572	0.498904	0.242164
Abi2	0.445237	0.00056853	0.20533	0.0884448	0.256544	0.0142057	0.235664	-0.153086	-0.2789	-0.347424	0.691212	1.17829	1.18385
Abi3	-1.2007	-1.04238	-1.20323	-0.931649	-1.76039	-0.625915	-1.37652	-1.99888	-2.2565	-2.21177	-0.937893	-1.8057	-2.52025
Abi3bp	-0.136389	-0.047532	0.11117	-0.283748	0.279911	-0.0357009	0.353481	-0.223273	-0.230556	-0.126996	-0.677831	-0.73781	-0.675933
Abl1	0.448462	0.427414	1.20942	0.375791	1.18372	0.903109	1.4537	1.25471	0.571846	0.591662	0.452492	0.844823	0.785927
Abl2	0.39671	0.486608	0.363938	0.245347	0.188125	0.186748	0.221722	-0.0918762	-0.332591	-0.509247	0.366961	0.705969	0.37877
Ablim1	-0.384153	0.780268	2.33907	0.969268	2.25331	1.81406	2.50318	2.82987	2.61246	2.41845	0.208801	0.950065	0.909928
Ablim2	-0.136304	-0.205614	-0.0549331	-0.132781	0.0180478	-0.284416	-0.125215	0.00331991	-0.119902	-0.158578	-2.40418	-2.11814	-2.04398
Ablim3	-0.0856295	-0.0710378	-0.374425	-0.203804	-0.452731	-0.450386	-0.762529	-0.509514	-0.370626	-0.652802	-0.495993	-1.68012	-2.14668
Abo	0.334244	0.387394	0.451973	0.259966	0.294022	0.449904	0.208588	0.366412	0.192259	0.212371	-1.97848	-3.02028	-2.65872
Abp1	-0.065285	0.884984	0.742805	0.671786	0.229083	1.14912	1.27843	-0.0559611	-0.134942	-0.287082	0.325526	2.20694	0.167045
Abr	0.251387	0.242487	0.0832167	0.038241	-0.0258032	0.0555404	0.165838	0.453146	0.76141	0.893877	-0.228827	-0.115538	0.0618499
Abra	-0.0240897	0.170431	0.259211	0.287393	0.306433	0.550214	-0.00534259	0.307847	0.232862	0.114911	-0.387127	0.466309	0.481429
Abracl	0.122349	1.15804	1.79223	1.43176	1.88629	1.23113	1.29512	1.36102	1.78408	1.86345	0.570026	0.821865	0.548763
Abt1	-0.325669	-0.449356	-0.114721	-0.185198	-0.23184	-0.405259	-0.299145	-0.232252	-0.410338	-0.190565	-1.40679	-1.68338	-1.75633
Abtb1	-0.560444	-1.12294	-0.161418	-0.252313	-0.657159	0.297988	0.088492	0.14707	0.0254353	0.215718	-1.11282	-1.10748	-0.583317
Abtb2	-0.829092	-0.204137	-0.266253	0.236928	0.592346	0.447459	1.34332	1.44384	2.06562	2.3283	0.158345	0.531706	0.59244
Acaa1a	-0.35878	-0.632878	-0.38118	-0.484797	-0.312504	-0.185435	-0.0683658	0.298328	0.571712	0.769795	-0.247193	-0.377329	-0.695832
Acaa1b	-0.0796224	-0.463897	-0.293044	-0.488842	-0.277219	-0.120566	-0.00657244	0.388207	0.367505	0.517427	-1.07561	-2.39489	-2.74834
Acaa2	-0.682891	-0.138609	0.627353	0.0956611	0.727463	0.627438	0.910676	0.993363	1.17756	1.86707	-0.232886	-0.262085	0.120821
Acaca	0.72277	0.812381	0.926249	0.641363	0.977619	0.788039	0.911759	0.976956	0.488715	0.163567	1.34101	1.38685	1.18006
Acacb	0.500504	-0.513307	-1.51446	-1.0001	-1.89313	-1.29091	-1.86889	-1.68259	-1.74	-1.75794	-0.933195	-1.69471	-1.74108
Acad10	0.0606664	0.0333755	0.142666	0.0781303	0.126955	0.171987	0.201217	0.810385	1.30216	1.63373	-0.692205	-0.961162	-1.53609
Acad11	0.0365234	-0.208724	-0.722058	-0.393271	-1.03821	-0.443083	-0.859145	-0.655983	-0.0206098	0.336121	-0.163245	-0.274952	-0.903564
Acad12	0.725741	0.295442	0.2133	0.203842	-0.0130532	0.392369	0.247036	0.824634	1.44666	1.98268	-0.815904	-1.57317	-1.79909
Acad8	0.0634332	-0.000979724	0.00766335	-0.111306	0.283478	-0.116779	0.200158	0.127438	0.0610693	-0.00539821	0.482541	0.250825	-0.31245
Acad9	0.182625	0.291566	0.259911	0.172367	0.308692	0.185898	0.43791	0.203274	-0.342163	-0.319854	-0.569089	-0.480978	-0.855137
Acadl	0.0514224	0.454754	0.340023	0.616613	-0.166773	0.0296535	-0.530648	-0.41059	-0.272921	-0.468299	0.552579	0.0908061	-0.385559
Acadm	-0.402909	-0.818504	-1.08807	-0.691712	-0.989446	-0.40908	-0.45042	-0.582568	-0.339681	-0.199009	-0.482451	-0.907103	-1.21565
Acads	-0.24345	0.0533975	0.284612	-0.0247869	0.249478	0.206242	0.386897	0.249578	0.19862	0.130914	-0.675902	-0.214485	0.38666
Acadsb	-0.306817	-0.333123	-0.114187	-0.366221	-0.280515	-0.320973	-0.235524	-0.219486	-0.413057	-0.432935	0.606552	1.03052	0.788021
Acadvl	-0.537338	-0.132931	-0.0277301	-0.128814	-0.0343681	0.038728	0.257644	0.136963	0.584901	0.915891	-0.0231234	-0.0120321	-0.24096
Acan	0.0327543	-0.136119	0.826343	0.121702	0.759919	0.0235286	0.444628	1.00772	0.941059	0.383725	-0.948045	-1.26589	-0.780182
Acap1	-0.215194	-1.02514	-1.46748	-1.52748	-0.791618	-0.58697	-0.0605145	-0.750698	-1.5605	-1.75958	-0.439881	-1.73089	-2.02245
Acap2	-0.236769	-0.127975	-0.0769772	-0.0989536	0.0471711	-0.0185149	0.186383	0.171694	0.271188	0.321882	0.0169723	0.396267	0.38864
Acap3	-0.212328	-0.348377	-0.359497	-0.468587	-0.186307	-0.274204	0.0508157	-0.172867	0.0179211	-0.0452303	0.877643	0.37758	0.593943
Acat1	-0.213284	-0.233614	0.132743	-0.0126589	0.423288	0.440873	0.881906	1.09236	2.06266	2.19191	0.204881	1.12026	1.33027
Acat2	0.958901	0.749973	0.990147	0.793858	1.15682	1.39496	1.36959	1.27103	0.829754	0.53981	1.29506	1.06131	1.13238
Acat3	1.16322	1.17572	1.3617	1.05569	1.58135	1.49054	1.82559	1.59352	0.873277	0.373663	0.00348384	0.184836	0.624069
Acbd3	0.0688561	0.331094	0.80275	0.467604	0.960215	0.4726	0.860419	0.901858	0.904857	0.815016	0.217683	0.422037	0.224484
Acbd4	-1.08316	-0.807708	-1.07868	-0.606936	-0.996936	-0.36046	-0.742546	-0.519185	-0.0312774	-0.0435098	-0.578985	-0.957707	-1.16715
Acbd5	-0.276494	-0.234539	-0.380157	-0.181681	-0.243145	-0.340701	-0.176755	0.0313621	0.240429	0.350701	0.103297	0.442015	0.685625
Acbd6	0.294939	0.0682804	0.271625	0.236804	0.312141	0.334593	0.425642	0.178517	-0.0344759	-0.237944	0.462705	0.715505	0.526796
Acbd7	-0.88427	-0.559274	-1.69129	-0.794984	-1.86033	-1.15931	-1.99922	-1.51742	-1.12702	-1.23277	0.38229	0.412784	0.925228
Accs	0.114687	0.449203	0.374753	0.157931	0.00171279	0.832983	0.999729	1.17105	1.26504	1.41666	0.418563	0.66772	0.833354
Accsl	-1.06248	-3.06361	-4.61766	-4.3948	-4.798	-4.86616	-4.75254	-4.76858	-4.89804	-4.2445	-3.1864	-4.33699	-4.76662
Acd	-0.115251	-0.120402	-0.127941	-0.0227117	-0.187386	0.273261	0.194197	0.0203935	0.29386	0.388186	-0.11218	0.315203	0.787532
Ace	-0.0697577	-0.0695431	-0.125559	0.0178857	-0.00410876	-0.105053	-0.165298	0.210307	-0.0143033	-0.171992	-2.63219	-3.08747	-3.14466
Ace2	-0.0242893	0.086736	-0.0515802	0.0108661	0.101374	-0.120842	-0.0251404	-0.0502756	-0.0316551	0.0571741	0.0126826	0.0392388	0.922415
Ace3	-0.148467	-0.222356	-0.099528	-0.156808	-0.0702295	0.00736263	-0.15793	0.00783609	-0.214491	-0.078127	-0.884055	-2.32554	-2.66673
Acer1	-0.223435	-0.350016	-0.481945	-0.371234	-0.419081	-0.427029	-0.603857	-0.534609	-0.65169	-0.512623	-0.224532	-0.237185	0.360695
Acer2	0.148369	-0.078471	-0.0104972	-0.104192	0.0839699	-0.110421	-0.070891	-0.182403	-0.134042	-0.125917	-0.639925	-0.712731	-0.506897
Acer3	0.299997	0.276981	0.562519	0.275954	0.691982	0.155942	0.293503	0.0941879	-0.403504	-0.48644	0.906937	0.967357	0.555119
Ache	0.00579467	0.181688	0.188284	0.0851607	0.312382	0.0168642	0.136229	0.591922	0.152007	0.120539	1.31717	0.788924	1.64905
Acin1	0.204184	-0.0459264	-0.0788711	0.203629	0.145636	-0.00350106	0.0398006	-0.121883	-0.319292	-0.3411	0.307394	0.486945	0.485907
Acly	0.295596	0.418989	0.460875	0.34661	0.434012	0.526821	0.693267	0.686376	0.660306	0.609267	0.0878064	0.435911	0.577867
Acmsd	0.0507338	0.354003	0.196345	0.216693	0.272157	0.174714	-0.0327228	0.476797	0.0888604	-0.0224392	-0.267606	-0.621262	-1.2132
Acn9	0.0918917	-0.505163	-0.60993	-0.533498	-0.430313	-0.429804	-0.414094	-0.397344	-0.217232	-0.296749	0.439139	0.724049	-0.0657178
Acnat1	0.194851	0.233467	0.152939	0.467806	0.0551207	0.185648	0.0656446	0.133743	-0.0838093	0.0781801	-2.29278	0.638842	-2.46276
Acnat2	-0.144556	0.0138298	-0.0173244	-0.0901215	-0.0844554	0.0547686	0.148419	0.0416173	-0.135546	0.26173	0.120212	0.707467	1.11406
Aco1	0.108601	0.456817	0.84192	0.45811	0.905458	0.619711	1.01394	1.0168	0.773876	0.316052	0.215422	0.66266	1.0585
Aco2	0.0471874	-0.184779	-0.0560554	-0.186486	0.0138629	0.00482724	0.0212489	-0.087695	0.04662	0.086772	-0.400797	-0.22259	-0.181217
Acot1	0.512743	0.50978	-0.573245	0.263472	-0.83621	0.300683	-0.594999	-0.578586	-1.27153	-1.34961	-0.976355	-1.11562	-0.592884
Acot10	-1.5064	-0.518219	-0.412807	-0.283984	-0.265185	-0.766603	-0.796184	-1.03307	-1.43032	-1.72468	-0.488367	-0.205266	-0.485115
Acot11	-0.484933	-0.627661	0.331735	-0.64001	-0.0428951	-0.335371	0.0370792	0.128155	0.462157	0.81608	-0.442582	-0.624599	-1.07323
Acot12	0.211526	-0.107901	0.0269778	-0.0784435	-0.05752	0.10603	0.0511283	0.065594	0.21425	0.188914	-0.484382	0.156576	1.44101
Acot13	-0.619651	-0.588622	-0.773734	-0.366712	-0.799838	-0.0597431	-0.627819	-0.360506	0.118004	0.445581	0.0780531	0.161194	0.816579
Acot2	0.486381	-0.0754047	-0.230046	-0.0697192	-0.25607	-0.0404337	-0.119254	-0.590178	-0.528036	-0.561249	-1.2498	-0.485192	-0.717794
Acot3	0.294555	0.0958182	-0.0544963	-0.0673212	-0.360273	-0.177754	0.176609	-0.229009	0.187401	-0.137012	-2.66526	-3.38311	-4.36175
Acot4	0.0655995	0.119321	-0.318435	-0.107045	-0.241975	-0.294098	-0.326069	-0.34252	-0.414258	-0.41655	-1.88325	-2.20293	-3.58161
Acot5	0.10707	-0.135612	-0.233074	-0.066703	-0.261165	-0.179888	-0.36896	-0.191728	-0.397681	-0.47162	-0.230093	-0.0166656	-0.999647
Acot6	-0.116248	-0.352614	0.136548	0.0158207	0.162035	0.11978	-0.0644976	-0.115627	-0.106723	-0.0663373	0.869915	0.585144	0.439254
Acot7	0.144763	0.0468043	-0.528759	0.152908	-0.677736	-0.0272407	-0.337453	-0.854912	-1.14716	-1.2559	0.294293	0.0401097	-0.477023
Acot8	0.304586	0.0161286	0.0400092	-0.0511951	0.245699	0.0145027	0.327329	0.402137	0.331055	0.405912	-0.568286	-1.09969	-1.23581
Acot9	-1.5756	-0.441015	-0.430182	-0.323735	-0.172144	-0.566682	-0.535582	-0.915761	-1.35591	-1.57959	-0.82092	-0.831954	-2.44856
Acox1	-0.31365	-0.288775	-0.221973	-0.347983	-0.271453	0.0619194	0.138685	0.0909252	0.623002	0.846996	0.0879377	0.33155	0.360622
Acox2	-0.37251	-0.0281376	0.37347	-0.0222578	0.216666	0.472899	0.770621	0.305836	0.0118106	-0.0231627	0.642323	0.858657	-0.0733335
Acox3	-0.627678	-0.214987	-0.496468	-0.432767	-0.498624	-0.319186	-0.495579	-0.324394	0.0265027	-0.0374944	-0.705038	-0.677983	-0.747758
Acoxl	-0.617953	-0.921618	-1.31342	-0.994228	-1.18842	-1.12769	-1.15793	-1.16138	-0.892034	-0.942709	-2.60964	-2.83403	-2.66527
Acp1	0.0550233	-0.0169098	0.111977	0.000195196	0.0941141	-0.00571345	0.0908373	0.270981	0.240099	0.337035	0.580353	0.288595	-0.667626
Acp2	0.168653	0.030289	0.591252	0.388819	0.616789	0.475917	0.67249	0.626818	0.565308	0.686074	0.100228	-0.0207711	0.259549
Acp5	-0.282628	-0.919921	-1.72573	-1.06164	-2.03927	-1.59703	-2.54745	-1.75363	-1.7683	-1.51148	-1.38936	-3.07056	-2.92298
Acp6	-0.00606745	-0.998677	-1.05976	-1.18317	-1.11556	-0.877746	-0.807895	-0.557909	-0.474104	-0.566859	-1.32161	-1.4594	-1.5261
Acpl2	-0.106752	0.00886606	0.277917	-0.105305	0.275222	0.192994	0.636738	0.536052	0.174027	0.178134	-0.0444019	0.482906	1.00353
Acpp	0.058673	0.215424	0.282204	0.220219	0.276813	0.169986	0.326734	-0.0374219	0.0615163	0.174765	-0.703448	0.313878	-1.1914
Acpt	-0.0257893	0.281423	0.252798	0.140154	0.231601	0.0628811	0.189203	0.603998	0.296041	-0.164028	0.0169964	0.164142	-0.117895
Acr	-0.0662085	-0.135161	-0.0054026	-0.0285459	0.0153206	-0.0599503	-0.0151953	0.0896143	0.0636113	-0.195907	0.128406	0.0478695	0.288588
Acrbp	-0.142867	-0.57493	-0.578935	-0.424976	-0.62987	-0.250048	-0.259217	-0.0811844	0.360215	0.488941	0.468092	1.14578	1.20603
Acrv1	0.138541	-0.0653411	0.11375	0.0035445	0.041442	-0.128125	-0.0293228	-0.150117	0.14019	0.0290667	-0.517287	0.176754	0.75427
Acsbg1	0.280561	1.20963	0.763462	0.880532	0.559574	0.739268	0.810368	1.92882	3.58597	2.94964	0.481632	0.434977	0.602053
Acsbg2	-0.687984	-1.0559	-1.09622	-0.92978	-1.31513	-0.977779	-1.28748	-0.59557	-0.941968	-1.25179	-3.13759	-3.40589	-3.11536
Acsf2	0.307219	0.129768	0.334712	0.148601	0.0794135	0.0897694	0.291939	0.489149	0.291024	0.111364	-0.291404	-0.204432	-0.232365
Acsf3	0.273783	0.0950957	0.0951671	-0.0425497	-0.186195	-0.08151	-0.204708	0.169223	0.470513	0.609458	-0.20741	-0.231502	-0.671667
Acsl1	-0.381853	-0.60595	-1.03522	-1.23352	-1.28145	-1.20658	-1.3366	-1.22853	-0.968205	-0.555106	-0.745893	-0.564628	-1.29284
Acsl3	0.468165	1.1566	0.950226	1.46303	1.11941	1.39988	1.26285	1.22792	0.706189	0.397709	1.47863	1.64751	1.54927
Acsl4	0.600116	0.844487	0.431227	0.901534	0.663634	0.781584	0.495213	0.484573	0.962582	0.841606	1.85975	1.01408	0.269944
Acsl5	0.703282	0.920517	0.259513	0.665924	-0.0871694	0.327717	-0.279518	-0.743782	-1.65933	-2.48175	-0.298831	-0.694694	-0.70172
Acsl6	0.0299997	-0.1169	-0.205097	-0.0430625	-0.611182	-0.414996	-0.779169	-0.91183	-1.03222	-0.86474	0.14362	0.129962	0.0760171
Acsm1	0.095777	0.127184	0.0263419	0.0223435	0.160426	-0.0629173	0.128723	0.407302	0.776976	0.964722	0.347867	0.411855	0.604166
Acsm2	0.331238	0.72858	0.0836417	0.216273	0.84044	0.128586	0.0992502	0.438416	0.153957	0.176581	0.0581391	-0.034595	-0.034595
Acsm3	0.0604874	-0.0370884	0.0553816	-0.00145333	0.103308	0.0896768	0.0837097	0.148231	0.0296905	0.235215	-0.987179	-1.14523	-1.39437
Acsm4	-0.235286	-0.701563	-0.270489	-0.461034	-0.415921	-0.363213	-0.301065	-0.376531	-0.416478	-0.340178	-1.19376	-1.36208	-1.50518
Acsm5	0.290184	0.493096	0.151546	0.0143911	0.131143	0.412009	0.318135	0.691922	0.290066	0.261568	-0.287539	-0.510214	-1.40489
Acss1	-1.53567	-1.43373	-2.94476	-1.96591	-3.57307	-1.21556	-2.02198	-2.94486	-3.5103	-3.2047	-1.44976	-1.0623	-1.60159
Acss2	-0.232925	-0.337255	-0.507021	-0.786879	-0.498719	-0.0505653	0.270917	-0.0228276	-0.462409	-0.212595	-0.65336	-0.688165	-0.539026
Acss3	-0.254518	-0.0399266	0.254149	0.0489082	-0.217338	0.0903685	0.0661135	0.337963	-0.0765798	0.158452	1.65809	2.73145	3.34499
Acta1	-2.33495	-0.764588	-0.456498	-0.43499	-1.39473	-2.05809	-2.92235	-3.44494	-1.82016	-1.26863	0.0593973	1.05014	0.690876
Acta2	-3.58139	-0.525468	0.672762	0.769916	0.560751	-0.0443453	-0.215474	-1.31637	2.1204	2.65977	2.11329	2.25623	0.584079
Actb	-0.129837	0.0282583	0.270178	0.121867	0.130805	0.0657764	0.128705	0.109387	0.211497	0.211497	-0.28031	0.398136	0.0922792
Actbl2	-0.0201218	-0.00260617	-0.0416715	0.0400009	0.0920349	-0.0645707	-0.291515	-0.247296	0.0125748	-0.0656212	0.490361	0	1.00832
Actc1	0.201192	2.623	5.00933	3.08322	3.87471	0.597121	0.621279	-0.530262	1.09685	1.9838	3.21872	3.36075	1.46103
Actg1	-0.0529953	0.153253	0.525646	0.380282	0.471187	0.27116	0.224876	0.177419	0.448846	0.39459	-0.181383	0.149076	0.149076
Actg2	0.0015695	0.335575	0.570227	0.361319	0.252828	-0.183251	-0.391783	-0.590141	-0.779309	-0.395867	1.00979	0.981805	0.310609
Actl10	0.102386	0.056309	0.171137	-0.0832005	0.0055693	-0.0896015	-0.153054	0.159621	-0.112937	-0.168654	0.0744723	0.494403	1.25865
Actl11	0.0301718	-0.35681	-0.0962044	-0.252885	-0.0137842	0.0021805	-0.136612	-0.227625	-0.167371	0.211453	0.921476	-0.784031	1.38771
Actl6a	-0.140336	-0.194777	-0.0730733	-0.24816	-0.252682	-0.341905	-0.399754	-0.566254	-0.980626	-0.953442	-0.0892671	-0.0401121	-0.135899
Actl6b	-0.121796	-0.212481	-0.246804	-0.0986289	-0.0127089	-0.0409681	-0.182771	-0.12601	0.152508	-0.149741	-0.282406	-0.397166	1.65436
Actl7a	-0.04459	-0.0570385	0.05625	-0.0207837	0.272302	-0.0735104	-0.200905	-0.295939	-0.17711	-0.0904296	0.0262892	0.709613	0.883986
Actl7b	-0.0267935	-0.295165	-0.139504	-0.0956473	0.0838391	0.194236	-0.0102468	-0.0369299	-0.252365	-0.099915	-0.0147465	1.46759	1.74615
Actl9	0.236952	0.0694343	0.254728	-0.177569	-0.0694176	-0.0345443	0.0930744	0.0628417	0.0578482	0.0896593	-1.07494	-0.600424	-1.56483
Actn1	-1.08091	-0.304563	1.04116	-0.00624914	0.547402	0.215156	0.240142	0.348483	0.29205	0.342939	0.620265	0.620558	0.029712
Actn2	0.345166	0.220389	-0.495284	-0.16645	-0.765567	-0.349481	-0.678838	-0.980688	-0.333562	0.133541	0.568341	0.342755	-0.330036
Actn3	-0.101499	-1.31111	-1.69885	-1.38956	-1.70997	-1.34017	-1.87166	-1.86518	-2.27181	-2.16439	0.84985	-0.624819	-1.05975
Actn4	-0.275163	-0.1529	-0.283005	0.0555397	-0.222924	-0.194529	-0.367342	-0.363855	-0.238376	-0.328781	0.132376	0.206062	-0.0621585
Actr10	-0.11206	-0.612529	-0.146875	0.103413	0.0167823	0.280452	0.336499	0.237607	0.204118	0.306002	0.163474	0.402216	0.22894
Actr1a	-0.0895138	0.353707	0.579925	0.425097	0.591217	0.537726	0.616317	0.502598	0.488569	0.537668	0.894133	1.02693	1.42065
Actr1b	0.250059	0.254314	0.337807	0.310142	0.348616	0.39576	0.389331	0.220899	0.585413	0.560495	0.348432	-0.0500404	-0.0933572
Actr2	-0.85941	-0.432494	-0.492013	-0.344441	-0.487933	-0.59663	-0.626358	-0.4607	-0.159202	-0.325362	0.179928	0.27112	-0.028001
Actr3	-0.196773	-0.0231306	0.266511	0.207755	0.286975	0.138535	0.21221	-0.0316275	0.135928	0.121306	0.305511	0.401503	0.0706603
Actr3b	0.434757	-0.320941	-1.11654	-0.867881	-1.24602	-1.34293	-1.72352	-1.68264	-1.74598	-1.76588	0.0161723	-0.727977	-1.92959
Actr5	0.520367	0.580182	0.343586	0.425129	0.239435	0.431476	0.339097	0.353301	0.0248445	-0.0103189	-0.0556311	-0.0440308	-0.316131
Actr6	0.0154471	-0.211384	-0.491292	-0.334215	-0.424954	-0.304365	-0.290858	-0.451387	-0.771225	-0.674244	-0.186446	-0.488529	-1.07122
Actr8	-0.0147333	0.079165	0.166159	0.037332	0.142712	-0.0395516	0.0340319	-0.0180811	-0.220588	-0.174727	0.0874492	-0.0486517	-0.156476
Actrt1	0.0148642	-0.118548	0.0197412	0.0489846	0.0702312	0.147426	0.055925	-0.0824319	0.19072	0.415212	0	1.25305	0
Actrt2	-0.0605416	-0.115392	-0.305183	-0.168268	-0.253619	-0.207895	-0.134096	0.0640773	-0.15648	-0.313376	-0.858178	-0.858178	-0.858178
Actrt3	-0.214693	-0.113144	-0.271064	-0.0960545	-0.0723083	0.0355419	-0.343338	-0.108352	-0.13517	-0.254702	-2.21602	-1.82986	-1.7093
Acvr1	0.695269	0.577137	1.0494	0.502802	1.00097	0.791825	1.11122	0.771631	1.12406	1.25717	0.606151	0.764407	0.567477
Acvr1b	-0.0424341	-0.0987838	0.207978	0.255371	0.323169	0.458754	0.815995	0.857012	1.15103	1.58019	-0.580881	-0.696015	-0.792635
Acvr1c	-0.386362	-0.661562	-0.459671	-0.494275	-0.40967	-0.506051	-0.432442	-0.419902	-0.303071	0.0792463	0.00471632	0.362039	0.45965
Acvr2a	0.125822	0.208189	0.868001	0.319256	0.858086	0.122497	0.556928	0.363685	0.843663	0.752567	0.268916	0.694339	0.923416
Acvr2b	-0.187366	0.37361	0.635195	0.317363	0.317364	0.561842	0.632071	0.760526	0.639626	0.670062	0.625049	0.671558	0.624212
Acvrl1	-0.301154	-0.481833	-0.196473	-0.349869	-0.307765	-0.126717	-0.142809	-0.0173315	0.0506848	-0.0997543	-2.53667	-3.35117	-2.58707
Acy1	-0.184897	-0.336278	-0.945145	-0.35244	-0.84355	-0.402162	-0.909387	-0.609472	-0.787646	-0.766502	0.00243854	-0.913348	-1.30426
Acyp1	0.102916	-0.379458	-0.333601	-0.230049	-0.146362	-0.307466	-0.475378	0.145024	0.129217	-0.223139	-0.169278	-0.671549	-0.929811
Acyp2	-0.358975	-0.0554144	-0.229083	0.0724955	0.114628	-0.672171	-0.953181	-0.626579	-1.68769	-1.84383	-0.0398514	0.199927	-0.336326
Ada	-0.443369	0.175779	0.608229	0.0457428	0.279947	-0.0756605	-0.0213845	0.428592	-0.818824	-1.85261	-0.523384	0.220709	0.504517
Adad1	0.25921	0.0878987	-0.11941	-0.106874	-0.177367	-0.168951	-0.109595	-0.179886	-0.135736	-0.310755	-0.31389	-0.889437	-0.236488
Adad2	0.745237	-0.88389	-2.38998	-0.953978	-2.74918	-1.88461	-3.06616	-2.97157	-2.9984	-2.74049	-1.59203	-2.7108	-3.96357
Adal	0.185131	-0.335484	-0.208781	-0.148059	-0.0795065	-0.240291	-0.245431	-0.202067	-0.515502	-0.529735	-0.132547	-0.166203	-0.379141
Adam10	0.179838	0.559267	1.12834	0.617954	0.913489	0.812612	1.13725	1.0497	1.68663	1.9607	0.936874	1.4865	1.97354
Adam11	0.273096	0.0770481	0.23988	0.17248	0.16558	0.189328	0.0166064	0.259837	-0.047986	-0.177548	0.643334	0.466289	1.04459
Adam12	0.0724217	0.056019	0.114014	0.0984023	0.115025	0.357513	-0.0994633	-0.0433827	0.0120645	0.0230204	0.567416	0.383499	0.568416
Adam15	-0.0608697	0.350834	-0.252646	0.352101	-0.300427	0.778107	0.675592	0.488657	0.495354	0.490498	-0.619494	-0.839469	-1.04272
Adam17	-0.112023	0.14692	0.402467	0.257671	0.254844	0.13071	0.267624	0.101251	0.187209	0.186958	-0.129374	0.299156	0.311095
Adam18	-0.06425	0.0378803	0.536042	0.190826	0.795613	0.0837325	0.250754	0.291023	0.226611	-0.0313335	0.0229538	0.254354	0.35394
Adam19	-0.25827	-0.336614	0.419409	-0.637766	0.384512	-0.537418	-0.0928332	0.155832	-0.152761	-0.405458	-1.32833	-1.49007	-1.84425
Adam1a	0.386487	0.251799	0.555426	0.225996	0.373851	0.294968	0.54986	0.251501	0.429402	0.460619	0.0418971	0.189124	0.182414
Adam1b	-0.230073	-0.329129	-0.516079	-0.412017	-0.355445	-0.300256	-0.464204	-0.353241	-0.33227	-0.299757	-0.892713	-0.883239	-0.935845
Adam2	-0.00645587	-0.178729	-0.0823695	0.112262	0.149564	0.183279	0.143751	0.0799958	0.0589858	-0.112143	0.502892	-0.681988	-1.40719
Adam20	0.17761	0.18136	0.0539836	-0.0139377	-0.16195	0.285346	0.283682	0.081629	0.0298796	0.0109017	-0.0150784	-0.370163	-0.370163
Adam21	0.225944	0.0382261	0.236821	0.0265267	0.368642	-0.0654494	0.143183	0.202813	0.1423	0.10958	0.133083	0.957565	1.2281
Adam22	0.224727	-0.193341	-0.52081	-0.0485645	-0.632284	-0.384327	-0.642155	-0.911531	-1.23633	-1.11328	0.445774	0.527004	0.419063
Adam23	-1.93531	-2.73551	-3.57022	-3.41424	-4.18405	-3.846	-4.34202	-4.48172	-4.76389	-4.66582	-0.38423	-0.949774	-1.33058
Adam24	0.274361	0.103964	0.38523	0.23122	0.270253	0.177686	0.139959	0.108773	0.283941	0.19735	0.0738092	-0.127426	-0.127426
Adam25	0.0619751	-0.0791656	-0.13635	0.0205965	-0.0937976	0.244648	0.0317167	0.0954827	-0.124413	-0.137331	-2.87269	-4.33445	-3.54608
Adam26a	-0.00209566	-0.0917596	-0.0650347	0.0393562	0.10806	-0.138025	0.00961659	0.211695	0.0431978	0.212697	-0.0722452	-0.0722452	-0.0722452
Adam26b	-0.405578	0.482639	0.899447	0.77369	1.33757	0.546003	0.839814	0.609088	0.0438962	-0.442008	-0.181189	0.161155	-0.181189
Adam28	0.11133	-0.142475	-0.00599293	0.100171	0.0308596	0.119903	0.329324	0.47292	0.18359	-0.048862	0.354227	0.438046	1.34182
Adam29	-0.0917573	0.0355336	0.328661	-0.0806247	0.0255271	-0.0116856	-0.233867	-0.201706	0.147012	0.142707	0.135512	0.486765	-0.0823769
Adam3	0.0194673	-0.221623	-0.0682738	-0.0788299	-0.0186167	-0.15597	-0.163288	-0.222615	-0.135062	-0.112077	0.00495577	0.340661	0.520872
Adam30	-0.108904	0.0291809	-0.0479501	-0.289032	-0.018134	-0.133083	-0.101348	-0.319663	-0.0435876	-0.0676549	1.35968	3.95935	5.57509
Adam32	-0.313969	-0.219528	0.302633	-0.113554	0.063837	-0.186018	-0.338146	-0.160867	-0.169475	-0.354785	0.366057	1.27875	1.40562
Adam33	-0.0398053	0.0685554	-0.0958856	0.0898969	0.068487	0.00992158	0.0865138	0.082903	-0.24354	-0.0845806	-0.113004	-0.641753	-1.98151
Adam34	0.142229	0.118057	0.0991726	-0.0386794	0.13619	0.0484801	0.0513568	0.183591	0.0760945	0.00125205	0.139686	0.264405	-0.0465366
Adam39	-0.159064	-0.0517754	-0.12677	-0.148197	0.109246	-0.15315	0.188881	0.0260777	-0.138137	0.185385	0.670162	0	0
Adam4	0.107632	0.155767	-0.00843204	0.0560535	-0.0158661	0.000784479	0.15683	0.0408854	0.0192438	0.087606	-0.474021	0.0671267	-0.246397
Adam5	-0.055929	0.212077	0.0930965	0.120497	0.187269	0.0689172	0.271789	0.56339	0.25628	0.037285	0.375045	0.867034	0.990952
Adam6a	-0.100396	0.166883	0.0698924	0.258891	0.200756	0.199039	0.204758	0.0697868	-0.0714688	0.164284	0	0	0
Adam6b	-0.199089	-0.334991	-0.0425277	-0.246263	0.0503012	-0.109262	0.0846202	0.0656878	0.0766205	-0.0923362	0	0	0
Adam7	0.0324673	0.0656919	0.225106	-0.00619927	0.0448835	-0.0288119	-0.0212421	-0.151775	0.0214998	0.0495401	0.0502589	0.458977	0.586881
Adam8	-1.139	0.262722	-0.131681	0.884213	-0.064835	0.428407	-0.327978	-0.527197	0.0143962	0.0709099	-0.00198819	1.36069	2.0173
Adam9	-0.553459	-0.00302866	1.02265	0.279505	0.870999	0.207144	0.424165	0.316506	-0.0780463	-0.168381	-0.137061	0.236493	0.224722
Adamdec1	-0.149172	0.200819	0.0387602	0.249622	0.0319287	0.258205	0.0439288	0.237351	-0.0717741	-0.136219	-0.456416	0.0887528	0.124532
Adamts1	-0.637121	-0.130614	-0.340483	0.230143	0.317919	-0.328897	0.173958	0.176579	1.47482	1.67625	0.701483	0.48642	1.12686
Adamts10	0.376939	0.518428	1.06434	0.817486	1.02108	1.37472	1.6967	1.90097	2.07361	2.06899	0.549832	0.553714	0.468762
Adamts12	0.309658	0.0369103	-0.000283127	0.370295	0.186404	0.156755	0.0195532	0.0211823	0.0299179	0.168619	3.07939	3.5005	4.51195
Adamts13	0.170028	0.101706	0.299352	0.082148	0.119094	0.180233	0.251568	0.0513398	0.134762	0.165051	-0.068373	0.314171	0.337696
Adamts14	-0.403008	-0.744149	-1.03816	-0.962499	-0.71612	-1.06063	-1.03071	-0.774453	-0.781216	-1.14701	-2.27556	-2.77428	-3.60007
Adamts15	-0.17297	1.13371	1.00965	1.35239	0.873266	1.50761	0.833315	-0.275691	0.23643	0.60605	1.93056	1.89671	1.28928
Adamts16	0.0610768	0.0551443	0.0126919	0.0325099	-0.0255272	0.284976	0.102084	0.160643	0.283621	0.578885	2.88476	3.48031	3.17057
Adamts17	0.397858	0.360865	0.425616	0.455855	1.04946	0.961635	1.46773	1.0004	0.281718	-0.086358	-0.233427	-0.003897	0.441334
Adamts18	0.0129631	0.357736	1.34223	0.35446	0.732397	0.237991	0.786133	1.17583	0.930371	0.614321	1.77374	2.67123	2.14894
Adamts19	0.663929	0.272011	-0.13096	-0.00750016	-0.217229	-0.261616	-0.525575	-0.22219	-0.263192	-0.182888	1.23206	0.621667	0.132438
Adamts2	0.244927	0.34501	0.212376	0.275572	0.234122	1.1793	1.60621	0.720467	0.656699	0.792931	0.64394	0.237054	-0.217098
Adamts20	-0.399683	-0.21213	-0.0716521	-0.0902541	-0.0131095	-0.075358	0.0391342	-0.0664692	-0.102998	-0.030449	0.274763	1.13089	1.31348
Adamts3	-0.0603616	0.084527	0.464373	0.0190579	0.885944	0.726085	1.57913	0.964464	0.315923	-0.0284058	0.99267	0.962306	2.83942
Adamts4	-1.13851	-0.762395	-0.976996	-0.273425	-0.199666	-0.0327408	0.0409885	-0.557853	-0.213939	0.000733575	-0.786171	-1.30238	-2.12615
Adamts5	0.0289788	-0.0664443	-0.00353528	0.341108	-0.246011	-0.0274162	0.510862	-0.0464412	-0.16872	-0.071625	1.56935	1.28601	0.962794
Adamts6	0.203295	0.574668	0.383213	0.443792	0.229997	0.798514	0.669522	0.765277	1.75837	1.97185	3.14131	3.74733	3.68562
Adamts7	-0.199711	0.761616	0.141829	1.00448	-0.207745	0.670702	-0.198845	-0.172407	0.478674	0.799216	0.848639	1.26601	1.6142
Adamts8	-0.179179	0.166855	-0.171608	0.0765448	-0.261283	-0.270032	-0.565283	-0.87992	-1.30028	-1.25616	-1.69001	-2.01077	-2.69493
Adamts9	-0.14783	0.516131	2.07045	1.2127	2.57014	2.39498	3.19397	3.51398	3.91729	3.42935	-0.984201	-0.313681	-1.21023
Adamtsl1	-0.00474037	-0.208678	-0.179909	-0.146063	-0.242335	-0.207491	-0.106157	0.00993602	0.0482694	-0.0757645	0.333824	0.115394	0.194034
Adamtsl2	-0.0855089	0.48905	1.82064	0.543889	1.15554	1.01866	1.03787	0.581642	-0.0598315	0.0601256	1.65471	1.89586	1.38225
Adamtsl3	0.602535	-0.100023	0.0594358	-0.0977712	0.0716979	-0.036542	0.0258328	-0.0155897	-0.0351756	-0.15491	0.94723	1.14266	0.763396
Adamtsl4	-1.18092	-1.27434	-1.54824	-1.35965	-1.60272	-1.60934	-1.67064	-1.83212	-1.80198	-1.40721	0.792805	1.30852	1.56869
Adamtsl5	-0.998346	-0.714693	-0.776697	-0.608752	-0.77807	-0.945532	-0.999227	-1.22814	-1.00979	-0.953319	-0.265334	-0.913635	-2.24429
Adap1	-2.46624	-3.12969	-4.53251	-2.95648	-4.6691	-3.48947	-4.63794	-4.38916	-3.61591	-3.25492	-1.55076	-1.69971	-1.51276
Adap2	-0.678368	-0.587119	-1.26564	-1.08866	-1.35942	-1.22251	-1.21297	-1.32847	-1.43171	-1.38653	-2.5686	-3.11788	-3.77381
Adar	0.287186	0.309555	-0.201129	0.105816	-0.424274	0.146023	-0.37474	-0.509236	-0.204376	-0.154953	0.146752	0.363076	-0.281292
Adarb1	0.595011	0.485795	0.114259	0.239637	-0.141095	-0.0982746	-0.462035	-0.531904	-1.2063	-1.08816	0.199731	-0.223947	0.2808
Adarb2	0.124452	-0.109237	0.198039	0.0141608	-0.0484608	0.0658104	-0.191661	0.440852	0.193713	0.14321	2.61005	3.06824	3.57008
Adat1	0.558195	0.114546	0.0615089	-0.110279	0.0953047	-0.105032	0.0850721	0.0841527	-0.179538	-0.452208	-0.0812188	-0.186603	-0.581493
Adat2	-0.0765932	-0.237784	-0.394516	-0.385801	-0.312446	-0.273422	-0.12467	-0.180036	-0.30115	-0.444818	-0.650185	-0.957992	-0.791703
Adat3	0.34998	0.225418	-0.191741	-0.110535	-0.216078	-0.731658	-0.603656	-0.549251	-0.649532	-0.797324	-0.491709	-1.02415	-1.78849
Adc	-0.384315	-0.387459	-0.335165	-0.384434	-0.884406	-0.170383	-0.601638	-0.864184	-0.636642	-0.353931	-0.497843	-0.978189	-1.61234
Adck1	0.0654889	-0.517108	-0.363362	-0.513689	-0.32166	-0.746077	-0.79773	-0.626375	-0.28508	-0.321474	-0.370001	0.11255	-0.249828
Adck2	0.258014	0.21452	0.550093	0.193563	0.577251	0.543597	0.750609	0.793343	0.576802	0.388087	0.28218	0.459884	0.517878
Adck3	-0.174635	-0.593259	-0.849896	-0.618815	-0.935684	-0.315418	-0.626896	-0.27668	-0.048442	0.109142	-1.39661	-0.934331	-0.640438
Adck4	-0.214227	-0.456892	-0.192551	-0.423164	-0.354665	0.221527	0.244892	0.488208	1.24437	1.34256	0.315056	0.00854134	0.265276
Adck5	0.359835	-0.186741	-0.059262	-0.190163	-0.448121	-0.110348	-0.277388	-0.175384	-0.0172704	0.262053	0.0385956	-0.381599	-0.858401
Adcy1	-1.23971	-1.65301	-0.868405	-1.05015	-0.163816	-1.24783	-1.0094	-0.99663	0.398368	1.01972	-1.16968	-1.03327	-1.12418
Adcy10	0.0995085	0.0488983	0.157753	-0.107725	-0.0366327	-0.0589825	0.0108352	-0.0166282	0.0616193	-0.00639916	-0.58049	0.279382	0.716238
Adcy2	0.0416401	0.929775	1.62031	0.932152	1.32457	0.520067	0.636743	0.737417	0.343039	0.444657	1.68782	1.88806	1.72849
Adcy3	0.241451	0.0682771	0.266442	-0.11444	-0.0920929	0.136268	-0.0948878	-0.274775	-0.706003	-0.695261	-0.161832	-0.277331	-0.371268
Adcy4	0.0376231	0.151358	0.603049	0.380939	0.432358	0.632945	0.95493	1.03663	0.631909	0.727259	0.0964981	0.36005	1.0211
Adcy5	0.260292	0.486882	1.5825	0.57168	2.12901	0.691262	1.77847	2.09511	0.950858	0.668687	0.508995	0.689347	1.35806
Adcy6	0.0939709	1.3794	2.05461	1.48069	1.66588	2.03778	2.24675	2.07741	2.19438	2.5021	0.979159	1.39956	2.41902
Adcy7	0.547203	0.729447	-0.329947	0.562326	-0.109931	0.593604	0.28788	-0.365517	-0.300976	-0.470856	0.348945	0.32007	0.395179
Adcy8	0.347249	0.37333	0.621323	0.33155	0.512296	0.692788	0.70121	1.48643	1.23643	1.21579	3.41004	4.33767	5.66251
Adcy9	0.0133227	-0.342557	-0.821468	-0.658475	-1.18367	-0.992853	-0.714303	-1.05644	-0.329718	0.0861063	-0.33683	-0.634429	-0.0779579
Adcyap1	0.00726672	0.243569	-0.00369738	0.0963408	0.0162641	-0.0221574	0.021639	-0.0550953	-0.0379791	-0.0409771	-0.471403	-1.51642	-1.83346
Adcyap1r1	0.268403	0.0351133	1.70332	-0.0389309	1.84672	0.566858	1.57328	1.25511	0.00374155	0.0390104	0.628351	-0.195349	1.7763
Add1	0.117703	0.0222244	0.181562	-0.0865207	-0.121366	0.323872	0.298602	0.494049	0.614777	0.467941	0.641358	0.764157	0.789488
Add2	0.206354	0.487099	1.14856	0.598217	1.79897	1.74808	2.94503	2.85254	3.2595	3.52878	2.30817	2.18633	4.07808
Add3	0.216678	-0.0464682	0.215328	-0.0782582	0.323235	0.316589	0.59559	0.540069	-0.337735	-0.509168	0.589856	1.10519	1.19764
Adh1	-0.087078	-0.251782	-0.390876	-0.260141	-0.497238	-0.228523	-0.384726	-0.3647	-0.00369237	-0.371272	-2.82534	-1.02235	-1.86658
Adh4	-0.291177	-0.465993	-0.594351	-0.308003	-0.520056	-0.497709	-0.523883	-0.394824	-0.702981	-0.69172	-0.987348	0.109201	0.531718
Adh5	-0.669369	-0.620943	-0.664609	-0.654713	-0.407812	-0.896438	-0.618847	-0.700159	-1.25194	-1.64481	0.0101939	0.177983	0.182048
Adh6a	-0.0396078	-0.0315064	0.169973	-0.0614862	-0.068264	-0.0134507	-0.0676771	-0.196404	-0.12173	0.00508874	-0.29637	0.313659	0.324729
Adh7	-0.0181769	0.0324531	0.103469	0.180124	0.160358	0.248407	0.191612	0.211047	0.103594	0.316512	-0.245701	1.17463	0.503928
Adhfe1	-0.228927	-0.56447	-0.736344	-0.0973293	-0.622102	-0.220352	-0.929371	-0.737644	-0.690709	-0.806151	-0.466508	-0.551699	-0.904277
Adi1	0.00511037	-0.067705	-0.0104925	-0.0962016	-0.14624	-0.0118937	-0.0646661	-0.212206	-0.283769	-0.186364	-0.324139	-0.55379	-0.13951
Adig	0.00960731	-0.140895	-0.110416	0.0227251	0.0133296	-0.11953	0.0897974	0.134895	0.0583051	-0.0301911	-0.498181	0.787598	1.09053
Adipoq	0.288412	-0.000711037	0.0592623	0.0764636	0.0349185	0.0373448	0.086395	0.0716879	0.0753736	0.0876908	0.764079	0.659875	3.05919
Adipor1	-0.0600952	0.182247	0.488171	0.404942	0.565919	0.402143	0.420817	0.524559	1.51085	1.4473	-0.150494	-0.259222	-0.230643
Adipor2	-0.377738	-0.147467	-0.146661	-0.180121	-0.193971	-0.127739	-0.226836	-0.306793	-0.136479	-0.136645	-0.199005	0.0784979	-0.143928
Adk	0.351003	0.453332	0.173408	0.411483	0.25878	0.46117	0.249055	0.161837	0.275087	-0.0806319	0.902316	1.05826	0.846271
Adm	-0.630224	-0.836025	-0.916249	-0.905793	-1.0489	-0.732747	-0.64345	-0.986551	-1.09198	-1.50498	-0.195232	-0.0447966	-0.720083
Adm2	0.31793	-1.23689	-1.24759	-1.33319	-1.15621	-0.950801	-0.893875	-0.838936	-0.141535	-0.582582	-1.38883	-1.35168	-3.48789
Adnp	0.0512582	0.139271	0.158028	-0.0637742	0.071265	-0.00623218	0.163434	0.139758	0.0880447	0.127857	0.391762	0.893296	0.938524
Adnp2	0.226754	0.0948818	0.0471907	-0.0665743	-0.154792	-0.0753062	-0.172709	-0.212173	-0.385262	-0.417352	0.226186	-0.000672058	-0.261343
Ado	0.604394	0.228945	0.512071	0.272381	0.695706	0.287993	0.446098	0.378385	0.101718	-0.042873	0.0338885	-0.171016	0.328436
Adora1	0.298244	1.75585	2.91758	2.48542	4.62269	3.41618	4.89205	5.81629	6.88835	6.85849	1.83116	0.807313	0.770418
Adora2a	0.131053	0.594922	-0.0347992	-0.183799	-0.00407572	-0.0782374	-0.159763	0.155757	0.568735	0.944258	0.383744	1.73466	3.00062
Adora2b	0.362732	-0.114488	-0.174422	-0.128066	0.138686	-0.346924	-0.0403744	-0.105105	0.218025	0.381928	-1.00775	-1.38457	-1.40972
Adora3	0.117259	0.164631	0.124904	0.0616393	0.0543138	0.00934197	0.322509	0.315118	0.324686	0.143033	0.414448	0.445062	1.33488
Adpgk	0.272886	-0.0505867	0.195043	-0.201732	0.334159	0.00995389	0.0963823	-0.0187597	-0.102101	-0.136012	0.0995711	-0.284345	-0.86763
Adprh	-0.360069	-0.681937	-0.672866	-0.625578	-0.645763	-0.263872	-0.319923	-0.327113	-0.532426	-0.656856	-0.739634	-0.328554	0.0435666
Adprhl1	-0.0694448	-0.168042	-0.137498	-0.232294	-0.194166	-0.308211	-0.43321	-0.231546	-0.259739	-0.435112	1.05085	1.2162	0.741369
Adprhl2	0.193509	-0.861309	0.0374604	0.080704	0.0623052	0.313997	0.254545	0.0794191	0.0893814	-0.0357076	-0.702391	-0.775704	-0.974229
Adprm	0.0131075	0.0198713	-0.526497	-0.0638584	-0.586471	-0.366948	-0.729517	-0.476593	-0.595361	-0.514143	-0.12135	-0.538058	-1.06118
Adra1a	0.0156422	0.000132252	-0.0321371	0.0104689	-0.110078	0.222396	0.186768	0.246569	0.0224016	0.0702381	2.02339	1.8649	3.28073
Adra1b	0.112478	-0.138293	0.228855	-0.0842352	0.191707	0.113603	0.295493	0.232849	0.389382	0.421537	0.412676	0.530533	0.609995
Adra1d	-0.0580363	0.0914519	0.0746351	0.22326	0.0618975	0.0761597	0.0942694	-0.100306	-0.314628	-0.237367	0.130987	-0.0443193	0.135203
Adra2a	0.094528	2.14872	2.02031	1.94704	0.855227	1.31427	0.509557	0.311985	0.471108	0.614713	0.380043	2.63097	3.50143
Adra2b	-0.386543	0.141679	2.56142	0.181535	2.47444	0.366437	1.62675	1.97395	0.345115	0.186492	0.182163	0.161605	-0.586317
Adra2c	0.917939	0.681391	0.873564	0.766697	1.61163	3.37351	4.16353	2.01176	-0.070227	-0.241155	1.18723	0.638184	0.259429
Adrb1	0.19976	0.554389	2.3049	0.87439	2.01455	0.534133	1.35349	1.4201	1.71725	1.77164	-0.600624	0.198075	-2.14794
Adrb2	-0.213337	-0.179803	-0.0903839	-0.00193814	-0.112273	-0.0558042	-0.231386	-0.266986	-0.202384	-0.355406	-1.4901	-1.74836	-2.38269
Adrb3	-0.693525	-1.15615	-1.7638	-1.41381	-1.61932	-1.76231	-2.14907	-2.69826	-2.32849	-1.75117	-1.93341	-2.02902	-2.68676
Adrbk1	0.188398	0.281754	0.395845	0.294916	0.444212	0.163202	0.110277	0.0913342	-0.157558	-0.344568	-0.135033	-0.44954	-0.127284
Adrbk2	0.301388	0.210545	1.29733	0.417217	1.08638	0.798399	1.16533	1.3923	1.7716	2.32405	-0.329169	-0.174005	-0.603781
Adrm1	0.238488	0.0635696	0.0863021	-0.0175578	0.0704797	-0.265711	-0.296153	-0.224546	-0.407036	-0.506362	-0.318233	-0.590839	-0.589161
Adsl	0.550408	0.0598091	-0.250511	-0.0903667	-0.252173	-0.239511	-0.181335	-0.441644	-0.763791	-0.950783	0.214156	0.049469	-0.27408
Adss	-0.230302	-0.0773284	-0.100309	-0.172371	-0.1029	-0.159234	-0.224576	-0.443057	-0.996541	-1.11077	0.456365	0.422731	0.265299
Adssl1	-0.429389	0.0438925	1.56562	0.416212	1.69465	1.41836	2.32759	2.5687	2.4085	2.67531	-1.17633	-0.891958	-1.43122
Adtrp	-0.173386	-0.326232	-0.202551	-0.12006	-0.263978	-0.241618	-0.23246	-0.316406	-0.326314	-0.366898	-0.305434	-0.492528	-0.142077
Aebp1	-0.0136475	1.13988	1.58331	1.27466	1.38876	1.87798	1.90608	0.96177	0.661497	0.360692	-0.0912959	0.0211339	-0.492141
Aebp2	-0.0801395	0.0776233	0.0128892	0.044915	0.228898	-0.323231	-0.284598	-0.376518	-0.600339	-0.683599	-0.0650099	0.0518901	-0.0706257
Aen	0.12559	0.270948	0.089197	0.30094	-0.0172876	-0.159451	-0.520777	-0.645255	-0.630834	-0.764147	-0.631323	-1.2381	-1.4366
Aes	-0.811656	-0.833137	-0.926279	-0.719767	-1.13847	-0.392246	-0.6259	-0.138604	0.929727	1.08052	-1.99223	-1.67032	0.0207878
AF251705	-0.127477	-0.182438	0.0766947	0.0629069	-0.109754	0.0683492	0.262512	-0.0554959	0.29155	-0.165514	0.082918	0.646494	0.0966717
AF366264	0.13028	0.232249	-0.019885	-0.0764885	0.0911241	0.0847375	0.11426	0.455741	0.131706	-0.0212682	-1.12248	-2.47529	-1.60233
AF529169	-0.633438	0.450338	0.118184	0.448925	0.225224	0.278091	-0.431671	-0.693429	-0.943687	0.111285	0.171917	-0.35334	-0.704438
Afap1	-1.72023	-0.613319	0.0151494	-0.14606	0.536527	0.285868	0.535688	1.20208	2.56365	2.51245	0.000688899	0.122231	0.212119
Afap1l1	-1.16588	1.36002	0.862361	1.41325	0.261031	1.5687	0.625861	1.02338	1.25178	0.917291	0.445621	0.604416	0.119682
Afap1l2	-1.41295	-1.01482	-2.14429	-1.01845	-1.8291	-1.09438	-2.10999	-2.21566	-1.86651	-1.73489	-0.048982	-0.457777	-1.40292
Aff1	-0.93181	-0.23792	-0.556992	-0.307439	-0.617149	-0.640077	-0.594173	-0.493129	0.487625	0.35194	-0.221779	0.765347	0.172764
Aff2	0.165654	0.0155083	0.323681	0.232233	0.721478	0.241818	0.793687	1.51343	3.40426	3.63264	1.5078	2.05762	2.85074
Aff4	-0.189775	-0.60232	-0.401845	-0.258474	0.0771669	-0.538284	-0.274488	0.407836	0.30468	0.215238	0.876446	1.13615	1.04798
Afg3l1	0.349366	0.203313	0.0965201	0.168895	0.0835754	0.0759653	0.00574138	0.0700261	0.107222	0.145242	0.0413614	-0.0837962	-0.236428
Afg3l2	0.00555065	0.0452902	0.274537	0.0319925	0.210197	-0.370344	-0.316475	-0.255125	-0.843009	-1.1334	-0.267745	-0.117169	-0.396799
Afm	-0.0949383	-0.0195326	-0.0511167	-0.193986	0.0245057	-0.146797	0.0536906	-0.15755	-0.0099981	0.0591652	0.0423607	0.318995	0.156624
Afmid	0.306018	-0.328963	0.044094	-0.0829821	-0.172855	0.219521	0.3916	0.542208	1.05259	0.979415	-0.187945	-0.0622032	0.154107
Afp	-0.117458	0.138949	0.00119747	-0.0635467	-0.0983539	-0.0250178	0.13884	0.211559	0.706891	0.615636	0.329968	0.221129	0.951038
Aftph	-0.190412	0.0551453	0.0847527	-0.0530701	-0.204758	-0.176764	-0.194584	0.206435	0.494667	0.619583	-0.0682279	0.205445	-0.0536468
Aga	-0.487001	-0.826425	-1.32143	-0.765633	-1.50586	-0.63738	-1.20348	-1.42704	-0.468538	-0.04065	-0.729001	-1.43025	-2.75054
Agap1	-0.283596	0.0680195	-0.119079	-0.151849	-0.345751	0.0146006	-0.156158	0.348895	1.04477	1.06211	-0.093185	0.340718	0.235699
Agap2	0.560473	0.356441	0.189002	0.111549	-0.127745	-0.177921	-0.135307	-0.0967404	-0.509783	-0.7879	0.28779	0.504115	1.31836
Agap3	-0.166552	0.315607	0.363964	0.293848	0.32614	0.460538	0.470183	0.367753	0.191456	0.153408	0.712574	0.778057	0.858984
Agbl1	0.284196	-0.291757	-0.132574	-0.0573739	-0.199476	-0.0524822	-0.177388	-0.0461299	-0.293084	-0.117301	0.312387	0.627785	0.784825
Agbl2	-0.00523176	0.142384	-0.14761	0.0336692	-0.321764	0.204279	0.00239151	-0.0198072	-0.0358084	0.0384585	0.615091	1.25279	1.53787
Agbl3	0.0788286	-0.066049	0.106996	-0.0851629	-0.218329	-0.0549067	-0.0408869	0.00330019	0.111584	0.114215	0.854319	1.47546	1.50418
Agbl4	0.0718092	0.0871918	0.0751764	-0.0359906	0.296771	0.0372553	0.142145	0.134228	0.127399	0.0515371	0.6655	1.06382	1.60843
Agbl5	0.423419	-0.157909	-0.378966	-0.0516212	-0.339229	0.16166	-0.0497016	-0.016673	0.131134	0.0185542	-0.29312	-0.276917	-0.159214
Ager	0.0311557	-0.0118501	0.440279	0.360337	0.608443	0.555368	0.869537	1.16276	1.13385	1.19479	0.553361	0.397003	0.30231
Agfg1	-0.455955	-0.670123	-0.481427	-0.622021	-0.459311	-0.977788	-0.586054	-0.514963	-0.604434	-0.723085	0.0697023	0.446694	0.167078
Agfg2	0.407539	0.017929	0.0433503	-0.0513375	-0.0825277	-0.324012	-0.171026	-0.0237928	-0.143604	-0.364585	0.439824	0.379321	0.0253345
Aggf1	0.0431037	0.0611107	-0.071266	-0.0124683	-0.196689	-0.33604	-0.470195	-0.486147	-0.55307	-0.488144	-0.224881	-0.524635	-0.564753
Agk	-0.083633	-0.265689	-0.594011	-0.524665	-0.66547	-0.838701	-0.754463	-0.641845	-0.73901	-0.885585	-0.151034	-0.123545	-0.378459
Agl	-0.239581	-0.461873	-0.515673	-0.49882	-0.596248	-0.0281126	0.0306068	0.093042	0.193581	0.323339	0.18863	0.253949	0.263992
Agmat	0.221499	-0.14119	0.0403448	-0.0501164	0.114943	-0.196747	-0.170599	0.0661666	0.0892767	0.0713738	0.00480266	0.55179	0.904428
Agmo	-0.2201	-0.34886	-0.149681	-0.0965659	-0.444332	-0.17111	-0.25689	0.0381203	-0.183337	-0.346623	0.244641	0.373065	0.803188
Agpat1	0.0573944	0.376723	0.692952	0.527744	0.602747	0.844276	0.702807	0.72646	0.77827	0.91577	0.507763	0.719452	1.27296
Agpat2	-0.300144	-0.0128955	0.130438	-0.0822187	0.040793	-0.0968996	0.0444209	-0.0823555	-0.104735	-0.164548	-0.724111	-1.40581	-2.73635
Agpat3	-0.205412	0.207135	1.29622	1.12744	1.59633	1.543	2.03062	2.15529	2.82493	2.82973	-0.159607	0.0179875	-0.298058
Agpat4	-1.65318	-0.731426	-0.740425	-0.265608	-0.392428	-0.205321	-0.132599	0.115701	0.740472	-0.0361198	0.110694	0.0258058	-0.124788
Agpat5	0.114943	0.570809	0.362033	0.535853	0.312188	0.198378	-0.15813	0.416496	2.1673	2.40023	0.357357	0.184516	-0.472708
Agpat6	0.255063	0.662865	0.87579	0.621641	0.837442	0.638901	0.812376	0.691117	0.522674	0.474612	0.704222	0.781124	0.642398
Agpat9	-2.00725	-0.585735	0.409731	0.150174	0.900045	-0.715906	-0.349857	-1.44357	-0.704498	-1.53892	-1.47272	-1.34731	-1.84427
Agphd1	0.197448	0.18975	0.0426792	0.0763335	0.0683078	0.240643	0.214654	0.359624	0.422486	0.239218	-0.247881	0.378611	0.42606
Agps	-0.0479704	-0.147787	-0.0859905	-0.0812033	0.0917647	-0.0321839	0.150672	0.0290382	0.00758852	-0.145	0.316834	0.548068	0.59301
Agr2	-0.00967061	0.157032	0.358403	-0.0626799	-0.0147327	-0.102747	-0.0216451	0.446289	0.323415	0.288405	0.0639749	1.6358	3.13337
Agr3	0.194085	-0.0615415	-0.105253	-0.140989	-0.112121	-0.114294	-0.106479	-0.164471	-0.231975	0.00941149	1.08005	0.791976	1.72386
Agrn	-0.43877	-0.267576	-0.400793	-0.130079	-0.34813	-0.217983	-0.256897	0.0365826	0.682625	0.68179	-0.230121	-0.587224	-0.434461
Agrp	-0.00137238	-0.598415	-0.509441	-0.750936	-0.909484	-1.10441	-0.194431	-0.421114	-0.531524	-0.580254	0.203841	-0.37148	-0.896914
Agt	-0.111389	0.0271741	-0.169037	-0.107046	0.18058	-0.0738475	-0.0463574	0.271517	0.67614	0.912077	-0.190676	0.756448	1.05422
Agtpbp1	0.161695	-0.315711	-0.277926	-0.380843	-0.29414	-0.670732	-0.37941	-0.425376	-0.343605	-0.509371	0.418304	0.284742	-0.0378344
Agtr1a	-0.259884	-0.264464	-0.677607	-0.596301	-0.513739	-0.301092	-0.123107	-0.141592	0.0674623	0.331517	1.55989	2.13504	3.13425
Agtr1b	-0.162951	0.0105111	0.335429	0.0775345	0.109903	0.0981023	-0.0381847	-0.0288675	-0.0231474	-0.0233946	0.432811	0.990091	-0.883625
Agtr2	0.0806234	0.0620195	0.15416	0.0523574	-0.0293075	-0.224749	0.0121609	0.269933	0.401048	0.141343	-0.099856	0.292231	0.635934
Agtrap	-1.21608	-1.57612	-0.850532	-1.78305	-1.39104	-1.58388	-1.97263	-1.2359	-0.147201	-0.20604	-1.10531	-1.17485	-1.04314
Agxt	0.0111054	-0.179746	0.544667	0.179735	-0.0224933	-0.00725174	0.106211	0.0696536	-0.245788	-0.138464	-0.989176	-0.661621	-0.5183
Agxt2	0.173508	-0.0482783	0.061585	-0.0941569	0.144856	-0.112367	-0.27627	-0.1637	-0.0016401	-0.144526	0.300123	0.350015	0.720761
Agxt2l1	0.0045649	0.174097	-0.000156872	0.0563672	0.0941649	0.0228427	0.0894331	0.12497	-0.00093086	0.00869403	1.13806	1.35169	1.20895
Agxt2l2	0.275242	-0.0472141	0.344772	0.364242	0.581916	0.724149	1.23644	1.2424	1.13667	1.12129	-0.0161268	1.06159	1.31627
Ahctf1	0.319471	0.105668	-0.193606	-0.0398611	-0.186785	-0.0889862	-0.1114	-0.116772	-0.295918	-0.473961	0.0789506	0.0115056	-0.0426135
Ahcy	0.284919	0.643964	0.625072	0.562579	0.431793	0.416226	0.135513	0.0930168	-0.871877	-1.16259	0.960869	0.0500674	-1.09505
Ahcyl1	0.0838196	0.242122	0.395394	0.386994	0.496384	0.20536	0.409103	0.25243	0.485551	0.582423	0.854197	1.09666	1.40536
Ahcyl2	-0.155817	-0.0928704	-0.178161	-0.200562	-0.293066	-0.327676	-0.470186	-0.453951	-0.120196	0.0556487	-0.0531135	-0.00614014	-0.116804
Ahdc1	-0.141132	-0.119624	-0.36499	-0.20237	-0.51124	-0.0669893	-0.260228	-0.622577	-0.905629	-0.640048	-0.183643	-0.756838	-1.11708
Ahi1	0.378646	0.217707	0.0982695	0.136812	-0.152215	0.498326	0.199538	-0.255814	-0.468909	-0.510024	0.710655	0.998117	1.11991
Ahnak	-2.83631	-1.12371	-0.983771	-0.521643	-0.149064	-0.170744	0.298262	-0.547166	-0.93489	-1.73811	-0.483594	0.222448	-0.0455514
Ahr	0.137768	0.211418	-0.990751	0.0493813	-0.963135	-3.97198e-05	-0.548511	-0.777879	-0.0217293	-0.274132	-0.037021	-1.315	-2.6682
Ahrr	-0.00911799	-0.17442	-0.167901	-0.29675	-0.321075	-0.254131	-0.229234	-0.312221	-0.300975	-0.182555	1.34885	1.04264	0.319381
Ahsa1	0.384688	0.379173	0.0901768	0.244584	0.256782	0.0982745	0.181612	-0.000390466	-0.403975	-0.694823	-0.309954	-0.718771	-0.488404
Ahsa2	0.172771	-0.0120061	-0.0762195	0.174649	0.0218927	-0.0538138	0.176051	0.11195	0.00519403	0.0157365	0.065594	0.101782	0.535065
Ahsg	-1.49554	-1.00844	-0.631302	-0.746075	-1.33768	-1.12257	-1.7679	-2.61427	-2.63276	-2.67741	-3.85202	-4.06394	-5.12678
AI118078	0.0119442	-0.0569657	-0.12885	-0.125565	-0.0408068	-0.355346	-0.311992	0.0183542	-0.199673	-0.223275	-0.388548	-0.159931	1.05838
AI182371	0.157936	0.136028	0.0209641	-0.00227332	0.192628	0.0430394	-0.0924083	-0.0377803	-0.0316104	0.036775	0.839062	0.244998	-0.506064
AI197445	0.152522	-0.102732	-0.0223352	0.200866	0.166333	-0.000310006	-5.91253e-05	0.221333	0.00802664	0.0410717	0.290429	-0.777738	-3.21948
AI314180	0.363748	0.410371	0.544213	0.44472	0.482563	0.736685	0.88378	0.67571	0.280169	0.28317	2.16494	2.4263	2.28566
AI314831	-0.0405669	-0.0869046	-0.0249075	0.026393	-0.0881321	-0.0856975	-0.0857334	-0.0218367	-0.100542	-0.236017	2.26697	-0.555504	-2.90128
AI316807	-0.193024	-0.566795	-0.120599	-0.278435	-0.135681	0.0220062	0.0655167	0.324272	0.630928	0.518978	-0.222702	0.100226	-0.11507
AI317395	-0.0630328	0.0339127	-0.0621024	0.0962248	-0.392941	0.123805	-0.372055	-0.137099	-0.281498	-0.314788	-0.496902	-0.399948	0.283837
AI413582	-0.940111	-0.924958	-2.03973	-1.17904	-2.03608	-0.728249	-1.17182	-1.67773	-1.53702	-1.39307	0.268776	-0.471842	-0.819191
AI414108	-0.0248202	-0.131097	-0.424995	-0.154158	-0.91365	-0.170321	-0.432831	-0.882699	-1.13791	-1.01504	-0.195674	-0.390781	0.587224
AI427809	-0.749992	-0.930402	-1.01065	-0.813216	-0.70923	-0.913784	-0.791259	-0.955576	-0.934368	-0.757991	-5.22324	-4.60577	-4.79401
AI429214	-0.0730372	0.273096	0.208421	-0.0143461	0.271513	0.247751	0.343269	0.514253	0.85853	0.84811	-0.932299	-0.753171	-0.663512
AI462493	0.301403	-0.15666	-0.254048	-0.223417	-0.428791	-0.531029	-0.467313	-0.380802	-0.300227	-0.157821	-0.859089	-0.787284	0.0848011
AI464131	-0.446301	-0.552055	-0.459778	-0.429931	-0.152837	-0.15216	0.463394	2.38197	3.79961	3.96563	-1.54126	-1.24237	-0.232527
AI467606	-0.360777	-1.34837	-2.46265	-1.81143	-2.82311	-2.10076	-2.29016	-2.81514	-3.64294	-3.80846	-1.6003	-2.80261	-3.9575
AI480653	0.252826	0.359005	0.86132	0.582173	1.47853	0.908748	1.61223	1.74307	1.65037	1.87672	-0.157698	0.0599521	-0.497441
AI504432	0.540123	0.231441	0.166378	0.141304	0.0871355	-0.0089345	0.11208	-0.126555	-0.295702	0.0250836	2.89878	2.45817	2.40886
AI507597	-0.104316	-0.00536158	-0.168334	-0.143859	-0.0222881	-0.292459	-0.101348	-0.320211	-0.0299915	0.107863	-1.14948	-1.58151	-2.38333
AI597468	-0.535392	-0.188509	-0.527534	-0.387443	-0.47164	-0.424856	-0.235978	-0.232008	0.208683	0.126359	-0.0517202	0.0201563	0.533563
AI597479	-0.0854376	-0.187779	-0.110062	-0.23196	0.0109113	-0.00790312	0.143104	0.192138	0.165935	0.155407	0.207064	0.267418	0.3291
AI606473	0.0453644	0.0294734	-0.0192667	0.0566978	0.0218231	0.0917839	0.0324158	-0.00650639	0.283786	0.145942	-0.116655	-0.116655	0.682876
AI607873	0.139145	0.256325	0.229378	0.149351	0.162663	0.181478	0.125307	0.476557	0.351264	0.187592	-0.0449665	0.247568	-0.0860706
AI646519	-0.0497383	-0.403033	-0.0966117	-0.103582	0.336328	-0.417106	-0.136753	0.372957	-0.20856	-0.504442	-1.95485	-3.47146	1.04215
AI661453	0.208581	0.558079	0.0662839	0.854603	0.143986	0.0032891	-0.563742	0.0772231	0.0868365	-0.101216	-0.316402	-0.57256	-1.97601
AI662270	-0.0434328	-0.153593	-0.073549	0.222042	-0.0841202	-0.0571513	-0.00193871	0.384525	0.0665122	-0.0413336	-2.12444	-2.11367	-2.92978
AI747448	-0.173855	-0.181328	-0.239177	-0.346097	-0.65296	-0.235198	-0.0115305	-0.291632	-0.515674	-0.310048	-0.481749	-0.690394	-2.46386
AI836003	-0.293151	-0.0794339	-0.364453	-0.157994	-0.389255	-0.379512	-0.537213	-0.897663	-0.601648	-0.994422	0.951166	1.01296	2.54091
AI837181	0.180093	0.0526026	0.102858	-0.0740191	-0.0706668	0.253188	0.256223	0.169924	0.295805	0.276733	-0.898395	-0.663168	-0.409365
AI846148	-0.233393	0.04841	-0.118666	-0.212512	0.0610423	-0.267935	-0.0177561	-0.0824066	-0.00439918	-0.240108	0.426475	0.573832	0.69396
AI847159	-0.48324	-0.509689	-0.672666	-0.55592	-0.132185	-0.548265	-0.491512	-0.616086	-0.572005	-0.448011	-1.47844	-3.91006	-5.78396
AI848285	0.347593	0.177278	0.433102	0.0691129	1.10362	0.143602	0.996905	0.515588	0.296446	-0.961029	0.713343	0.976786	1.29007
AI854517	0.890752	0.136856	-0.269203	0.373447	-0.0407726	0.154142	-0.227648	-1.10909	-0.997122	-1.02535	-0.208145	-1.70499	0.227087
AI854703	0.12666	-0.074263	-0.151823	0.0115585	-0.289765	-0.278042	-0.218648	-0.623634	-0.718848	-0.598044	-0.215742	0.377547	1.67663
AI987944	0.436274	0.0630029	0.0488714	0.344277	0.232778	-0.0967507	-0.13382	0.0790358	-0.258956	-0.511747	0.984915	0.580659	0.0925806
Aicda	0.134169	-0.0207977	0.205943	-0.137728	-0.202348	-0.0176278	0.251499	-0.241378	0.0810561	0.329094	-1.27105	-2.62218	-1.84294
Aif1	-1.04384	-0.391883	-0.38465	0.0738727	-0.475934	-0.343672	-0.93361	-0.812982	-1.14607	-0.958439	1.0059	1.19644	0.244665
Aif1l	0.786482	1.25792	1.70465	1.25535	1.84159	1.15784	1.45181	0.929769	-0.350729	-0.31686	0.949135	0.892916	0.985221
Aifm1	0.00219032	0.30442	0.438788	0.36285	0.390164	0.203688	0.256804	0.200155	-0.449942	-0.608823	0.810088	0.88307	0.610453
Aifm2	-0.707899	-1.30341	-1.55317	-1.38455	-1.67235	-1.28814	-1.60788	-1.58139	-1.79077	-1.7569	-1.43187	-0.518545	-0.528382
Aifm3	0.522358	0.428576	-1.21996	0.0160777	-1.63165	-0.02075	-1.35883	-1.10136	0.243332	0.72409	0.0314912	-0.416625	-0.087262
Aig1	0.156243	0.30336	0.512258	0.290853	0.361912	0.64514	0.574558	0.606192	0.987821	1.0793	0.978067	1.41358	1.06613
Aim1	-1.49481	0.739683	0.325177	1.17543	-0.363375	0.805879	-0.251607	-1.47553	0.126676	1.32296	-0.00711877	-0.000427695	-0.49262
Aim1l	0.113502	-0.00483673	-0.0100061	0.0564535	-0.0346026	-0.00663587	-0.00194395	0.0111425	0.0058645	-0.07371	-1.10367	-1.65558	-2.66003
Aim2	-0.00769626	-0.952431	-2.59547	-2.22425	-2.8472	-2.48244	-2.61443	-2.30409	-2.79585	-2.78717	-0.990084	-2.06226	-3.20985
Aimp1	-0.123482	-0.0808275	-0.0623316	-0.119536	-0.00679719	-0.140779	-0.215793	-0.100479	-0.195842	-0.367403	0.253598	-0.0188485	-0.469004
Aimp2	0.233711	0.359586	0.492067	0.311046	0.530316	0.169052	0.359781	0.305578	-0.0715984	-0.172376	0.0770494	-0.221071	-0.512762
Aip	0.150071	0.145432	0.426583	0.14704	0.457649	0.478164	0.585254	0.31852	0.0679241	-0.00145884	-0.793684	-0.703278	-0.819052
Aipl1	0.139863	-0.0228652	0.111668	0.273208	0.257529	0.00750278	0.0868173	-0.0147229	0.203283	0.23807	0.920752	0.225808	0.636341
Aire	-0.296373	-0.382513	-0.511398	-0.493937	-0.366611	-0.380941	-0.360514	-0.391484	-0.364988	-0.374793	-3.25129	-3.57346	-3.6688
Airn	-0.498029	-0.44664	-0.295673	-0.221199	-0.198214	0.351972	0.583348	0.168658	0.779484	1.17717	0.971582	1.44121	1.74237
Ajap1	1.57048	1.44624	1.93594	0.99355	1.8652	1.46747	3.07656	3.08819	4.54711	5.18043	2.99008	3.84968	4.24446
Ajuba	0.124252	-0.0674056	-0.000337797	0.0767315	0.176493	-0.591201	-0.629493	-0.794707	-0.548262	-0.57966	0.475236	0.384369	0.183505
AK010878	0.669743	0.160435	-0.388546	0.0920154	-0.181001	-0.222312	-0.454332	-0.612149	-0.719456	-0.670647	0.545281	-0.153883	-0.436567
Ak1	-0.722093	0.137494	0.0353391	0.116573	-0.181949	0.348172	-0.185292	-0.340451	-0.906268	-0.686761	-1.10011	-1.77748	-1.20863
AK129341	0.373481	0.0951471	0.535483	-0.0748133	0.646093	-0.324151	0.240564	0.331904	-0.0660868	-0.415821	0.109867	0.0506853	-0.361653
Ak2	0.316223	0.254422	0.189428	0.239974	0.354056	0.308669	0.29741	0.205383	-0.213578	-0.2918	-0.351577	-0.773127	-0.886959
Ak3	-0.288944	0.230942	0.332004	0.34385	0.571458	0.852507	1.06248	0.768948	1.0588	1.20822	-0.0221994	0.296257	0.705902
Ak4	-0.558719	-0.613879	-0.493011	-0.540931	-0.417375	-0.153229	-0.123306	0.325032	0.644165	0.803137	-0.539832	-0.375144	-0.294948
Ak5	-0.0416751	-0.0353286	-0.179589	0.549724	-0.429236	-0.417395	-0.609682	-0.933636	-0.786523	-0.685924	1.55787	2.028	1.82745
Ak7	-2.11156	-2.48062	-2.33586	-2.2738	-2.41917	-2.08147	-2.27588	-2.40214	-2.34591	-2.21283	-1.31618	-0.444191	-0.195443
Ak8	-0.229053	-0.850461	-0.929583	-0.717611	-1.1265	-0.367485	-0.427821	-0.266942	2.24873	3.11058	0.0572413	0.281154	0.336758
Akap1	-0.0268767	-0.151936	-0.269886	-0.418351	-0.414456	-0.683478	-0.498394	-0.11112	-0.161193	-0.226204	-0.848092	-1.06985	-1.41368
Akap10	0.0384011	0.0996582	0.0242996	-0.217603	0.0946794	-0.0808735	0.0643867	-0.126336	-0.194634	-0.125255	0.14494	0.331818	-0.228013
Akap11	0.459977	0.281651	0.278924	0.307284	0.380389	0.48763	0.585781	0.457666	0.598761	0.756308	0.162297	0.406045	0.659877
Akap12	-0.235168	-0.527006	-1.62961	-0.799853	-1.64326	-0.7486	-1.32651	-1.94919	-2.95428	-3.39249	0.672174	0.820388	-0.279387
Akap13	0.27719	0.738516	0.932084	0.537141	0.671141	0.51329	0.805397	1.00422	1.66156	2.06846	0.402722	0.961354	1.11562
Akap14	0.104804	-0.0396628	-0.233968	-0.201387	-0.169257	0.113699	0.228649	0.204859	-0.0406028	-0.145883	0.357785	0.870517	1.07164
Akap17b	-0.143486	0.0633973	-0.770336	-0.291269	-1.10421	-0.755472	-1.44574	-0.0694382	-2.07889	-1.98403	-0.240048	0.0465458	0.0331889
Akap2	-0.74685	-1.38792	-1.31336	-0.904116	-0.29059	-0.509539	0.222137	-0.242403	-0.343018	-0.764785	0.0736229	0.711534	1.12193
Akap3	0.174824	-0.0789442	0.117393	0.493627	0.454751	0.10913	-0.0746924	0.0491038	0.0149797	0.174906	0.0225497	-0.420981	-0.791034
Akap4	-0.0040755	0.0377518	-0.152636	-0.176211	-0.0663234	-0.252231	-0.0471689	-0.0834297	-0.207529	-0.087532	0.277835	0	0
Akap5	-0.763461	-0.263166	0.0230548	0.226341	1.52013	0.724575	1.65463	1.15088	2.72589	1.9468	0.0482627	0.365378	0.698858
Akap6	-0.063398	-0.00766864	-0.0988079	-0.0578217	-0.178184	-0.029375	0.0358611	-0.162758	0.142542	0.219299	3.46509	3.74225	5.07946
Akap7	-0.0362576	-0.582216	-0.723441	-0.652609	-1.1926	-0.428804	-0.970408	-0.8162	-0.399276	-0.228384	-0.00786908	0.379884	-0.0622195
Akap8	0.040069	0.173791	0.0792145	-0.0546939	0.316328	-0.385913	0.0364606	0.194644	0.0313085	-0.252303	0.317649	0.180325	0.145748
Akap8l	0.25142	-0.173769	-0.278095	-0.40364	-0.362536	0.121761	0.195178	0.0145337	-0.143508	-0.151462	0.247586	0.182812	-0.0298333
Akap9	0.308574	0.410386	0.18733	0.0258142	-0.189077	-0.0982624	-0.172215	0.252408	1.0266	1.10588	0.717254	1.00551	1.2652
Akip1	0.573934	0.0393272	0.0260019	-0.0886185	0.118446	-0.101469	-0.172443	-0.436109	-1.10587	-1.19011	0.423254	-0.226579	-0.885401
Akirin1	0.0543822	0.207275	0.140571	0.053736	0.120267	-0.173577	-0.225293	-0.228327	0.137513	0.317421	0.237193	0.0749416	-0.0017435
Akirin2	-0.268153	-0.427957	-0.195528	-0.323192	-0.150554	-0.231963	-0.0482821	-0.0875116	-0.0935215	-0.0846275	0.299489	0.636383	0.740898
Akna	-0.299093	-0.280876	0.505345	-0.200635	0.37845	0.0676589	0.581163	0.481436	-0.0675022	-0.153843	-0.530578	0.355088	0.479177
Aknad1	0.0540671	0.0446433	-0.0898175	-0.0664016	-0.00789173	0.00456095	-0.0371188	0.0682883	0.298254	-0.0860752	0.0129537	1.10345	0.623825
Akp3	0.108092	-0.0814287	0.115262	0.10389	0.0742268	0.0938422	0.00969713	0.25324	-0.0214281	0.0641799	-1.03577	-1.03577	-0.0686848
Akr1a1	-0.240512	0.212261	0.317442	0.194639	0.368329	0.454441	0.595182	0.407222	0.656318	0.81522	0.702743	0.642669	0.592696
Akr1b10	0.4542	-0.223975	-0.0694331	0.31575	-0.526577	0.31972	-0.213594	-0.496865	-0.725487	-0.51413	-0.39551	-1.12315	-2.00095
Akr1b3	0.259529	-0.00707205	-0.524933	-0.416923	-0.692937	-0.658545	-0.892311	-1.09063	-2.52876	-2.74554	-0.636752	-1.06392	-1.7078
Akr1b7	-0.124138	-0.183922	-0.476805	-0.378882	-0.342519	-0.259768	-0.447286	-0.530516	-0.519523	-0.481899	-1.84685	-2.3126	-2.43865
Akr1b8	-0.224691	-0.375027	-1.36714	-0.790326	-1.78698	-0.826534	-0.863758	-1.15786	-2.38533	-2.58705	-0.425058	-1.26073	-1.5603
Akr1c12	-0.169624	-0.317087	-0.356408	-0.458548	-0.412077	-0.412339	0.211029	0.855959	3.17789	3.74238	-0.404691	-0.201405	-0.781734
Akr1c13	-0.0892429	-0.568012	-0.530782	-0.913951	-0.987689	-0.387028	0.473282	2.14955	4.81536	5.68968	-1.87128	-2.11573	-1.5244
Akr1c14	-0.403741	-0.593763	-0.534314	-0.283576	-0.220376	-0.318287	-0.459604	-0.391746	-0.406709	-0.291494	-0.405746	0.326933	-0.0776266
Akr1c18	-0.103937	0.18436	-0.20545	-0.336825	-0.83967	-0.351229	-1.05494	-0.965069	-0.908799	-0.905659	-0.404197	0.415904	-0.689188
Akr1c19	0.195273	0.199579	0.250711	0.141004	0.185905	0.228848	0.114523	1.41063	4.15879	4.89343	-1.31753	-1.57341	0.562766
Akr1c20	-0.00426149	-0.0459669	0.228188	-0.00601945	0.0419624	-0.0490566	-0.112237	-0.0678287	-0.0679099	-0.0186163	0.0802865	0.364067	-0.0221277
Akr1c21	-0.250531	-0.154669	-0.35172	-0.0536324	-0.229	0.0264414	-0.375344	-0.518787	-0.363443	-0.202241	-1.44579	-0.909236	-0.610823
Akr1c6	0.0538307	0.172042	0.131899	-0.151642	-0.0198618	0.0399851	0.113601	0.0573087	-0.0458237	0.109362	-0.209282	0.1341	-0.301552
Akr1cl	0.653544	0.464117	0.22048	0.299984	0.303489	0.173592	0.310414	0.678117	0.516182	0.300834	-0.0806222	0.59903	0.320038
Akr1d1	0.191212	0.398459	0.368538	0.246049	0.27385	0.24102	0.221637	0.270266	0.294314	0.113702	-0.480172	-0.740463	0.0110034
Akr1e1	0.360644	-0.240832	-0.185199	-0.166096	-0.265869	0.0929886	0.0158072	-0.0158057	0.236767	0.39421	0.308179	0.462698	0.0604292
Akr7a5	0.152924	0.456392	0.766595	0.353159	0.280251	0.566989	0.340623	0.599596	0.555563	0.555718	-0.0554654	-0.244999	-0.162651
Akt1	-0.170214	0.655641	0.933052	0.615267	0.793685	0.82961	0.951763	0.642942	0.732362	0.784452	0.691579	0.764618	1.22961
Akt1s1	-0.0266907	0.358494	0.471547	0.333078	0.542823	0.0864957	-0.0205599	-0.0749618	0.0421947	-0.144105	-0.315107	-0.152132	-0.362697
Akt2	0.00315851	0.252619	0.524511	0.246543	0.320474	0.270691	0.389753	0.177816	0.200596	0.120125	-0.517872	-0.295873	-0.15654
Akt3	0.588337	0.734624	0.756305	0.746848	0.823587	1.00751	1.34191	1.30725	1.57152	1.65877	1.87738	2.0297	2.30462
Aktip	0.0996785	0.00383539	-0.809341	-0.282903	-0.886164	-0.32509	-0.7468	-0.573233	-4.84084e-06	0.155898	-0.261765	-0.616605	-0.536287
Alas1	-0.37145	-0.505426	-0.374474	-0.449636	-0.349462	-0.44137	-0.240453	-0.237354	-0.18627	-0.265722	-0.533275	-0.832025	-0.750071
Alas2	0.24625	-0.0643836	0.193719	0.105466	-0.0921631	0.0867775	0.214337	0.246816	0.969989	1.23939	1.31988	1.29314	0.965216
Alb	-0.344683	0.0501285	0.058251	-0.17366	-0.150494	-0.132092	-0.287197	-0.0396437	0.104929	-0.0577245	0.0632832	0.277498	-0.114518
Alcam	0.0679148	1.76756	1.41092	1.37147	0.609725	0.768703	0.0872618	-0.326929	-0.561038	-0.724169	1.64756	2.37634	2.15483
Aldh16a1	-0.221692	-0.0164647	-0.0214956	-0.206442	-0.192194	-0.200349	-0.329607	-0.0206833	-0.162234	-0.0464289	-0.603189	-0.845822	-1.01288
Aldh18a1	0.658824	-0.599501	-0.344828	-0.464023	-0.184356	0.148326	0.46699	0.360512	0.950006	0.525011	-0.382524	0.269672	-0.200088
Aldh1a1	0.0978496	0.0345601	0.249269	0.0513211	0.494974	0.081695	0.313768	0.122301	0.0504472	0.254265	-0.24911	0.121792	-0.358304
Aldh1a2	-0.827223	0.224091	0.411619	-0.276513	-0.889871	-0.406883	-1.03841	-2.09114	-2.30896	-2.17237	-1.38767	1.81285	0.379571
Aldh1a3	-1.46647	-0.0392571	-0.167233	0.0287868	0.621074	0.913756	1.77538	0.572459	-0.212724	0.210332	0.23981	0.443873	0.199322
Aldh1a7	0.625033	-0.0945496	-0.289447	-0.376316	-0.464109	-0.336022	-0.659839	-0.559949	-0.630494	0.211223	1.57892	1.84314	2.28096
Aldh1b1	-0.527436	0.361388	-0.831295	0.566678	-1.14818	0.811855	-0.77485	-0.671975	-0.525376	-0.371714	-1.52615	-1.18009	0.0951218
Aldh1l1	-0.416372	0.0493371	0.132704	0.250332	0.3979	0.836111	1.22524	2.77013	3.91151	3.85612	-0.185438	-0.252647	-1.31161
Aldh1l2	0.995183	-0.286559	-0.570732	-0.395038	-0.767545	-0.576395	-0.638027	-0.680353	-0.158499	-0.232168	-0.119138	0.975055	0.973117
Aldh2	0.236129	-0.0530222	-0.010278	-0.17956	-0.595888	-0.513104	-1.36607	-0.55416	-0.75479	-0.70591	-1.25622	-1.37814	-1.29766
Aldh3a1	-0.746298	-1.41074	-1.47098	-1.48446	-1.52373	-1.57028	-1.65149	-1.44383	-1.08642	-1.2866	-2.1205	-1.56518	-2.01467
Aldh3a2	0.151763	0.108139	0.0143442	-0.0761457	-0.125642	-0.149668	-0.284505	-0.174355	0.116085	0.0864617	-0.591613	-0.791662	-1.13375
Aldh3b1	-1.15835	-2.2503	-2.67279	-2.47409	-2.87538	-2.18708	-2.82609	-2.74687	-2.96335	-2.56271	-0.374109	-0.851368	-1.60683
Aldh3b2	-0.12157	-0.284797	-0.350682	-0.3805	-0.23216	0.0848607	-0.30274	-0.325992	-0.323102	-0.5555	0.976064	1.10259	1.78982
Aldh4a1	0.123206	0.272824	-0.184223	0.184167	-0.652116	-0.236028	-0.978099	-0.907571	-1.84363	-2.55466	-0.397514	-0.722258	-1.2864
Aldh5a1	-0.368451	0.741516	0.157834	0.810149	-0.655667	0.386874	-1.01585	-1.14151	-1.30368	-0.909336	0.295388	0.392737	0.960024
Aldh6a1	-0.475354	-1.14279	-1.16654	-1.22019	-1.41202	-0.931526	-1.04181	-0.733184	-0.740231	-0.999488	-0.741379	-0.967387	-0.6269
Aldh7a1	0.22928	0.0909163	-0.0986576	-0.00951289	-0.219269	0.110772	-0.119773	-0.243753	-0.130676	-0.0788458	0.37073	0.21474	0.0764054
Aldh8a1	-0.123366	0.150611	0.0743222	-0.0433073	0.0175281	0.0833468	-0.087608	0.0729016	-0.0531819	-0.0491253	0.0828463	1.38937	2.9984
Aldh9a1	-0.0644711	-0.415535	-0.457677	-0.400274	-0.497015	-0.453204	-0.573464	-0.373126	-0.635991	-0.90867	0.397459	-0.220243	-0.157929
Aldoa	-0.498842	-0.426131	-0.306429	-0.367038	-0.205261	-0.236486	-0.122625	-0.312642	-0.472653	-0.613294	0.220316	-0.586629	-0.130464
Aldoart1	0.347884	-0.130257	0.134462	0.0815272	0.0661294	-0.0626428	-0.0303213	-0.0266587	0.132603	-0.202783	-0.808979	0.0698994	1.18877
Aldoart2	-0.280897	-0.208224	-0.263443	-0.377777	-0.272928	-0.175253	-0.310218	-0.407896	-0.455177	-0.505044	-0.390445	-0.0692799	1.06057
Aldob	0.0218971	-0.253124	0.0803349	-0.187212	-0.268647	-0.0391896	0.159841	-0.143706	-0.113798	-0.17686	0.0613699	1.00207	1.71641
Aldoc	-1.45501	-1.82007	-2.34265	-1.39711	-2.84397	-0.430584	-1.14018	-1.28864	-0.948081	-0.865619	-0.157104	0.308691	0.959547
Alg1	-0.0373103	-0.0754016	0.0875394	-0.128404	0.0959471	-0.304255	-0.157024	-0.0489868	0.104966	0.154282	-0.726397	-0.802795	-0.917507
Alg10b	0.36548	0.351378	0.107549	0.170546	0.358499	0.271684	0.437847	0.301201	0.361118	0.467545	0.412392	0.13866	0.88318
Alg11	0.331227	0.201762	0.174233	0.0450436	0.214132	0.211695	0.312384	0.268906	0.14604	0.192674	-0.348661	-0.744744	-0.617662
Alg12	0.0834915	0.0426051	0.033182	-0.130344	0.264534	0.0972441	0.256822	0.121773	0.477213	0.367849	-0.134963	-0.15985	-0.411388
Alg13	0.354171	0.00457401	-1.01544	-0.518237	-0.937097	-0.941413	-1.30331	-1.39109	-1.31785	-1.19202	-0.352128	-0.861962	-1.61635
Alg14	0.319085	0.233772	0.344186	0.318087	0.472895	0.145665	0.186403	0.314139	0.613081	0.63234	0.300729	0.413732	-0.243173
Alg2	0.162923	0.249706	0.551926	0.254847	0.369232	0.441866	0.661364	0.664908	1.10148	1.26098	-0.0958761	-0.26571	0.657255
Alg3	0.866193	0.215817	0.661629	0.462501	0.843424	0.489831	0.821307	0.586865	0.730229	0.731161	-0.181766	-0.786585	-0.915747
Alg5	0.227777	0.0163693	0.346245	0.101755	0.577352	0.354435	0.759599	0.648037	0.968987	0.897594	0.308647	0.138736	-0.242542
Alg6	-0.0356324	-0.0205669	-0.365981	-0.151487	-0.462062	-0.156408	-0.238229	-0.400516	-0.192424	-0.136123	0.0471403	0.296049	0.107626
Alg8	-0.268206	-0.498869	-0.38999	-0.295744	0.276787	0.108459	0.605356	0.734039	0.784525	0.636378	0.0864734	0.0306574	-0.101346
Alg9	0.345761	0.233638	0.466126	0.2575	0.485026	0.215814	0.43617	0.232943	0.417244	0.298325	0.0540023	0.476523	0.173085
Alk	-0.387096	-0.73563	-1.00377	-0.842593	-1.25834	-1.03086	-0.993201	-0.736391	-0.507636	-0.552094	-0.304286	0.13645	0.0610741
Alkbh1	0.399276	0.192996	0.152038	-0.00677133	0.297795	-0.254708	0.105115	-0.176044	-0.218605	-0.435496	-0.116509	-0.097933	-1.25818
Alkbh2	0.318397	-0.461779	-1.10313	-0.423154	-0.981366	-0.308178	-0.610684	-0.830506	-0.681183	-0.790693	-0.802579	-1.49517	-1.81819
Alkbh3	-0.0105647	-0.544755	-0.645018	-0.665895	-0.306362	-0.576983	-0.295458	-0.334931	-0.229125	-0.42392	-0.122555	0.00612455	-0.116664
Alkbh4	0.171559	0.155535	0.276438	0.231452	0.34352	0.0658398	0.200959	0.388956	0.0622552	-0.109194	-0.922635	-0.898556	-0.70937
Alkbh5	-0.0230234	0.224925	0.150817	0.174571	-0.0140526	0.0580397	-0.0812821	-0.131183	-0.434442	-0.503098	0.0659513	0.302724	0.669388
Alkbh6	-0.0286163	-0.20036	-0.0305236	-0.273243	-0.217014	-0.325883	-0.21269	-0.174107	-0.235125	-0.14835	-0.706388	-1.11274	-1.24078
Alkbh7	0.102469	-0.207146	-0.255823	-0.387021	-0.385327	-0.304833	-0.435564	-0.453417	-0.955971	-1.13404	-0.54441	-0.691879	-0.589121
Alkbh8	0.279313	0.0458299	0.0186587	-0.163885	0.111768	-0.254485	0.0407391	0.0875748	-0.321637	-0.487444	0.450286	0.823565	0.516995
Allc	-0.0796312	-0.220914	0.13506	-0.0462239	-0.063542	-0.0927808	-0.15177	-0.147413	0.0162711	-0.206793	0.0704549	0.227759	0.149583
Alms1	0.462313	0.357452	0.0308644	0.0770865	-0.361452	0.157192	0.0236845	0.0380385	-0.343464	-0.297447	0.44014	0.616612	0.810869
Alox12	-0.267801	-0.2738	-0.454691	-0.0900106	-0.67068	-0.212734	-0.777675	-0.908131	-0.251976	0.503397	-1.20206	-1.91496	-2.82613
Alox12b	-0.0308008	-0.0727019	-0.0466191	-0.144667	-0.102861	-0.286617	-0.265523	-0.226865	-0.171653	-0.16245	0.581279	-0.210761	-0.1435
Alox12e	0.952037	2.78067	2.39186	2.57295	1.34806	2.52466	1.25726	1.03705	1.62381	2.23828	-0.508802	-0.658914	-1.93658
Alox15	2.48182	4.36246	4.43034	3.93409	2.71337	3.63288	1.86075	0.78684	-0.464142	-0.435527	0.190146	0.76729	-1.95958
Alox5	0.519283	0.30749	-0.586337	0.155513	-1.01479	-0.296012	-1.65422	-2.1142	-2.82668	-2.6251	1.34425	1.15975	0.790729
Alox5ap	-0.153251	-0.199516	-1.86641	-0.748395	-2.21891	-0.58348	-1.14135	-1.89185	-2.34428	-2.51457	-0.594058	-1.25835	-2.02312
Alox8	0.245714	0.395732	0.335195	0.144957	0.102388	0.418215	0.29956	0.234106	0.508851	0.0210216	0.461744	-0.525388	-1.24655
Aloxe3	-1.05386	-0.998156	-1.30827	-1.10054	-1.20579	-0.816439	-1.43441	-0.917923	-0.663544	-0.398583	-0.650902	-1.8674	-2.2861
Alpi	-0.438179	-0.401519	-0.360524	-0.397101	-0.515346	-0.382583	-0.410232	-0.677425	-0.494338	-0.233892	-0.817257	-0.841949	1.18284
Alpk1	0.0988224	0.231919	0.413783	0.448888	0.525888	0.29137	0.538651	0.734931	1.04014	1.03022	2.75804	2.86176	1.9297
Alpk2	0.559206	-0.0342491	-0.18001	0.0334678	0.158442	0.164999	0.126637	0.460277	0.0826014	-0.0307251	0.278838	0.381894	0.665121
Alpk3	-0.68801	-0.745157	-0.220791	-0.717697	0.59205	0.29464	0.958039	0.887991	0.165934	-0.0752069	-1.57583	-2.0825	-1.77821
Alpl	0.215382	-0.677668	-1.59035	-1.52405	-2.14561	-2.14008	-2.31233	-2.3339	-3.75534	-3.68366	-1.22841	-1.63141	-2.84093
Alppl2	0.145212	-0.12368	-0.111423	0.187188	0.0500866	-0.12116	-0.296585	-0.091883	0.0779849	-0.268746	-0.23471	0.301575	2.42284
Als2	0.0818904	0.0657975	-0.0369336	-0.204784	-0.109586	-0.120778	-0.0553516	-0.033819	-0.213133	-0.108166	-0.407415	-0.0863389	-0.376874
Als2cl	-0.822391	-0.911306	-1.72678	-0.968348	-2.06813	-1.07614	-2.13363	-2.11168	-1.88699	-1.33772	-1.64135	-2.55786	-4.0446
Als2cr11	-0.116311	-0.111546	-0.114174	-0.125053	-0.221448	-0.209984	0.172832	-0.215004	-0.158844	-0.115077	0.341919	0.54998	0.321138
Als2cr12	-0.487506	0.379633	0.68611	0.378621	-0.0408611	0.10621	-0.259978	-0.216717	-0.193436	-0.186817	-0.651489	-0.718067	-0.701664
Alx1	1.1027	0.184403	1.10007	0.406548	0.831308	-0.010873	0.567431	1.35748	5.11134	5.66469	2.32271	2.3161	0.900227
Alx3	0.0294006	0.471592	1.5353	0.714743	2.05392	1.55865	2.44784	1.85296	0.183689	0.570375	2.47703	3.27813	2.19536
Alx4	0.000564976	0.105738	0.113972	-0.170118	0.0550115	0.100441	0.00181053	-0.0349074	0.162267	-0.0215661	-0.321206	0.689764	1.66293
Alyref	0.049506	0.400209	0.484049	0.270708	0.378592	0.223652	0.269937	0.313363	-0.188483	-0.180396	-0.139005	-0.303065	-0.1928
Alyref2	0.312171	0.599094	0.63523	0.400533	0.638847	0.331076	0.377125	0.330817	-0.145063	-0.239151	-1.24933	-1.77991	-0.455397
Amacr	-0.58324	-0.51843	-0.60564	-0.655395	-0.554853	-0.396442	-0.322599	-0.507674	-0.562972	-0.575755	-0.480748	-0.802901	-1.0402
Ambn	-0.130293	-0.360947	-0.086957	0.756748	0.0493399	0.130213	0.107727	0.167193	-0.0824112	-0.101136	-0.839586	-0.542658	-0.863816
Ambp	-0.318164	-0.173689	-0.17052	-0.0943946	0.168447	-0.032835	0.537481	2.3798	4.72823	5.15579	2.38262	3.30354	5.32316
Ambra1	0.258882	0.323028	0.241856	0.133929	0.0246363	-0.0372884	-0.131826	-0.0252262	0.0418605	0.0928935	0.519256	1.08354	0.834223
Amd2	0.308379	0.205766	0.140179	0.208121	0.278086	0.166401	0.305964	0.24174	-0.395448	-0.833773	0.412225	0.558143	0.64921
Amdhd1	-0.0608195	-0.120558	-0.0607935	-0.00557901	-0.184339	-0.145118	-0.19072	-0.126066	-0.000495855	0.0821479	-1.27259	-1.93268	-2.06534
Amdhd2	-0.996422	-1.07146	-1.2146	-1.26589	-1.50741	-0.701572	-0.818355	-0.57693	0.0469132	0.203675	-0.0352664	-0.222833	-0.514906
Amelx	-0.0639448	-0.151275	-0.143566	-0.0425357	-0.0439154	-0.119879	-0.0784242	0.203906	-0.0607513	-0.1764	2.91214	3.73841	2.91655
Amer1	0.12417	0.331635	0.825652	0.27508	1.19702	1.32832	1.98632	1.79048	1.36436	1.38148	0.13595	0.114645	0.618321
Amer2	1.2725	1.14589	1.54706	0.878764	2.13938	0.959701	2.16479	1.95038	0.844538	0.648087	2.651	3.47128	4.89896
Amer3	-0.283953	0.137106	0.278931	0.088301	0.554049	0.420482	0.788413	0.935172	0.454925	0.0818595	-0.886067	-0.863695	0.516122
Amfr	0.182677	0.7101	0.956426	0.811213	0.935144	0.62416	0.547908	0.739161	1.15039	0.951881	1.19258	1.23117	1.19747
Amh	-0.0907231	-0.322332	0.197435	-0.00228995	-0.112604	0.11045	-0.11187	-0.211821	-0.159433	0.193206	-0.253291	-0.427332	-0.405106
Amhr2	-1.65017	-2.68766	-1.68404	-3.22672	-0.758854	-2.20313	-0.459121	-1.17688	-3.70583	-3.33561	-0.520597	-0.837939	0.436838
Amica1	-0.180403	0.234049	0.338969	0.480797	0.403174	0.753763	1.28511	3.53105	4.01109	4.07119	-1.26729	-0.849947	-0.732144
Amigo1	-0.0415999	-0.0945287	-0.149295	-0.197976	-0.318736	-0.180188	-0.540331	-0.364978	-0.0699678	0.157201	-0.722827	-0.320524	0.845057
Amigo2	-0.301235	0.106714	-0.0164181	-0.0930113	-0.319359	-0.229287	-0.401866	-0.659393	-0.792782	-0.298549	-0.661095	-0.952041	-0.545506
Amigo3	0.294402	0.575486	1.4649	0.892038	1.69201	0.852475	1.28172	1.34419	1.46382	1.45166	-0.741149	-0.707788	-0.636879
Ammecr1	0.36435	0.457284	0.218727	0.623359	0.602212	0.663252	0.923414	0.382086	-0.065444	-0.319061	0.85911	0.974022	0.698875
Ammecr1l	-0.0314498	0.00173151	0.258636	0.36815	0.291536	0.173609	0.309678	0.237439	0.558494	0.640651	0.424226	0.439047	0.370553
Amn	0.291839	-0.0995839	-1.1897	-0.607328	-0.580615	-0.730678	-0.551946	-0.669091	0.903803	1.25889	-0.01515	0.0942505	0.689358
Amn1	0.0523431	0.310926	0.401662	0.368839	0.467943	0.436955	0.341737	0.578577	1.11387	1.21319	0.722929	0.837167	0.576758
Amot	0.233852	3.07632	5.12964	3.38935	5.33162	4.72258	5.94806	6.70875	7.19402	7.22058	1.83531	3.10789	4.14387
Amotl1	-0.179581	0.477787	0.377502	0.562639	0.537058	0.0795977	0.23909	-0.103638	-0.0361934	-0.158521	0.773588	0.958485	0.95911
Amotl2	-0.621164	-0.090142	0.326225	0.505167	0.806255	-0.0216538	0.0778168	-0.519823	-0.559112	-0.942608	0.258066	1.08736	1.10582
Ampd1	-0.0602716	0.471428	0.804035	0.252656	0.299693	0.198749	-0.000869333	-0.182357	-0.293372	0.0577732	-0.688788	1.23311	1.97581
Ampd2	0.487858	0.747578	0.709353	0.648937	0.67204	0.741524	0.737261	0.615582	0.441414	0.309188	0.306205	-0.0739144	0.0930339
Ampd3	0.0622421	-0.222157	-0.463239	-0.457851	-0.467451	-0.529042	-0.571586	-0.398527	-0.412537	-0.21235	-1.8255	-1.70728	-1.60595
Amph	0.34454	1.03683	0.368224	0.487486	-1.16225	0.243271	-0.841454	-1.64005	-2.42323	-2.84494	0.0643015	-0.176692	-0.463735
Amt	0.303657	-0.43621	-0.84901	-0.669792	-1.28838	-0.844207	-1.71379	-1.05606	-1.09044	-0.924996	-0.110888	-0.569041	-0.169184
Amtn	0.0297139	0.138726	-0.000731953	-0.0394279	0.373537	-0.259292	-0.0247663	-0.251074	-0.0441372	0.065989	-0.403156	-0.403156	-0.403156
Amy1	0.0530536	-0.119434	-0.257071	-0.146273	-0.0459684	-0.129411	0.15449	0.024722	1.26592	1.18596	-0.883597	-0.759344	-0.26314
Amy2a4	-0.0855647	-0.50917	0.0390125	-0.172742	-0.213515	-0.23913	-0.328249	-0.251495	-0.191767	-0.266378	0	0	0
Amy2a5	0.0711001	0.00500315	0.0884876	-0.0365368	0.0296216	0.0217552	0.145554	0.0155806	0.401845	0.317657	0	0	0
Amz1	0.00128514	-0.487467	-1.33196	-0.437467	-1.1741	-0.72498	-0.960491	-1.22471	-0.926026	-0.876951	-0.298665	0.253573	-0.351486
Amz2	0.28617	0.358923	0.574883	0.431428	0.424898	0.436469	0.501027	0.591365	0.636857	0.514673	0.248455	0.362968	0.865292
Anapc1	0.415953	0.466881	0.494127	0.325353	0.447425	0.270926	0.353596	0.388709	-0.055573	-0.133222	0.521483	0.645645	0.590929
Anapc10	-0.115453	0.0194552	-0.0218011	-0.0987398	0.33983	-0.132707	0.185306	0.313629	0.180237	-0.0389845	0.0285011	0.526437	0.15972
Anapc11	0.196271	-0.00900992	0.11223	0.0671032	0.0247362	0.199885	0.144943	0.0565943	0.318978	0.342395	0.330094	-0.149896	-0.637203
Anapc13	0.361744	-0.00247795	-0.0406997	0.10335	-0.128756	-0.00313718	-0.117949	0.0550648	0.100433	0.157527	-0.565168	-1.17077	-1.259
Anapc15	0.321228	0.0923189	0.123528	0.0346949	0.176528	-0.198901	-0.284012	-0.362652	-0.640887	-0.739547	-1.06621	-1.69443	-1.62835
Anapc16	-0.113912	-0.136646	-0.0861159	-0.0273583	-0.00604473	-0.141511	-0.113283	-0.218665	0.0454095	0.033474	0.102445	0.379803	0.126021
Anapc2	-0.294412	0.0988668	0.193101	0.0132308	-0.0553472	0.46444	0.41466	0.432694	0.308109	0.309293	-0.0769451	0.0542843	0.266562
Anapc4	0.133042	0.152974	0.14753	0.194768	0.0925894	0.26325	0.349061	0.237595	0.298001	0.314954	0.565407	0.658353	0.739986
Anapc5	0.0705354	0.0021191	0.0275044	-0.00823748	-0.0242232	-0.0325302	0.039424	-0.0222182	-0.0937157	-0.354153	-0.00127536	0.326073	0.443664
Anapc7	0.1208	0.22548	0.282482	0.127225	0.117961	0.0422645	0.0763804	-0.0167404	-0.187377	-0.125055	-0.588774	-0.342504	-0.244865
Ang	-0.360117	-0.200043	-0.190754	-0.36753	-0.0879475	-0.307339	0.0411923	0.206364	1.18456	1.74794	-2.26305	-1.7775	-1.98813
Ang2	-0.288482	-0.27048	-0.244982	-0.121494	-0.291744	-0.301694	-0.321339	0.00353767	0.356583	0.679421	-3.07426	-3.04907	-4.90948
Ang3	-0.343535	-0.249164	-0.209572	-0.150094	-0.203368	-0.174199	0.0832541	0.019841	0.767493	0.9878	-0.0612455	0.228172	-0.0612455
Ang4	-0.293834	-0.0503059	-0.140429	-0.166893	-0.0292002	-0.140225	0.084122	0.439724	1.18149	1.65564	-0.00356771	-0.14462	-0.160982
Angel1	-0.0438628	-0.397908	-0.350506	-0.568789	-0.522894	-0.562853	-0.598912	-0.435357	-0.669925	-0.764924	-1.05556	-1.30528	-0.787164
Angel2	0.417102	0.101626	0.0533705	-0.0845923	-0.0916832	-0.148742	-0.249803	-0.353082	-0.496312	-0.40914	-0.132412	-0.462206	-0.297457
Angpt1	-0.173588	0.330239	-0.0590632	0.296186	-0.355688	0.761356	0.868417	0.469259	0.104613	-0.00116149	3.24486	4.83688	4.22719
Angpt2	0.0201461	-0.419705	-0.156453	-0.56365	-0.16417	-0.367943	-0.186195	0.755052	2.98751	3.56641	0.225078	0.361919	0.384606
Angpt4	0.0757985	-0.0740653	0.122708	-0.182758	-0.0297991	-0.0150237	-0.106175	-0.260447	0.0787576	-0.0174855	1.0867	1.78777	2.3993
Angptl1	0.0237149	0.0294377	0.0874911	0.13752	0.0368721	-0.106529	0.0721658	0.0482738	0.0498185	0.671244	0.340374	0.623338	0.551139
Angptl2	0.218716	0.578139	0.839238	0.31867	0.593376	0.840564	1.12635	1.08065	1.20308	1.31857	0.148668	-0.278341	-0.360816
Angptl3	0.381633	0.0109832	0.0902297	0.272416	0.340264	0.0843202	0.122191	0.300429	0.172126	0.325743	1.34358	1.98159	2.27464
Angptl4	-0.33845	-0.476237	-2.33083	-1.18268	-2.25049	-2.33996	-2.87081	-2.81652	-4.08942	-4.28286	-1.96501	-4.3013	-4.91834
Angptl6	0.502868	-0.857432	-0.866088	-0.464669	-0.938323	-0.520547	-0.645899	-0.536026	-0.576381	-0.618845	-1.0444	-1.32041	-1.3147
Angptl7	0.113623	0.332332	0.137154	0.699524	0.282214	0.186373	0.251683	-0.0793819	0.113244	0.378406	0.114637	0.417851	0.424393
Ank	0.18609	-0.174888	-1.11742	-0.760109	-1.32548	-1.22122	-1.69443	-1.80171	-1.2471	-0.950752	-0.502752	-0.635072	-0.385747
Ank1	-0.075023	0.0581783	-0.154576	-0.0537952	-0.267551	-0.119642	-0.162718	0.0569775	0.177969	-0.19361	1.40827	1.85426	2.34188
Ank2	0.323123	-0.2281	-1.34616	-0.381406	-1.08198	-0.466502	-0.559029	-0.778323	-0.34241	-0.490009	1.00192	1.38437	1.58965
Ank3	-0.011591	0.144457	0.0996035	0.0424919	-0.232005	0.37006	0.217265	0.363659	0.256273	0.201496	0.779836	0.959691	1.77957
Ankar	-0.125209	0.0108384	0.0697304	0.147735	-0.0993417	-0.00867888	-0.178732	0.112868	-0.0131571	-0.00365235	-0.292623	-0.313712	0.00535525
Ankdd1b	-0.121093	0.178347	0.150169	-0.179252	0.212266	-0.056213	0.194005	0.473974	0.200875	-0.191185	-0.438029	0.146674	0.493321
Ankfy1	0.101309	-0.446473	-0.264662	-0.0536934	-0.0873835	0.0379078	0.103804	-0.0722537	0.0441033	-0.0439951	0.250291	0.788577	0.78601
Ankhd1	-0.133771	-0.335448	-0.186267	-0.253653	-0.384409	-0.184021	-0.215194	-0.199439	-0.389969	-0.375822	0.449528	0.958025	1.01504
Ankib1	0.170465	-0.0367119	0.128249	0.01934	0.413644	0.109274	0.549063	0.17747	0.482226	0.584902	0.258895	0.574816	0.258233
Ankk1	0.065354	-0.042818	0.0925146	-0.0350178	-0.247308	0.0210941	-0.164412	-0.0356142	0.384591	0.352202	-0.441462	0.174614	1.36226
Ankle1	0.401504	-0.209945	-0.264811	-0.478232	-0.430783	-0.432265	-0.0294069	-0.0192073	-0.85376	-0.64245	-0.593535	-1.29842	-1.04542
Ankle2	-0.11636	-0.0257466	-0.201776	-0.148351	-0.174591	0.037911	0.0221122	-0.0184983	-0.439662	-0.466936	-0.164344	0.077075	0.213729
Ankmy1	-0.21467	-0.127842	-0.0593833	-0.138217	0.045816	-0.0797561	-0.0568367	0.0542299	0.441533	0.147227	0.21594	1.53111	2.88128
Ankmy2	0.276324	0.0457277	-0.110426	-0.138225	-0.249436	-0.219583	-0.184397	-0.118655	-0.160851	-0.270145	-0.125413	0.00202128	0.0444283
Ankra2	-0.138059	-0.246525	-0.271505	-0.105608	-0.129528	0.0896941	0.0783327	0.575319	1.2323	1.25614	0.729815	0.265986	0.396045
Ankrd1	-1.93821	0.0621133	0.861447	1.05085	1.71355	0.389893	0.718541	-1.04165	-0.577016	-1.97307	-0.973819	-0.00429158	0.394571
Ankrd10	0.478163	0.579092	0.332361	0.326096	0.288566	0.00381206	0.140993	-0.0557312	-0.324944	-0.52151	0.566133	0.775492	1.07449
Ankrd11	0.431467	0.21381	0.53748	0.152563	0.361173	0.292991	0.488033	0.422122	0.555554	0.542005	0.603962	1.00783	0.663036
Ankrd12	-0.856227	-0.848675	-1.13233	-1.18503	-1.50667	-1.08324	-1.52349	-1.44271	-0.751814	-0.442775	-0.0560781	0.365817	0.347907
Ankrd13a	-0.380073	-1.03187	-0.512541	-0.297062	-0.337871	-0.238563	-0.181325	-0.439144	-0.478488	-0.465021	-0.324033	-0.178206	0.193268
Ankrd13b	0.423053	0.347958	1.10904	0.62342	1.29946	0.745795	1.25306	1.12334	0.571857	0.399141	1.135	1.25476	1.77904
Ankrd13c	0.537883	0.651189	0.425777	0.547314	0.433014	0.236656	0.0407054	-0.259698	-0.462654	-0.33741	-0.0172003	0.39956	0.0096348
Ankrd13d	-0.635299	-0.453484	-1.24206	-0.745978	-1.34824	-0.60313	-0.950929	-0.988025	-1.13294	-0.969785	0.526917	0.626888	1.14551
Ankrd16	0.444503	0.47359	0.308639	0.333039	0.384073	0.356335	0.581263	0.618748	0.914622	1.0951	0.613606	0.773203	0.814271
Ankrd17	0.579953	0.580049	0.528137	0.48199	0.452476	0.526228	0.573927	0.536458	0.474555	0.52201	0.79262	1.27513	1.13914
Ankrd2	0.241655	0.925941	2.43886	0.858481	1.28783	0.70525	0.726977	1.3995	2.0156	1.88631	1.45008	2.39819	2.41669
Ankrd22	0.315358	0.553476	0.341058	0.2121	0.69735	0.0466684	0.0919246	0.447729	0.556037	0.266496	-0.541123	-0.08582	0.312444
Ankrd23	0.353465	0.125981	0.315464	0.171948	0.355905	0.419715	0.484589	0.707294	1.06313	1.09434	0.0480215	0.588697	0.928766
Ankrd24	0.00488382	-0.688074	-0.709931	-0.679745	-0.44182	-0.401194	-0.571473	0.0851187	-0.109219	-0.266889	-1.1706	-1.2308	-0.893764
Ankrd26	0.234949	0.44084	0.482987	0.244316	0.279607	0.245189	0.2885	0.408804	-0.226609	-0.24047	0.450323	0.721475	0.650374
Ankrd27	0.381462	0.0981968	-0.0194605	0.243341	0.230346	0.181304	0.293562	-0.122988	-0.906855	-1.12437	0.0778058	-0.433749	-0.746254
Ankrd28	0.0698015	-0.165547	-0.337371	-0.206705	-0.1645	-0.660064	-0.543131	-0.454229	-0.931789	-1.07646	0.266404	0.79658	0.561708
[truncated: 19,065 more rows]
