# Supplementary material for: PRC2 promotes canalisation during endodermal differentiation
Source: PLoS Genet. 2025 Jan 30;21(1):e1011584. doi: 10.1371/journal.pgen.1011584 (PMC11813121; doi:10.1371/journal.pgen.1011584)
Supplement: S8 Table — Raw data values used to compute plots shown in Figs 6C and S1D. Specific details are indicated for each dataset within the respective tables. (XLSX) [file pgen.1011584.s016.xlsx]

## Sheet: Data Relating to Figure 6C
Data Relating to Figure 6C. Percentage of cells in each FACS gated population.
		Undifferentiated			G low			G high			G+H+			Un-Gated Rep1
		Rep 1	Rep 2	Rep 3	Rep 1	Rep 2	Rep 3	Rep 1	Rep 2	Rep 3	Rep 1	Rep 2	Rep 3	Rep 1	Rep 2	Rep 3
Samples	d3_Control	69.66	76.98	68.01	22.97	18.49	22.88	5.08	2.88	6.76	0	0	0	2.29	1.65	2.35
	d3_ES_EPZ	77.94	80.43	80.5	17.31	16.59	14.62	2.94	1.48	3.19	0	0	0	1.81	1.5	1.69
	d3_ADE_EPZ	65.33	76.35	68.11	25.33	18.21	22.57	6.9	3.54	6.92	0	0	0	2.44	1.9	2.4
	d4_Control	23.69	32.81	23.2	33.9	33.7	27.71	37.3	29.34	44.5	0.18	0.05	0.04	4.93	4.1	4.55
	d4_ES_EPZ	30.29	29.22	29.23	26.27	34.02	20.39	38.59	32.27	46.69	0.71	0.1	0.61	4.14	4.39	3.08
	d4_ADE_EPZ	25.29	38.15	25.07	33.66	31.48	28.69	37.04	26.69	42.14	0.04	0.01	0.04	3.97	3.67	4.06
	d5_Control	13.3	16.17	9.78	36.47	32.18	32.88	44.35	46.83	52.83	1.91	1.05	0.9	3.97	3.77	3.61
	d5_ES_EPZ	13.98	10.41	14.57	15.56	19.61	9.07	61.7	64.74	66.58	6.14	2.43	7.74	2.62	2.81	2.04
	d5_ADE_EPZ	11.11	19.05	9.92	24.41	24.16	19.07	60.29	52.89	67.76	1.15	0.93	0.67	3.04	2.97	2.58
	d6_Control	10.62	12.14	6.57	34.67	31.69	28.8	44.79	45.4	56.44	6.12	6.99	4.33	3.8	3.78	3.86
	d6_ES_EPZ	7.47	7.17	5.38	12.87	20.78	5.24	50.14	52.76	50.6	25.82	15.49	35.05	3.7	3.8	3.73
	d6_ADE_EPZ	5.06	10.57	3.26	13.17	19.52	6.15	63.46	51.24	64.32	14.65	13.87	22.85	3.66	4.8	3.42

## Sheet: Data Relating to S1D Figure
Data Relating to Figure S1D. Raw qRT PCR data for marker gene expression analysis during ADE differentiation
Sample	Houskeeping Gene Values					Target Genes Raw									Target Genes Normalised
	Tbp	Pgk1	Sdha	HK Geo Mean		Gsc Mean	Gsc SD	Hhex Mean	Hhex SD	Pou5f1 Mean	Pou5f1 SD	Cer1 Mean	Cer1 SD		Gsc Mean	Gsc SD	Hhex Mean	Hhex SD	Pou5f1 Mean	Pou5f1 SD	Cer1 Mean	Cer1 SD
E14 ES	0.264362	0.528746	0.336473	0.360965		0.00362272	0	0.0889083	0.00821572	0.756345	0.0571911	0	0		0.0100362	0.000963005	0.246307	0.0328116	2.09534	0.25598	0	0
B6 ES	0.269266	0.7032	0.336455	0.399389		0.00178113	0	0.0552586	0.0134721	0.646734	0.00870998	0	0		0.00493434	0.000473466	0.153086	0.040109	1.79168	0.173602	0	0
ADE d3 G-	0.275261	0.238337	0.33009	0.278734		0.0157939	0.00324854	0.0426518	0.00371786	0.487497	0.0118715	0	0		0.0437545	0.00993071	0.118161	0.0153177	1.35054	0.133696	0	0
ADE d3 G+	0.381802	0.361439	0.4873	0.406653		0.332284	0.0354369	0.070827	0.00354486	0.405215	0.0161405	0.00481045	0.000915721		0.920543	0.13206	0.196216	0.0212348	1.12259	0.116628	0.0133266	0.00284093
ADE d3 G-	0.346971	0.233665	0.287676	0.285713		0.0188936	0.000355311	0.0718968	0.0148732	0.649803	8.30436e-05	0.000497123	0		0.0523419	0.00511793	0.199179	0.0454207	1.80018	0.172733	0.0013772	0.000132147
ADE d3 G+	0.638325	0.393131	0.447626	0.482501		0.65822	0.0500804	0.196851	0.0096443	0.510165	0.0079232	0.0165494	0.00203076		1.8235	0.223302	0.545347	0.0587541	1.41334	0.137379	0.0458478	0.00714173
ADE d4 G-	0.270144	0.232356	0.315512	0.270555		0.0499668	0.00742199	0.0315511	0.000113551	0.634608	0.00241566	0.00131451	0.00115596		0.138426	0.0244785	0.0874075	0.00839292	1.75809	0.168827	0.00364165	0.00322142
ADE d4 G+	0.293026	0.217443	0.355308	0.282891		0.224976	0.0139248	0.0678668	0.0246618	0.12164	0.00182246	0.00449398	0.00195558		0.623263	0.0711665	0.188015	0.0706635	0.336986	0.0327267	0.0124499	0.00554779
ADE d4 G-	0.271353	0.338056	0.267119	0.290453		0.0271784	0.00870116	0.0733801	0.00334706	0.53105	0.0266926	0	0		0.0752935	0.0251646	0.203289	0.0215979	1.47119	0.159361	0	0
ADE d4 G+	0.252501	0.325525	0.282702	0.285359		0.31439	0.00436023	0.0610405	0.0254963	0.255582	0.00275086	0.00253653	0.00164006		0.870971	0.0844409	0.169104	0.0724734	0.708052	0.0683659	0.00702707	0.0045933
ADE d5 G-	0.190494	0.301573	0.294313	0.256662		0.0236906	0.00319797	0.064043	0.00115921	0.170829	0.00619983	0.00412825	0.00468685		0.0656313	0.0108697	0.177421	0.0173244	0.473257	0.0485502	0.0114367	0.0130305
ADE d5 Glow	0.177357	0.259856	0.230265	0.219754		0.0543082	0.00994552	0.0401777	0.0115849	0.0246514	0.00254203	0.00107685	0.000560628		0.150453	0.0311056	0.111306	0.0338247	0.068293	0.00961952	0.00298324	0.0015793
ADE d5 Ghigh	0.318131	0.281708	0.295243	0.297985		0.340913	0.0433998	0.150748	0.0801707	0.0279371	0.00286425	0.0258942	0.00537911		0.944449	0.15056	0.417625	0.225687	0.0773956	0.0108681	0.071736	0.0164149
ADE d5 G-	0.194973	0.325646	0.245925	0.249943		0.0252298	0.00298486	0.0485369	0.0250084	0.355664	0.00106715	0.00163203	0.000151252		0.0698953	0.010647	0.134464	0.0704731	0.985313	0.0945901	0.0045213	0.000603149
ADE d5 Glow	0.236769	0.285839	0.3051	0.274345		0.0918288	0.00819288	0.0494239	0.0150929	0.0730437	0.00571725	0.00336866	0.000430884		0.254398	0.033332	0.136921	0.043828	0.202357	0.0250575	0.00933236	0.00149224
ADE d5 Ghigh	0.196673	0.299824	0.277381	0.253842		0.438152	0.0633388	0.205294	0.0268897	0.0336462	0.00310586	0.0330931	0.00394739		1.21383	0.210608	0.568735	0.0923441	0.0932118	0.0124108	0.0916794	0.0140348
ADE d6 H-	0.193247	0.248897	0.189004	0.208706		0.885116	0.0201141	0.813222	0.0696284	0.0101386	0.0046278	1.3146	0.0944518		2.45208	0.241793	2.25291	0.289723	0.0280874	0.0131008	3.6419	0.436561
ADE d6 H+	0.202388	0.210184	0.208172	0.206888		0.914932	0.0197703	1.18151	0.0810657	0.0094704	0.00274618	2.49218	0.356349		2.53468	0.249302	3.2732	0.386107	0.0262363	0.00801358	6.90421	1.18889
ADE d6 H-	0.14211	0.18507	0.182247	0.168606		0.956748	0.0792883	1.08935	0.061287	0.0178464	0.00256559	0.6705	0.0642635		2.65053	0.336052	3.01788	0.335681	0.0494407	0.00854537	1.85752	0.251919
ADE d6 H+	0.131246	0.145685	0.168526	0.147703		0.713814	0.075209	1.20384	0.0963583	0.0189287	0.000740351	1.04571	0.0847657		1.97751	0.281809	3.33505	0.416732	0.0524392	0.00543368	2.897	0.36389
